# Supplementary material for: Validation of 3 Computer-Aided Facial Phenotyping Tools (DeepGestalt, GestaltMatcher, and D-Score): Comparative Diagnostic Accuracy Study
Source: J Med Internet Res. 2024 Mar 13;26:e42904. doi: 10.2196/42904 (PMC10973953; doi:10.2196/42904)
Supplement: Multimedia Appendix 1 [file jmir_v26i1e42904_app1.zip]

Archive with 21 entries (21 files):
- code and data/compare_auc_delong_xu.py
- code and data/compare_ngp_tools.py
- code and data/create_figures.py
- code and data/data.txt
- code and data/gene2omim.txt
- code and data/gmdb_D_scores.csv
- code and data/gmdb_DG_scores.csv
- code and data/gmdb_GM_scores.csv
- code and data/gmdb_metadata.tsv
- code and data/lmd_D_scores.csv
- code and data/lmd_DG_scores.csv
- code and data/lmd_GM_scores.csv
- code and data/lmd_metadata.tsv
- code and data/names2fsids.txt
- code and data/omim2fsid.csv
- code and data/pantel_D_scores.txt
- code and data/pantel_DG_scores.txt
- code and data/pantel_GM_scores.csv
- code and data/pantel_metadata.txt
- code and data/pyroc.py
- code and data/readme.txt
