# Supplementary material for: Validation of 3 Computer-Aided Facial Phenotyping Tools (DeepGestalt, GestaltMatcher, and D-Score): Comparative Diagnostic Accuracy Study
Source: J Med Internet Res. 2024 Mar 13;26:e42904. doi: 10.2196/42904 (PMC10973953; doi:10.2196/42904)
Supplement: Multimedia Appendix 1 [file jmir_v26i1e42904_app1.zip › code and data/compare_ngp_tools.py]

# -*- coding: utf-8 -*-
"""
Created on Tue Mar  1 10:41:37 2022

@author: mensahm
"""
import pandas as pd
import seaborn as sns
from scipy import stats
from matplotlib import pyplot as plt
from matplotlib.patches import Rectangle
import pyroc
import numpy as np
from matplotlib_venn import venn2
from adjustText import adjust_text
from statistics import median
from statistics import mean

purple = '#AA1C7D'
lightpurple = '#E55EBA'
greyblue = '#386E80'
lightgreyblue = '#67A6BD'

def change_width(ax, new_value):
    for patch in ax.patches :
        current_width = patch.get_width()
        diff = current_width - new_value
        patch.set_width(new_value) # change the bar width
        patch.set_x(patch.get_x() + diff * .5) #recenter the bar
                
class MultiScore(object):
    """Common class for a differential diagnosis as suggested by DeepGestalt or GetslatMatcher, that is the name of the disease, the score it yields and the rank at which it was positioned
    
    Attributes:
        syndrome: The name of the disease as a string.
        fsid: The ID of the diseases as a string
        score: The DG score the diagnosis yielded as a float. 1000 means not available
        rank: The rank the diagnosis was positioned to as an integer. 1000 means not available
        fig: Attribute to hold a figure as an matplotlib.pyplot.figure object
        ax: Attribute to hold an axes. Axes object or an array thereof
        
    """

    def __init__(self,syndrome = '?', fsid = '?', score = 1000, rank = 1000, fig = None, ax = None ):
        self.syndrome = syndrome
        self.fsid = fsid
        self.score = score
        self.rank = rank
        self.fig = fig 
        self.ax = ax
        
class Individual(object):
    """Common class for an individual. I.e. the diagnosis, the sex, and the suggested diagnoses
    
    Attributes:
        identifier: the idividuals ID as a string
        diagnosis: the name of the diagnosis as a string
        sex: the sex of the individual as a string
        ethnicity: the ethnicity of the individual as a string
        dgs: dictionary of differential diagnoses suggested by DeepGestalt. Keys are fsids as strings , values are instances of class MultiScore
        gms: dictionary of differential diagnoses suggested by GestaltMatcher. Keys are fsids as strings , values are instances of class MultiScore
        d: D-score as a float. 1000 means not available
        source: database to which image belongs as a string
        age: the age of an individual as a string
    """           
    def __init__(self, identifier = '?', diagnosis= '?', sex = '?', ethnicity = '?',  dgs = {}, gms = {}, d = 1000, source = '?', age = '?'):
        self.identifier = identifier
        self.diagnosis = diagnosis
        self.sex = sex 
        self.ethnicity = ethnicity
        self.dgs = dgs
        self.gms = gms 
        self.d = d 
        self.source = source
        self.age = age
        
class Dataset(object):
    """Commom class for a list of instances of the class Case"

    Attributes:
        cases: a dictionary of cases as instances of class Case
        tools: a list of scores and the datasets they were used on.
        fig: Attribute to hold a figure as an matplotlib.pyplot.figure object
        ax: Attribute to hold an axes.Axes object or an array thereof
        values: a list to hold scores as floats
        diagnoses: list containing all the diagnoses of the included patients as strings of the fsids
        fsids: a dictionary containing the disease names as keys and the respective fsids as values
        fsids2names: a dictionary containing the fsids as keys and the respective diesease names as values
        omim2fsids: a dictinonary containing the omim IDs of each disease as keys and a list of fsids mapping to thesese omim IDs as values
        dg_support: diagnoses supported by DeepGestalt
        gm_support: diagnoses supported by GestaltMatcher
        pantel_diags: a list of strings containing the 17 fsids as strings of the diagnoses of the pantel cohort
    """    
    def __init__(self, cases = {}, tools = [], fig = None, ax = None, values = [], diagnoses = [], fsids = {}, fsids2names = {}, omim2fsid = {}, dg_support = [], gm_support = [], pantel_diags = []):
        self.cases = cases
        self.tools = tools
        self.fig = fig 
        self.ax = ax
        self.values = values
        self.diagnoses = diagnoses
        self.fsids = fsids
        self.fsids2names = fsids2names
        self.omim2fsid = omim2fsid
        self.dg_support = dg_support
        self.gm_support = gm_support
        self.pantel_diags = pantel_diags
        
    def load(self):
        """load data from gmdb_D.scores.csv, gmdb_DG_scores.csv, gmdb_GM_scores.csv, gmdb_metadata.tsv, lmd_D_scores.csv, lmd_DG_scores.csv, lmd_GM_scores.csv, lmd_metadata.tsv, pantel_D_scores.txt, pantel_DG_scores.txt, pantel_GM_scores.csv, and pantel_metadata.txt
        
        Args: 
            -
        
        Returns: 
            -
        """
        print(' --- start loading data --- ')
        
        #load omim2fsid
        for line in open('omim2fsid.csv'):
            fields = line[:-1].split(',')
            omim = fields[0]
            dis_name = fields[1]
            fsid = fields[2].replace(';','')
            if fsid not in self.fsids2names:
                self.fsids2names[fsid] = dis_name
            # if omim in self.omim2fsid:
            #     self.omim2fsid[omim].append(fsid)
            if omim not in self.omim2fsid:
                self.omim2fsid[omim] = fsid
                
        #load gene2omim
        gene2omim = {}
        for l, line in enumerate(open('gene2omim.txt')):
            gene, dis_name, omim_id = line[:-1].split('\t')
            if l>0: 
                gene2omim[gene] = omim_id
        
        #load D scores of GMDB data
        print(' --- loading D-scores of GMDB data --- ')
        for line in open('gmdb_D_scores.csv'):
            fields = line[:-1].split(',')
            case, d = fields
            case = 'gmdb_' +case
            if not line.startswith('image') and d != 'fail':
                d = float(d)
                self.cases[case] = Individual(identifier = case, d = d, source = 'GMDB', diagnosis = 'affected')
        
        #load D scores of LMD data        
        print(' --- loading D-scores of LMD data --- ')
        for line in open('lmd_D_scores.csv'):
            fields = line[:-1].split(',')
            case, d = fields
            case = 'lmd_' +case
            if not line.startswith('image') and d != 'fail':
                d = float(d)
                self.cases[case] = Individual(identifier = case, d = d, source = 'LMD', diagnosis = 'affected' )
        
        #load D scores of Pantel data 
        print(' --- loading D-scores of Pantel data --- ')
        for line in open('pantel_D_scores.txt'):
            fields = line[:-1].split('\t')
            case, d = fields
            d = float(d)
            if case[7]=='c':
                self.cases[case] = Individual(identifier = case, d = d, source = 'Pantel', diagnosis = 'healthy' )
            if case[7]=='i':
                self.cases[case] = Individual(identifier = case, d = d, source = 'Pantel', diagnosis = 'affected' )
        
        #load GestaltMatcher scores of GMDB data
        print(' --- loading GM-scores of GMDB data --- ')
        for l, line in enumerate(open('gmdb_GM_scores.csv')):
            fields = line[:-1].split(',')
            case = fields[0]
            case = 'gmdb_' +case
            scores = fields[1:]
            if l == 0:
                disnames = [i for i in scores]
                disnames = [i.replace('"','') for i in disnames]
            if l == 1:
                fsids = [i for i in scores]
                self.fsids = {disnames[f] : fsid for f, fsid in enumerate(fsids)}
                self.fsids2names = {fsid: disnames[f] for f, fsid in enumerate(fsids)} 
                gm_gmdb_fsids = fsids
            if l > 1:
                scores = [float(i) for i in scores]
                ranks = [i for i in scores]
                ranks.sort()
                ranks.reverse()
                ranks = [ranks.index(i) + 1 for i in scores]
                self.cases[case].gms = {fsid:MultiScore(disnames[f], fsid, float(scores[f]), ranks[f]) for f, fsid in enumerate(fsids)}
        
        #load GestaltMatcher scores of LMD data
        print(' --- loading GM-scores of LMD data --- ')
        for l, line in enumerate(open('lmd_GM_scores.csv')):
            fields = line[:-1].split(',')
            case = fields[0]
            case = 'lmd_' +case
            scores = fields[1:]
            if l == 0:
                disnames = [i for i in scores]
                disnames = [i.replace('"','') for i in disnames]
            if l == 1:
                fsids = [i for i in scores]
                for f, fsid in enumerate(fsids):
                    if disnames[f] not in self.fsids:
                        self.fsids[disnames[f]] = fsid
                add_fsids2names = {fsid: disnames[f] for f, fsid in enumerate(fsids) if fsid not in self.fsids2names} 
                self.fsids2names = {**self.fsids2names, **add_fsids2names}
                gm_lmd_fsids = fsids
            if l > 1:
                scores = [float(i) for i in scores]
                ranks = [i for i in scores]
                ranks.sort()
                ranks.reverse()
                ranks = [ranks.index(i) + 1 for i in scores]
                self.cases[case].gms = {fsid:MultiScore(disnames[f], fsid, float(scores[f]), ranks[f]) for f, fsid in enumerate(fsids)}
                
        #load GestaltMatcher scores of Pantel data
        print(' --- loading GM-scores of Pantel data --- ')
        for l, line in enumerate(open('pantel_GM_scores.csv')):
            fields = line[:-1].split(',')
            case = fields[0]
            scores = fields[1:]
            if l == 0:
                disnames = scores
                disnames = [i.replace('"','') for i in disnames]
            if l == 1:
                fsids = [i for i in scores]
                for f, fsid in enumerate(fsids):
                    if disnames[f] not in self.fsids:
                        self.fsids[disnames[f]] = fsid
                add_fsids2names = {fsid: disnames[f] for f, fsid in enumerate(fsids) if fsid not in self.fsids2names} 
                self.fsids2names = {**self.fsids2names, **add_fsids2names}
                gm_pantel_fsids = fsids
            if l > 1:
                scores = [float(i) for i in scores]
                ranks = [i for i in scores]
                ranks.sort()
                ranks.reverse()
                ranks = [ranks.index(i) + 1 for i in scores]
                self.cases[case].gms = {fsid:MultiScore(disnames[f], fsid, float(scores[f]), ranks[f]) for f, fsid in enumerate(fsids)}
                        
        #load DeepGestaltScores of Pantel data
        print(' --- loading DG-scores of Pantel data --- ')
        for l, line in enumerate(open('pantel_DG_scores.txt')):
            fields = line[:-1].split('\t')
            case = fields[0]
            scores = fields[1:]
            if l == 0:
                disnames = scores
                disnames = [i.replace('"','') for i in disnames]
            if l == 1:
                fsids = [i for i in scores]
                for f, fsid in enumerate(fsids):
                    if disnames[f] not in self.fsids:
                        self.fsids[disnames[f]] = fsid
                add_fsids2names = {fsid: disnames[f] for f, fsid in enumerate(fsids) if fsid not in self.fsids2names} 
                self.fsids2names = {**self.fsids2names, **add_fsids2names}
                dg_pantel_fsids = fsids
            if l > 1:
                scores = [float(i) for i in scores]
                ranks = [i for i in scores]
                ranks.sort()
                ranks.reverse()
                ranks = [ranks.index(i) + 1 for i in scores]
                if case in self.cases:
                    self.cases[case].dgs = {fsid:MultiScore(disnames[f], fsid, float(scores[f]), ranks[f]) for f, fsid in enumerate(fsids)}
                else: 
                    status = 'healthy'
                    if case[7] == 'i': status = 'affected'
                    self.cases[case] = Individual(identifier = case, dgs = {fsid:MultiScore(disnames[f], fsid, float(scores[f]), ranks[f]) for f, fsid in enumerate(fsids)}, source = 'Pantel', diagnosis = status)
        
        #load DeepGestaltScores of GMDB data
        print(' --- loading DG-scores of GMDB data --- ')
        for l, line in enumerate(open('gmdb_DG_scores.csv')):
            fields = line[:-1].split(',')
            case = fields[0]
            case = 'gmdb_' +case
            scores = fields[1:]
            if l == 0:
                disnames = scores
                disnames = [i.replace('"','') for i in disnames]
            if l == 1:
                fsids = [i for i in scores]
                for f, fsid in enumerate(fsids):
                    if disnames[f] not in self.fsids:
                        self.fsids[disnames[f]] = fsid
                add_fsids2names = {fsid: disnames[f] for f, fsid in enumerate(fsids) if fsid not in self.fsids2names} 
                self.fsids2names = {**self.fsids2names, **add_fsids2names}
                dg_gmdb_fsids = fsids
            if l > 1:
                scores = [float(i) for i in scores]
                ranks = [i for i in scores]
                ranks.sort()
                ranks.reverse()
                ranks = [ranks.index(i) + 1 for i in scores]
                if case in self.cases:
                    self.cases[case].dgs = {fsid:MultiScore(disnames[f], fsid, float(scores[f]), ranks[f]) for f, fsid in enumerate(fsids)}
                else: 
                    self.cases[case] = Individual(identifier = case, dgs = {fsid:MultiScore(disnames[f], fsid, float(scores[f]), ranks[f]) for f, fsid in enumerate(fsids)}, source = 'GMDB', diagnosis = 'affected')
                    
        #load DeepGestaltScores of LMD data
        print(' --- loading DG-scores of LMD data --- ')
        for l, line in enumerate(open('lmd_DG_scores.csv')):
            fields = line[:-1].split(',')
            case = fields[0]
            case = 'lmd_' +case
            scores = fields[1:]
            if l == 0:
                disnames = scores
                disnames = [i.replace('"','') for i in disnames]
            if l == 1:
                fsids = [i for i in scores]
                for f, fsid in enumerate(fsids):
                    if disnames[f] not in self.fsids:
                        self.fsids[disnames[f]] = fsid
                add_fsids2names = {fsid: disnames[f] for f, fsid in enumerate(fsids) if fsid not in self.fsids2names} 
                self.fsids2names = {**self.fsids2names, **add_fsids2names}
                dg_lmd_fsids = fsids
            if l > 1:
                scores = [float(i) for i in scores]
                ranks = [i for i in scores]
                ranks.sort()
                ranks.reverse()
                ranks = [ranks.index(i) + 1 for i in scores]
                if case in self.cases:
                    self.cases[case].dgs = {fsid:MultiScore(disnames[f], fsid, float(scores[f]), ranks[f]) for f, fsid in enumerate(fsids)}
                else: 
                    self.cases[case] = Individual(identifier = case, dgs = {fsid:MultiScore(disnames[f], fsid, float(scores[f]), ranks[f]) for f, fsid in enumerate(fsids)}, source = 'LMD', diagnosis = 'affected')
            
        #load GMDB metadata
        gmdb_fsids = []
        unknown_omim = []
        ethns = []
        print(' --- loading GMDB metadata --- ')
        for l, line in enumerate(open('gmdb_metadata.tsv', encoding='utf-8')):
            fields = line[:-1].split('\t')
            if l == 0:
                sex = fields.index('gender')
                ind_case = fields.index('image_id')
                ind_gene = fields.index('gene_names')
                ind_dis = fields.index('disorder_names')
                ind_omim = fields.index('omim_ids')
                year = fields.index('age_year')
                month = fields.index('age_month')
                note = fields.index('age_note')
                ethn = fields.index('ethnicity')
                ethn_note = fields.index('ethnicity_note')
            if l > 0:
                case = 'gmdb_'+ fields[ind_case]
                if case in self.cases:
                    omim_id = fields[ind_omim]
                    if ',' in omim_id:
                        omim_id = omim_id[:omim_id.find(',')]
                    omim_id = omim_id.replace('PS','')
                    if omim_id == '':
                            if fields[ind_gene] in gene2omim:
                                omim_id = gene2omim[fields[ind_gene]]
                    if omim_id == '':
                        print('what is that?', case, fields[ind_gene], fields[ind_dis],':-)')
                    if omim_id in self.omim2fsid:
                        self.cases[case].diagnosis = self.omim2fsid[omim_id]
                        if self.omim2fsid[omim_id] not in gmdb_fsids: gmdb_fsids.append(self.omim2fsid[omim_id])
                    if omim_id not in self.omim2fsid: 
                        self.cases[case].diagnosis = 'no fsid for omim: '+omim_id+'!!!'
                        if omim_id not in unknown_omim:
                            unknown_omim.append(omim_id)
                    if fields[ind_dis] not in self.diagnoses: self.diagnoses.append(fields[ind_dis])
                    if fields[sex] == 'Male':
                        self.cases[case].sex = 'male'
                    if fields[sex] == 'Female':
                        self.cases[case].sex = 'female'
                    age = '?'
                    if fields[year] not in ['','0','false']:
                        age = fields[year]+';'+fields[month]
                    else: 
                        if fields[month] not in ['','0','false']:
                            age = '0;' + fields[month]
                    if age != '?':
                        int_age = int(age[:age.find(';')])
                        if int_age < 3:
                            age = '0 to 2'
                        elif int_age < 11:
                            age = '3 to 10'
                        elif int_age < 21:
                            age = '11 to 20'
                        elif int_age < 41:
                            age = '21 to 40'
                        elif int_age < 61:
                            age = '41 to 60'
                        elif int_age < 61:
                            age = '41 to 60'
                        elif int_age > 60:
                            age = '>60'
                    self.cases[case].age = age
                    ethnicity = '?'
                    if fields[ethn] != '':
                        ethnicity = fields[ethn]
                    if fields[ethn_note] != '':
                        if ethnicity == '?':
                            ethnicity = fields[ethn_note]
                        else:
                            ethnicity += '; '+fields[ethn_note]
                    for j in ['Caucasian', 'European', 'Ashkenazi', 'Turkish', 'Dutch']:
                        if (j in ethnicity) and ('Japanese' not in ethnicity):
                            ethnicity = 'White'
                    if ethnicity not in ['White','?']: ethnicity = 'Other'
                    self.cases[case].ethnicity = ethnicity
                    if ethnicity not in ethns: ethns.append(ethnicity)
        self.gm_support = [fsid for fsid in gm_gmdb_fsids if fsid in gmdb_fsids]
        self.dg_support = [fsid for fsid in dg_gmdb_fsids if fsid in gmdb_fsids]
                        
        #load Pantel metadata
        print(' --- loading Pantel metadata --- ')
        pantel_fsids = []
        for l, line in enumerate(open('pantel_metadata.txt')):
            fields = line[:-1].split('\t')
            if l > 0:
                case_no, sex, ethnicity, diagnosis, age = fields
                diagnosis = self.fsids[diagnosis.replace('"','')]
                if diagnosis not in pantel_fsids: pantel_fsids.append(diagnosis)
                if ethnicity in ['Caucasian', 'Caucasian (Spanish)']:
                    ethnicity = 'White'
                else: 
                    ethnicity = 'Other'
                for case in self.cases:
                    if (case[:case.find('_')] not in ['lmd','gmdb']) and (case[case.rfind('_')+1:] == case_no):
                        if sex == 'f':
                            self.cases[case].sex = 'female'
                        if sex == 'm':
                            self.cases[case].sex = 'male'
                        if case[7] == 'i':
                            self.cases[case].diagnosis = diagnosis
                            if diagnosis not in self.pantel_diags: 
                                self.pantel_diags.append(diagnosis)
                        self.cases[case].age = age
                        self.cases[case].ethnicity = ethnicity
        self.gm_support += [fsid for fsid in gm_pantel_fsids if fsid in pantel_fsids]
        self.dg_support += [fsid for fsid in dg_pantel_fsids if fsid in pantel_fsids]
                
        #load lmd metadata 
        lmd_fsids = []
        print(' --- loading LMD metadata --- ')             
        for line in open('lmd_metadata.tsv'):
            fields = line[:-1].split('\t') 
            if len(fields) == 3:
                image_id, fsid, syndrome_name = fields  
                if fsid not in self.fsids2names:
                    self.fsids2names[fsid] = syndrome_name
                    self.fsids[syndrome_name] = fsid
                for case in self.cases:
                    if 'lmd_' +image_id == case:
                        self.cases[case].diagnosis = fsid
                        if fsid not in lmd_fsids: lmd_fsids.append(fsid)
        self.gm_support += [fsid for fsid in gm_lmd_fsids if fsid in lmd_fsids]
        self.dg_support += [fsid for fsid in dg_lmd_fsids if fsid in lmd_fsids]
   
        print(' --- finished loading data --- ')
                                    
    def _set_values (self, mode='standard'):
        """Pepares self.values and self.tools for self.plot_distributions and self._get_cat_val, respectively. Fills self.values with a list of lists of scores (floats). Self.tools is filled with a list of strings describing the kind of score-lists in set values. These strings have the structure: name of database + (synd [for syndromic] OR heal [for healthy]) + \n + name of score
        
        Args: 
            mode: string determining by which patient-subgroup data should be separated (sex, age, ethnicity, diagnosis). No additional separation is performed if set to: standard
                
        Returns: 
            returns a list with the length of self.tools and self.values holding colors.
        """
        pal = [lightgreyblue, greyblue, greyblue, greyblue, 'lightgrey', 'grey', 'grey', 'grey', lightpurple, purple, purple, purple]
        self.tools = ['Pantel (heal)\nD-Score', 'Pantel (synd)\nD-Score', 'LMD (synd)\nD-Score', 'GMDB (synd)\nD-Score', 'Pantel (heal)\nGM-Score', 'Pantel (synd)\nGM-Score','LMD (synd)\nGM-Score',  'GMDB (synd)\nGM-Score',  'Pantel (heal)\nDG-Score', 'Pantel (synd)\nDG-Score', 'LMD (synd)\nDG-Score',  'GMDB (synd)\nDG-Score']
        self.values = []
        if mode in ['sex', 'age', 'ethnicity']: 
            pal = [pal[t] for t, tool in enumerate(self.tools) if 'LMD' not in tool]
            self.tools = [tool for tool in self.tools if 'LMD' not in tool]
        if mode == 'diagnosis':
            pal = [pal[t] for t, tool in enumerate(self.tools) if ('LMD' not in tool) and ('GMDB' not in tool)]
            self.tools = [tool for tool in self.tools if ('LMD' not in tool) and ('GMDB' not in tool)]      
        for t, tool in enumerate(self.tools):
            self.values.append([])
            if mode in ['sex','ethnicity']: self.values.append([])
            if mode == 'age':
                groups = ['0 to 2', '3 to 10', '11 to 20', '21 to 40', '41 to 60', '>60']
                for i in range(len(groups)-1):
                    self.values.append([])
            if mode == 'diagnosis':
                groups = self.pantel_diags
                for i in range(len(groups)-1):
                    self.values.append([])
            source = tool[:tool.find(' (')]
            status = tool[tool.find(' (')+2:tool.find(')')]
            score = tool[tool.find('\n')+1:]
            for case in self.cases:
                if self.cases[case].source == source:
                    if status == 'heal':
                        if self.cases[case].diagnosis == 'healthy':
                            if score == 'D-Score'and (self.cases[case].d != 1000):
                                if mode == 'standard': self.values[t].append(self.cases[case].d)
                                if mode == 'sex':
                                    if self.cases[case].sex == 'female': self.values[t*2].append(self.cases[case].d)
                                    if self.cases[case].sex == 'male': self.values[(t*2)+1].append(self.cases[case].d)
                                if mode == 'age':
                                    for g, group in enumerate(groups):
                                        if self.cases[case].age == group: self.values[(t*len(groups))+g].append(self.cases[case].d)
                                if mode == 'diagnosis':
                                    for g, group in enumerate(groups):
                                        if self.cases[case.replace('_c_','_i_')].diagnosis == group: self.values[(t*len(groups))+g].append(self.cases[case].d)
                                if mode == 'ethnicity':
                                    if self.cases[case].ethnicity == 'White': self.values[t*2].append(self.cases[case].d)
                                    if self.cases[case].ethnicity == 'Other': self.values[(t*2)+1].append(self.cases[case].d)
                            if score == 'GM-Score':
                                gms = ([self.cases[case].gms[gm].score for gm in self.cases[case].gms if self.cases[case].gms[gm].score != 1000])
                                if len(gms) > 1:
                                    if mode == 'standard': self.values[t].append(max(gms))
                                    if mode == 'sex':
                                        if self.cases[case].sex == 'female': 
                                            self.values[t*2].append(max(gms))
                                        if self.cases[case].sex == 'male': 
                                            self.values[(t*2)+1].append(max(gms))
                                    if mode == 'age':
                                        for g, group in enumerate(groups):
                                            if self.cases[case].age == group: 
                                                self.values[(t*len(groups))+g].append(max(gms))
                                    if mode == 'diagnosis':
                                        for g, group in enumerate(groups):
                                            if self.cases[case.replace('_c_','_i_')].diagnosis == group: 
                                                self.values[(t*len(groups))+g].append(max(gms))
                                    if mode == 'ethnicity':
                                        if self.cases[case].ethnicity == 'White': 
                                            self.values[t*2].append(max(gms))
                                        if self.cases[case].ethnicity == 'Other': 
                                            self.values[(t*2)+1].append(max(gms))
                            if score == 'DG-Score':
                                dgs = ([self.cases[case].dgs[dg].score for dg in self.cases[case].dgs if self.cases[case].dgs[dg].score != 1000])
                                if len(dgs) > 1:
                                    if mode == 'standard': self.values[t].append(max(dgs))
                                    if mode == 'sex':
                                        if self.cases[case].sex == 'female': 
                                            self.values[t*2].append(max(dgs))
                                        if self.cases[case].sex == 'male': 
                                            self.values[(t*2)+1].append(max(dgs))
                                    if mode == 'age':
                                        for g, group in enumerate(groups):
                                            if self.cases[case].age == group: 
                                                self.values[(t*len(groups))+g].append(max(dgs))
                                    if mode == 'diagnosis':
                                        for g, group in enumerate(groups):
                                            if self.cases[case.replace('_c_','_i_')].diagnosis == group: 
                                                self.values[(t*len(groups))+g].append(max(dgs))
                                    if mode == 'ethnicity':
                                        if self.cases[case].ethnicity == 'White': 
                                            self.values[t*2].append(max(dgs))
                                        if self.cases[case].ethnicity == 'Other': 
                                            self.values[(t*2)+1].append(max(dgs))
                    if status != 'heal':
                        if self.cases[case].diagnosis != 'healthy':
                            if score == 'D-Score' and (self.cases[case].d != 1000):
                                if mode == 'standard': self.values[t].append(self.cases[case].d)
                                if mode == 'sex':
                                    if self.cases[case].sex == 'female': self.values[t*2].append(self.cases[case].d)
                                    if self.cases[case].sex == 'male': self.values[(t*2)+1].append(self.cases[case].d)
                                if mode == 'age':
                                    for g, group in enumerate(groups):
                                        if self.cases[case].age == group: self.values[(t*len(groups))+g].append(self.cases[case].d)
                                if mode == 'diagnosis':
                                    for g, group in enumerate(groups):
                                        if self.cases[case].diagnosis == group: self.values[(t*len(groups))+g].append(self.cases[case].d)
                                if mode == 'ethnicity':
                                    if self.cases[case].ethnicity == 'White': self.values[t*2].append(self.cases[case].d)
                                    if self.cases[case].ethnicity == 'Other': self.values[(t*2)+1].append(self.cases[case].d)
                            if score == 'GM-Score':
                                gms = ([self.cases[case].gms[gm].score for gm in self.cases[case].gms if self.cases[case].gms[gm].score != 1000])
                                if len(gms) > 1:
                                    if mode == 'standard': self.values[t].append(max(gms))
                                    if mode == 'sex':
                                        if self.cases[case].sex == 'female': 
                                            self.values[t*2].append(max(gms))
                                        if self.cases[case].sex == 'male': 
                                            self.values[(t*2)+1].append(max(gms))
                                    if mode == 'age':
                                        for g, group in enumerate(groups):
                                            if self.cases[case].age == group: 
                                                self.values[(t*len(groups))+g].append(max(gms))
                                    if mode == 'diagnosis':
                                        for g, group in enumerate(groups):
                                            if self.cases[case].diagnosis == group: 
                                                self.values[(t*len(groups))+g].append(max(gms))
                                    if mode == 'ethnicity':
                                        if self.cases[case].ethnicity == 'White': 
                                            self.values[t*2].append(max(gms))
                                        if self.cases[case].ethnicity == 'Other': 
                                            self.values[(t*2)+1].append(max(gms))
                            if score == 'DG-Score':
                                dgs = ([self.cases[case].dgs[dg].score for dg in self.cases[case].dgs if self.cases[case].dgs[dg].score != 1000])
                                if len(dgs) > 1:
                                    if mode == 'standard': self.values[t].append(max(dgs))
                                    if mode == 'sex':
                                        if self.cases[case].sex == 'female': 
                                            self.values[t*2].append(max(dgs))
                                        if self.cases[case].sex == 'male': 
                                            self.values[(t*2)+1].append(max(dgs)) 
                                    if mode == 'age':
                                        for g, group in enumerate(groups):
                                            if self.cases[case].age == group: 
                                                self.values[(t*len(groups))+g].append(max(dgs))
                                    if mode == 'diagnosis':
                                        for g, group in enumerate(groups):
                                            if self.cases[case].diagnosis == group: 
                                                self.values[(t*len(groups))+g].append(max(dgs))
                                    if mode == 'ethnicity':
                                        if self.cases[case].ethnicity == 'White': 
                                            self.values[t*2].append(max(dgs))
                                        if self.cases[case].ethnicity == 'Other': 
                                            self.values[(t*2)+1].append(max(dgs))        
        if mode in ['sex','ethnicity']:
            tools2 = []
            if mode =='sex':
                for tool in self.tools:
                    tools2.append(tool[:tool.find(')\n')]+', f'+tool[tool.find(')\n'):])
                    tools2.append(tool[:tool.find(')\n')]+', m'+tool[tool.find(')\n'):])
            if mode =='ethnicity':
                for tool in self.tools:
                    tools2.append(tool[:tool.find(')\n')]+', Wh.'+tool[tool.find(')\n'):])
                    tools2.append(tool[:tool.find(')\n')]+', Oth.'+tool[tool.find(')\n'):])
            self.tools = tools2
            pal2 = []
            for color in pal:
                pal2.append(color)
                pal2.append(color)
            pal = pal2
        if mode in ['age','diagnosis']:
            tools2 = []
            for tool in self.tools:
                for g, group in enumerate(groups):
                    tools2.append(tool[:tool.find(')\n')]+', '+group+tool[tool.find(')\n'):])
            self.tools = tools2
            pal2 = []
            for color in pal:
                for g, group in enumerate(groups):
                    pal2.append(color)
            pal = pal2
        if mode == 'diagnosis':
            medians = [[median(values), values, self.tools[v]] for v, values in enumerate(self.values)]# if (self.tools[v].endswith('D-score')) and ('synd' in self.tools[v])]
            medians2 = [[med, vals, tool[tool.find(', ')+2:tool.find(')\n')]] for [med, vals, tool] in medians if ('Pantel (synd,' in tool) and ('D-Score' in tool)]
            medians2.sort()
            medians2 = [i[2] for i in medians2]
            medians3 = [0 for i in medians]
            for e, entry in enumerate(medians):
                med, vals, tool = entry
                
                for f, fsid in enumerate(medians2):
                    if fsid in tool:
                        medians3[(((e//len(medians2)))*len(medians2))+f] = [med, vals, tool]
            self.values = [i[1] for i in medians3]
            self.tools = [i[2] for i in medians3]
        return (pal)
        
    def _violinlike(self, vals, cont_vals, opp_vals, color, n, mode='standard'):
        """prepares self.ax and self.fig for self.plot_distributions to plot violinlike subplots of score distributions and performs independet t-tests to compare scores and controls.
        
        Args: 
            vals: list of scores as floats
            cont_vals: list of scores as floats to be used as controls for vals in statistical testing
            opp_vals: list of scores as floats to be used as additional controls for vals in statistical testing
            color: color in which results will be plotted
            n: number of subplots to be created
            mode: string determining by which patient-subgroup data should be separated (sex, age, ethnicity, diagnosis). No additional separation is performed if set to: standard
                
        Returns: 
            -
        """
        l=0
        histo = []
        ys = []
        rl = 4 #row length
        if mode in ['sex', 'ethnicity']: rl = 6
        if mode == 'age': rl = 18
        if mode == 'diagnosis': 
            rl = 17
            n = ((n//34)*17)+(n%17) # remove subplots for controls
            tools_save = [tool for tool in self.tools]
            self.tools = [tool for t, tool in enumerate(self.tools) if t%34 >= 17]
        for i in range(200):
            u =(i+1)/200
            x=0
            for r in range(4):
                for v in vals:
                    if (l+(0.0025*r))<v<=(u+(0.0025*r)):
                        x+=1
                histo.append(x)
                ys.append(u+(0.0025*r)-0.0025)
            l=u
        for v in vals:
            if v ==0:
                histo[0]+=1  
        for i, v in enumerate(histo):
            if v>0:
                self.ax[n//rl,n%rl].add_patch(Rectangle((0,ys[i]-0.0025), v, 0.0025, color=color))
                self.ax[n//rl,n%rl].add_patch(Rectangle((0,ys[i]-0.0025), -v, 0.0025, color=color))
        self.ax[n//rl,n%rl].boxplot(vals, sym='', positions=[(max(histo)*0)], widths=[(max(histo)*0.25)], notch=True, patch_artist=True, boxprops=dict(facecolor=[1,1,1,0.5]))
        self.ax[n//rl,n%rl].set_ylim([-0.05, 1.05])
        self.ax[n//rl,n%rl].set_xlim([max(histo)*-1.05,max(histo)*1.05])
        self.ax[n//rl,n%rl].set_xticks([])
        if n<len(self.tools):
            self.ax[n//rl,n%rl].annotate(str(round(float(np.median(vals)), 3)), xy=(max(histo)*-0.125 ,np.median(vals)), xytext=(max(histo)*-0.95, 0.6), arrowprops=dict(facecolor='black', arrowstyle = '->', connectionstyle ='angle3', color='k'), horizontalalignment='left')
        if n//rl==0:
            if mode not in ['age', 'diagnosis']: 
                if mode != 'standard':
                    self.ax[n//rl,n%rl].set_title(self.tools[n%rl][:self.tools[n%rl].find('\n')])
                if mode == 'standard':
                    titles = [tool.replace('(synd','\n(syndromic') for tool in self.tools]
                    titles = [tool.replace('(heal','\n(healthy') for tool in titles]
                    self.ax[n//rl,n%rl].set_title(titles[n%rl][:titles[n%rl].find(')\n')+1])
                
            elif mode in ['age','diagnosis']: 
                titles = [tool.replace('Pantel','P') for tool in self.tools]
                titles = [tool.replace('synd','s') for tool in titles]
                titles = [tool.replace('heal','h') for tool in titles]
                titles = [tool.replace('GMDB','G') for tool in titles]
                titles = [tool.replace('(','') for tool in titles]
                titles = [tool.replace(')','') for tool in titles]
                titles = [tool.replace(',','') for tool in titles]
                titles = [tool.replace(' to ','-') for tool in titles]
                if mode == 'diagnosis':
                    titles = [self.fsids2names[tool[tool.rfind(' ')+1:tool.find('\n')]][:8]+'...'+tool[tool.find('\n'):] for tool in titles]
                self.ax[n//rl,n%rl].set_title(titles[n%rl][:titles[n%rl].find('\n')])
                
        if n%rl > 0:
            self.ax[n//rl,n%rl].set_yticks([])
        if (mode == 'standard' and n%4!=0) or (mode in ['sex','ethnicity'] and n%6>1) or (mode == 'age' and n%18>5) or (mode == 'diagnosis'):
              t, p = (stats.mannwhitneyu(cont_vals, vals, alternative = 'less'))
              label = '$\mathit{{P}}$='
              if mode in ['sex','ethnicity']: label = 'heal: $\mathit{{P}}$=' 
              self.ax[n//rl, n%rl].text(max(histo), -0.007, label + "{:.3g}".format(p).lstrip('0'), horizontalalignment='right', verticalalignment='bottom')

        if (mode in ['sex','ethnicity']) and (n%2 == 1):
            t, p = (stats.mannwhitneyu(opp_vals, vals))
            term = 'sex'
            if mode == 'ethnicity': term = 'ethn.'
            self.ax[n//rl,n%rl].text(max(histo), 0.05, term+': $\mathit{{P}}$='+"{:.3g}".format(p).lstrip('0'), horizontalalignment='right', verticalalignment='bottom')
        if n%rl==0:
              if (mode != 'age') and (mode != 'diagnosis'): self.ax[n//rl,n%rl].text(max(histo)*-1.9, 0.3, self.tools[n][self.tools[n].find('\n')+1:], rotation='vertical')
              elif mode == 'age': self.ax[n//rl,n%rl].text(max(histo)*-2.2, 0.3, self.tools[n][self.tools[n].find('\n')+1:], rotation='vertical')
              elif mode == 'diagnosis': self.ax[n//rl,n%rl].text(max(histo)*-2.2, 0.3, self.tools[n][self.tools[n].find('\n')+1:], rotation='vertical')
        if mode == 'diagnosis':
            self.tools = tools_save
         
        #calculate quartiles
        q1 = np.percentile(vals, 25)
        q3 = np.percentile(vals, 75)
        
        #calculate interquartile range
        iqr = q3 - q1
        
        #round
        q1 = round(q1, 3)
        q3 = round(q3, 3)
        iqr = round(iqr, 3)
        
        #calculate median and round it
        median = round(float(np.median(vals)), 3)
        
        print('\n ---- mode:', mode, ' subplot number: ', n, 'median: ', median, ' interquartile range', q1, ' - ', q3, '(', iqr, ')----\n')
        
        
    def plot_distributions(self, mode='standard'):
        """Plots score distributions and statistical test results
        
        Args: 
            mode: string determining by which patient-subgroup data should be separated (sex, age, ethnicity, diagnosis). No additional separation is performed if set to: standard
                
        
        Returns: 
            -
        """
        pal = self._set_values(mode = mode)    
        opp = [] 
        self.fig, self.ax = plt.subplots(3,4)
        if mode in ['sex','ethnicity']:
            self.fig, self.ax = plt.subplots(3,6)
        if mode == 'age':
            self.fig, self.ax = plt.subplots(3,18)
        if mode == 'diagnosis':
            self.fig, self.ax = plt.subplots(3,17)                       
        for t, tool in enumerate(self.tools):
            synd = self.values[t]
            if mode == 'standard': heal = self.values[(t//4)*4]
            if mode in ['sex','ethnicity']: 
                heal = self.values[((t//6)*6)+(t%2)]
                if t%2 == 1: 
                    opp = self.values[t-1]
            if mode == 'age': 
                heal = self.values[((t//18)*18)+(t%6)]
                if t%6 == 1: opp = self.values[t-1]
            if mode == 'diagnosis': 
                heal = self.values[((t//34)*34)+(t%17)]
                if t%17 == 1: opp = self.values[t-1]
            if (mode != 'diagnosis') or  ((mode == 'diagnosis') and ((t%34)>=len(self.pantel_diags))):
                self._violinlike(synd, heal, opp, pal[t], t, mode) 
        if mode == 'standard': plt.subplots_adjust(left=0.125, bottom=0.025, right=0.9, top=0.9, wspace=0.05, hspace=0.1)
        if mode in ['sex','ethnicity']: 
            plt.subplots_adjust(left=0.06, bottom=0.025, right=0.95, top=0.9, wspace=0.05, hspace=0.1)
        if mode == 'age': plt.subplots_adjust(left=0.033, bottom=0.025, right=0.995, top=0.9, wspace=0.01, hspace=0.1)
        if mode == 'diagnosis': plt.subplots_adjust(left=0.033, bottom=0.025, right=0.995, top=0.9, wspace=0, hspace=0.1)
    
    def _get_cat_val (self, category, mode = 'standard'):
        """Plots score distriutions and statistical test results
        
        Args: 
            category: string describing the data to be passed
            mode: string determining by which patient-subgroup data should be separated (sex, age, ethnicity, diagnosis). No additional separation is performed if set to: standard
        
        Returns: 
             a list of two lists. the first contains the categories of each score as strings, the second list the values of each score as floats
        """ 
        self._set_values(mode = mode)
        for t, tool in enumerate(self.tools):
            if mode == 'standard':
                if tool == category:
                    val = [value for value in self.values[t]]
                    cat = ['syndromic' for value in self. values[t]]
                if tool == 'Pantel (heal)\n'+category[category.find('\n')+1:]:
                    val2 = [value for value in self.values[t]]
                    cat2 = ['healthy' for value in self. values[t]]
            if mode == 'age':
                if (('Pantel (synd' in tool) and (True in [i in tool for i in ['0 to 2', '3 to 10', '11 to 20']]) and (tool.endswith(category[category.rfind('\n'):]))):
                    val = self.values[t]
                    cat = ['syndromic' for value in self. values[t]]
                if (('Pantel (heal' in tool) and (True in [i in tool for i in ['0 to 2', '3 to 10', '11 to 20']]) and (tool.endswith(category[category.rfind('\n'):]))):
                    val2 = [value for value in self.values[t]]
                    cat2 = ['healthy' for value in self. values[t]]
        cat += cat2
        val += val2
        return [cat, val]
            
    def _get_roc(self, cat_val):
        """Calculate receiver operating characteristic parameters (false positive rates, true positive rates, and area under the curve) based on given scores belonging to two class labels to prepare self.plot_roc.
        
        Args:
            cat_val: list of two lists [cat,val], containing the scores (val) and their class labels (cat) 
        
        Returns:
            a list containing false positive rates as a list, true positive rates as a list and the area under the roc curve as a float
        """
        cat, val = cat_val  
        TPRs=[] #true positive rates
        FPRs=[] #false positive rates
        n_Ps=cat.count('syndromic') # number of positive samples
        n_Ns=cat.count('healthy') # number of negative samples
        for i in range(0,1001):
            thresh=min(val)+(i/1000)*(max(val)-min(val)) #threshold of scores
            n_TP=0 #number of true positives
            n_FP=0 #number of false positives            
            for j in range(len(cat)):
                if cat[j]=='healthy' and val[j]>thresh: n_FP+=1
                if cat[j]!='healthy' and val[j]>thresh: n_TP+=1
            TPR=n_TP/n_Ps
            FPR=n_FP/n_Ns
            TPRs.append(TPR)
            FPRs.append(FPR)        
        num_cat = []
        for i in cat:
            if i =='syndromic':num_cat.append(1)
            elif i =='healthy':num_cat.append(0)
        roc = pyroc.ROC(num_cat, val)
        auroc=(str(round(float(roc.auc),2))+' ('+str(round(float(roc.ci()[0]),2))+'-'+str(round(float(roc.ci()[1]),2))+')')
        return [FPRs, TPRs, auroc]
    
    def plot_roc(self, mode='standard'):
        """Plot ROC curves.
        
        Args:
            -
        
        Returns:
            -
        """
        sns.set_style("whitegrid")
        sns.set_theme()
        curves = []
        styles = ['-', '--', ':']
        colors = [greyblue, 'black', purple]
        for t, tool in enumerate(['D', 'GM', 'DG']):
            if mode == 'standard':
                for s, source in enumerate(['Pantel']):
                    curves.append(self._get_roc(self._get_cat_val(source+' (synd)\n'+tool+'-Score')))
                    curves[-1] += [colors[t], tool+' ('+source+')', styles[s]]
            if mode == 'all':
                for s, source in enumerate(['Pantel','GMDB', 'LMD']):
                    curves.append(self._get_roc(self._get_cat_val(source+' (synd)\n'+tool+'-Score')))
                    curves[-1] += [colors[t], tool+' ('+source+')', styles[s]]
            if mode == 'age':
                for s, source in enumerate(['Pantel']):
                    curves.append(self._get_roc(self._get_cat_val(source+' (synd)\n'+tool+'-Score')))
                    curves[-1] += [colors[t], tool + ' (all)', styles[s]]
                    curves.append(self._get_roc(self._get_cat_val(source+' (synd)\n'+tool+'-Score', mode = mode)))
                    curves[-1] += [colors[t], tool+' (<21 y)', styles[s+1]]
        for curve in curves:
            FPRs, TPRs, auroc, color, label, ls = curve
            plt.plot(FPRs,TPRs, color=color, label= label +' ROC: AUC = ' + auroc, ls=ls)
        plt.plot([0,1],[0,1], color='grey', ls='--')
        plt.xlim([0.0,1.0])
        plt.ylim([0.0,1.01])
        plt.title('Receiver operating characteristics')
        plt.legend(loc="lower right")
        plt.xlabel('False positive rate')
        plt.ylabel('True positive rate')
        
    def plot_venn(self):
        """Plots Venn diagramme of syndromes appearing on rank 1-30 of DeepGestalt and GestaltMatcher results
        
        Args:
            -
        
        Returns:
            -
        """
        print(' --- preparing data for Venn diagramm --- ')
        dg_fsids_30, gm_fsids_30 = [], []
        for case in self.cases:
            for suggestion in self.cases[case].dgs:
                if self.cases[case].dgs[suggestion].rank <= 30:
                    if self.cases[case].dgs[suggestion].fsid not in dg_fsids_30:
                        dg_fsids_30.append(self.cases[case].dgs[suggestion].fsid)
            for suggestion in self.cases[case].gms:
                if self.cases[case].gms[suggestion].rank <= 30:
                    if self.cases[case].gms[suggestion].fsid not in gm_fsids_30:
                        gm_fsids_30.append(self.cases[case].gms[suggestion].fsid)
                
            
        overlap =[fsid for fsid in dg_fsids_30 if (fsid in gm_fsids_30)]
        venn2(subsets = (len(gm_fsids_30) - len(overlap), len(dg_fsids_30) - len(overlap), len(overlap)), set_labels = ('GestaltMatcher\n('+str(len(gm_fsids_30))+')', 'DeepGestalt\n('+str(len(dg_fsids_30))+')'), set_colors=('black',purple))
        excl = [i for i in dg_fsids_30 if i not in gm_fsids_30 ]
        excl = [self.fsids2names[i] if i in self.fsids2names else i for i in excl]
        print(excl)
        
    def _check_frequencies(self, tool='dg', synd=False, max_rank=30):
        """Calculates the frequencies and absolute numbers by which a diagnosis is suggested by a tool. needed by self._plot_freq_correlations.
        
        Args:
            tool: string determining the tool to be analyzed (dg = DeepGestalt, gm = GestaltMatcher) 
            synd: Boolean to determine whiether patient should be analyzed (unaffected controls are analyzed when set to False)
            max_rank: maximum rank to be considered as an integer
        
        Returns:
            a list of lists [[diagnosis as string, frequency as float, number of appearances as integer]]
        """
        names = []
        counts = []
        n_cases = []
        for case in self.cases:
            if self.cases[case].source == 'Pantel':
                if (self.cases[case].diagnosis == 'healthy' and not synd) or (self.cases[case].diagnosis != 'healthy' and synd):
                    for suggestion in getattr(self.cases[case], tool+'s'):
                        if suggestion not in names:
                            names.append(suggestion)
                            counts.append(0)
                            n_cases.append(0)
                        if (getattr(self.cases[case], tool+'s')[suggestion].rank <= max_rank) and (getattr(self.cases[case], tool+'s')[suggestion].score != 0): 
                            counts[names.index(suggestion)]+=1
                        if self.cases[case].diagnosis != suggestion:
                            n_cases[names.index(suggestion)]+=1
                                
        results = [[count, names[c]] for c, count in enumerate(counts)]
        results.sort()
        results = [[self.fsids2names[name], count/n_cases[names.index(name)], count] for count, name in results]
        for e, entry in enumerate(results):
            name = entry[0]
            name = name.replace('"','')
            name = name.replace(' syndrome','')
            name = name.replace(' Syndrome','')
            if len(name)>20: name = name[:10]+'...'+name[-5:]
            results[e][0] = name
        return results
        
    def _plot_freq_correlations(self, x_tool='dg', y_tool='gm', x_synd=False, y_synd=False, n=0, color=purple, max_rank=30):
        """Plots indvidual subplots plotted when calling self.plot_multi_freq_correlations
        
        Args:
            tool: string determining the tool to be analyzed (dg = DeepGestalt, gm = GestaltMatcher) 
            synd: Boolean to determine whiether patient should be analyzed (unaffected controls are analyzed when set to False)
            max_rank: maximum rank to be considered as an integer
        
        Returns:
            -
        """
        abbrev = {'dg':'DeepGestalt', 'gm':'GestaltMatcher'}
        x_freqs = self._check_frequencies(x_tool, x_synd, max_rank)
        y_freqs = self._check_frequencies(y_tool, y_synd, max_rank)
        if x_tool != y_tool: a_tool, b_tool, a_synd, b_synd = x_tool, y_tool, not x_synd, not y_synd
        tools = ['dg','gm']
        if x_tool == y_tool: a_tool, b_tool, a_synd, b_synd = tools[tools.index(x_tool)-1], tools[tools.index(y_tool)-1], x_synd, y_synd
        a_freqs = self._check_frequencies(a_tool, a_synd, max_rank)
        b_freqs = self._check_frequencies(b_tool, b_synd, max_rank)        
        x_dis_names = [i[0] for i in x_freqs]
        y_dis_names = [i[0] for i in y_freqs]
        freqs_x, freqs_y  = [], []
        freqs_a = [i[1] for i in a_freqs]
        freqs_b = [i[1] for i in b_freqs]
        dis_names = x_dis_names + [i for i in y_dis_names if i not in x_dis_names] 
        for d, dis in enumerate(dis_names):
            x, y = 0, 0
            if dis in x_dis_names:
                x = x_freqs[x_dis_names.index(dis)][1]
            if dis in y_dis_names:
                y = y_freqs[y_dis_names.index(dis)][1]
            freqs_x.append(x)
            freqs_y.append(y)                        
        x_label = abbrev[x_tool] + ' FPRs'   
        if not x_synd:
            x_label += ' (h)'
        else:
            x_label += ' (s)'    
        y_label = abbrev[y_tool] + ' FPRs'   
        if not y_synd:
            y_label += ' (h)'
        else:
            y_label += ' (s)'   
        output = pd.DataFrame({'dis_names':dis_names, x_label:freqs_x, y_label:freqs_y})
        r, p = stats.pearsonr(output[x_label], output[y_label])
        sns.set_style("darkgrid")
        sns.regplot(x=x_label, y=y_label, data=output, color=color, order=1, line_kws={'ls':'--'}, scatter_kws={'alpha':0.7}, ax=self.ax[n//2,n%2], truncate=False)   
        lim = max(max(freqs_x), max(freqs_y), max(freqs_a), max(freqs_b))*1.05           
        texts = [self.ax[n//2,n%2].text(freq, freqs_y[f], dis_names[f], fontsize=9) for f, freq in enumerate(freqs_x) if freq>=(lim/0.88)*0.5 or freqs_y[f]>=(lim/0.88)*0.5]
        self.ax[n//2,n%2].text(lim/34, (16/17)*lim,  r'$\mathit{{r}}$={:.2f}, $\mathit{{P}}$={:.2g}'.format(r, p), fontsize=12)
        self.ax[n//2,n%2].set_xlim(0,lim)
        self.ax[n//2,n%2].set_ylim(0,lim)       
        if len(texts)>0: adjust_text(texts, arrowprops={'arrowstyle': '->', 'color': color}, ax=self.ax[n//2,n%2])
        sns.despine()
        
    def plot_multi_freq_correlations(self, max_rank=30):
        """Plots correlations of frequencies of syndrome suggestions
        
        Args:
            max_rank: maximum rank to be considered as an integer
        
        Returns:
            -
        """
        self.fig, self.ax = plt.subplots(2,2)
        self.fig.set_figheight(9)
        self.fig.set_figwidth(10)
        self._plot_freq_correlations('dg','gm', False, False, 0, lightgreyblue, max_rank)
        self._plot_freq_correlations('dg','gm', True, True, 1, greyblue, max_rank)
        self._plot_freq_correlations('dg','dg', False, True, 2, purple, max_rank)
        self._plot_freq_correlations('gm','gm', False, True, 3, 'dimgrey', max_rank)
        plt.subplots_adjust(left=0.074, bottom=0.05, right=0.95, top=0.981, wspace=0.28, hspace=0.2)
                
    def sensitivity(self, tool ='dg', sources=['Pantel'], location ='upper right', support=True, n_min=5):
        """Plots the sensitivities for each syndrome fetured in the data set with more than 5 images.
        
        Args:
            tool: string determining the tool to be analyzed (dg = DeepGestalt, gm = GestaltMatcher) 
            sources: list of strings stating the databases to be included (Pantel, GMDB, LMD)
            location: string determining the position of the legend in the plotted figure
            support: Boolean determining whether only diagnoses supported by the analyzed tools should be included
            n_min: integer determining the minimal number an image of syndrome has to be processed and present in the dataset to be included in this analysis
        
        Returns:
            - 
        """
        sns.set_style("whitegrid")
        sns.set_theme()
        n=0
        color1, color10 = purple, lightpurple
        if tool == 'gm':
            color1, color10 = 'black', 'darkgrey'            
        dis_names = self.fsids2names
        sensitivities = {}        
        for case in self.cases:
            diag = self.cases[case].diagnosis
            if type(diag) != type(['list']):
                diag = [diag]
            if self.cases[case].source in sources:
                n+=1
            if (not (('healthy' in diag) or ('affected' in diag))) and (self.cases[case].source in sources) and (getattr(self.cases[case], tool+'s') != {}):
                if (not support) or ((True in [d in (getattr(self, tool+'_support')) for d in diag])):
                    for i in diag:
                        if i in sensitivities:
                            sensitivities[i][3] += 1
                        if i not in sensitivities:
                            sensitivities[i] = [0,0,0,1]
                    for suggestion in getattr(self.cases[case], tool+'s'):
                        if (suggestion in diag) and (getattr(self.cases[case], tool+'s')[suggestion].score != 0):
                            if getattr(self.cases[case], tool+'s')[suggestion].rank == 1:
                                sensitivities[suggestion][0] += 1
                            if getattr(self.cases[case], tool+'s')[suggestion].rank <= 10:
                                sensitivities[suggestion][1] += 1
                            if getattr(self.cases[case], tool+'s')[suggestion].rank <= 30:
                                sensitivities[suggestion][2] += 1
                            break
        sensitivities = [[sensitivities[i][0]/sensitivities[i][3], sensitivities[i][1]/sensitivities[i][3], sensitivities[i][2]/sensitivities[i][3], i, sensitivities[i][3], i in getattr(self, tool+'_support')] for i in sensitivities]
        sensitivities = [[i[2], i[1], i[0], i[3], i[4], i[5]] for i in sensitivities]
        sensitivities.sort()
        sensitivities.reverse()
        sensitivities = [[i[2], i[1], i[0], i[3], i[4], i[5]] for i in sensitivities]
        top1_sens = [i[0] for n, i in enumerate(sensitivities) if ((i[5]) or not support) and (i[4]>=n_min)]
        top10_sens = [i[1] for n, i in enumerate(sensitivities) if ((i[5]) or not support) and (i[4]>=n_min)]
        top30_sens = [i[2] for n, i in enumerate(sensitivities) if ((i[5]) or not support) and (i[4]>=n_min)]
        top1_sd , top10_sd, top30_sd = np.std(top1_sens), np.std(top10_sens), np.std(top30_sens)
        top1_sens = [mean(top1_sens), 0] + top1_sens
        top10_sens = [mean(top10_sens), 0] + top10_sens
        top30_sens = [mean(top30_sens), 0] + top30_sens
        n_all = str(sum([i[4] for n, i in enumerate(sensitivities) if ((i[5]) or not support) and (i[4]>=n_min)]))
        dis_names = [dis_names[i[3]]+'['+str(i[4])+']' for n, i in enumerate(sensitivities) if ((i[5]) or not support) and  (i[4]>=n_min)]
        names = []
        for name in dis_names:
            if (';' in name): name = name[:name.rfind(';')]+name[name.rfind('['):]
            if ('yndrome' in name) and ('oonan' not in name): name = name[:name.find('yndrome')-1]+name[name.rfind('['):]
            name = name.replace('"','')
            if len(name) > 25:
                name = name[:12]+'...'+name[-7:]
            names.append(name)
        dis_names = ['mean [synds:'+str(len(names))+'; imgs:' + n_all + ']', ''] + names
        output = pd.DataFrame({'dis_names':dis_names, 'top choice': top1_sens, 'within top 10': top10_sens, 'within top 30': top30_sens})
        ax = plt.subplots()
        ax = sns.barplot(x = 'dis_names', y = 'within top 30', data = output, label = 'within top 30', color = 'lightgrey')
        ax = sns.barplot(x = 'dis_names', y = 'within top 10', data = output, label = 'within top 10', color = color10)
        ax = sns.barplot(x = 'dis_names', y = 'top choice', data = output, label = 'top choice', color = color1)
        plt.legend(loc=location)
        for item in ax.get_xticklabels():
            item.set_rotation(90)    
        change_width(ax, 0.92)
        plt.subplots_adjust(left=0.040, bottom=0.405, right=0.990, top=0.7, wspace=0.200, hspace=0.200)
        xticks = ax.xaxis.get_major_ticks()
        xticks[1].set_visible(False)
        ax.set_ylabel('Sensitivity')
        plt.show()
        print('mean sensitivities 1, 10 30:', top1_sens[0], top10_sens[0], top30_sens[0])
        print('standard deviations of sensitivities 1, 10 30:', top1_sd, top10_sd, top30_sd)
    
    def diag_spectrum(self, sources=['Pantel','GMDB','LMD']):
        """Returns the number of different diagnoses in the datbases listed in sources.
        
        Args:
            sources: list of strings stating the databases to be included (Pantel, GMDB, LMD)
        
        Returns:
            a list of lists of the number of occurences and the respective diagnosis sorted by the number of occurences.
        """
        diags = {}
        for case in self.cases:
            if self.cases[case].source in sources:
                diag = self.cases[case].diagnosis
                if diag in ['affected', ['affected']]:
                    print('diagnosis = affected: ', case)
                if type(diag) == type(['list']):
                    if len(diag) > 1:
                        print('wtf!',diag)
                    diag = diag[0]
                
                if diag in self.fsids2names:
                    diag = self.fsids2names[diag]
                if diag in diags:
                    diags[diag]+=1
                if diag not in diags:
                    diags[diag]=1
        for diag in diags: 
            if 'no fsid' in diag:
                print(diag)
        diags = [[diags[diag], diag] for diag in diags]
        diags.sort()
        return diags
                
    def plot_score_histo(self):
        """Plots histogrammes of the first 30 scores returned by DeepGestalt and Gestaltmatcher for all cases color shaded by patients and controls.
        
        Args:
            -
        
        Returns:
            - 
        """
        cat, val = [], []
        for case in self.cases:
            if self.cases[case].source == 'Pantel':
                if self.cases[case].diagnosis == 'healthy':
                    for dis in self.cases[case].gms:
                        if self.cases[case].gms[dis].rank <= 30 and self.cases[case].gms[dis].score != 0:
                            cat.append('GestaltMatcher healthy')
                            val.append(self.cases[case].gms[dis].score)
                    for dis in self.cases[case].dgs:
                        if self.cases[case].dgs[dis].rank <= 30 and self.cases[case].dgs[dis].score != 0:
                            cat.append('DeepGestalt healthy')
                            val.append(self.cases[case].dgs[dis].score)
                if self.cases[case].diagnosis != 'healthy':
                    for dis in self.cases[case].gms:
                        if self.cases[case].gms[dis].rank <= 30 and self.cases[case].gms[dis].score != 0:
                            cat.append('GestaltMatcher syndromic')
                            val.append(self.cases[case].gms[dis].score)
                    for dis in self.cases[case].dgs:
                        if self.cases[case].dgs[dis].rank <= 30 and self.cases[case].dgs[dis].score != 0:
                            cat.append('DeepGestalt syndromic')
                            val.append(self.cases[case].dgs[dis].score)
        my_pal ={'DeepGestalt healthy':lightpurple, 'GestaltMatcher healthy':'dimgrey', 'GestaltMatcher syndromic':'black', 'DeepGestalt syndromic':purple}
        output = pd.DataFrame({'Category':cat, 'top 30 score':val})        
        sns.histplot(data=output, y='top 30 score', hue='Category', palette = my_pal, bins = 100, alpha = 0.6)#, multiple='dodge') #hier alisa!
        sns.despine() 
        
    def ethn_spectrum(self, sources=['Pantel','GMDB','LMD']):
        """Prints the count of etnicities (White, Other, unknown) in the datasets lsited in sources.
        
        Args:
            sources: list of strings stating the databases to be included (Pantel, GMDB, LMD)
        
        Returns:
            -
        """
        ethns = {}
        for case in self.cases:
            if self.cases[case].source in sources:
                ethn = self.cases[case].ethnicity
                if ethn in ethns:
                    ethns[ethn] += 1
                if ethn not in ethns:
                    ethns[ethn] = 1
        ethns = [ethn+' '+str(ethns[ethn]) for ethn in ethns]
        print(ethns)
