# Supplementary material for: Validation of 3 Computer-Aided Facial Phenotyping Tools (DeepGestalt, GestaltMatcher, and D-Score): Comparative Diagnostic Accuracy Study
Source: J Med Internet Res. 2024 Mar 13;26:e42904. doi: 10.2196/42904 (PMC10973953; doi:10.2196/42904)
Supplement: Multimedia Appendix 1 [file jmir_v26i1e42904_app1.zip › code and data/create_figures.py]

# -*- coding: utf-8 -*-
"""
Created on Mon Mar  7 16:32:30 2022

@author: mensahm
"""
import compare_ngp_tools as code

#load data
print('Preparing Data')
data = code.Dataset()
data.load()

# #Figure 2A
# print('Creating Figure 2A')
# data.plot_venn()

# #Figure 2B
# print('Creating Figure 2B')
# data.plot_score_histo()

# #Figure 2C
# print('Creating Figure 2C')
# data.sensitivity(tool='dg', sources=['Pantel', 'GMDB','LMD'])

# #Figure 2D
# print('Creating Figure 2D')
# sens = data.sensitivity(tool='gm', sources=['Pantel', 'GMDB','LMD'])

# #Figure 2E-F and supplementary Figure 2
# print('Creating Figure 2E-F and Supplementary Figure 2')
# data.plot_multi_freq_correlations(max_rank=30)

# #Multimedia appendix 2A
# print('Creating Supplementary Figure 1A')
# data.sensitivity(tool='dg', sources=['Pantel'], location='lower left')

# #Multimedia appendix 2B
# print('Creating Supplementary Figure 1B')
# data.sensitivity(tool='gm', sources=['Pantel'], location='lower left')

# #Multimedia appendix 4A-B
# print('Creating Supplementary Figures 3A-B')
# data.plot_multi_freq_correlations(max_rank=10)

# #Multimedia appendix 4C-D
# print('Creating Supplementary Figures 3C-D')
# data.plot_multi_freq_correlations(max_rank=5)

# #Multimedia appendix 4E-F
# print('Creating Supplementary Figures 3E-F')
# data.plot_multi_freq_correlations(max_rank=1)

# #Figure 3A
# print('Creating Figure 3A')
# data.plot_distributions()

# #Figure 3B
# print('Creating Figure 3B')
# data.plot_roc(mode='age')

# #Multimedia appendix 5
# print('Creating Supplementary Figure 4')
# data.plot_distributions(mode='age')

# #Multimedia appendix 6
# print('Creating Supplementary Figure 5')
# data.plot_distributions(mode = 'diagnosis')

# #Multimedia appendix 7
# print('Creating Supplementary Figure 6')
# data.plot_distributions(mode='sex')

# #Multimedia appendix 8
# print('Creating Supplementary Figure 7')
# data.plot_distributions(mode='ethnicity')

# #Count different diagnoses in datasets
# print('counting diagnoses')
# diags = data.diag_spectrum()

# #Count different sexes in datasets
# print('counting sexes')
# data.ethn_spectrum()
