# Supplementary material for: Validation of 3 Computer-Aided Facial Phenotyping Tools (DeepGestalt, GestaltMatcher, and D-Score): Comparative Diagnostic Accuracy Study
Source: J Med Internet Res. 2024 Mar 13;26:e42904. doi: 10.2196/42904 (PMC10973953; doi:10.2196/42904)
Supplement: Multimedia Appendix 1 [file jmir_v26i1e42904_app1.zip › code and data/gene2omim.txt]

gene	name	omim
PIGV		239300
BICRA	Coffin-Siris	619325
PTPN11		163950
PSMC3		619354
CHAMP1		616579
YARS1		619418
MSL3		301032
CRIPT		615789
RECQL3		210900
FAM111B		615704
DNMT3A		615879
SPATA5		616577
DHCR7		270400
ORC1		224690
ORC6		613803
FZD2		164745
MAPKAPK5		619869
USP7		616863
ERCC1		610758
MAB21L2		615877
KCTD3		613272
NR2F1		615722
NFIX		602535
PURA		616158
KCNJ6		614098
POLR2A		618603
RALA		619311
ARCN1		617164
ATRX		309580
NDST1		616116
NFIA		613735
PDGFRB		616592
PEPD		170100
RAC3		618577
KCNH1		135500
TRRAP		618454
ATP6V1B2		616455
PIGB		618580
RAB11B		617807
GRIN1		617820
EP300		613684
FBXO11		618089
PPP1R21		619383
LONP1		600373
PAK1		618158
NAA15		617787
POGZ		616364
PYCR2		616420
KAT6A		616268
FBXO11		618089
DCPS		616459
CSNK1G1		606274
SCAF4		616023
SATB1		619228
UBR7		619189
MINPP1		619527
RBL2		619690
PPP2CA		618354
ERCC4		278760
DDX3X		300958
POLR3A		264090
DNM2		160150
PACS2		618067
KMT2A		605130
ALPK3		618052
RECQL4		268400
PQBP1		309500
PGAP3		615716
CHAMP1		616579
WDR37		618652
HNRNPK		616580
GNAI1		619854
NAA10		300855
SIN3B		607777
RASA1		608354
ANKRD11		148050
SPECC1L		145420
CDC42		616737
MSL3		301032
GRID2		616204
CREBBP		180849
PACS1		615009
