# Supplementary material for: Validation of 3 Computer-Aided Facial Phenotyping Tools (DeepGestalt, GestaltMatcher, and D-Score): Comparative Diagnostic Accuracy Study
Source: J Med Internet Res. 2024 Mar 13;26:e42904. doi: 10.2196/42904 (PMC10973953; doi:10.2196/42904)
Supplement: Multimedia Appendix 1 [file jmir_v26i1e42904_app1.zip › code and data/gmdb_D_scores.csv]

image	d-score
4050	0.9944
5052	0.9962
5053	0.9973
5054	0.9855
5055	1.0
5505	0.7035
230	1.0
2723	0.978
233	1.0
234	0.9954
235	0.9914
236	0.9443
237	0.9943
238	0.9674
239	0.9967
4909	0.9967
4908	0.986
4905	0.985
4906	1.0
4900	1.0
4903	1.0
4902	0.9952
5186	0.9931
5184	0.9937
5185	0.2088
5183	0.9675
5188	0.9969
4277	0.9837
4276	0.8588
5501	0.4646
4271	0.9914
4270	0.9788
3655	1.0
5506	0.9929
4279	1.0
5056	0.9965
5618	1.0
5617	0.9971
5614	1.0
5615	0.9973
5612	0.9949
5610	1.0
5611	0.997
1978	0.9442
128	0.9971
1374	0.8711
124	0.9456
1972	0.9829
126	0.9948
1970	0.9073
120	0.9851
3871	0.9917
3872	0.9489
1974	0.8969
4871	0.1139
4870	0.996
4697	0.9892
4875	0.9962
4874	0.9915
4877	0.9958
4876	0.9743
4879	0.9937
4878	0.9948
4698	0.9969
3614	0.9924
3616	0.3522
3617	0.978
4479	0.9934
3611	0.9533
3612	0.9962
491	0.9954
4474	0.9941
1038	0.9871
3618	1.0
2343	0.9759
4473	0.9878
3584	0.9624
4679	0.9089
4673	0.9641
4672	0.9681
4671	0.7973
6015	1.0
4677	0.9889
4676	1.0
4675	0.9896
4674	0.9971
2471	0.9942
496	0.9542
2412	0.9026
6125	0.9923
4589	0.6589
3273	0.9864
3903	0.9924
3904	0.9862
3905	0.9923
3906	0.9974
3275	0.9953
4581	0.9935
6014	0.9971
3278	0.1942
4582	0.992
4584	0.9614
5356	0.9042
4586	0.9501
3728	0.9973
3058	1.0
3059	1.0
908	0.995
906	0.9931
3721	0.656
904	0.9959
3723	0.8387
3724	0.9761
3057	0.8929
3726	0.8533
96	1.0
3299	0.9919
3292	0.9951
183	0.9614
1328	0.9914
6016	0.9927
1144	0.9961
1158	0.9763
815	0.6085
210	0.9921
6011	0.9832
3128	0.1953
3129	0.8774
3126	1.0
1527	0.7986
3123	0.9574
3120	0.6821
3121	0.873
5187	0.9964
3800	0.9974
547	0.997
6010	1.0
113	1.0
5866	1.0
5991	1.0
5180	0.9878
2603	1.0
2750	0.9936
1072	1.0
1211	0.9057
6071	0.9756
3041	0.9969
5027	0.9722
5263	0.9962
5320	0.9616
1076	0.9907
2298	0.3841
3196	1.0
5020	1.0
6301	0.985
791	0.7767
2091	0.6156
2722	0.7468
2093	0.9243
1404	0.983
2095	0.9879
2726	0.2472
2725	0.546
2096	0.8785
2099	0.8055
2098	0.9885
2729	0.7735
2728	0.99
1145	0.7855
4275	0.9624
4274	0.9966
5771	0.5888
795	0.9958
2290	0.1043
1244	0.9899
4272	0.9766
2470	0.9931
796	1.0
6061	0.8633
3148	0.9867
3478	0.9859
5237	0.9874
2439	0.9937
1313	0.9922
2430	0.9743
1161	0.9371
1162	0.992
2544	1.0
1164	0.9961
2542	0.9585
1166	0.9974
1168	0.9908
1169	0.996
2768	1.0
5938	0.3367
1147	0.9128
2766	1.0
5324	0.9872
4278	0.9777
99	0.8844
2605	0.9906
698	0.936
699	0.984
1564	0.9583
697	0.962
694	0.9874
695	0.9858
692	0.7694
693	0.9367
690	0.9903
691	0.9906
6226	0.9945
6224	0.9794
6222	1.0
6223	1.0
6220	1.0
6221	1.0
6228	0.9943
1705	0.9928
1706	1.0
1700	0.9831
1702	0.2984
1703	0.8746
2986	0.022
1232	1.0
2949	0.9863
1233	0.8514
1240	0.9876
2941	0.9899
2940	0.6849
2944	0.9761
1236	0.9739
341	0.9085
1113	0.9855
1237	0.9846
344	0.9957
345	0.9917
346	0.9957
347	0.9965
2899	0.9966
1238	0.9833
1361	0.9956
5331	0.9897
1367	0.6852
1365	0.9924
2891	0.9974
5998	0.9884
1368	0.5302
2892	0.965
2895	0.9916
2894	0.9943
2897	0.986
2896	0.9932
1018	1.0
1019	0.9878
5519	0.7601
5518	0.9575
5515	0.8077
5514	1.0
5517	0.3735
5516	0.4619
5044	1.0
1316	0.7406
1389	0.8993
209	0.9916
1629	0.9647
3198	0.5969
1381	0.9682
1382	1.0
206	0.993
200	0.9906
1386	0.9944
5089	0.9974
1141	0.9965
5192	0.8061
5196	0.9209
5429	0.9972
4113	1.0
4117	0.9965
5421	0.9407
5420	0.6472
5423	0.1261
3463	0.9588
2400	0.9964
3468	0.9957
1314	0.9066
5600	0.9952
5603	0.6248
5602	0.9933
5604	0.0265
5607	0.4393
5606	0.8677
118	0.9927
387	0.9964
9	0.9912
8	0.996
1948	0.9303
111	1.0
4	0.9948
1944	0.736
6	0.9222
1	0.9589
114	0.9915
117	0.9871
116	0.9965
4804	0.9907
4806	0.9195
4807	0.9789
4800	0.992
4801	0.8272
4802	0.9892
4803	0.8999
3232	0.9973
4808	0.993
4809	0.9967
3607	1.0
3606	0.996
3605	0.9893
4483	0.9921
3603	0.994
3602	0.9515
4488	0.9971
3609	0.9867
3608	0.9796
3597	0.9871
4754	1.0
3595	0.982
2980	0.9532
3593	0.9938
3592	0.9761
3591	0.9954
4971	0.9746
4645	0.9946
4642	1.0
4640	0.9883
132	0.9315
86	0.9969
1341	0.9959
4974	0.9955
3408	0.99
3265	1.0
3266	1.0
3261	1.0
3260	0.9968
3263	0.9962
3914	1.0
4242	0.997
4243	0.9957
4240	0.9824
4246	1.0
4244	0.9958
4245	0.9972
979	0.9308
681	0.9944
3049	0.9715
1248	0.9864
3615	0.9958
972	0.8671
3047	0.9829
3730	1.0
977	1.0
3736	0.9802
3042	0.99
3288	0.9895
1665	0.9912
2928	0.9886
3610	0.9931
3281	0.845
541	0.9943
4478	0.9609
1533	0.741
2582	1.0
3613	1.0
1531	0.9903
5886	0.9957
1530	0.9868
1787	0.9711
1128	0.99
4958	0.9935
47	0.9963
807	0.9923
804	0.823
803	1.0
5892	0.9956
801	0.997
4471	0.6626
1534	0.9328
3131	0.9941
2222	0.9903
3132	0.9878
3135	0.9797
1148	0.8621
2997	0.9936
3499	1.0
2990	0.9835
1364	0.7593
2991	0.9925
3587	0.9859
3180	0.9965
2225	0.6988
1054	0.7822
4399	0.9932
1055	0.9876
1444	0.9746
1050	0.8063
5002	0.3279
4670	0.404
1052	0.8126
1053	0.9575
2927	0.9853
3589	0.9949
5328	0.9881
2058	0.9901
6259	0.9938
2716	0.3358
2717	0.9921
2714	0.4108
2715	0.0716
599	1.0
598	1.0
2710	0.8759
2711	0.0734
595	1.0
594	1.0
597	0.9934
596	0.9967
591	0.9442
590	0.9842
593	0.9937
2719	1.0
757	0.9821
755	0.9972
754	0.9936
5110	0.9972
752	0.9875
750	0.9693
2390	0.955
2394	0.9102
1837	0.8705
2399	0.937
1252	0.855
3562	1.0
2150	0.8367
2151	0.9639
2152	0.9906
2838	0.983
2154	0.6592
2155	0.986
2404	0.9961
2998	0.9737
2158	0.9586
2159	0.9962
2409	0.9868
5392	0.9564
1173	0.981
1172	0.9898
122	1.0
1170	0.9933
1177	0.8454
1176	0.9563
1175	0.6432
1174	0.9662
1179	0.7998
3563	0.9927
661	0.8029
2463	0.9807
3901	0.9936
1229	0.9957
5510	0.9833
3900	1.0
1883	1.0
5853	1.0
2466	0.9091
5857	0.8932
1576	0.9856
664	0.5
6234	0.981
6236	0.9916
4059	0.9892
192	0.9936
2395	1.0
1105	0.9925
3277	0.9368
1717	0.9973
1716	0.9602
5298	0.9924
1714	0.9901
1713	1.0
1710	0.9974
5290	0.9905
5291	1.0
5296	0.9813
1719	0.9357
1718	0.9957
1715	0.9633
371	0.9971
370	1.0
373	0.9974
2979	0.9934
684	0.9926
5512	0.9964
577	0.995
576	0.9726
575	0.9879
574	0.7486
573	0.9886
570	0.9928
579	0.9946
578	0.9955
1375	0.9938
1377	0.9776
1376	0.9893
1371	0.9849
1370	0.9942
1373	0.9877
1372	0.9821
2573	0.9954
1379	0.5052
1378	0.9429
1908	0.9968
2575	0.9894
1008	0.9823
5079	0.992
1000	0.9415
5072	0.9923
1006	0.9785
5070	0.9928
1399	0.9933
1398	0.9969
686	0.8281
1392	0.8562
1391	1.0
211	0.9949
1397	0.958
217	0.9964
1395	0.9954
1394	0.9972
2229	0.9825
5464	0.9776
3203	0.9629
4104	0.9967
4106	0.9937
4101	0.9966
4102	0.9954
5450	0.9667
4108	0.9413
5453	0.9589
3457	0.7039
3455	1.0
3452	0.9928
3056	0.9962
3458	0.4709
3459	0.9967
106	0.9929
107	0.9896
104	0.9242
5670	0.9585
2898	0.994
5672	0.4801
101	1.0
1306	0.9919
108	0.9902
109	1.0
1951	0.9353
3853	0.9956
5307	0.9781
1955	0.9965
3858	0.9845
1334	1.0
4817	0.9972
4078	0.9814
4814	0.9972
4812	1.0
4811	0.9945
4071	0.9947
4070	0.9887
2067	0.9971
4496	0.9887
4495	0.9785
4494	0.9946
5770	0.0908
6033	0.8261
4498	0.9967
4653	0.9913
4654	1.0
4657	0.9926
4656	0.9868
5700	0.355
5702	0.7611
5704	1.0
3859	0.9757
2648	0.9753
3927	0.9956
2416	1.0
4259	0.8877
4258	1.0
3921	0.9867
4257	0.9643
4256	0.9969
4250	1.0
968	0.9305
969	0.921
5458	0.9928
3206	0.99
2145	0.974
3708	0.997
960	0.5508
962	0.9698
963	0.9583
964	0.6198
965	0.9827
966	0.1738
967	0.9749
1100	0.9631
256	0.9888
2148	0.8999
5525	1.0
5526	0.7143
1900	0.9732
1178	0.9892
3638	0.9883
3639	1.0
3633	0.9953
3630	0.9875
3631	0.9955
3636	0.9899
3637	0.9915
3634	0.9627
3635	0.9229
814	0.9974
28	1.0
816	0.1525
817	0.9744
810	0.9951
811	0.9431
812	0.9916
813	0.8931
5523	0.9848
1496	0.9913
3145	0.8853
3140	0.9823
3141	1.0
3142	0.9939
1142	0.0014
4337	0.3698
3149	0.9913
1143	0.9733
5087	1.0
151	1.0
3272	1.0
5486	0.9791
1904	0.8901
5227	1.0
3758	0.9974
2890	0.9933
1498	0.9965
3755	0.6971
3754	0.1209
3209	0.9944
27	0.9839
993	1.0
2932	0.7849
3756	0.1349
3270	0.9911
3751	0.3041
994	0.7732
997	0.9854
5890	0.9966
3208	0.9963
996	0.9969
485	0.9866
588	0.9896
589	0.9769
1695	0.9959
582	0.5323
583	0.7354
580	1.0
581	1.0
584	0.9807
585	1.0
5503	0.9964
5891	0.9972
745	0.9955
746	1.0
747	0.9704
740	0.9853
742	0.0538
2386	0.9728
2381	0.7575
4148	0.9263
2389	0.9945
2143	0.9711
2142	0.9952
2417	0.9492
2140	0.9826
2147	0.997
2146	0.5368
2413	0.9755
2144	0.2397
2149	0.9638
4559	0.8924
2418	0.9558
1146	0.9835
1495	0.9963
1497	0.9925
1490	0.7363
1491	0.9924
1140	1.0
5842	0.9804
20	0.9626
22	0.9945
23	0.9144
24	0.9898
25	0.9898
26	0.9858
1355	0.9955
679	0.8916
5081	0.9968
1942	0.4448
5847	0.9928
3557	0.9948
5846	0.9965
1541	0.9606
1547	0.9854
6037	0.9802
6244	0.814
6245	0.9778
6246	0.9905
1239	0.9871
6241	0.9966
6242	0.9843
1354	1.0
2709	0.5927
2708	0.8242
2701	0.8096
2700	0.9856
2703	0.9907
6081	0.9871
2705	0.6622
2704	0.9873
2707	0.991
2706	0.9966
2779	1.0
4359	0.9917
5286	0.994
5281	1.0
5282	0.9389
2961	0.972
364	0.9956
2966	1.0
2969	0.8319
2968	0.9974
368	1.0
369	1.0
564	0.6433
565	0.9955
566	0.9949
567	0.9708
560	0.9565
561	0.9938
563	0.9882
569	0.9869
3705	0.9962
2568	0.9697
4098	0.9916
4218	0.9828
2565	0.9106
2567	0.9938
2566	0.9902
4600	0.9951
4616	0.9969
5063	0.9948
3558	0.9972
5064	0.9884
5067	0.9872
5066	1.0
5069	0.9952
1037	0.9971
1033	1.0
1030	0.961
1810	0.9947
1816	0.9831
6083	0.9963
6240	0.9614
2702	0.9647
1943	0.708
6087	0.9247
2030	0.9831
1728	0.9822
1729	0.9452
5449	0.5448
5448	0.9545
1723	0.834
5445	0.995
1721	0.9492
5443	0.997
1727	0.9689
5441	0.9932
5440	0.9934
4710	0.9957
4712	0.9772
4714	0.9959
4715	1.0
5367	0.8817
2848	0.9951
5305	1.0
5666	0.9887
171	0.9751
1866	0.9696
5661	0.9714
174	0.9945
1861	0.9822
179	0.996
178	0.9955
1644	0.9925
1925	0.6482
1926	0.958
3846	0.9906
1920	0.8958
3840	1.0
3842	0.9963
4394	0.9965
4823	0.9804
4396	1.0
4397	0.9879
3848	0.9883
4392	0.9836
4393	0.921
1649	0.987
4004	0.9949
4006	0.9907
6243	0.8538
4000	0.9891
4003	0.9904
5980	0.9881
1946	0.4927
4624	0.9823
4625	0.9914
4626	0.9875
5718	0.8964
2844	0.9974
4622	0.9961
4623	0.9951
5713	0.9291
2517	0.988
4628	0.9974
5716	0.9688
5715	0.9577
5714	0.9847
362	0.962
4873	0.9945
1167	0.9785
3933	1.0
3935	0.9717
3936	0.9829
4678	0.9866
3440	1.0
3444	1.0
3447	0.9373
3710	0.9932
3712	0.9963
1940	0.9934
3716	0.9816
3718	0.9911
1699	0.995
2772	1.0
5098	0.9736
4532	0.9794
4533	0.9908
4534	0.9927
4535	0.9872
4536	0.9749
5912	0.9971
1477	0.2917
3525	0.9782
3629	0.996
3628	0.981
3625	0.9942
3624	0.9971
3627	1.0
3626	0.9972
3621	0.9953
3620	0.9609
3623	0.9297
4283	0.9951
821	0.2486
820	0.0734
823	0.9915
822	0.9934
825	0.9866
827	0.8718
826	1.0
829	0.9966
4588	0.8326
4281	0.9909
3156	0.9914
1998	0.9053
3154	0.963
3153	0.1923
3152	0.9772
3151	0.9539
4852	1.0
3419	0.9764
4550	0.9912
3159	0.9707
3158	0.9837
4395	0.9832
954	0.9628
951	0.9914
950	0.995
953	0.75
952	0.9829
3819	0.9265
959	0.9952
1492	0.9422
140	1.0
1794	0.9835
6238	0.987
1793	0.948
4980	0.9324
3045	0.9633
406	1.0
405	0.9903
1790	0.9941
141	1.0
5212	1.0
6145	1.0
5095	1.0
3908	1.0
6144	0.7924
3413	0.9592
138	0.9948
392	1.0
3672	0.9621
1331	1.0
773	0.9962
5219	0.2908
3046	0.7636
2560	0.9752
2280	0.9827
6148	0.9889
1671	0.9855
2179	0.8672
1487	0.9896
1485	0.5
480	0.9964
2604	1.0
1482	0.9566
1481	0.97
2608	0.9917
1796	0.9957
489	0.9938
488	0.9973
2350	0.9842
1488	0.5801
6047	1.0
5877	0.9914
1556	0.9582
1551	0.9503
5870	1.0
5091	1.0
6257	0.9933
2285	0.4014
2286	0.9458
1039	0.9874
6253	0.9706
6251	0.9928
6250	0.9934
5302	0.6105
2778	1.0
6098	0.9919
5068	1.0
2774	0.9966
2776	0.9972
6096	0.9917
2771	1.0
130	0.9679
2773	1.0
5271	0.9848
5273	0.9941
5274	0.997
5275	0.9956
5277	0.9888
5278	1.0
2914	0.5338
2915	0.9911
2917	0.9442
2911	0.6787
399	1.0
398	0.9973
397	0.9943
396	1.0
395	1.0
394	0.8568
393	0.9935
2919	0.4473
391	1.0
390	1.0
551	0.9949
550	0.9904
553	0.9956
552	0.9897
555	0.9831
557	0.9908
556	0.1655
559	0.9589
184	0.9953
2590	1.0
2591	0.9943
34	0.9971
33	0.9959
2595	0.9656
31	0.9712
30	0.9973
1151	0.9866
2599	0.99
1153	0.9945
1152	0.5593
1155	0.9903
1154	0.9946
39	0.9829
1156	1.0
5015	0.9962
5016	0.9951
5017	0.9955
5011	0.9935
1029	0.9707
5018	0.3871
2721	0.2189
1803	0.9957
5385	1.0
1801	0.9968
1800	0.8535
5382	0.9442
5383	0.9943
2727	0.8897
2822	0.2374
5388	0.9867
5389	0.9524
2094	0.9957
4894	1.0
2097	0.9953
3394	0.7694
2724	0.9579
777	0.9902
5472	0.8266
204	0.9865
5470	0.5612
5476	0.8251
1738	0.9668
5474	0.3329
1735	1.0
1734	0.589
1737	0.9948
5479	0.9546
1730	0.9882
1733	0.9961
1732	0.9908
5128	0.5321
4701	0.941
5659	0.9788
4707	0.9248
4706	0.9886
4705	0.9972
5120	0.9501
5124	0.9892
5657	0.9967
5498	0.9963
161	0.9911
162	1.0
163	0.9949
164	0.9694
165	0.9428
167	0.9956
169	0.9759
5492	0.9169
5494	0.6441
5496	0.9616
5497	0.9767
1937	0.9961
1935	0.9947
1934	0.8618
4839	0.8794
1932	0.9944
1931	0.9911
4388	0.996
4835	0.9783
4386	0.9883
4385	0.9688
4831	0.9962
5830	0.9886
4833	0.9829
4380	0.9856
4017	0.9965
4016	0.9919
4010	0.9938
3542	0.9969
3546	1.0
3547	1.0
3548	0.9943
3549	0.9668
3895	0.9857
3893	0.708
4637	0.9914
3645	0.9819
29	1.0
5727	0.9651
5725	0.9024
4639	0.8062
3948	0.9887
3949	0.9827
3944	0.9897
3946	0.9902
3947	0.9902
214	0.9939
3175	0.99
3438	0.9958
3439	0.949
842	0.9957
3436	0.9957
3764	0.9974
3092	0.1965
3093	0.8956
3090	0.841
3763	0.9617
847	0.231
2670	0.9119
3769	0.7825
3099	0.9968
4529	0.9012
4523	0.9541
4522	0.9951
4520	0.9911
4527	0.9966
4526	0.8889
4525	0.8269
4524	0.9923
3473	0.9918
5444	0.9962
1726	0.988
5532	0.992
112	1.0
3383	0.4715
3386	1.0
3384	0.9878
3385	0.9746
1439	0.9951
1725	0.9922
4307	0.9894
3169	0.9394
838	0.9235
4711	0.9897
3162	0.9969
837	0.968
3160	0.9355
835	0.9862
3167	0.9243
830	0.9963
831	0.9952
3368	0.9911
3369	0.9819
3360	0.9969
3364	0.989
3367	0.9013
943	0.9932
940	0.9953
5987	0.9962
944	0.9952
945	0.9941
948	0.9952
949	0.9662
190	0.9899
5294	0.9916
1271	0.372
154	0.9728
5984	0.9972
1938	0.9974
2436	0.9553
4096	0.972
1930	1.0
157	1.0
5664	0.9817
5662	0.9312
4181	0.9971
765	0.9969
763	0.988
761	0.9945
4090	0.9951
5674	0.68
2545	0.9959
769	1.0
1163	0.5794
1165	0.9969
2169	0.9971
2168	1.0
2021	0.8482
2541	0.9733
1193	0.9954
2161	0.9957
2160	0.9127
2163	0.9918
2162	1.0
2165	0.9937
2164	0.9463
2167	0.9933
2166	0.9898
4099	0.9781
5668	0.9902
4183	1.0
2341	0.9975
2340	0.9964
493	0.9965
2345	0.9971
2347	0.9864
2346	1.0
498	0.8925
2619	0.9779
2618	1.0
5936	0.9848
5869	0.9944
1927	0.9709
3051	0.9945
3080	0.43
5861	0.9936
5280	0.9961
5862	0.9961
5864	0.9465
5867	0.995
1921	0.9683
6263	0.9907
6261	0.9828
6267	0.991
6265	0.9966
2297	0.8901
2294	0.5101
2292	0.989
2860	0.9944
3889	0.764
1280	0.9907
6063	0.9562
3087	1.0
6067	0.9863
2767	0.9927
6069	1.0
2765	0.98
2764	0.9964
2763	0.9954
2762	0.9967
2761	1.0
2760	0.9823
1230	0.992
5261	0.9702
5260	0.9827
1234	0.9864
1235	0.9907
1586	1.0
4390	0.9965
5269	0.9945
6283	0.9934
1582	0.9832
6285	0.9927
1580	0.6878
2907	0.2589
2905	0.992
2903	0.9908
2902	0.6472
2901	0.8754
2900	0.9924
384	0.9941
385	1.0
386	1.0
4825	1.0
380	0.7207
2909	0.9854
383	1.0
4765	0.9862
4135	0.9431
546	0.9124
2792	0.9901
544	0.9968
545	0.9888
542	0.9943
5148	1.0
540	0.9961
42	0.988
43	0.9137
40	0.9959
4766	0.9304
2587	0.9475
2586	0.9926
44	0.9885
45	0.9809
1124	1.0
49	0.9666
1121	0.9559
5007	0.9466
5006	0.9899
5005	0.9881
5004	0.965
5003	1.0
4947	0.9023
5001	0.9894
2863	0.9958
1250	0.7227
5009	0.7563
5008	0.9858
5397	0.9608
5396	0.9927
5395	0.9876
5394	0.9464
5393	0.5172
1833	0.7304
5391	0.9568
5390	0.1383
2833	0.6412
75	0.9964
2835	0.9974
5398	0.9842
1683	0.9973
5146	0.9949
1572	0.9516
4001	0.9905
6118	1.0
5466	0.9599
5460	0.301
5462	0.9908
6110	0.9912
6112	1.0
6113	0.9958
5978	0.9444
5468	0.9823
6116	0.9806
4734	0.5135
1567	0.2231
4732	0.8975
4733	0.9839
4730	0.9919
5645	0.9807
5132	0.9484
5647	0.6091
5130	0.7775
5641	0.864
5136	0.9886
4738	0.9965
4739	0.9886
5489	0.9801
215	0.9961
159	0.9864
1562	1.0
5332	0.9961
155	0.94
1903	0.9692
5481	0.7075
156	1.0
1906	0.9883
1907	0.9945
153	1.0
1905	0.9719
1443	0.9217
401	0.9939
207	0.9774
158	0.585
4022	0.991
4545	0.9971
2546	1.0
4021	0.997
4026	0.8781
4024	0.9578
4544	0.994
1447	0.9126
4028	0.9873
4029	0.5679
4358	0.9833
4608	0.9942
4609	0.9836
3885	0.9917
3556	0.9842
3555	0.9925
4351	0.9973
3559	0.9796
4353	0.9686
4354	1.0
4607	0.9831
4356	0.9852
4357	0.9948
5730	0.9088
5733	0.9934
5732	0.1074
5735	1.0
4543	0.9761
5737	0.988
5739	0.9966
3239	0.9908
388	1.0
70	0.9891
77	1.0
3955	0.8902
3954	0.9732
3950	0.9957
4287	0.9913
4788	1.0
5678	0.9661
2314	0.9971
4280	0.9954
3428	0.987
3426	0.9403
2258	0.9721
4621	0.9971
3777	0.9741
3776	0.956
3775	0.9828
3774	0.9783
3773	0.9807
3772	0.9966
3771	0.9923
3770	0.9514
3779	0.9896
3778	0.7529
1668	1.0
4518	0.9633
4519	0.9928
4516	0.9933
1553	0.9794
4512	1.0
4513	0.9699
5346	0.9019
5717	0.8318
3306	0.9761
3395	1.0
1663	0.9528
3397	0.9964
3396	0.9924
3391	0.9936
5520	0.997
1661	0.9915
849	0.9469
848	0.9756
3179	0.9788
3178	0.9876
843	0.9661
3174	0.9873
841	1.0
3176	0.9633
3171	0.9846
846	0.9833
845	0.9067
3172	1.0
5205	0.5781
3372	0.9774
3370	0.9699
3375	0.9969
6321	0.1613
1928	0.9477
1159	0.9936
4986	0.8538
5522	0.9866
3081	0.9902
91	0.9812
3082	0.7974
3084	0.9969
2913	0.9514
4630	0.99
1929	1.0
191	0.9877
4816	0.9945
92	0.9754
658	0.0369
4951	0.9958
3831	0.9945
4989	0.909
98	0.9961
459	0.909
5761	0.965
712	0.989
662	0.2541
710	0.9496
716	0.9908
714	0.9243
719	0.2911
718	0.9953
654	0.0179
3839	1.0
655	0.9724
2118	0.0361
2119	0.9057
2114	0.9953
2115	0.964
2116	1.0
2117	0.9975
2110	0.9937
2111	0.9847
2112	0.9919
2113	0.9974
2810	0.4679
2337	0.9733
2330	1.0
2331	0.9784
2332	0.9974
2339	0.945
2629	0.916
5819	0.987
5815	0.1929
621	1.0
620	0.9946
6275	0.9974
6274	0.9925
6276	0.9961
6271	0.9966
6270	0.994
6120	1.0
1137	0.8756
2012	0.7265
6073	0.9752
2753	1.0
2022	0.0648
2751	0.9906
2024	0.9936
2757	0.9971
2754	0.9957
2755	0.985
2028	1.0
2758	0.9963
2759	0.997
3652	0.4233
5994	0.3571
1591	0.1439
5257	0.9966
1593	0.9959
1220	0.9682
1595	1.0
5253	0.9489
1224	1.0
1599	0.9752
2933	0.9932
2937	1.0
5258	1.0
6294	0.6054
3656	0.9971
1992	0.9967
1200	0.9974
3657	0.9944
2815	0.7683
2893	1.0
5920	0.5631
539	0.9974
538	0.9973
5925	0.9885
533	0.9435
532	0.975
531	0.5998
530	0.9574
537	1.0
536	0.9918
535	0.9519
5231	0.9287
51	0.9471
50	0.9828
53	0.9633
52	0.9828
1139	0.4578
59	0.9959
1136	0.923
2814	0.2004
5233	0.9972
3480	0.9937
1130	0.9938
1829	0.5667
1046	0.9795
1045	0.9801
1044	0.884
1043	0.9869
1042	0.9756
1041	0.8842
1821	0.5658
1820	0.9939
1823	0.9933
1825	0.9942
1827	0.3514
4400	0.943
2808	0.9926
2809	0.9651
2806	0.5991
2804	0.9817
2805	0.2934
2802	0.983
2803	0.9965
2800	1.0
445	0.9962
2651	0.9966
5690	0.9962
441	0.9752
61	0.9945
449	0.993
5043	0.9115
6108	0.9703
6103	0.992
6102	0.9823
6101	0.9878
6100	0.4682
6107	0.9972
6106	0.9956
6105	0.9847
6104	1.0
5040	0.9427
5108	1.0
5106	0.9337
5107	0.9879
5104	0.9962
5102	1.0
5100	0.9923
148	0.9965
149	0.992
1919	1.0
5045	0.9971
1915	0.9903
143	0.9483
1917	0.9679
4069	1.0
146	1.0
1910	1.0
1913	0.644
145	1.0
4035	0.8425
4034	0.9471
4037	0.9491
4036	0.9721
4031	0.983
4030	0.9368
5033	0.9665
5031	0.9908
4039	0.7046
4038	0.9945
3564	0.9568
3565	0.9957
4619	1.0
4618	0.9924
3561	0.9973
4343	0.9492
4342	0.9857
4617	1.0
4340	0.9645
4611	0.9968
4610	0.9954
4345	0.987
5745	0.9928
5747	0.9908
5741	0.9667
5743	0.9961
5749	0.9553
2092	0.9541
3962	0.9865
4298	0.9927
3961	0.9877
2620	0.9781
3964	0.9718
4295	0.9273
4294	0.9775
1385	0.6797
4729	0.9975
4728	0.987
3410	0.9969
3411	0.9658
3414	0.7143
4720	0.9798
1387	0.9395
4725	0.9929
4727	0.9472
4726	0.8346
3989	0.9878
2338	0.9968
3984	0.9854
3986	0.9647
4501	0.9913
4507	0.9963
4506	1.0
4509	0.991
3691	0.607
170	1.0
5951	0.1554
3622	0.9865
3861	0.9913
858	0.6456
859	0.2487
3183	0.9956
3185	1.0
3186	1.0
3187	0.99
850	0.9197
851	0.9604
853	0.943
854	0.0497
855	0.4579
856	0.2061
857	0.9849
2965	0.991
3348	0.9742
1960	0.99
3342	0.9924
3343	0.9338
3341	0.9911
1231	0.241
4112	0.9965
696	0.9767
5583	0.5295
3748	0.7401
3749	0.9956
828	0.9966
3742	0.6464
3741	0.968
3746	0.9961
3747	1.0
3745	0.9595
6212	0.9967
4344	0.7832
789	0.853
175	0.9973
1518	0.9888
382	1.0
5589	0.8442
780	1.0
700	0.5
701	0.9743
702	1.0
703	0.9966
704	0.9953
707	0.9448
708	0.9377
3150	0.9722
6278	0.9955
5769	0.1543
2752	0.9941
2254	0.9883
2109	0.9917
2108	0.9705
2107	0.938
2106	0.9715
4928	0.9519
2104	0.6772
2103	1.0
2102	0.4379
2101	0.9896
2100	0.5882
840	0.9664
2023	0.994
6182	0.9961
2756	0.9924
2139	0.82
2025	0.5161
2327	0.9092
2324	0.9859
1040	0.9333
6075	0.9554
2329	0.9914
2451	0.9804
638	0.9503
639	0.9844
634	0.9972
5805	0.8601
5804	0.9958
5803	0.9762
5802	0.9801
5801	0.7264
633	1.0
2745	1.0
2032	0.9968
2747	1.0
6045	0.9843
2036	0.9842
2035	0.9947
2034	0.9962
5366	0.9392
2039	0.9961
2038	1.0
2749	0.9961
2748	0.9966
6049	0.9835
1223	0.9972
1215	1.0
2929	0.9923
1213	0.9749
5919	0.9928
2925	0.9903
2924	0.995
2921	0.9935
2923	0.9918
2922	0.9445
285	0.9956
5255	0.9904
1227	0.9761
1226	0.9871
528	0.8915
1693	1.0
5918	0.996
1597	1.0
1984	0.9915
6183	0.9921
521	1.0
1698	0.9939
5251	0.347
524	0.9895
525	0.9899
526	0.7669
527	0.9071
1452	0.1241
1453	0.9869
1454	0.9928
69	0.9889
67	0.9422
2635	0.981
2930	0.9825
63	0.9908
1678	0.9417
1679	0.9773
6290	0.9222
1858	0.9867
1859	0.903
1670	0.9734
2936	0.763
1856	1.0
1673	0.9308
1851	0.2764
1676	0.972
1677	1.0
2811	0.2305
84	0.962
4991	0.9928
4997	0.994
4994	0.93
4995	0.9803
2818	1.0
4999	1.0
88	1.0
89	0.9887
454	1.0
457	0.9818
450	0.0232
452	0.9938
1739	0.9909
1513	0.9893
431	0.997
5241	0.9725
6137	0.6189
6133	0.9941
5247	0.5984
6131	0.993
5111	1.0
3619	0.9771
4198	1.0
3864	0.9878
5114	0.9953
5117	1.0
5118	0.7967
4196	0.9947
5813	0.9719
3	0.9715
2	0.9844
2589	0.9834
1078	0.1777
5025	0.9579
1070	1.0
5021	1.0
1077	0.9235
1074	0.768
5022	0.9814
4379	0.9944
4376	1.0
4377	0.9885
971	0.9678
4375	1.0
4373	0.9826
4371	1.0
5757	1.0
5755	0.9574
5923	1.0
5753	0.9956
5751	0.9971
4962	1.0
150	0.9649
5759	0.9959
2807	0.6046
284	0.9964
3977	0.9834
3970	0.9929
283	0.9896
970	0.9765
4743	0.997
289	0.9923
288	0.9969
4742	0.9868
4979	0.9468
3403	0.9912
4970	0.9973
4755	1.0
4756	0.9909
4757	0.9962
4750	0.9942
4751	1.0
4976	0.9927
4753	1.0
3999	0.9953
3998	0.9901
4241	1.0
2781	1.0
3993	1.0
3991	0.9974
3990	1.0
3997	0.8388
3996	0.9929
4574	0.8027
3604	0.9445
5910	0.8265
4571	0.9462
4572	0.9969
4573	0.984
4484	0.9955
4485	0.996
5887	0.9947
976	1.0
494	0.5969
5885	0.9582
3578	0.9912
6203	0.9915
3573	0.9393
3574	0.9274
287	0.9879
3193	1.0
3192	0.9968
3190	0.9933
3197	0.9898
3195	1.0
3194	1.0
3351	0.9599
4409	0.9942
3356	0.9972
3359	0.9848
3358	0.7204
4402	0.9897
4403	0.9741
4404	0.8139
4405	0.9818
1134	0.991
3596	0.9495
1133	0.9665
999	0.9931
998	0.9628
3759	0.9861
1508	1.0
990	0.9652
3757	0.9722
992	0.9785
995	1.0
3750	0.082
3753	0.0375
3752	0.1923
4649	0.9849
1980	0.9906
1369	1.0
775	0.9813
160	0.9476
5407	0.0507
5405	0.9722
5917	0.9936
3189	0.9963
4975	0.9898
865	0.9946
864	0.9937
867	0.5234
866	0.9899
861	0.0732
860	0.769
863	0.9188
862	0.9
2787	1.0
3598	0.9969
869	0.9445
868	0.746
738	0.0393
735	0.0154
734	0.513
737	0.9047
736	1.0
731	0.7768
730	0.9133
733	0.6046
732	1.0
402	0.979
2132	0.9748
2133	0.9574
2130	0.9548
2131	0.8833
2136	0.6743
2137	0.8987
2134	0.9917
2135	0.3638
2138	0.9759
4977	0.9957
6175	0.9869
46	0.3803
1479	0.9732
[truncated: 1,655 more rows]
