# Supplementary material for: Validation of 3 Computer-Aided Facial Phenotyping Tools (DeepGestalt, GestaltMatcher, and D-Score): Comparative Diagnostic Accuracy Study
Source: J Med Internet Res. 2024 Mar 13;26:e42904. doi: 10.2196/42904 (PMC10973953; doi:10.2196/42904)
Supplement: Multimedia Appendix 1 [file jmir_v26i1e42904_app1.zip › code and data/gmdb_DG_scores.csv]

image_id,Noonan Syndrome,Silver-Russell Syndrome	SRS,Baraitser-Winter Syndrome,Mucopolysaccharidoses,Kleefstra Syndrome,Marfan Syndrome	MFS,Neurofibromatosis	Type I	NF1,Coffin-Lowry Syndrome	CLS,Williams-Beuren Syndrome	WBS,Mucopolysaccharidosis	Type IIIB	MPS3B,Sifrim-Hitz-Weiss syndrome	SIHIWES,Noonan Syndrome-Like Disorder with Loose Anagen Hair	NSLH,Koolen-de Vries Syndrome	KDVS,Gaucher's Disease - Type III,Fragile X Syndrome,Coffin-Siris Syndrome,Cleidocranial Dysplasia	CCD,Cri-Du-Chat Syndrome,22q11.2 deletion syndrome,Cowden Disease,Cardiofaciocutaneous Syndrome,Cat Eye Syndrome	CES,Fetal Alcohol Syndrome	FAS,Turner Syndrome,3q29 Microdeletion,Aarskog-Scott syndrome	AAS,Dystonia 28	childhood-onset	DYT28,Kabuki Syndrome,Prader-Willi Syndrome	PWS,Nicolaides-Baraitser Syndrome	NCBRS,Cornelia De Lange Syndrome,KBG Syndrome	KBGS,Mental retardation	autosomal dominant 23	MRD23,Muenke Syndrome	MNKES,Sotos Syndrome,Wiedemann-Steiner syndrome	WDSTS,Smith-Magenis Syndrome	SMS,Simpson-Golabi-Behmel Syndrome	Type 1	SGBS1,Lubs X-Linked Mental Retardation Syndrome	MRXSL,Hyperphosphatasia with Mental Retardation Syndrome,Ehlers-Danlos Syndrome	Musculocontractural Type 1	EDSMC1,Epileptic Encephalopathy	Early Infantile,Ogden Syndrome	OGDNS,Borjeson-Forssman-Lehmann Syndrome	BFLS,Moebius Syndrome	MBS,Donnai-Barrow Syndrome,Primrose syndrome	PRIMS,CHARGE Syndrome,Megalencephaly-Polymicrogyria-Polydactyly-Hydrocephalus Syndrome,Weaver Syndrome	WVS,Glass Syndrome,Intellectual developmental disorder	X-linked	syndrome	Snijders Blok type	MRXSSB,Achondroplasia	ACH,Schuurs-Hoeijmakers syndrome	SHMS,Myotonic Dystrophy,Ayme-Gripp Syndrome	AYGRP,Mucolipidosis Type IV,Mucopolysaccharidosis Type VI	MPS6,Down Syndrome,Hurler-Scheie Syndrome,Mucopolysaccharidosis	Type IVA	MPS4A,Hajdu-Cheney Syndrome	HJCYS,Hurler Syndrome,Larsen Syndrome	LRS,Mucopolysaccharidosis	Type II
synd_id,300000080,100180860,300000075,300000034,100610253,100154700,100162200,100303600,100194050,100252920,700068456,100607721,100610443,510038045,700004463,700020270,100119600,100123450,100192430,300000038,300000081,100115470,200000598,200000723,200000509,300000027,700068296,300000082,100176270,100601358,300000007,100148050,700068690,100602849,300000003,700018842,100182290,100312870,100300260,7…
634,0.309495,0.250349,0.237422,0.208365,0.199072,0.197146,0.192266,0.18813,0.186807,0.181276,0.180771,0.177349,0.175869,0.163088,0.161825,0.160093,0.159586,0.157755,0.147949,0.147381,0.146598,0.146546,0.146213,0.145072,0.14085,0.140764,0.137787,0.136733,0.135932,0.135325,0,0,0,0,0,0,0,0,0,0,0,0,0,0,0,0,0,0,0,0,0,0,0,0,0,0,0,0,0,0,0,0,0,0,0,0,0,0,0,0,0,0,0,0,0,0,0,0,0,0,0,0,0,0,0,0,0,0,0,0,0,0,0,0…
359,0,0,0,0.208941,0,0.145323,0,0,0,0,0,0,0,0,0,0,0,0,0,0,0,0.144699,0.148892,0,0,0.200257,0,0,0,0,0.974028,0.436578,0.259046,0.254221,0.24502,0.193927,0.186917,0.181544,0.170844,0.164499,0.162379,0.161295,0.160836,0.159876,0.158966,0.158774,0.156547,0.155801,0.148362,0.147735,0.146818,0.139294,0.138972,0.137253,0.136331,0,0,0,0,0,0,0,0,0,0,0,0,0,0,0,0,0,0,0,0,0,0,0,0,0,0,0,0,0,0,0,0,0,0,0,0,0,0,…
5813,0.284771,0,0,0.470018,0,0,0,0,0.231279,0,0,0,0.211973,0.216316,0.424138,0,0,0,0,0,0,0.197733,0,0.239267,0,0,0,0.203327,0.226881,0,0,0,0,0,0,0,0,0,0,0,0,0,0,0,0,0,0,0,0,0,0.190709,0,0.302178,0,0,0.86075,0.365251,0.30834,0.302869,0.301386,0.28382,0.283369,0.255117,0.247036,0.244306,0.237611,0.228544,0.226743,0.217898,0.207793,0.203673,0.200495,0.200284,0,0,0,0,0,0,0,0,0,0,0,0,0,0,0,0,0,0,0,0,0…
3767,0,0,0,0,0,0,0,0,0,0,0,0,0,0.113345,0.133001,0,0,0,0.076846,0,0,0.0943048,0,0,0,0,0,0.085895,0,0,0,0,0,0,0.113541,0,0,0,0.116847,0,0,0,0,0,0,0,0,0,0,0,0.151962,0,0,0.0979644,0,0,0.095064,0,0,0,0,0,0,0,0,0,0,0,0,0,0.135642,0.138398,0,0.166296,0.154881,0.132996,0.130352,0.113987,0.10091,0.0987315,0.095573,0.0907041,0.0870068,0.0859043,0.0856727,0.0852185,0.0831358,0.0802145,0.0794685,0.077528,0…
731,0.0746009,0.0561267,0,0,0,0.0761551,0.0698883,0,0,0,0,0,0,0.075485,0.0676066,0,0,0,0.0668849,0,0,0.080099,0.072468,0,0,0,0,0,0.082547,0,0,0.0788805,0,0.060287,0,0,0,0,0.0653782,0,0,0.0674242,0,0,0,0,0,0.0635244,0.0555028,0,0.0623999,0,0,0.0664079,0,0,0,0,0,0,0,0,0,0,0,0,0,0,0,0,0.0767405,0.085689,0.056549,0,0,0.055932,0,0.0863017,0,0,0,0,0,0,0,0,0,0.0551272,0,0,0,0.0900392,0.0626589,0.0578499…
545,0.535236,0,0.181878,0.238588,0.185899,0,0.176044,0,0,0,0.188557,0,0.189582,0,0.201854,0,0,0.179804,0.299178,0,0.329923,0.181047,0,0,0,0.17028,0,0,0.222323,0,0,0.241221,0,0,0,0,0.231619,0,0,0,0,0.199013,0,0,0,0.196809,0,0.184824,0,0,0,0,0.201763,0.203016,0,0,0.169999,0,0,0,0.166382,0,0,0,0,0,0,0,0,0,0,0,0,0,0,0,0,0,0,0,0,0,0.648088,0,0,0.168992,0,0,0,0,0,0,0,0,0,0,0.186242,0.196398,0.195805,0.…
5449,0.10223,0.156433,0,0.118316,0.0890957,0.0953627,0.106902,0,0.126936,0,0,0,0,0.102311,0.124292,0.14104,0,0,0.119437,0,0,0,0.0976534,0.103838,0,0,0,0.0802433,0.111642,0,0,0,0,0,0,0,0,0,0.0941662,0,0,0.112471,0,0,0,0,0,0,0,0,0,0,0,0,0,0,0,0,0.116843,0,0,0,0,0,0,0,0,0,0,0.0880216,0,0.141922,0,0,0,0,0.0819701,0,0,0,0,0,0,0,0,0,0,0,0,0,0,0,0,0,0.104452,0.0834134,0,0,0,0,0,0.101811,0.0908593,0.0880…
480,0.251599,0.223166,0,0,0,0.153816,0.112272,0,0,0,0,0,0,0.113357,0,0,0,0.17993,0.183236,0,0,0.125455,0,0.172109,0,0,0,0.161458,0.194954,0,0,0,0,0,0,0,0,0,0,0,0,0,0,0,0.135532,0,0,0,0,0,0,0,0,0,0,0,0,0,0,0,0,0,0,0,0,0,0,0,0,0,0,0,0.115654,0.175994,0,0,0,0,0,0,0.117538,0,0,0,0,0,0,0,0,0.111243,0,0,0,0,0,0,0,0,0,0,0,0,0,0,0,0,0.123017,0,0.169642,0.168426,0.146234,0.143167,0.142793,0.133474,0.12542…
1183,0.211035,0.25589,0.262347,0.33786,0,0,0,0,0,0.20489,0,0,0.190265,0,0.182424,0,0,0.226154,0.229549,0,0,0,0.275717,0,0,0.229988,0,0,0,0.216852,0.506748,0.30405,0,0,0,0,0,0.279472,0,0,0,0,0,0,0.18772,0,0,0,0,0,0,0,0,0,0,0,0,0,0.298759,0.18076,0,0,0.183453,0,0,0,0,0,0,0,0,0,0,0.201407,0,0,0,0,0,0,0,0,0,0,0,0,0,0,0,0,0,0.238102,0,0,0.198782,0,0,0,0,0,0,0,0,0.280554,0,0,0,0,0,0,0,0,0,0.214709,0.17…
6122,0.258663,0,0,0,0,0,0.21937,0.173642,0,0,0,0,0.15935,0,0,0.241476,0,0.289528,0.190016,0,0,0,0,0,0,0,0,0,0,0,0,0,0,0,0,0,0,0,0,0.343973,0,0.159511,0,0,0,0,0,0,0,0,0,0,0,0,0,0,0,0,0.181342,0,0,0,0,0,0,0,0,0,0,0,0,0.337006,0,0,0,0.243424,0,0,0,0,0,0,0.164965,0,0,0.24862,0,0,0,0,0,0,0,0,0,0,0.230648,0,0.312646,0,0.15487,0,0,0,0,0,0.20351,0,0,0,0,0.154699,0.155458,0,0,0,0,0,0,0,0,0,0,0,0,0.95877,0…
391,0.22713,0,0.280108,0.406451,0,0,0,0,0,0.186851,0,0,0,0,0,0.159393,0,0,0,0,0.146618,0,0,0,0,0,0,0.166096,0,0,0.963383,0,0,0,0,0.161553,0,0,0,0,0.16247,0,0,0.144309,0,0,0,0,0,0,0,0,0,0.149814,0,0,0.202338,0.278739,0,0.286444,0.177022,0.211323,0.229854,0,0.179273,0,0,0,0,0,0,0,0,0.19782,0,0,0,0,0,0,0,0,0,0,0,0,0,0,0,0,0,0,0,0,0.156364,0,0,0,0,0,0,0,0,0,0,0,0,0,0,0,0,0,0,0,0,0,0,0,0,0,0,0,0,0,0,0…
4889,0,0,0,0.293209,0,0,0,0,0,0.300194,0,0,0,0.235118,0,0.199251,0,0,0,0,0,0,0,0,0,0,0,0.207146,0.208701,0,0.919709,0.249883,0,0,0.237138,0.368208,0,0,0.269206,0,0,0.224792,0,0,0.269609,0,0,0,0.235898,0,0,0.276448,0,0,0,0,0.263043,0,0,0,0,0,0,0,0,0,0.218405,0,0,0.204216,0.208314,0.208484,0,0.392073,0,0.26133,0,0,0,0,0,0,0,0,0,0,0,0.411774,0,0,0,0.255802,0,0,0.247511,0,0,0,0,0,0,0,0,0,0,0,0,0,0,0,…
6033,0,0,0,0.0737332,0,0,0,0,0.058273,0,0,0,0,0.0782442,0.0905694,0.0800909,0,0.0616159,0.0621447,0,0,0,0,0.0607981,0,0,0,0.0733633,0.0758205,0,0.0703939,0,0,0,0.0873497,0.0893398,0,0,0.0896722,0,0,0.0638,0,0.0601841,0,0,0,0,0,0,0,0,0,0.0728139,0,0,0.0619128,0,0,0,0,0,0,0,0,0,0,0,0,0,0.0716131,0.075939,0,0.0991286,0,0.0624178,0.0659313,0,0,0,0,0,0,0,0,0,0,0.0744197,0,0,0,0.0650361,0,0,0,0,0,0,0,0…
3775,0.314788,0.131826,0.150876,0,0,0,0.195832,0.160586,0,0,0,0.165772,0,0,0,0.177103,0,0,0.125922,0,0.134642,0.201092,0,0,0,0,0,0.125852,0,0,0,0,0,0.17855,0,0.149272,0,0,0,0,0.153775,0,0,0,0,0.171034,0,0.170499,0,0.124936,0.165545,0.158986,0,0,0,0,0,0,0,0,0,0,0,0,0,0,0,0,0,0.178328,0,0,0,0.308807,0,0.140665,0.145499,0.128599,0,0,0,0,0,0,0,0,0,0,0,0,0,0,0,0,0,0,0,0,0,0,0,0,0,0,0,0,0.182887,0,0,0,…
812,0.289249,0.176931,0,0.178271,0,0,0.272796,0,0.221522,0,0,0,0,0,0,0.459647,0,0,0,0,0,0.178483,0,0.202641,0,0,0,0.208682,0,0.198511,0,0,0,0.198733,0.177608,0.163681,0,0,0,0,0,0,0,0,0,0,0,0,0.174566,0,0,0.214381,0.159463,0,0,0.219437,0,0,0,0,0,0,0,0,0,0,0.211522,0,0,0.287446,0.189358,0,0,0.276559,0,0,0,0,0,0,0,0,0,0,0,0,0,0,0,0,0,0,0,0,0.173753,0,0,0,0,0,0,0,0,0,0,0,0.176664,0,0,0,0,0,0,0,0,0,0,…
1248,0.0998375,0.108513,0,0,0,0.129092,0,0,0,0,0,0,0,0,0,0,0,0,0.196191,0,0,0,0.112545,0,0,0,0,0,0.223156,0,0,0.244219,0.124113,0,0,0.111924,0,0,0,0,0,0,0,0,0.221492,0,0.138463,0.109386,0,0,0.123162,0,0,0,0.133152,0,0,0,0,0,0,0,0,0,0,0,0,0,0,0,0.145171,0.101068,0,0.156999,0,0,0,0,0,0.107978,0,0,0,0,0,0,0,0.198671,0,0,0,0,0,0,0,0,0,0,0,0,0.0990507,0,0,0,0,0,0.11501,0,0,0,0,0,0,0,0,0,0,0,0,0,0.1025…
891,0.342569,0.166072,0.342615,0,0,0,0.184511,0.176091,0,0,0,0,0,0,0,0,0,0.257448,0,0,0,0,0,0,0,0.967116,0,0.13591,0,0,0.162068,0.214772,0.145899,0,0,0,0,0.155803,0,0.153891,0,0,0,0,0,0.275408,0,0,0,0,0,0,0,0,0,0,0,0,0,0,0,0,0,0,0,0,0,0,0,0,0,0,0,0.153761,0,0,0.15283,0,0.194169,0,0,0,0,0,0,0,0,0,0,0,0,0,0,0,0,0,0,0,0,0.238172,0,0,0,0,0,0,0.160804,0,0,0,0,0,0,0,0,0,0.143808,0,0,0,0,0.180147,0,0,0.…
3140,0,0,0,0.248209,0,0.265701,0,0,0.246539,0,0.212168,0,0,0.197416,0,0,0,0,0.25769,0,0,0,0,0,0,0,0,0,0,0,0.224657,0.379795,0,0.256739,0.250262,0,0.39485,0,0.289683,0,0,0.259654,0,0,0,0,0.641006,0,0,0,0,0,0,0,0,0,0.309196,0,0,0,0,0,0,0,0,0,0,0,0.233415,0,0,0,0.333038,0,0,0.291702,0,0,0,0,0,0,0,0,0,0.239757,0,0.259805,0,0,0,0,0,0,0,0,0.20433,0,0,0,0,0.277884,0,0,0,0,0,0,0,0,0,0,0,0,0,0,0,0,0,0,0,0…
3205,0.134833,0,0,0.176698,0,0,0.129092,0,0,0,0,0,0.121706,0.124673,0.203543,0.118002,0,0,0.115539,0,0,0,0,0,0,0,0.122099,0,0.193113,0,0,0.128881,0,0,0,0,0.130388,0.144702,0,0,0,0.141528,0,0,0,0,0,0,0,0,0,0,0,0,0,0,0,0,0,0,0,0,0,0,0,0,0,0,0.148745,0,0.122946,0.164229,0,0,0,0,0,0,0,0,0,0,0,0,0.136503,0,0.124571,0.177574,0,0,0,0.153443,0,0,0.138359,0,0,0,0,0,0,0,0,0,0,0,0,0,0,0,0,0,0,0,0,0,0,0,0,0,…
2815,0,0,0,0.211453,0,0.179728,0.19833,0,0.182678,0.148558,0,0,0,0,0.227039,0,0,0,0.25814,0,0,0,0,0,0,0,0,0,0,0,0,0,0,0,0,0,0.156829,0,0.21498,0,0,0.211044,0,0,0,0,0,0,0,0,0,0,0,0,0.153002,0,0.148149,0,0,0,0,0,0,0,0,0,0.159746,0,0,0,0,0.342293,0.193701,0,0,0.149581,0,0,0,0,0,0,0,0.203815,0.184133,0,0.218109,0,0,0,0,0.145024,0,0,0.206018,0,0,0,0,0,0,0,0.171086,0,0,0,0,0,0,0,0,0,0,0,0,0,0,0,0,0,0,0…
4021,0,0,0,0.167523,0,0,0,0,0,0,0,0,0,0,0,0.15737,0,0,0,0,0,0,0,0,0,0,0,0.149722,0,0,0.260019,0.227473,0,0.139219,0,0.155675,0.180145,0,0,0,0,0,0,0,0.154868,0,0,0.308738,0,0,0,0,0.142941,0,0,0,0,0,0.1897,0,0,0,0,0,0,0.16955,0,0.147046,0,0,0,0,0,0,0,0,0,0,0,0.200706,0,0,0,0,0,0,0,0,0,0,0,0,0,0,0,0.160251,0,0,0,0.136039,0,0,0,0,0,0,0,0,0,0,0,0,0,0,0,0,0,0,0,0,0,0,0,0,0,0,0,0.16745,0,0,0,0,0,0,0,0.1…
697,0.213191,0,0,0.257638,0,0,0.163575,0,0,0,0,0,0,0,0.234115,0,0,0,0,0,0.114312,0,0.148572,0.121049,0,0,0,0.172868,0,0,0,0,0,0,0,0,0,0,0,0,0,0,0,0,0,0,0,0,0.102096,0,0,0,0,0,0,0,0.122629,0.163201,0.123459,0.145449,0.122543,0,0.135093,0,0.155158,0,0.166543,0,0,0,0,0.118989,0.130654,0,0,0.107304,0.118479,0.176861,0,0,0,0,0,0,0,0,0,0,0,0,0,0,0,0,0.18443,0,0,0,0,0,0,0,0,0,0,0,0,0,0,0,0,0,0,0,0,0,0,0…
4335,0,0,0,0.225786,0,0,0,0,0,0,0,0,0.223384,0.179614,0.225656,0,0,0.181273,0.200826,0,0,0.169313,0.209004,0,0,0,0,0,0.222499,0,0,0,0,0,0,0,0,0,0,0,0,0,0,0,0,0,0,0,0,0,0.216378,0,0,0,0,0,0.279547,0,0,0,0,0,0,0,0,0,0,0,0,0,0.20562,0,0,0,0,0,0,0,0,0,0,0,0,0,0,0,0,0,0,0.3172,0,0,0,0,0,0,0,0,0.230534,0,0,0,0.168926,0.308955,0.178474,0,0.187683,0,0,0.235421,0.172859,0.24216,0.253379,0,0,0,0,0,0,0.2926…
4102,0.0862695,0,0,0,0.0805617,0,0,0,0.0652477,0,0,0,0,0.0650804,0,0.0746725,0,0,0.0642953,0,0,0,0,0,0,0,0,0.067234,0.0783029,0,0.0683239,0,0,0,0,0,0,0,0.0933566,0,0,0,0.064178,0,0,0,0,0.0747086,0.0649602,0,0,0,0,0,0,0,0,0,0.0955876,0,0,0,0,0,0,0,0,0,0,0.0850469,0,0.112891,0,0,0,0,0,0,0,0,0,0,0,0,0,0.0660956,0,0,0,0,0,0,0,0,0.079656,0.0825156,0.0753832,0,0,0,0,0,0,0,0.0865278,0,0,0,0,0,0,0,0,0.07…
5805,0.138314,0,0,0.144759,0,0.142832,0.178382,0,0.101552,0.114086,0,0,0,0,0.141992,0.187681,0,0,0,0.0995087,0,0,0.149118,0.201444,0,0,0,0.129377,0,0,0,0.112783,0,0,0.118006,0.101201,0,0,0,0,0,0,0,0,0,0,0,0,0,0.107919,0,0,0,0,0,0,0,0,0,0,0,0.107158,0,0,0,0,0,0,0,0,0.137383,0.120198,0,0.0917653,0,0,0,0,0,0,0,0,0,0,0,0,0.122683,0.101766,0,0,0,0,0,0,0.161552,0,0,0,0,0,0,0,0,0,0,0,0.0911027,0,0,0,0,0…
5054,0.254061,0.238796,0,0,0.184857,0,0,0,0.199729,0,0,0,0.194057,0.186209,0.179034,0.291014,0,0.274063,0,0,0,0,0,0.24337,0,0,0,0.193137,0,0,0,0,0,0,0,0,0,0,0,0,0,0.214216,0,0,0,0,0,0,0,0,0,0,0,0,0,0,0.174528,0,0,0,0,0,0,0,0,0,0,0,0,0.185794,0.400835,0.319542,0,0.218609,0,0.296193,0.245736,0,0,0,0.190377,0,0,0,0,0,0.183175,0,0,0,0,0.194643,0,0,0,0.198596,0.399214,0,0,0,0,0,0,0,0,0,0,0,0,0,0.23392…
2797,0.229581,0,0.194989,0,0,0.125654,0.176934,0,0,0,0,0,0,0,0.12421,0.156167,0,0,0,0,0.118414,0.134673,0,0.233693,0,0.13014,0,0.994076,0.145947,0,0.154286,0,0,0,0,0,0,0,0,0.196287,0,0,0,0,0,0,0,0,0,0,0,0,0,0,0,0,0,0,0,0,0,0,0,0,0,0,0,0,0,0,0.119118,0,0.13735,0.279793,0,0.164975,0.157497,0,0,0,0.122538,0,0,0,0,0,0,0,0,0.120189,0,0,0,0,0.150333,0,0.120865,0,0,0,0,0,0,0,0,0,0.128786,0,0.148904,0,0,…
3292,0.285899,0,0,0.343377,0,0.21737,0,0,0,0,0,0,0,0.403393,0.314808,0,0.204772,0,0.207209,0,0,0,0,0,0,0,0,0,0,0,0.354979,0,0,0,0,0,0,0,0,0,0,0,0,0,0,0,0,0.203759,0,0,0,0,0.244136,0,0,0,0,0.22552,0,0.362136,0,0,0,0,0.209987,0.220831,0,0,0.240724,0,0,0,0.280583,0.224445,0,0,0,0,0,0,0,0,0,0,0,0,0,0,0,0,0,0,0,0,0,0.731017,0,0,0,0,0,0,0,0.200502,0,0,0,0,0,0.25031,0,0,0,0,0,0,0,0,0,0,0,0,0,0,0,0,0,0.2…
1852,0.10248,0.0646612,0,0.0730883,0,0,0.103723,0,0.0689212,0,0,0,0,0,0.110576,0.103644,0,0,0,0,0.0750759,0.0613344,0.0889056,0.0844326,0,0,0,0.070524,0,0,0,0,0,0,0,0.0900191,0.0887538,0,0,0,0,0.0696122,0,0,0,0,0,0,0.0755415,0,0,0,0,0.0913349,0,0,0,0,0,0,0.066711,0,0,0.0623696,0,0,0,0,0,0.0766151,0,0.0939493,0,0.0762582,0,0.0683266,0.0661683,0.0737339,0,0,0,0,0,0.0639911,0,0,0,0,0,0,0,0,0,0,0.091…
4559,0.126659,0,0,0.208093,0.202948,0,0,0,0,0,0,0,0,0,0,0.0977392,0.118632,0,0,0,0,0,0,0,0,0,0,0,0,0,0.146015,0,0,0.104763,0,0,0.0965011,0.120927,0,0,0,0.125568,0.124538,0,0,0,0,0,0,0,0,0,0,0.10861,0,0,0.115844,0,0.109093,0.189728,0,0,0.155614,0,0.143423,0,0.124206,0,0,0,0,0.111456,0,0,0,0,0,0,0,0,0,0,0,0,0,0,0,0,0,0,0,0,0,0,0.10919,0,0.138234,0,0,0.107649,0,0,0,0,0,0,0.0977272,0,0,0,0,0,0,0,0,0,…
1507,0.364599,0.218685,0,0,0,0.322127,0.233755,0,0.500848,0,0,0,0,0,0.234127,0,0,0,0,0,0,0,0,0,0,0.184698,0,0,0,0,0.215678,0,0,0,0,0,0,0,0,0,0,0,0,0,0,0,0,0,0,0,0,0,0,0,0,0,0,0,0,0,0,0,0,0,0,0,0,0,0.253017,0.186101,0,0.201045,0.339252,0.230422,0,0,0,0,0,0.25696,0,0,0,0,0,0,0,0,0,0,0,0,0,0,0.233799,0.371479,0,0,0,0,0,0,0,0.204821,0,0,0.200504,0,0,0,0.315888,0,0.212269,0,0,0,0.182954,0,0,0,0,0,0,0,…
2081,0.217516,0,0,0.563404,0,0.213678,0.210615,0,0,0.390243,0,0,0,0.236443,0.203505,0.274668,0,0,0,0.314824,0.200787,0,0,0,0,0,0,0.316431,0.229221,0,0,0,0,0,0,0,0.228646,0,0,0,0.205788,0,0,0,0,0,0,0,0,0,0,0,0.254462,0,0,0,0,0.259169,0,0.205829,0.235817,0,0.276703,0.205713,0.338341,0,0,0,0,0.266816,0,0,0,0,0,0,0,0,0,0,0,0,0,0,0,0.289445,0,0,0,0,0,0,0,0,0.288325,0,0,0,0,0,0,0,0,0,0,0,0,0,0,0,0,0,0,…
4584,0.194383,0,0,0.215088,0,0.173907,0.139444,0,0,0.12778,0,0,0,0.10206,0,0,0,0,0.173814,0,0.152753,0,0,0.11178,0,0,0,0.0984207,0,0,0,0,0,0,0,0,0.168293,0,0,0,0,0,0,0,0,0,0,0,0,0,0,0,0,0,0,0,0.131233,0.110063,0,0.108698,0.134098,0,0,0.124864,0.137395,0,0.0973678,0,0,0.115355,0,0.0959504,0.106302,0,0,0.105439,0,0,0,0,0,0,0,0,0,0.135385,0,0,0,0,0,0,0,0,0,0,0,0,0.0979956,0,0,0,0,0,0,0,0,0,0,0,0,0,0…
2699,0.341593,0,0,0.252935,0,0,0.208835,0,0,0,0,0,0,0.221215,0.346254,0,0,0,0,0,0,0,0,0,0,0,0,0,0,0,0.201946,0,0,0,0,0,0.267017,0,0,0,0,0,0.27236,0,0,0,0,0.32483,0,0.195077,0,0.199516,0,0,0,0,0.212051,0,0,0,0,0,0,0,0,0,0,0,0,0,0.289704,0.321056,0,0.316018,0,0.396127,0,0,0,0,0.31502,0,0.609901,0,0,0,0,0,0,0,0,0,0.208625,0,0,0,0.213161,0.196714,0,0,0,0,0,0,0,0,0,0,0,0,0,0,0,0.208589,0,0,0,0,0,0,0,0…
5063,0,0.204667,0,0,0,0,0,0,0,0,0,0,0,0,0.344166,0,0,0,0,0,0,0,0,0.203864,0,0,0,0,0,0,0,0,0,0,0,0,0.18078,0,0,0,0,0,0,0,0,0,0,0,0,0,0,0,0,0,0,0,0,0,0,0,0,0,0,0,0,0,0,0,0,0,0.218483,0.302589,0,0,0,0.195887,0,0.183052,0,0.215974,0.216482,0,0,0,0,0,0,0,0,0.181874,0,0,0,0,0,0.227768,0,0,0,0,0,0,0,0.343911,0.251009,0.260674,0,0,0,0,0.195607,0,0.262071,0,0,0,0,0.208733,0,0.283334,0,0,0,0,0,0,0,0.193565…
2137,0.0902575,0.115383,0,0.12794,0,0,0,0,0,0,0,0,0,0.100326,0.107486,0.141628,0,0,0.0883485,0,0,0.0824342,0,0,0,0,0.081847,0,0,0,0,0.0816459,0,0,0.154008,0,0.106306,0,0.0778583,0,0,0,0,0,0,0,0,0,0,0,0,0,0.0883524,0,0,0,0.0987596,0,0,0,0.0791556,0,0,0,0,0,0,0,0,0.125805,0.11903,0,0.0789972,0,0,0,0,0,0,0.11491,0,0.0862965,0,0,0,0.083006,0,0,0,0,0,0,0,0,0,0,0,0,0,0,0,0,0,0,0.112651,0.0814179,0.0899…
1434,0.205095,0.156096,0,0.154098,0,0,0.105649,0,0,0,0,0.202299,0,0,0,0,0.245372,0,0,0.131827,0,0.116914,0,0.100096,0,0.151409,0,0.109997,0,0.106392,0,0,0,0.120604,0,0,0,0,0,0,0.140982,0,0,0,0,0.101912,0,0,0,0,0,0,0.129274,0,0,0,0,0,0,0,0,0,0.106023,0,0,0,0,0.164393,0,0,0,0,0.116081,0,0,0,0,0,0,0,0,0,0,0,0,0,0,0,0,0,0,0,0,0,0,0.128116,0,0,0,0,0,0,0,0,0,0,0,0,0,0,0,0,0,0,0,0,0,0,0,0,0,0,0,0,0,0,0,…
3623,0,0,0,0.293373,0,0,0,0,0,0.234311,0,0,0,0.245908,0.256546,0.172868,0,0,0,0,0,0,0.246006,0.173253,0,0,0,0,0,0,0.388846,0.158501,0,0,0.159749,0.242536,0.19792,0,0,0,0,0,0,0,0,0,0,0.154274,0,0,0.165506,0,0,0,0,0,0.177183,0,0,0.152859,0,0,0,0,0,0,0,0,0,0,0.199313,0.177195,0,0.178475,0,0.254366,0,0,0,0,0,0,0,0,0,0,0.179081,0.229989,0,0,0,0,0,0,0.152716,0,0,0,0,0,0,0,0,0,0.175329,0,0,0,0,0,0,0,0,0…
866,0.213174,0.192525,0.191237,0.205293,0,0,0.201817,0,0,0,0,0,0,0.222947,0.247907,0.20224,0,0,0,0,0,0,0.19225,0,0,0,0,0,0,0,0.582612,0.196249,0,0,0.204669,0,0,0,0,0,0,0,0.193731,0,0,0,0,0,0,0,0,0,0,0,0,0,0,0,0,0,0,0,0,0,0,0,0,0,0.217547,0,0,0.239687,0.252148,0.453683,0,0,0.236849,0,0.199936,0,0.203858,0,0,0,0,0,0,0,0,0,0,0,0,0,0.203272,0,0,0,0,0,0,0,0,0,0,0,0.205061,0,0,0,0,0,0,0.206563,0,0,0,0.…
4680,0.275806,0.186332,0,0.280964,0,0.209323,0.288952,0,0,0,0,0,0,0.194374,0.288935,0.579423,0,0,0,0,0,0,0,0.385738,0,0,0,0.274659,0,0.328608,0,0,0,0,0,0.197325,0,0,0,0,0,0,0,0,0,0,0,0,0,0,0,0,0,0,0,0,0,0,0,0,0,0,0,0,0,0,0,0,0,0,0,0.256949,0,0.398228,0,0.193876,0.218788,0,0,0,0.202718,0,0,0,0,0,0,0,0,0.215594,0.229913,0.232891,0,0,0,0,0,0,0,0,0,0,0,0,0,0,0.209387,0,0.190238,0,0.237292,0,0,0,0,0,0…
375,0,0.4229,0,0,0,0,0,0,0,0,0,0,0,0,0.16618,0,0,0.24374,0.16487,0,0,0,0.185195,0.230909,0,0.156619,0,0,0,0.154701,0.96268,0.298088,0.153592,0,0,0,0,0.294479,0,0.175729,0,0,0,0,0.225826,0,0,0,0,0,0,0.150784,0,0,0.188328,0,0,0,0,0,0,0,0,0,0,0,0,0,0,0,0,0,0.187682,0.289663,0,0,0,0,0,0,0,0,0,0,0,0,0,0,0,0.190439,0,0,0,0,0.171298,0,0,0,0,0,0,0,0,0.275437,0,0.210295,0.237274,0,0,0,0.212615,0,0,0,0,0,0…
4245,0.33279,0.223872,0,0,0,0,0.25199,0.827635,0,0,0,0,0.276908,0,0.288493,0,0,0.312327,0,0,0.276888,0,0.392224,0,0,0,0,0,0,0,0,0,0,0,0,0.326345,0,0,0,0,0,0,0,0,0,0,0,0,0,0,0,0,0,0,0,0.202254,0,0,0.324342,0,0,0,0,0,0,0,0,0,0,0.243205,0,0.413307,0,0,0,0.189473,0,0,0,0,0,0,0,0,0,0,0,0,0,0,0,0,0,0,0,0,0.204677,0,0,0,0,0,0.23109,0,0,0,0,0,0,0,0,0.41442,0,0,0,0,0,0,0,0,0,0.27561,0,0,0.18739,0,0.200454…
5296,0,0,0,0.37002,0.4534,0.21843,0,0.321142,0,0.259868,0.283906,0,0.234075,0.224881,0,0.291329,0,0,0.294197,0,0,0,0,0,0,0,0.200822,0,0.296235,0,0,0.205739,0,0,0.235291,0,0.231875,0,0,0,0,0.206164,0,0,0,0,0,0,0,0,0,0.256399,0.323677,0,0,0,0,0,0.223859,0.220442,0.238177,0,0,0,0,0,0,0,0,0,0,0,0.291991,0,0,0,0,0,0,0,0,0,0,0,0,0,0,0,0,0,0,0,0,0,0,0,0,0,0,0,0,0,0,0.21444,0,0,0,0,0,0,0,0,0,0,0,0,0,0,0,…
1016,0.124572,0.164929,0,0,0,0.125309,0,0,0,0,0,0,0,0,0,0,0,0,0.126748,0,0,0,0,0,0,0,0,0,0,0,0,0,0,0,0.125511,0,0,0,0,0,0.172357,0,0,0,0,0,0,0,0,0,0,0,0,0,0,0,0,0,0,0,0,0,0,0,0,0,0,0,0,0.121985,0,0,0,0.136496,0,0,0,0,0,0,0,0,0,0,0,0,0,0,0,0,0,0,0,0,0,0,0,0,0,0,0,0,0,0,0.117288,0,0,0,0,0.169547,0,0.165944,0.248885,0,0.165208,0.178007,0,0,0,0,0,0,0,0,0,0,0,0.130583,0,0,0,0,0,0,0,0,0,0,0,0,0,0,0,0,0…
2990,0.10503,0,0,0,0.0785301,0,0,0,0,0,0,0.0930404,0,0,0,0,0,0,0,0,0.0650013,0,0,0,0,0,0,0,0,0,0.0698471,0,0,0,0,0,0.0791924,0,0.0606518,0.0704267,0,0,0,0,0,0,0.0637106,0.0987673,0.0670011,0,0,0,0,0,0,0,0,0,0,0,0,0,0,0,0,0,0,0,0,0.0904966,0,0,0,0,0,0,0,0,0,0,0,0,0,0,0,0.102331,0,0,0,0,0,0,0.0732951,0,0,0,0,0,0,0.0790645,0,0,0,0,0,0,0,0,0,0,0,0,0,0,0,0,0,0,0,0,0,0,0,0,0,0,0.0629239,0,0.0651701,0,0…
544,0.344631,0,0,0.289073,0,0,0.226493,0,0,0,0,0,0,0.257913,0.369638,0.223697,0,0,0.21438,0,0,0,0,0,0,0,0,0,0,0,0,0,0,0,0,0,0.2508,0,0,0,0,0,0.269716,0,0,0,0,0.339096,0,0,0,0.204912,0,0,0,0,0.236785,0,0,0,0,0,0,0,0,0,0,0,0,0,0.338077,0.310317,0,0.342757,0,0.430245,0,0,0,0,0.291598,0,0.687755,0,0,0,0,0,0,0,0,0,0,0,0,0,0.204669,0.195018,0,0,0,0,0,0,0,0,0,0,0,0,0,0,0,0.204492,0,0,0,0,0,0,0,0,0,0,0,0…
2717,0,0,0.183885,0,0,0.178381,0,0,0.188636,0,0,0,0,0,0,0.270615,0,0,0,0,0,0,0,0.150571,0,0,0,0.149408,0.216956,0,0.193293,0.246741,0,0.267933,0,0,0.234352,0,0,0.163806,0,0,0,0.328842,0,0,0,0,0,0,0,0,0,0,0,0.136539,0,0,0,0,0,0.210903,0,0,0,0.204945,0.132815,0.121364,0,0,0,0,0,0,0,0,0,0,0,0,0,0,0,0,0,0,0,0.386424,0,0,0,0.139418,0,0,0,0,0,0,0,0.181761,0,0,0,0,0,0,0.122422,0,0,0,0,0,0,0,0,0,0,0,0,0,…
2379,0,0.115697,0.119713,0.227679,0,0,0,0,0.234127,0.139426,0,0,0,0.224953,0.15035,0.33283,0,0.145266,0,0,0,0,0.119447,0.198056,0,0,0,0,0.120613,0.324112,0,0.126124,0,0,0,0,0.119897,0,0,0,0,0.1202,0,0,0,0,0,0,0,0,0,0,0,0,0,0,0.196223,0,0,0.127041,0.118724,0.114122,0,0,0,0,0,0,0,0,0,0,0,0,0,0,0,0,0,0,0,0,0,0,0,0,0.1192,0,0,0,0,0.12548,0,0,0,0,0,0,0.230823,0,0,0,0,0,0,0,0.119309,0,0,0,0,0,0,0,0,0,0…
61,0.182772,0.13542,0.200344,0.12932,0,0,0,0,0.375948,0,0,0,0,0.125865,0,0,0,0.149816,0.261234,0,0,0,0,0.115044,0,0,0.16075,0.113994,0.210531,0,0.125593,0.357854,0.30487,0,0,0,0,0,0,0.127979,0,0.123805,0,0,0.142075,0,0,0,0,0,0,0,0,0.114024,0,0,0,0,0,0,0,0,0,0,0,0,0,0,0,0,0,0.159071,0,0,0,0,0,0,0,0,0,0,0.15825,0,0,0,0,0,0,0,0,0.133747,0,0,0,0,0.117291,0,0.125219,0,0,0,0,0,0,0,0,0,0.112483,0,0,0,0,…
4754,0.329273,0.21199,0.321281,0.224598,0.210031,0,0,0,0,0,0,0,0,0.248458,0,0.339686,0,0,0,0,0,0,0,0.239061,0,0,0,0,0.220435,0,0.507075,0,0,0,0,0.264673,0,0,0,0,0,0.216353,0,0,0,0,0,0,0,0,0,0,0,0,0,0,0.295403,0,0,0,0,0,0,0,0,0,0,0,0,0,0,0,0,0.261844,0,0,0,0,0,0,0,0.21434,0,0,0,0,0,0,0,0,0,0,0,0,0,0,0,0,0.740252,0,0,0,0,0,0,0,0,0,0,0,0,0,0,0.250721,0.210306,0,0,0,0,0,0,0,0,0,0,0,0.213795,0,0.22333…
1860,0.104659,0,0,0.142586,0.167037,0,0.086416,0,0,0.113691,0,0,0,0.110374,0.103127,0.13836,0.129086,0,0,0,0,0,0,0,0.0904254,0,0,0,0,0,0,0,0,0,0.106833,0.112559,0.102093,0,0,0,0,0,0,0,0,0,0,0,0,0,0,0,0,0,0,0,0.0968916,0,0,0,0,0,0,0,0,0,0,0,0,0.0834612,0.0991998,0.151517,0,0.119061,0,0.145383,0.0932117,0.103837,0,0,0,0,0.0830621,0,0,0.0911552,0,0.0873771,0.07956,0,0,0,0,0,0,0,0,0,0,0,0,0,0,0,0,0,0…
3206,0.294774,0.32166,0,0.351048,0.242898,0,0.270835,0.238365,0,0,0,0,0,0,0.272263,0.276177,0,0,0,0.23996,0,0,0,0.30675,0,0.791486,0,0,0,0.396809,0,0,0,0,0.2639,0,0,0,0,0,0,0,0,0,0,0,0,0,0,0,0,0,0,0,0,0,0,0,0,0,0,0,0,0.294588,0,0,0,0,0,0,0,0,0,0,0,0,0,0,0.26487,0,0,0,0,0,0,0,0,0,0,0,0,0,0,0,0,0,0,0,0,0.274341,0,0,0,0,0,0,0.249174,0,0,0,0,0,0,0,0,0,0,0,0,0,0,0.280116,0,0,0,0,0,0,0,0,0,0,0,0,0,0,0,…
4389,0,0,0,0,0,0.228223,0,0,0,0,0,0,0.202898,0,0,0.182427,0,0,0.23077,0,0,0,0,0,0,0,0,0.230257,0.347036,0,0,0,0,0,0,0,0,0,0,0,0.407856,0,0,0,0,0,0,0,0,0,0,0.184643,0,0,0,0,0,0,0,0,0,0,0,0,0,0,0,0,0,0,0,0.20125,0,0.902018,0,0,0.187335,0,0,0,0.44695,0,0,0,0,0,0,0.198309,0,0,0,0,0,0,0,0,0,0,0,0,0,0,0,0,0,0,0,0.251969,0,0,0,0,0.189881,0.250974,0,0,0,0,0,0,0,0,0,0,0,0,0,0.184613,0,0,0,0,0,0,0,0,0,0,0,…
44,0.200732,0.12655,0,0.174527,0,0,0.142793,0.206035,0.307065,0,0,0,0.130934,0,0.238529,0.132412,0,0.167519,0.214396,0,0.159307,0,0.15519,0,0,0,0,0,0.205861,0,0,0,0,0,0,0,0,0,0,0,0,0.152689,0,0,0,0,0,0,0,0,0,0,0.176034,0,0,0,0,0,0.217374,0,0,0,0,0,0,0,0,0,0,0,0,0.149266,0,0,0,0,0,0,0,0,0,0,0,0,0.242652,0,0,0,0,0.146536,0,0,0,0,0,0,0,0,0,0,0,0,0.135004,0,0,0,0.128238,0,0,0,0.180955,0.137496,0,0,0,…
2332,0.239229,0,0,0.285375,0,0,0,0,0,0,0,0,0,0,0,0,0,0,0.17265,0,0.169105,0,0,0,0,0,0,0,0,0,0,0,0,0,0,0,0.216157,0,0,0,0,0,0,0,0,0,0,0,0,0,0,0,0,0.150199,0,0.195843,0.176511,0.202348,0,0.195436,0,0,0.166616,0.202276,0.144536,0.275045,0.527656,0,0,0,0,0,0,0,0,0,0,0,0,0,0,0,0,0,0,0,0,0,0,0,0,0,0,0,0.168709,0,0,0,0,0.151935,0,0,0,0,0,0,0,0,0,0,0,0,0,0,0,0,0,0,0,0,0,0,0,0,0,0,0,0,0,0,0,0,0,0,0,0.2001…
5698,0.356623,0.189121,0,0.228149,0,0,0.208853,0,0.210538,0,0,0,0.166251,0.147218,0,0.187963,0,0,0.281454,0,0.221943,0.166685,0,0,0,0,0,0,0.156273,0,0,0,0,0,0,0,0,0,0,0,0,0,0,0,0,0,0,0.165647,0,0,0,0,0.148977,0.151722,0,0,0.159668,0,0.232332,0,0,0,0,0,0,0,0,0,0,0,0,0,0,0.152562,0,0,0,0,0,0,0,0,0,0,0.153696,0,0,0,0,0,0,0,0,0,0.177363,0,0,0,0.229493,0,0,0,0.150204,0,0,0,0.18898,0,0,0,0,0,0,0,0,0,0,…
216,0.238547,0.160951,0.173271,0,0,0,0.180485,0,0.291161,0,0,0,0.113323,0,0,0.269815,0,0,0,0,0.154626,0,0.136519,0.226785,0,0,0,0.164152,0.125912,0,0.131754,0.127906,0,0.116725,0,0,0,0,0,0.127212,0,0,0,0,0,0,0,0,0,0,0,0,0,0,0,0,0,0,0,0,0,0,0,0,0,0,0.116835,0,0,0,0,0,0,0,0,0,0,0,0,0,0,0,0,0,0,0,0,0.121992,0,0,0,0,0,0,0.148076,0,0.132193,0,0.15142,0,0,0,0,0,0,0,0.18727,0,0,0,0,0,0,0,0,0,0,0,0,0,0.1…
3607,0.36316,0.151779,0.151574,0,0,0.284767,0.216842,0,0,0,0,0,0,0,0,0.221801,0,0.160701,0,0,0.161735,0.217038,0,0.193204,0.160301,0,0,0.181135,0,0,0.161118,0,0,0,0.173975,0,0,0,0,0,0.3163,0,0,0,0,0,0,0,0,0,0.170018,0.169851,0,0.213878,0,0,0,0,0,0,0,0.151501,0,0,0,0,0,0,0,0.170621,0,0,0.15027,0.428355,0,0,0,0,0.172002,0,0.162068,0,0,0,0,0,0,0,0,0,0,0,0,0,0,0,0,0,0,0,0,0,0,0,0,0,0,0,0,0.206396,0.1…
1610,0.155346,0,0.172288,0.198723,0.271209,0,0.141569,0.139142,0,0.123684,0,0,0,0,0.181098,0.191866,0.208872,0,0,0,0,0,0,0.31848,0,0.211891,0,0.13702,0,0.128746,0.17493,0.240819,0,0,0,0.167445,0.132629,0,0,0,0,0,0,0.158047,0,0,0,0,0,0,0,0,0,0,0,0,0,0,0,0,0,0,0,0,0,0,0,0,0,0,0,0,0,0,0,0.126805,0,0,0,0,0,0,0,0,0,0,0,0,0,0,0,0.162971,0,0,0,0,0,0,0,0.169424,0,0,0,0,0,0,0,0,0,0,0,0,0,0,0,0,0,0,0,0,0,0…
472,0,0.084426,0,0,0,0.08761,0,0,0.080293,0,0,0,0,0.106084,0,0,0,0,0.104637,0,0,0.0925807,0,0.0874152,0,0,0,0,0.086226,0,0.093377,0,0,0,0,0,0,0,0,0,0,0,0,0,0,0,0,0,0,0,0,0,0,0,0,0,0.0842553,0,0,0,0,0,0,0,0,0,0,0,0,0.0772019,0,0,0.0928215,0,0,0.0764007,0,0,0,0,0,0,0,0,0,0,0,0,0,0,0,0,0,0,0.0817673,0.0900866,0,0,0,0,0,0,0,0.106635,0.0852135,0.0780637,0,0,0,0,0,0,0,0,0,0,0,0,0,0,0,0,0,0,0,0,0,0,0,0,…
5794,0,0,0,0,0,0,0,0,0,0,0,0,0,0,0,0,0,0,0,0,0,0,0,0,0,0,0,0,0,0,0,0,0,0,0,0,0,0,0,0,0,0,0,0,0,0,0,0,0,0,0,0,0,0,0,0,0,0,0,0,0,0,0,0,0,0,0,0,0,0,0,0,0,0,0,0,0,0,0,0,0,0,0,0,0,0,0,0,0,0,0,0,0,0,0,0,0,0,0,0,0,0,0,0,0,0,0,0,0,0,0,0,0,0,0,0,0,0,0,0,0,0,0,0,0,0,0,0,0,0,0,0,0,0,0,0,0,0,0,0,0,0,0,0,0,0,0,0,0,0,0,0,0,0,0,0,0,0,0,0,0,0,0,0,0,0,0,0,0,0,0,0,0,0,0,0,0,0,0,0,0,0,0,0,0,0,0,0,0,0,0,0,0,0,0,0,0,…
2074,0.125317,0.155472,0,0.132404,0,0,0,0,0,0,0,0,0,0.178076,0,0.164835,0,0.153352,0.145104,0,0,0,0.145982,0,0,0,0,0.141809,0,0,0.169521,0.146898,0,0,0,0.129544,0,0,0,0.169381,0,0.157298,0,0,0,0,0,0.176282,0,0,0.127872,0,0,0,0,0,0,0,0,0,0,0,0,0,0,0,0,0,0,0,0.126908,0.1369,0,0,0,0.137511,0,0,0,0,0,0,0,0,0,0,0,0,0,0,0,0.125377,0,0,0,0,0.150713,0,0,0,0,0,0,0.147193,0,0,0,0,0,0.132069,0.140415,0,0,0,…
4988,0.261969,0.294526,0,0.248814,0,0.204849,0.213992,0,0.920513,0,0,0,0.262705,0,0.337954,0.23237,0,0.218269,0.330007,0,0,0,0.371061,0.201833,0,0,0,0,0.265861,0,0,0,0,0,0,0,0,0,0,0.191824,0,0.227832,0,0,0,0,0,0,0,0,0,0,0,0,0,0,0,0,0,0,0,0,0,0,0,0,0,0,0,0,0.238303,0.431662,0.188204,0,0,0.198097,0.253966,0,0,0,0,0,0,0,0,0,0,0,0,0,0,0,0,0,0.317502,0,0.233972,0,0,0,0,0,0,0,0,0,0,0,0,0,0,0,0,0.290528…
2147,0.264897,0,0,0,0,0.186208,0.200985,0.138577,0,0,0,0.147598,0,0.169835,0.122959,0.153032,0,0.130587,0.123566,0.133897,0.159315,0,0,0,0,0,0,0.135685,0,0,0,0,0,0,0.141275,0.136951,0,0,0,0,0,0,0,0,0,0,0,0,0,0,0,0,0,0,0,0,0,0,0,0,0,0,0,0,0,0,0,0,0,0.141022,0,0.171252,0.161451,0.124463,0,0,0,0,0,0,0,0,0,0,0,0.169267,0,0,0,0,0,0,0,0,0,0,0,0,0,0,0,0,0,0,0,0,0.145556,0,0,0,0,0,0,0,0,0,0,0,0,0,0,0,0,0…
5803,0,0,0,0.130572,0,0,0,0,0,0.0776668,0,0,0,0,0,0,0,0,0.0768912,0,0,0.0742833,0.0762272,0,0,0,0,0,0.106499,0,0.0866941,0,0,0.0779106,0.0962946,0.0750675,0.0900683,0,0,0,0,0,0,0,0.117819,0,0,0,0,0.100022,0,0,0,0.0723329,0.117139,0,0.0831516,0,0,0,0,0,0,0,0.0751445,0,0,0,0,0,0.107227,0,0,0.126089,0,0.0808257,0,0,0,0,0,0,0,0,0,0,0,0,0,0,0,0,0,0,0,0,0,0,0,0,0,0,0,0,0,0,0.0742002,0,0,0,0,0,0,0,0,0,0…
555,0.285087,0,0,0.182907,0.117528,0,0.142131,0,0,0,0,0.159612,0,0,0.115495,0,0,0,0.119675,0,0.175256,0.121297,0,0,0,0.218642,0,0,0,0,0,0.109638,0,0,0,0,0,0,0,0,0,0,0,0,0,0,0,0,0,0,0,0,0,0,0,0,0,0,0.151487,0,0.151332,0,0,0.179106,0,0,0.116465,0,0,0,0,0,0.168638,0,0,0,0,0,0,0,0,0,0,0,0.116769,0,0,0,0,0,0,0,0,0,0,0,0,0,0,0.164703,0,0,0,0,0,0.108624,0,0,0,0,0,0,0,0,0,0,0,0,0,0,0,0,0,0,0,0,0,0,0,0,0,…
369,0,0,0,0,0,0,0,0,0,0,0,0,0,0,0,0.141615,0,0,0.241023,0,0,0,0.172254,0,0,0,0,0,0.188522,0,0.99425,0.170425,0.219368,0,0,0.112128,0,0,0,0.187128,0.120573,0,0,0,0.256556,0,0,0.149995,0,0,0,0,0,0,0,0,0,0,0,0,0,0,0,0,0,0,0,0,0,0,0,0,0,0.174388,0,0,0,0,0,0,0,0,0,0,0,0,0,0.112923,0,0,0,0,0,0,0.134569,0,0.117626,0,0,0,0,0,0,0,0,0,0.107184,0,0,0,0,0,0,0.122597,0,0,0,0,0,0.131371,0.256328,0,0,0,0,0,0,0,…
5625,0.233968,0,0,0.385896,0.156462,0,0.198586,0.175782,0,0,0,0,0.162798,0.236158,0.177724,0.157601,0,0,0,0,0.205064,0,0,0,0,0,0,0,0,0,0,0,0,0,0,0,0,0,0,0,0,0,0,0,0,0,0,0.16877,0,0,0,0,0.199051,0,0,0,0,0.214623,0.170353,0.28906,0.274567,0,0.197821,0,0.202505,0,0,0,0,0.161139,0,0,0.15467,0,0,0,0,0,0,0,0,0,0,0,0,0,0,0,0,0,0,0,0,0,0,0,0,0,0,0,0,0,0,0,0.178735,0,0,0,0,0,0,0,0,0,0,0,0,0,0,0,0,0,0,0.15…
3714,0.19098,0.204915,0.153565,0.166605,0,0,0.132653,0,0,0,0.16312,0,0.142503,0,0.144823,0,0,0,0.315035,0,0.135181,0.132854,0.145375,0,0,0.137097,0,0,0.202037,0,0,0,0,0,0,0,0,0,0.142111,0.159723,0,0.174071,0,0,0,0,0,0.18218,0,0,0.147099,0,0,0,0,0.147719,0,0,0,0,0,0,0,0,0,0,0,0,0,0,0,0,0.184031,0,0,0,0,0,0,0.13099,0,0,0,0,0,0,0,0,0,0,0,0,0,0,0,0,0,0,0,0,0,0.256161,0,0,0,0.22454,0,0,0,0.166126,0,0,…
652,0.231958,0,0,0,0,0.1539,0.137772,0,0.137602,0,0,0,0.112983,0.125235,0.160219,0,0,0,0.192205,0,0.15989,0.140679,0.118901,0,0,0,0,0,0.118775,0,0,0,0,0,0.157137,0,0,0,0,0,0,0,0,0,0,0,0.114413,0.1389,0,0,0,0,0,0,0,0,0,0,0,0,0,0,0,0,0,0,0,0,0,0,0.139662,0.123796,0.112834,0,0,0.171113,0.11932,0,0,0,0,0,0.160655,0,0.116145,0.137012,0,0,0,0,0,0,0,0,0,0,0,0,0,0,0.155742,0,0,0,0,0,0,0,0,0,0,0,0,0,0,0,0…
6175,0.26935,0,0,0,0.257192,0,0,0,0.234261,0,0,0,0.216653,0.452805,0,0,0,0.254511,0.401939,0,0.211718,0,0,0,0,0,0,0,0.271243,0,0,0,0,0,0,0,0.274624,0,0,0,0,0.260563,0,0,0,0,0,0.208617,0,0,0,0,0,0,0,0,0.200197,0,0.206851,0,0,0,0,0,0,0,0,0,0,0,0,0.298099,0,0,0,0,0,0,0,0,0,0,0.221592,0,0,0.343928,0,0,0,0,0,0.207492,0,0,0,0,0.319918,0,0,0,0.235848,0,0,0,0,0,0,0,0,0,0,0,0,0,0,0,0,0,0,0,0,0,0,0,0,0.698…
539,0.161818,0,0,0.11124,0,0,0.107686,0,0.203937,0,0,0,0.124521,0.141027,0.206137,0.111517,0,0,0.152436,0,0.117319,0,0,0,0,0,0,0.127596,0,0,0,0,0,0,0,0,0,0,0.118863,0,0,0,0,0,0,0,0,0,0,0,0.127614,0,0,0.114701,0,0,0,0,0,0,0,0,0,0,0,0,0,0,0,0,0.114067,0.170406,0.13428,0,0.13926,0.112958,0.117976,0,0,0,0,0,0.241444,0,0,0,0,0,0,0,0,0,0,0.144305,0,0,0,0,0.129863,0,0,0,0.122441,0,0,0,0,0,0,0.111646,0,0…
1757,0.114909,0,0,0,0,0.132573,0.116936,0,0,0,0,0,0,0,0.113143,0,0,0,0,0.121968,0,0.107665,0,0,0,0,0,0,0.13285,0,0,0.144534,0,0,0.115298,0,0,0,0,0,0,0.102331,0,0,0,0,0,0,0,0,0.10539,0,0,0,0.119935,0,0,0,0,0,0,0,0,0,0,0,0,0,0,0,0.12352,0.112385,0.140735,0.13213,0,0.100695,0.122633,0,0,0,0.113555,0,0,0,0,0,0,0,0,0,0,0,0,0,0,0.108791,0,0.104055,0,0,0,0,0,0.10138,0,0,0,0,0,0,0,0,0,0,0,0,0.104629,0.11…
3106,0.0443165,0,0,0.0448933,0,0,0,0,0.0427324,0,0,0,0,0.0422926,0,0,0,0,0.0411324,0,0,0,0,0.0369323,0,0,0,0,0.0348683,0,0.0346446,0,0,0,0,0.0337247,0,0,0,0,0,0,0,0,0,0,0,0.0470041,0,0,0,0,0.0333802,0,0,0,0.0348527,0,0.0384565,0,0,0,0,0,0,0,0,0,0,0.0445904,0,0.0356178,0.0340184,0.0369902,0,0,0,0,0,0,0,0,0,0,0,0.0344135,0,0,0,0,0,0,0,0,0,0.0357729,0,0,0.0339811,0,0,0,0,0,0.0381661,0,0.0386352,0,0,…
527,0,0,0,0,0.184289,0.116768,0,0,0,0,0,0,0,0.131532,0,0.300568,0,0,0,0,0,0.125154,0.120316,0.151922,0,0,0,0.16329,0.209197,0,0.175641,0,0,0,0,0.116484,0.169937,0,0.245114,0,0,0,0,0,0,0,0,0,0,0,0,0.140381,0,0,0,0,0.158885,0,0,0,0,0,0,0,0,0,0,0,0,0.14402,0.126018,0.194961,0,0.221359,0,0.173047,0,0,0,0,0.136394,0,0,0,0,0,0,0.138254,0,0,0,0,0,0,0,0,0.148362,0,0,0,0,0,0,0,0,0,0,0,0,0,0,0,0,0,0,0,0,0,…
2809,0.135432,0,0,0,0,0,0.126606,0,0,0,0,0,0.131525,0,0.131152,0,0,0.13836,0.233191,0,0,0,0.131663,0,0.155313,0,0,0.133272,0.270841,0,0,0,0,0,0.155906,0,0.123499,0,0,0,0,0,0,0,0,0,0,0,0,0,0,0,0,0,0,0,0,0,0,0,0,0,0,0,0,0,0,0,0,0,0.143393,0,0,0,0.130243,0.149258,0,0,0,0,0,0,0.140502,0.125031,0.208087,0.204207,0,0.128397,0,0,0,0.127691,0,0,0,0,0,0,0,0,0,0,0,0,0,0,0,0,0.131238,0,0,0,0,0,0,0,0,0,0,0,0…
6310,0.361187,0,0,0.332429,0.486171,0,0.299321,0,0.247943,0.194253,0,0,0,0.240653,0.247095,0,0.205169,0.212206,0.214096,0,0.21541,0,0,0,0,0,0,0,0.199513,0,0,0,0,0,0,0,0,0,0,0,0,0.263777,0,0,0,0,0,0.249887,0.220953,0,0,0,0.366069,0,0,0,0,0,0.725934,0,0.200225,0,0,0,0,0,0,0,0,0.314974,0,0,0,0,0,0,0,0,0,0,0,0,0,0,0.240239,0,0,0,0,0,0,0,0,0,0.270622,0,0.198933,0,0,0,0,0,0,0,0,0,0,0,0,0,0,0,0,0,0,0,0,…
230,0.329983,0,0,0.331785,0,0,0.198299,0,0.715,0,0,0,0,0,0.208757,0.278997,0,0,0,0,0.315357,0.191366,0.225397,0,0,0,0,0,0,0,0,0,0,0,0,0,0,0,0,0,0,0,0.306737,0,0,0,0,0,0.257717,0,0,0,0,0,0,0,0.22181,0,0,0.187236,0,0,0.22225,0,0.237996,0,0,0,0,0.359474,0.194448,0.243932,0,0,0,0,0.234327,0,0,0,0,0,0,0,0,0,0,0,0,0,0,0,0,0,0.46281,0.209642,0,0,0,0,0,0,0.221385,0,0.23666,0,0.276637,0,0,0,0,0,0,0,0,0,0,…
2887,0.163028,0,0.1471,0.203064,0,0,0,0,0,0,0,0,0,0,0,0.179415,0,0,0,0,0,0.131901,0,0,0,0,0,0.134296,0,0,0.176199,0,0,0.131739,0,0.160031,0,0,0,0,0,0,0,0,0,0,0,0,0,0,0,0,0,0.146906,0,0,0,0,0,0.132638,0,0.153587,0,0,0.131303,0,0,0.162938,0,0.16005,0,0,0,0.278773,0,0,0,0,0,0,0,0,0,0,0,0,0,0,0,0,0,0,0,0,0,0,0.132592,0,0.148615,0,0,0,0,0,0,0,0,0,0,0,0,0,0,0,0,0,0,0,0,0,0,0,0,0,0,0,0.13371,0,0,0,0,0,0…
3061,0,0,0,0.128665,0.14088,0,0,0,0,0,0,0,0,0.214206,0.275743,0,0,0,0,0,0,0,0.177128,0,0,0,0,0,0.192762,0,0,0,0,0,0,0,0.177647,0,0.149841,0,0,0.133822,0,0,0,0,0,0.149903,0,0,0,0,0,0,0,0,0,0,0.176714,0,0,0,0,0,0,0,0,0,0,0,0.136205,0.204754,0,0,0,0.166527,0,0.147972,0,0,0,0,0.14488,0,0,0.168376,0.150864,0,0.129866,0,0,0.150726,0,0.149035,0,0,0.131254,0,0,0,0,0,0,0,0,0,0,0,0,0,0,0,0,0,0,0,0,0,0,0,0,…
3614,0.0946935,0,0,0.0958358,0,0.127926,0.0774788,0,0,0,0,0,0,0,0.0866875,0,0,0.0773723,0,0,0,0,0,0,0,0.0881581,0,0.0768337,0.0880165,0,0.0852436,0.0911054,0,0,0,0,0,0,0.101892,0,0,0.0774714,0.0857796,0,0,0,0,0,0,0,0.0719241,0.075762,0,0.0744709,0,0,0,0,0,0,0,0,0,0,0,0,0,0,0,0,0.0739433,0.123526,0.109524,0,0,0,0,0.0738241,0,0,0,0,0.095568,0,0,0.0883009,0,0,0,0,0,0,0,0,0.0910787,0,0.0862151,0,0,0,…
5983,0.137211,0,0,0,0,0,0,0,0.13287,0,0.149854,0,0,0,0,0,0,0.140086,0.190701,0,0,0,0,0,0,0,0,0.133788,0.32771,0,0,0,0,0,0,0.254505,0,0,0,0,0,0,0,0,0.196859,0,0,0,0,0,0,0,0,0,0,0,0,0,0.14165,0,0,0,0,0,0,0,0,0,0.137687,0,0,0.153526,0,0.277335,0,0.1353,0.168281,0,0,0,0,0,0,0,0,0,0,0.132212,0,0,0,0,0,0,0,0,0,0,0,0,0,0,0,0,0,0,0.153029,0,0.141803,0,0,0,0,0.147206,0,0,0,0,0,0,0,0,0,0,0,0,0.143494,0,0,0…
6267,0.0789588,0.088566,0,0.131654,0,0.0699483,0.079335,0,0,0,0,0,0,0.0893916,0.109754,0,0,0,0,0,0,0,0,0,0,0.0845095,0,0,0,0,0,0,0,0,0.0751746,0,0,0,0,0,0,0,0,0.10702,0,0,0,0,0,0,0,0,0,0,0,0,0.0832653,0.085388,0,0.0853907,0.0738089,0,0,0,0,0,0,0,0,0,0.0793842,0,0.0887307,0,0,0.0750734,0,0,0,0,0,0,0,0,0,0,0,0,0,0.0705162,0,0,0,0,0,0,0,0,0,0,0,0,0,0,0,0.0972748,0,0,0,0,0,0,0,0,0,0,0,0,0,0,0,0,0,0,0…
4780,0,0.0743385,0,0,0,0,0,0,0,0,0,0,0,0.0542472,0,0,0,0.0582415,0,0,0,0,0,0,0,0,0,0,0,0,0.0504393,0,0,0,0.0764301,0,0,0,0.0532603,0,0,0,0,0,0,0,0,0,0,0,0,0,0.053543,0,0,0,0,0,0,0,0,0,0,0,0,0,0,0,0,0.0569048,0,0,0,0.0562941,0,0,0,0,0,0,0,0,0,0,0,0.052931,0,0,0,0,0,0,0,0,0,0,0,0,0.0650677,0,0,0,0,0,0,0.0645516,0.0469032,0,0,0,0,0,0,0,0,0,0,0,0,0,0,0,0,0,0,0,0,0,0,0,0,0,0,0,0,0,0,0,0,0,0.0521329,0,…
1532,0.128211,0,0,0,0,0,0,0,0,0,0,0,0,0,0.110607,0.113784,0,0,0.128658,0,0,0,0,0,0,0,0,0.24616,0,0,0,0,0,0,0.11649,0,0.144207,0,0,0.115856,0,0,0,0,0,0,0.145476,0,0,0,0.128735,0,0,0,0,0,0,0,0,0,0,0,0,0,0,0,0,0,0,0.111181,0.117287,0.183422,0,0,0,0.199418,0,0,0,0,0.180192,0,0,0,0,0.191469,0.112524,0,0,0,0,0,0,0,0,0,0,0.141699,0,0,0.134282,0,0,0,0,0.127419,0,0,0,0,0,0,0,0,0,0,0,0,0,0,0,0,0,0,0,0,0,0.…
1584,0,0,0,0,0,0,0,0,0,0,0,0,0,0,0,0.183958,0,0,0,0,0,0,0.35234,0.176884,0,0,0,0,0.185871,0,0.601489,0.16976,0,0,0.209726,0.347083,0,0,0,0,0,0.181902,0,0,0,0,0,0.284958,0,0,0.264296,0.331431,0,0,0,0,0,0,0,0,0,0,0,0,0,0,0,0,0,0.180682,0.202995,0.221528,0,0.447099,0,0.320091,0.258461,0.198639,0,0,0,0,0,0,0,0,0,0,0.251669,0,0,0,0,0,0,0,0,0,0,0,0,0,0,0,0,0,0.182305,0,0,0,0,0,0,0.271543,0,0,0,0,0,0,0,…
5223,0.171118,0,0,0.301373,0.313059,0,0,0,0,0,0,0,0,0,0,0,0,0,0,0,0,0,0,0,0,0,0,0,0,0,0,0,0,0,0,0,0.183684,0,0,0,0,0,0,0,0,0,0,0.208762,0,0,0,0,0.167081,0.19221,0,0,0,0.181623,0.400006,0.165038,0,0.192052,0,0,0.17329,0,0.210761,0.254957,0,0,0,0.16445,0,0,0,0.162607,0,0,0,0,0,0,0,0,0,0.183315,0,0,0,0,0,0,0,0,0,0,0.158188,0,0,0,0,0,0,0,0,0,0,0,0,0,0,0,0,0,0,0,0,0,0,0,0,0,0,0,0,0,0,0.180836,0,0,0.19…
2922,0,0,0,0,0.302789,0,0,0,0,0,0,0,0,0,0,0.347831,0,0,0,0,0,0,0,0.173416,0,0,0,0,0.200924,0,0,0,0,0,0,0,0,0,0.190326,0.221637,0,0.253905,0,0,0,0,0,0.196815,0.15641,0,0,0.176823,0,0,0,0,0.250669,0,0.166383,0,0,0,0,0,0,0,0,0,0,0.214368,0.22511,0.513863,0,0,0,0.618488,0,0,0,0,0,0,0,0,0,0.17357,0.164051,0,0,0,0,0,0,0,0,0,0.223994,0,0,0,0,0,0,0,0,0.188885,0.161021,0.192992,0,0,0,0,0,0,0,0,0,0,0,0,0,0…
1249,0.214557,0.236774,0,0.18543,0,0.176371,0.193833,0,0,0.204366,0,0,0,0,0,0.56261,0,0,0,0,0,0,0,0.192115,0.227864,0,0,0,0,0.224999,0,0.22395,0,0,0,0,0.183007,0,0,0,0,0,0.174929,0,0,0,0,0.199734,0,0,0.285157,0,0,0,0,0,0,0,0,0,0,0,0,0,0,0,0,0,0,0.208246,0,0.470231,0,0.173426,0,0,0,0.173216,0,0,0.193145,0,0,0,0,0,0.313108,0,0,0,0,0,0,0,0,0,0,0,0,0,0,0,0,0,0,0,0.1907,0.24936,0,0,0,0,0,0,0,0,0,0.291…
373,0,0.0580277,0,0,0,0,0,0,0,0,0,0,0,0,0,0.0555764,0,0.0560601,0,0,0,0,0,0.0507073,0,0,0,0.0471083,0.0466034,0,0.999976,0.0703936,0.0615715,0.0430238,0,0.0523108,0,0,0.0507142,0.0479055,0.0553874,0,0.0643105,0,0.0596627,0,0,0.0469941,0,0,0,0.045088,0,0,0,0,0.0492335,0,0,0,0,0,0,0,0,0,0,0,0,0,0,0,0,0.0809585,0,0,0,0,0,0,0,0,0,0,0,0,0,0,0,0,0,0,0,0,0,0,0.043347,0,0,0,0,0,0,0,0,0,0.0521274,0,0,0,0,…
4659,0.287242,0.499971,0,0.191935,0,0.263662,0.186458,0,0.291676,0,0,0.187951,0,0,0,0.423265,0.179708,0.234422,0,0,0,0,0,0.263933,0,0,0,0,0,0.892385,0,0.195042,0,0,0.179279,0,0,0,0,0,0,0,0,0,0,0,0,0,0,0,0,0,0,0,0,0,0,0,0,0,0,0,0,0,0,0,0,0,0,0.202748,0,0.271756,0.171662,0,0,0,0.222794,0,0,0,0,0,0,0,0,0,0.182044,0,0,0,0,0,0,0,0.176779,0,0,0,0,0,0,0,0,0.352772,0,0,0.246095,0.20734,0,0,0.206019,0,0,0…
6124,0,0,0,0.202655,0,0,0,0.195129,0.192465,0,0,0,0.21233,0.251873,0.283839,0.335968,0,0.186437,0.355782,0,0,0,0,0,0,0,0,0,0.293306,0,0,0,0,0,0,0,0.181447,0,0,0,0,0.214408,0,0,0,0,0,0,0,0,0,0,0,0,0,0,0,0,0.294492,0,0,0,0,0,0,0,0,0,0,0,0.208007,0.508895,0,0,0,0.355935,0,0,0,0,0,0,0,0,0,0,0.192825,0,0,0,0,0.292908,0,0,0.180662,0,0.239842,0,0.182281,0,0,0,0.222982,0,0.211783,0,0,0.189018,0,0,0.23429…
2884,0.211987,0.261708,0,0.168773,0,0,0.122052,0,0.151443,0,0,0,0,0,0.116724,0,0,0,0.111733,0,0.19848,0.158267,0,0.116743,0,0,0,0,0,0,0,0,0,0,0,0,0,0,0,0,0,0,0,0,0,0,0,0,0,0,0,0,0,0,0,0,0,0,0,0,0,0,0.122941,0.111555,0,0,0,0,0,0.139329,0,0,0,0,0,0,0,0,0,0,0,0,0,0,0,0,0,0,0,0,0,0,0,0,0,0,0,0,0,0,0,0,0,0.111851,0,0.193326,0.137245,0,0,0,0,0,0,0,0,0,0,0,0,0,0,0,0,0,0,0,0,0,0,0,0,0,0,0,0,0,0,0,0,0,0,0…
2993,0.104275,0.150105,0,0.0868158,0,0,0.0940344,0,0,0,0,0,0,0,0,0.111759,0,0,0.132236,0,0,0,0,0.0885507,0,0,0,0,0.136187,0,0.10735,0.0850909,0,0,0,0,0,0,0,0,0,0,0,0,0.0851135,0,0,0,0,0,0.0932919,0,0,0,0,0,0,0,0,0,0,0,0,0,0,0,0,0,0,0,0.0973651,0.0859248,0,0.161335,0,0,0.107486,0,0,0,0,0.0849696,0,0,0,0,0.111278,0.0888084,0,0.0863422,0,0,0,0,0,0,0.0845907,0,0,0,0,0,0,0.0936794,0.0848507,0,0.085948…
1827,0.152455,0.0923557,0,0.15038,0,0.0955064,0.194214,0,0,0,0.116821,0.101124,0,0,0.125106,0,0,0,0,0.152479,0.119476,0.0996344,0.104669,0.0971785,0,0.134613,0,0.164873,0,0,0,0.0999461,0,0,0.0907812,0,0,0,0,0,0,0,0,0,0,0,0,0,0,0,0,0,0,0,0,0,0,0.0988194,0,0,0.111909,0,0,0,0,0,0,0,0,0,0,0,0.13872,0,0,0,0.095753,0,0.114504,0,0,0,0,0,0,0,0,0,0,0,0,0,0,0,0.185392,0,0,0,0,0,0,0,0,0,0,0.104389,0,0,0,0,0…
6069,0.196053,0.115035,0,0,0,0.118669,0.103481,0,0,0,0,0,0.120324,0.100323,0.14267,0,0,0.112836,0.153754,0,0.114554,0,0,0,0,0,0.119056,0,0,0,0,0,0,0,0.100029,0,0,0,0.10186,0,0,0,0,0,0,0,0,0,0,0,0,0,0,0,0,0,0,0,0,0,0,0,0,0,0,0,0,0,0,0,0,0.112339,0.202492,0,0,0,0,0,0,0,0,0,0,0,0,0,0,0,0,0.0979802,0,0,0,0,0,0,0.102627,0,0,0,0,0,0,0.122934,0,0,0,0,0,0.114606,0.0976166,0,0,0,0,0,0,0,0,0,0,0,0,0,0,0.15…
2485,0,0.113024,0,0,0.102347,0,0,0,0.10527,0,0,0,0,0.166818,0.112408,0.167236,0,0,0.114114,0,0,0,0,0,0,0,0.103657,0,0,0.124716,0.105864,0,0,0,0,0,0,0,0,0,0,0.124324,0,0,0,0,0,0,0,0,0,0,0,0,0,0,0,0,0,0,0,0,0,0,0,0,0,0,0.106347,0,0.148873,0.146293,0,0,0,0.13357,0.130658,0,0,0,0,0,0,0,0,0,0.119991,0,0,0,0,0.107706,0,0,0,0,0,0,0.116047,0,0,0,0.142247,0.176048,0,0,0.0964787,0.135228,0,0,0.134912,0,0,0…
4059,0.123925,0.069752,0,0.0958499,0,0,0.0931564,0.0812472,0.0879187,0,0,0,0,0.0787096,0,0.0760001,0,0,0,0,0.0870409,0.0928567,0,0.0709991,0,0.0731628,0,0,0.0685363,0,0.0782791,0,0,0,0.0781972,0.108202,0,0,0,0,0,0,0,0,0,0,0,0,0.0811191,0,0,0,0.0863159,0.0823434,0,0,0,0,0,0,0,0,0,0,0,0,0,0,0,0.115418,0,0,0,0.101691,0,0,0,0,0,0,0,0,0,0.0706726,0.0753983,0,0,0,0,0,0,0,0,0,0.0922351,0,0.0761534,0,0,0…
3008,0.225563,0.209843,0,0,0,0,0.241082,0,0,0,0,0,0,0,0.279409,0,0,0,0.307251,0,0,0,0.290199,0.243795,0,0.255642,0,0.297755,0,0,0.364217,0.910059,0.426786,0,0.220722,0.207805,0,0,0,0.249202,0,0,0,0.205761,0.329103,0,0,0,0,0,0.27433,0,0,0,0.253741,0,0,0,0,0,0,0,0,0,0,0,0,0,0,0,0.208498,0,0,0.226742,0,0.23138,0,0,0,0,0,0,0,0,0,0,0,0,0,0,0,0.287546,0,0,0,0,0,0,0,0,0,0,0,0.217411,0,0,0.216909,0,0,0,0…
2148,0.248077,0,0,0.215339,0,0.219401,0.239703,0,0,0,0,0,0,0.213062,0.228631,0.234093,0.174559,0,0,0.33026,0,0,0,0.273466,0,0,0,0.22633,0,0,0,0,0,0,0.451833,0,0,0,0,0,0.199158,0.176787,0,0,0,0,0,0,0.203543,0,0,0,0.183712,0,0.173178,0,0,0,0,0,0,0,0,0,0,0,0,0,0,0.251529,0,0,0.209808,0,0,0.229379,0,0,0,0,0.198094,0,0,0,0,0.232842,0.179016,0,0,0,0.192056,0,0.192602,0,0,0,0,0,0,0,0,0,0,0,0,0,0,0,0,0,0…
2520,0.146165,0.110066,0,0,0,0,0.119548,0,0,0,0,0.0916009,0,0,0,0.0784597,0,0,0,0.0863905,0,0,0.0784372,0.0804145,0,0,0,0,0,0.138463,0,0,0,0,0,0,0,0,0,0,0,0,0,0,0,0,0,0,0,0,0.0886247,0,0,0.0842592,0.0868727,0,0,0,0,0,0,0,0,0,0,0,0,0,0,0,0,0,0.085456,0.0984579,0,0,0.124193,0,0,0,0,0,0,0,0,0,0,0,0,0,0,0,0,0,0,0,0,0,0,0,0,0,0,0.145453,0,0,0.0794217,0,0,0.0887607,0.144572,0,0,0,0,0,0,0.178072,0,0,0,0…
5626,0.0984503,0,0,0.107157,0.0618213,0,0.0744344,0.0775717,0,0,0,0,0,0,0,0,0,0,0.0972076,0,0.0706996,0,0,0,0,0,0,0,0,0,0.0672162,0,0,0,0,0,0,0,0,0,0,0,0,0,0,0,0,0.068866,0,0,0,0,0.108392,0,0,0,0,0,0,0.0688454,0,0,0,0,0,0,0,0.0724671,0,0.101249,0,0.0689437,0.0689711,0.0677608,0,0,0,0,0,0,0,0,0,0,0,0,0,0,0,0,0,0,0,0,0.0669292,0,0.0693988,0,0,0.061995,0,0,0,0,0,0,0,0,0,0,0,0,0,0,0,0,0,0,0,0,0,0,0,0…
5804,0.575968,0,0.294893,0.177438,0,0.167186,0.297686,0,0.19756,0,0,0.168537,0,0,0.145389,0,0,0.158028,0,0,0.348805,0,0,0,0,0.247629,0,0,0,0,0.161497,0,0,0,0.216102,0,0,0,0,0,0,0,0,0,0,0,0,0,0,0.496659,0,0,0,0,0,0,0,0.144331,0,0,0,0,0,0.159236,0,0,0,0,0.150841,0.165091,0,0,0.176735,0.156759,0,0,0.161834,0,0,0,0,0,0,0,0,0,0,0,0,0,0,0,0,0,0.163333,0,0,0,0,0.158283,0,0,0,0,0,0,0.185314,0,0,0,0,0,0,0…
4316,0.193955,0.15,0,0,0,0,0.1124,0,0,0,0,0,0.155993,0,0,0,0,0.169987,0.10895,0,0.133031,0,0,0.137288,0,0,0,0.136048,0.114731,0,0,0,0,0,0,0,0,0,0,0,0,0,0,0,0,0,0,0,0,0,0,0,0,0,0,0,0,0,0.161012,0,0,0,0,0,0,0,0,0,0,0,0,0.174518,0,0,0,0,0.109647,0.109758,0,0,0,0,0,0,0,0,0,0,0,0.10555,0,0,0,0,0,0,0,0,0,0,0,0,0.128821,0.16203,0.103725,0,0,0.124898,0,0,0,0.193056,0.123357,0,0.103265,0,0,0.161376,0,0,0,…
4995,0.274338,0.224398,0,0.325089,0,0,0.332744,0,0.486622,0,0,0,0,0,0.776016,0,0,0,0.273881,0,0,0,0,0.207665,0,0,0,0.212114,0,0,0,0,0,0,0.204979,0,0.217984,0,0,0,0,0,0,0,0,0,0,0,0,0,0,0,0.414743,0,0,0,0,0,0.333175,0,0,0,0,0,0.226754,0,0,0,0,0.204493,0.262369,0,0,0,0,0.312221,0.209606,0,0,0.283579,0,0,0,0,0.221807,0,0,0,0,0.274401,0,0,0,0,0,0,0,0,0,0,0,0,0,0,0.235718,0,0,0,0,0,0,0,0,0,0,0,0,0,0,0,…
3042,0.135855,0.131839,0.188469,0,0,0,0,0,0,0,0,0,0,0,0,0,0,0.13503,0.0942089,0,0,0.146546,0.0958769,0,0,0.155756,0,0.136752,0,0,0.133775,0,0,0,0,0,0,0.116282,0,0.21457,0,0.0978592,0.0939882,0,0,0.0970723,0,0,0,0,0,0,0,0.131209,0,0,0,0,0,0,0,0,0,0,0,0,0,0,0,0,0,0.101636,0,0.108529,0,0,0.13669,0,0,0,0,0,0,0,0,0.15175,0,0,0,0,0,0,0,0,0.143259,0,0.193006,0,0,0.104264,0,0,0,0,0,0,0.104502,0,0,0,0,0,0…
4085,0,0,0,0.128111,0,0,0,0,0.0788065,0,0,0,0,0.101511,0.0992901,0,0,0,0.0754683,0,0,0,0,0.077416,0,0,0,0.0963566,0.0759782,0,0,0,0,0,0,0,0.077228,0,0,0,0,0.098349,0,0,0,0,0,0.0761203,0.0961284,0,0,0,0,0,0,0,0.0854483,0.0727612,0,0,0,0,0,0,0,0,0,0,0,0.0807111,0,0.145354,0,0,0,0.129477,0,0,0,0,0,0,0,0,0,0.128507,0.105178,0.100056,0,0,0,0.120579,0,0,0.121281,0,0.121325,0,0,0,0,0,0,0,0.079525,0,0,0,…
3121,0.228358,0.226781,0,0,0,0.275322,0.237994,0,0,0,0,0,0,0,0,0.188586,0.192276,0,0,0.189524,0,0,0,0,0,0,0,0.196968,0.332343,0,0,0.209003,0,0.185326,0.217398,0.224345,0,0,0.186516,0,0.201416,0,0,0,0,0,0.453832,0,0,0.214318,0.20075,0,0,0,0,0,0,0,0,0,0,0,0,0,0,0,0,0,0,0.219327,0,0.203867,0,0.250904,0,0,0,0,0,0,0,0,0,0,0,0,0,0.243469,0,0,0,0,0,0,0,0,0,0,0,0,0.204501,0,0,0,0,0.210998,0,0,0,0,0,0,0,0…
6024,0.619882,0,0.159993,0,0,0.159509,0.252114,0,0,0,0,0.199944,0.235689,0,0.202533,0,0,0,0.283059,0,0.522361,0.18775,0,0,0,0,0,0.224336,0,0,0,0,0,0,0,0,0,0,0,0,0,0,0,0,0,0,0,0,0,0,0,0,0,0,0,0,0,0,0,0,0,0,0,0,0,0,0,0.181005,0,0,0,0,0.163061,0.190309,0,0,0,0,0,0.277603,0,0,0,0,0,0,0,0,0,0,0,0,0,0,0,0,0,0.178493,0.156511,0,0,0,0,0,0,0,0,0,0,0,0,0,0,0,0,0,0,0.197033,0,0,0,0,0,0,0,0,0.170018,0.290061…
526,0,0,0,0,0.158363,0,0,0,0.118873,0,0,0,0.122069,0.171693,0.196308,0.190314,0,0,0.150639,0,0,0,0.217896,0.124754,0,0,0,0,0.243177,0,0,0.170938,0,0,0,0,0,0,0,0,0,0.12688,0,0,0,0,0,0,0,0,0,0.136152,0,0,0,0,0.161759,0,0.296664,0,0,0,0,0,0,0,0,0,0,0,0.192011,0.139612,0,0,0,0.244343,0,0,0,0,0,0,0,0,0.131107,0,0,0.186077,0,0,0,0,0,0,0,0,0.147792,0,0,0,0,0,0,0,0,0,0,0,0,0,0,0,0,0,0,0,0,0,0,0,0.118247,…
5251,0,0,0,0,0,0,0,0,0,0,0,0,0,0,0.305437,0,0,0,0.340837,0,0,0,0.299829,0,0,0,0,0,0.282291,0,0,0,0,0,0,0,0,0,0,0,0,0.317959,0,0,0,0,0,0.236936,0.242153,0,0.296236,0,0,0,0,0,0,0,0.244444,0,0,0,0,0,0,0,0,0,0,0.263965,0.363723,0.861138,0,0,0,0.454039,0.245837,0,0,0,0,0,0,0.264938,0.329504,0,0.285721,0,0,0,0.204585,0.235443,0,0,0,0,0,0,0,0,0,0,0,0,0.206875,0.223188,0,0.334705,0,0,0,0.207329,0,0,0,0,0…
4417,0,0,0,0,0,0.278229,0,0,0,0,0,0,0,0,0.343735,0.274269,0.215714,0.370205,0.208083,0,0,0,0,0,0.287739,0,0,0.249351,0.324913,0,0.219131,0,0,0,0,0,0,0,0.311467,0,0,0,0,0,0,0,0,0,0,0,0.39313,0,0,0,0,0,0,0,0,0,0,0,0,0,0,0,0,0,0,0,0.242206,0.673164,0,0.260962,0,0.354577,0.278775,0.286783,0,0,0.354833,0,0,0,0,0.228292,0.204006,0,0,0,0.275439,0,0,0,0,0,0,0,0,0,0,0,0,0,0,0,0.254522,0,0,0,0,0,0,0,0,0,0,…
2162,0.260154,0,0.108144,0.183769,0.162438,0,0.149998,0,0,0,0,0.10671,0.145975,0,0.271812,0,0,0,0,0,0.227497,0,0,0,0,0,0,0,0,0.103427,0,0,0,0,0,0,0.11212,0,0,0,0,0,0,0,0,0.102598,0,0,0,0,0,0,0.202752,0,0,0,0,0.105275,0,0,0,0,0,0.166913,0.0982763,0,0,0,0.101662,0,0,0.0991386,0.154722,0,0,0,0,0,0.148424,0,0,0,0,0,0.134907,0,0,0,0,0,0,0,0,0,0,0,0,0.11556,0,0,0,0,0,0,0,0,0,0,0,0,0,0,0,0,0,0,0,0,0,0,0…
188,0.29689,0.261781,0.239161,0.326071,0,0.231124,0.310401,0.207499,0.891822,0,0,0.311681,0,0,0.280944,0.279785,0,0,0,0,0.278709,0,0.29528,0.240759,0,0,0,0,0,0,0,0.236079,0,0,0,0,0,0.204575,0,0,0,0.232132,0,0,0,0,0,0,0,0,0,0,0,0,0,0,0,0.204517,0,0,0,0,0,0,0,0,0,0,0,0,0,0.30162,0.230682,0,0,0,0.220708,0,0,0,0,0,0,0,0,0,0.214781,0,0,0,0,0,0,0,0.479105,0,0,0,0,0,0,0,0.244832,0.220285,0,0,0.252552,0,…
560,0.186313,0,0,0.159142,0,0.123343,0.179031,0,0,0,0,0,0,0.104928,0.117148,0,0,0,0.122516,0,0.132449,0,0,0.148797,0,0,0,0.20707,0,0,0,0,0,0,0.104698,0,0.106266,0,0,0,0,0,0,0,0,0,0,0,0,0,0,0,0,0,0,0,0.109934,0,0,0.106809,0.112039,0,0,0,0,0,0,0,0,0,0,0,0,0,0,0.1123,0,0,0,0,0,0,0,0,0,0,0,0,0,0.112884,0,0,0,0,0.125501,0,0,0,0,0,0,0,0,0,0.127134,0.108182,0.121184,0,0,0,0,0,0,0,0,0,0,0,0,0,0,0,0,0,0,0…
3659,0,0,0,0,0,0.0913385,0.104186,0,0,0,0,0,0,0.0951392,0,0.127255,0,0,0,0,0,0,0.0928403,0.091625,0,0.0882299,0,0,0.109148,0,0.171239,0.124703,0,0,0,0,0,0,0,0.160269,0,0.122587,0,0,0.103347,0,0,0,0,0,0,0,0,0,0,0,0,0,0,0,0,0,0,0,0,0,0,0,0,0,0.0924364,0.144426,0,0.0920534,0,0.128606,0,0,0,0,0,0,0,0,0,0,0,0.131821,0,0,0,0.0978862,0,0,0.108116,0,0,0,0,0,0,0,0,0,0,0,0.0901472,0,0,0,0,0,0,0,0,0,0,0,0,0…
4845,0,0,0,0,0.257107,0,0,0,0.161629,0,0,0,0,0.15869,0,0,0,0.184618,0,0,0,0,0,0,0,0,0,0,0.13486,0,0.991746,0,0,0,0,0.191802,0,0,0.127466,0,0,0.128762,0,0.137267,0,0,0,0.169138,0,0,0,0,0,0,0,0,0,0,0.245986,0,0,0,0,0,0,0,0.136555,0,0,0,0,0.185476,0,0.268631,0,0,0,0,0,0,0,0,0,0,0,0,0,0.197006,0,0,0,0.151322,0,0,0.153701,0,0,0,0,0,0,0,0,0,0,0,0,0,0,0,0,0,0,0,0,0,0,0,0,0.218969,0,0,0,0,0,0,0,0,0,0,0,0…
4101,0.161263,0,0,0,0,0,0,0,0,0,0,0,0,0,0,0,0,0,0.176425,0,0,0,0,0,0,0,0,0.146918,0,0,0,0,0,0,0,0,0,0,0.183292,0.195604,0,0,0,0,0.150192,0,0,0.19365,0,0,0,0.149718,0,0,0,0,0,0,0,0,0,0,0,0,0,0,0,0,0,0,0,0.251689,0.128676,0.157154,0,0.194992,0,0,0,0,0,0,0,0,0,0.334281,0,0,0,0,0,0,0,0,0,0,0.15572,0,0,0,0,0,0,0,0,0,0.145917,0,0.236514,0,0,0,0,0,0,0,0,0,0,0,0.124085,0,0,0,0,0.152812,0.152574,0.239996,…
2814,0.310485,0.268854,0,0,0,0.218341,0.357244,0,0,0,0,0,0.188978,0.205034,0.214888,0.237865,0,0,0.211823,0,0,0,0.205152,0.221017,0,0,0,0,0.323219,0,0,0.575462,0.338118,0,0.289006,0,0.236297,0,0,0,0,0.25079,0,0,0,0,0.276906,0.199193,0,0,0.188835,0,0,0,0.319514,0,0,0,0,0,0,0,0,0,0,0,0,0,0,0,0.334696,0,0,0,0,0,0,0,0,0,0,0,0,0,0,0,0.234713,0,0,0,0.264061,0.232563,0,0,0,0,0,0,0,0,0,0,0,0,0,0,0,0,0.22…
404,0.193383,0,0.182688,0,0,0.238734,0.263295,0,0,0,0,0,0,0,0.22338,0.25859,0,0,0,0.17588,0,0.169399,0.176965,0.46938,0,0,0,0.942679,0.234984,0,0,0.313553,0,0.168079,0.207767,0,0.223188,0,0,0.21446,0,0,0,0,0.196846,0,0.228143,0,0,0,0,0.201337,0,0,0.218924,0,0,0,0,0,0,0,0,0,0,0,0,0,0,0,0.292907,0,0,0.178113,0,0.229228,0,0,0,0,0,0,0,0,0,0,0,0.338277,0,0,0,0,0,0,0.164749,0,0,0,0,0,0,0,0,0,0,0,0.1899…
5547,0.17497,0.328291,0,0,0,0.443292,0,0.203931,0.498404,0,0,0,0,0.178333,0,0.198804,0,0,0.306064,0,0,0,0,0,0,0,0,0,0,0.193743,0,0,0,0,0.171346,0,0,0,0,0,0,0,0,0,0,0,0,0,0,0,0,0,0,0,0,0,0,0,0,0,0,0,0,0,0,0,0,0,0,0,0.178361,0,0.179339,0,0,0,0.179673,0,0,0,0,0,0,0,0,0,0,0,0,0,0,0,0,0,0.205767,0,0,0,0,0,0,0,0.177504,0.395966,0,0,0.322761,0,0,0.209784,0,0.232367,0.224418,0,0,0,0,0,0,0,0,0,0,0,0,0,0,0…
2891,0.312603,0,0,0.205125,0,0,0,0.254952,0.344884,0,0,0,0.246262,0,0,0.416845,0,0,0.277623,0,0,0,0,0,0,0,0,0,0.269162,0,0.243585,0,0,0,0,0,0,0,0,0,0,0,0,0,0,0,0,0.25541,0,0,0,0,0.28014,0,0,0,0,0,0,0,0,0,0,0,0,0,0,0.335109,0,0.23002,0,0,0,0.422295,0,0,0,0,0,0,0,0,0,0,0,0,0,0,0,0,0,0,0,0,0,0.219386,0.23837,0,0.245278,0,0,0,0,0,0,0,0.274877,0,0,0,0,0,0,0,0,0,0,0,0,0,0,0,0,0,0,0.271953,0.216633,0,0,…
4494,0,0,0,0.378025,0,0,0,0,0.153652,0.132026,0,0,0,0.130925,0.189652,0.189154,0,0,0,0,0,0,0,0.151174,0,0,0,0,0,0,0,0,0,0,0,0,0,0,0,0,0,0,0,0,0,0,0,0,0.122247,0,0,0,0,0,0,0,0.451145,0.239268,0.157466,0.201246,0.17153,0,0.250481,0,0.195232,0,0,0,0,0.119016,0.117871,0.129123,0,0,0,0.132844,0,0,0,0,0,0,0,0,0,0,0,0,0,0,0,0,0,0,0.233683,0,0.136129,0,0,0,0,0,0,0,0.220852,0,0,0,0,0,0,0,0,0,0,0,0,0,0,0,0…
4573,0.0981255,0,0,0.458036,0,0,0,0,0,0.211465,0,0,0,0,0,0.0984285,0,0,0,0,0,0,0,0,0,0,0,0,0,0,0.142228,0,0,0,0,0,0,0,0,0,0,0,0.105006,0,0,0,0,0,0,0,0,0,0,0,0,0,0.195366,0.275617,0,0.374108,0.13556,0.100037,0.416277,0.155866,0.222807,0.113272,0.104447,0,0,0.105139,0,0,0,0,0,0,0,0,0,0,0,0,0,0,0,0,0,0,0,0,0,0,0,0,0.117783,0,0,0,0,0,0,0,0,0,0.146079,0,0,0,0,0,0,0,0,0,0,0,0,0,0,0,0,0,0,0,0,0,0,0,0,0,…
4022,0.0774931,0.0986825,0,0,0,0.0781505,0.0657214,0,0,0,0,0,0,0,0,0.0745575,0.0814017,0.0702206,0.0847422,0,0,0.067027,0,0,0,0,0,0,0.0645506,0,0.0720358,0,0,0.0711188,0,0.0800214,0,0,0,0,0,0,0,0,0,0,0,0,0,0,0,0,0,0,0,0,0,0,0,0,0,0,0,0,0,0,0,0,0,0,0,0.0746063,0.065915,0.090395,0,0,0,0,0,0,0.0803125,0,0,0,0,0,0,0,0,0,0,0,0,0,0,0.0705065,0,0,0,0,0,0,0,0.0811137,0,0.0700456,0.10712,0,0,0,0,0,0,0,0,0…
1907,0.0715181,0,0,0,0,0.0690458,0,0.0759159,0,0,0,0,0,0,0,0,0,0.114008,0.143501,0,0,0,0,0,0,0,0,0,0.0875786,0,0.153176,0.0973139,0,0.0717844,0,0.0880693,0,0,0.0692254,0.107882,0,0,0,0,0.151952,0,0,0.0752973,0,0,0,0,0,0,0,0,0.0700877,0,0,0,0,0,0,0,0,0,0,0,0,0,0,0.115824,0,0.108761,0,0.102732,0,0,0,0,0,0.114142,0,0,0,0,0,0,0,0,0,0,0,0,0,0,0,0,0,0,0,0,0,0,0,0,0.0875103,0,0,0,0,0,0.0720773,0.115029,…
1683,0,0,0,0.231445,0.143243,0,0,0,0,0,0,0,0,0,0,0.130778,0,0,0,0,0,0,0,0,0,0,0,0,0,0.14936,0.150218,0,0,0,0,0,0,0,0,0,0,0,0.172609,0,0,0,0,0,0,0,0,0,0,0,0,0,0.132248,0.140337,0,0.131904,0.142852,0.128665,0.166481,0,0.127,0,0,0,0,0.129808,0,0,0,0,0,0,0,0,0,0,0,0,0,0,0,0,0,0,0,0,0,0,0,0,0.140451,0,0,0,0.129081,0,0,0,0,0.1264,0,0,0,0,0,0,0,0,0,0,0,0,0,0,0,0,0,0,0.158118,0,0,0,0,0,0,0,0,0,0,0,0,0,0.…
4594,0.275871,0.084113,0,0.239578,0.0841551,0,0.128296,0,0.110059,0.105996,0,0.201544,0,0,0.109036,0.125543,0.101463,0,0,0.124155,0.254526,0,0,0.0944299,0,0,0,0.0929123,0,0.0944095,0,0,0,0,0,0,0,0,0,0,0,0,0,0,0,0,0,0,0,0,0,0,0.179098,0,0,0,0,0.152414,0,0.136256,0.138304,0,0.187422,0,0.120576,0,0,0,0,0.126565,0,0,0.0938968,0,0,0,0,0,0,0,0,0,0,0,0,0,0,0,0,0,0,0,0,0,0,0,0,0,0,0,0,0,0,0,0,0,0,0,0,0,0…
1728,0.0983726,0,0,0.117314,0.0996325,0,0.0847834,0,0,0.102508,0,0,0,0.0898545,0.101643,0.0822293,0,0,0,0,0,0,0.0696238,0.0979882,0,0,0,0,0.0745872,0,0.0814743,0,0,0,0,0,0.0754462,0,0,0.0709481,0,0.0982838,0,0,0,0,0,0.0795123,0,0,0.0834295,0.0912901,0,0,0.0780939,0,0.0777195,0,0,0,0,0,0,0,0,0,0,0,0,0,0.119821,0,0,0,0,0.127113,0,0,0,0,0,0,0,0,0,0,0.0844067,0,0,0,0,0,0,0,0,0,0.0774234,0,0.0903121,0…
869,0,0,0,0.20131,0,0.378134,0,0,0.233669,0,0,0,0,0.287545,0.203364,0,0,0,0.262212,0,0,0,0,0,0.206457,0,0,0,0.215321,0,0,0,0,0,0.259825,0,0.325988,0,0.20595,0,0,0.200719,0,0,0,0,0,0,0,0,0,0,0,0,0.248068,0,0,0,0,0,0,0,0,0,0,0,0,0,0,0,0,0.251317,0.354698,0,0,0,0,0,0,0,0,0,0,0.203687,0.312053,0,0,0.259346,0,0,0,0,0,0,0.278407,0,0,0,0,0,0,0,0.203204,0,0.193384,0,0.204946,0,0,0,0,0,0,0,0,0,0,0,0,0,0,0…
6125,0,0,0.25774,0.30619,0,0,0,0,0,0.256733,0,0,0,0.225663,0.303863,0.37476,0,0,0.209412,0,0,0,0,0.221591,0.223023,0,0,0,0,0,0,0,0,0,0,0,0.260862,0,0,0.428825,0,0.261812,0,0,0,0,0,0.271321,0,0,0.216123,0,0,0,0,0,0.216393,0,0,0,0,0,0,0,0,0,0,0,0,0,0.35309,0.266359,0,0,0.209042,0.418909,0,0,0,0,0,0,0.358761,0,0,0.330381,0,0,0,0,0,0,0,0.206871,0,0,0.262528,0,0.226712,0,0,0,0,0,0,0,0,0,0,0,0,0,0,0,0,…
2134,0.233027,0,0,0.170032,0,0.262754,0.241641,0,0,0,0,0,0,0.159195,0.160559,0,0.159254,0,0,0.246448,0,0,0,0.17946,0,0,0,0.359102,0,0,0,0,0,0,0.234224,0,0,0,0,0,0,0,0,0,0,0,0.200573,0.142019,0,0.146104,0.196008,0,0,0,0,0,0,0,0,0,0,0,0,0,0,0,0,0,0,0.163176,0,0,0,0.237071,0,0,0,0.182229,0,0,0.145009,0,0,0,0.180243,0.149426,0,0,0,0,0,0,0,0,0,0,0,0.14552,0,0,0.159537,0,0,0,0,0,0,0,0,0,0,0,0,0,0,0,0,0…
1427,0,0.178753,0,0,0,0,0,0,0,0,0,0,0.0944983,0,0,0.106029,0,0,0.132127,0,0,0,0.0925534,0,0,0.0936515,0,0,0.0978351,0,0,0.093105,0,0,0,0,0,0,0.107173,0,0,0.111419,0,0,0,0,0,0,0,0,0.0979179,0.115402,0,0,0,0,0,0,0,0,0,0,0,0,0,0,0,0,0,0.0981155,0,0.108804,0.0996057,0,0,0,0.0972316,0,0,0,0,0,0,0.151711,0.154048,0,0,0,0,0,0,0,0,0,0,0,0,0,0.0972151,0,0,0,0.118905,0.11368,0,0.0912014,0.144746,0,0,0,0,0,…
6204,0.128879,0.10451,0.174849,0.108855,0,0.113252,0.0964305,0,0,0,0,0,0.166921,0,0,0,0,0,0.110413,0,0,0.152447,0,0,0,0.165843,0,0,0,0,0,0.0904234,0.106438,0,0,0,0,0,0,0,0,0.0981808,0,0,0,0,0,0,0,0,0,0,0,0,0,0,0,0,0,0,0,0,0,0,0,0,0,0,0,0,0,0,0.116526,0,0,0,0,0,0,0.200001,0,0,0.118324,0,0,0,0,0,0,0,0,0,0,0,0,0,0,0.107582,0,0.0936976,0,0.0909006,0,0.0872117,0,0,0.097146,0,0,0.130495,0,0,0,0,0,0,0.1…
3370,0,0,0.0974055,0.100281,0,0,0,0,0,0,0,0,0.0867136,0.0874737,0,0.0940129,0,0,0,0,0,0.0893311,0,0,0,0,0,0.094126,0.127985,0,0,0,0,0,0.141727,0,0,0,0.0978341,0.119543,0,0.0997733,0,0,0,0,0.100935,0.0891835,0.0988786,0,0,0,0,0,0,0,0,0,0,0,0,0,0,0,0,0,0,0,0,0,0.0853618,0,0.0905205,0,0,0,0,0,0,0,0,0,0,0,0,0.0980698,0,0,0,0,0,0,0,0,0.0933953,0,0.106845,0,0,0,0,0,0,0,0,0,0,0,0.0824903,0,0,0,0,0,0,0,0…
5188,0.139908,0.196743,0,0,0,0.368491,0,0,0,0,0,0,0,0,0,0,0,0,0,0,0,0.186756,0,0,0,0.269547,0.137841,0,0,0,0.370653,0.97212,0.217873,0.266955,0.158925,0.284292,0,0,0,0,0.214183,0,0,0,0,0,0,0,0,0.158972,0,0,0,0,0.144162,0,0,0,0,0,0,0,0,0,0,0,0,0.189562,0,0,0,0,0.162158,0.262001,0,0,0,0,0,0,0,0,0,0,0,0,0,0,0,0,0,0,0,0,0,0,0,0,0,0.174048,0,0,0,0,0,0,0.202475,0,0,0,0,0,0,0,0,0,0,0,0,0,0,0,0,0,0,0,0.1…
2198,0,0,0,0.20463,0,0.147643,0,0,0,0,0,0,0,0,0,0.149091,0,0,0.283348,0,0,0.154067,0,0,0,0,0,0.145701,0.167605,0,0,0,0,0.184348,0,0,0,0,0,0,0,0,0,0,0,0,0,0.256933,0.159113,0,0,0,0.200852,0,0,0,0,0,0,0,0,0,0,0,0,0,0,0.264861,0,0,0,0,0,0,0,0,0,0,0,0,0.179057,0,0,0,0,0,0,0,0,0,0,0,0,0,0,0,0,0.170552,0,0,0,0,0,0,0,0.25255,0,0,0,0.277583,0,0,0,0,0,0,0,0,0,0,0,0,0,0,0,0,0,0.478437,0,0,0,0,0,0,0,0,0,0,0…
2742,0.18905,0.192529,0,0.210693,0,0,0,0,0.166403,0,0,0,0,0.138226,0,0,0,0,0.152107,0,0,0,0,0,0,0.140064,0.140385,0,0,0,0.990722,0.313762,0.279656,0,0.173481,0.134479,0.145282,0,0.140159,0,0,0,0,0,0.177392,0,0,0.166762,0,0,0,0,0,0.16138,0,0,0.148603,0,0,0.144376,0,0,0,0,0,0,0.185847,0,0,0,0,0,0.149305,0.157369,0,0,0,0,0,0,0,0,0,0,0,0,0,0,0,0,0,0,0,0,0,0,0,0,0,0,0,0,0,0,0,0,0,0,0,0,0,0,0,0,0,0,0,0…
2785,0.893019,0.239661,0,0.236358,0,0,0.390787,0.240257,0,0,0,0,0,0,0,0.202112,0.196262,0,0,0,0.424976,0,0,0,0,0.404426,0,0,0,0,0,0,0,0,0,0,0,0,0,0,0,0,0,0,0,0.225199,0,0,0,0,0,0,0.238238,0.208937,0,0,0,0,0,0,0,0,0,0.205339,0,0,0,0,0,0.229686,0,0,0,0,0,0,0,0,0,0,0,0,0,0,0,0,0,0,0,0,0,0,0,0,0,0,0.200917,0,0.256557,0.268372,0,0,0,0,0,0,0,0,0,0,0,0,0,0,0,0,0,0,0,0,0,0,0,0,0,0,0,0,0,0,0,0,0,0,0,0,0,0…
1433,0.127228,0,0,0.191866,0,0.105992,0.122281,0,0,0.115919,0.153569,0.111074,0,0,0.107319,0,0,0,0,0,0,0.102483,0,0,0,0.116899,0,0,0,0,0,0,0,0,0.174463,0,0,0.153336,0,0,0,0,0,0,0,0,0.117648,0,0.106761,0,0.105016,0,0,0,0,0,0,0.108689,0,0,0,0,0,0,0,0,0,0,0,0.140745,0,0,0.208801,0,0,0,0,0,0.123084,0,0,0,0,0,0,0.124686,0,0,0,0,0,0,0,0,0.104084,0,0,0,0,0,0.102336,0,0,0,0,0,0,0,0,0,0,0,0,0,0,0,0,0,0,0,…
677,0.156724,0,0.117227,0.129955,0,0,0.120524,0.104273,0,0,0,0,0.116729,0,0.12779,0.148514,0,0.100177,0,0,0.131202,0,0.13202,0.158152,0,0,0,0.196033,0.102411,0,0,0,0,0,0,0,0.102098,0,0,0.108524,0,0,0,0,0,0,0,0,0,0,0.109671,0.0991931,0.109721,0.13408,0,0,0,0,0.161445,0,0.0997988,0,0,0,0,0,0.0997515,0,0,0,0,0,0,0,0,0.101826,0,0,0,0,0,0,0,0,0,0,0,0,0,0,0,0,0,0,0,0,0,0,0.10589,0.121623,0,0,0,0,0,0,0,…
952,0,0,0,0,0,0,0,0,0,0,0,0,0,0,0,0,0,0,0,0,0,0,0,0,0.222526,0,0,0,0.36567,0,0,0,0,0,0,0,0,0,0.214269,0,0,0,0.238932,0,0,0,0,0,0.197036,0,0,0,0,0,0,0,0,0,0,0,0,0,0,0,0,0,0,0,0,0,0,0.358016,0,0.459159,0,0.202032,0.313414,0,0,0,0.297375,0,0,0,0.277878,0,0,0.214047,0,0,0,0,0,0.300339,0,0,0,0,0,0,0,0,0.201788,0,0.359252,0,0,0.247204,0,0,0,0,0,0.207269,0,0,0,0.234586,0,0,0,0,0,0,0,0.206803,0,0,0,0,0,0…
5589,0.0722078,0,0,0,0,0,0,0,0,0,0,0,0.0763709,0,0,0,0,0.0855878,0.089669,0,0,0,0,0,0,0,0,0.08786,0.119247,0,0,0,0,0,0,0,0,0,0,0.0991167,0,0,0,0,0.0717019,0,0,0,0,0,0,0,0,0,0,0,0,0,0,0,0,0,0,0,0,0,0,0,0,0,0,0.0879849,0,0.0951035,0,0,0,0.0996918,0,0,0,0,0,0,0,0.121742,0,0,0,0,0,0,0,0,0,0,0.0698694,0,0,0,0.0690799,0,0,0,0,0,0,0,0.0980651,0,0,0.0769523,0,0,0,0,0,0,0,0,0,0.0728236,0,0,0,0.0824068,0,0…
1406,0,0.299115,0.198839,0.218956,0,0,0,0,0.155124,0.145556,0,0,0,0,0,0.205281,0,0.15043,0,0,0,0.159363,0.192755,0,0,0.182132,0,0,0,0,0,0,0,0,0,0,0,0.173438,0,0,0,0.156778,0,0,0,0,0,0,0,0,0,0,0.180706,0,0,0,0,0,0,0.152117,0,0,0.139584,0,0,0,0,0,0,0,0,0,0,0,0,0,0,0,0,0,0,0,0,0,0,0,0,0,0,0,0,0,0,0,0.176642,0.144268,0.154997,0,0.159337,0.146352,0,0,0,0,0,0,0.175015,0,0,0,0,0,0,0,0,0,0,0,0,0,0,0,0,0,…
2270,0,0,0,0.117605,0,0.132605,0.0976918,0,0,0.105194,0,0,0,0,0.149255,0,0,0,0,0.0789781,0,0,0,0.129506,0,0,0,0.140901,0,0,0.086293,0,0,0,0.12845,0.0921883,0.158307,0,0,0,0,0,0,0.0868824,0,0,0.0790869,0,0,0.117109,0.0837484,0,0,0,0,0,0.0890479,0,0,0,0,0,0,0,0,0,0.104275,0,0,0,0.107442,0,0,0.116037,0.120398,0.143375,0,0,0,0,0.093558,0,0,0,0,0,0,0.167754,0,0,0,0,0,0,0,0,0,0,0,0,0,0,0,0,0,0,0,0,0,0,…
839,0,0,0,0,0,0,0,0,0,0,0,0,0,0,0.190075,0.157186,0,0,0.200603,0,0,0,0,0,0,0,0,0.187239,0,0,0,0,0,0,0.189925,0,0,0,0.230363,0,0,0,0,0,0,0,0,0.249496,0,0,0.170581,0.182117,0,0.155789,0,0,0,0,0,0,0,0,0,0,0,0,0,0,0,0,0.180278,0.270681,0,0.183932,0,0.251202,0,0,0.156634,0.262353,0,0,0,0,0.167535,0,0,0,0.16162,0,0,0,0,0,0,0,0,0,0,0,0,0,0,0,0.17613,0.382917,0.166937,0,0,0,0,0,0,0,0,0,0,0,0.210807,0,0,0…
5155,0.107448,0,0,0.13092,0,0,0.11355,0.157705,0.12511,0,0,0,0.107036,0,0,0.216852,0.101629,0,0,0,0,0,0,0.144341,0,0,0,0,0.17392,0,0,0,0,0,0,0.181178,0.115288,0,0,0,0,0,0,0,0,0,0,0,0,0,0,0,0,0,0,0,0,0,0.146443,0,0,0,0,0,0,0,0,0,0,0.101824,0.101685,0.13253,0,0.120521,0,0,0,0,0,0,0,0,0,0,0,0,0,0.137145,0,0,0,0,0,0,0,0,0,0,0.0985973,0,0,0,0,0,0,0,0.14488,0,0,0,0,0.100884,0,0,0,0,0,0,0,0,0,0,0,0,0,0,…
1783,0,0,0,0,0,0,0,0,0.121418,0,0,0,0.119282,0,0.210835,0.111359,0,0,0.131329,0,0,0,0.102732,0.163492,0,0,0,0.137134,0,0,0,0,0,0,0,0,0,0,0,0,0,0,0,0,0,0,0,0,0,0,0,0,0,0,0,0,0.110309,0,0.113397,0,0,0,0,0,0,0,0,0,0,0,0.147094,0.130253,0.131652,0,0,0.147331,0,0,0,0.125243,0,0,0,0,0,0,0.106305,0,0,0,0,0,0,0,0.120905,0,0,0,0,0,0,0,0,0.181175,0,0.121092,0,0,0,0,0.106909,0,0,0,0,0,0,0,0,0.102653,0,0,0,0…
1422,0.196151,0.137384,0,0.12231,0,0.184168,0.17812,0,0,0,0,0.129627,0,0,0,0,0,0.110129,0,0.142101,0,0.144049,0,0.145492,0,0.212461,0,0.166806,0,0,0,0.256573,0.115851,0,0.227908,0,0,0.133446,0,0,0,0,0,0,0,0,0,0,0,0,0,0.124272,0,0,0.140502,0,0,0,0,0,0,0,0,0,0,0,0,0,0,0,0,0,0.132004,0.120131,0,0,0,0,0,0,0,0,0,0.112494,0.123029,0,0,0,0,0,0,0,0,0,0.141562,0,0,0,0,0,0,0,0,0,0,0,0.13371,0,0,0,0,0,0,0,0…
4749,0.381196,0.38943,0,0.184787,0,0,0.215049,0,0,0,0,0,0,0,0,0.315581,0,0.286969,0,0,0.273345,0.217257,0.185986,0.312732,0,0,0,0,0,0,0,0,0,0,0,0,0,0,0,0,0,0,0,0,0,0,0,0,0,0,0,0,0,0,0,0,0.244273,0,0,0,0,0,0,0.181302,0,0,0.220486,0,0,0,0,0,0,0,0,0,0,0,0,0,0,0,0,0,0,0,0,0,0,0.270781,0,0,0,0,0,0,0,0,0.594196,0.205271,0,0,0,0,0,0,0.287251,0,0,0,0,0,0,0,0.183056,0,0,0,0,0,0,0,0,0,0,0,0.219051,0,0,0,0,…
2706,0.169373,0,0,0.138088,0,0.151782,0.191447,0,0.189881,0,0,0,0,0,0.157688,0.172257,0,0,0.147833,0,0,0,0.142373,0.176129,0,0,0,0,0,0,0,0,0,0,0,0,0.188716,0,0,0.158825,0,0,0,0.137873,0,0,0,0,0,0,0,0.151185,0,0,0,0,0,0,0,0,0,0,0,0,0,0,0.190376,0,0,0,0,0,0.155473,0,0,0.263966,0,0,0,0,0,0,0,0,0.150196,0.14221,0,0.213746,0,0,0,0.138813,0,0,0.137416,0,0.151531,0,0.349312,0,0,0,0,0,0,0,0,0,0,0,0,0,0,0…
39,0.133164,0.112865,0,0.197,0.10063,0,0.127918,0.109734,0.155317,0.0998601,0,0,0,0.13256,0.18143,0.147466,0,0,0.11635,0,0,0,0,0.111651,0,0,0,0,0,0,0,0.0988393,0,0,0.110532,0,0.113456,0,0,0,0,0.116438,0,0,0,0,0,0,0,0,0,0,0.137708,0,0,0,0.115904,0,0,0.104212,0.112058,0,0.106791,0,0.121236,0,0,0,0,0,0.113149,0.118492,0.103167,0,0,0.0963127,0,0,0,0,0,0,0,0,0,0,0,0.0988265,0,0,0,0,0,0,0,0,0.108634,0,…
2889,0,0,0.220598,0,0,0,0,0,0,0,0,0,0,0,0,0.20254,0,0,0.246979,0,0,0,0,0,0,0,0,0.166532,0.451569,0,0.446335,0.23219,0.176127,0.168181,0,0.234248,0,0,0,0.274899,0.195049,0,0,0,0.290909,0,0,0.403416,0,0,0,0,0,0,0,0,0,0,0,0,0,0,0,0,0,0,0,0,0,0,0,0,0,0.445078,0,0,0,0,0,0,0,0,0.204163,0,0,0.186868,0,0,0,0,0,0,0,0,0,0,0.16879,0,0,0,0,0,0,0,0,0,0.185318,0,0,0,0,0,0,0.216733,0,0,0,0,0,0,0.247382,0,0,0,0,…
4846,0.0452651,0,0,0.134194,0.0573296,0,0,0.0455985,0,0.0806967,0,0,0,0,0,0.0522108,0,0.0519242,0,0,0,0,0,0.0498416,0,0.0531778,0,0,0,0.0590895,0.999914,0.112135,0,0,0,0.0436905,0,0,0,0,0,0,0.0494141,0,0,0,0,0,0,0,0,0,0,0,0,0,0.0603783,0.0545015,0,0.0642454,0.0439884,0,0.0801872,0,0.0678388,0,0,0,0,0,0,0,0,0,0,0,0,0,0,0,0,0,0,0,0,0,0,0,0,0,0,0,0,0,0,0,0,0,0,0.0645802,0,0,0,0,0,0,0.0439632,0,0,0,0…
5686,0.176593,0,0,0.348669,0,0,0,0,0,0.29163,0,0,0,0,0,0,0,0,0,0,0,0.148585,0,0,0,0,0,0.171173,0,0,0.199162,0,0,0,0.173762,0,0.147834,0,0,0,0.286146,0,0,0,0,0,0.139461,0,0,0,0,0,0.162823,0,0,0,0.213217,0.201536,0,0.155256,0.148636,0,0.141564,0.142036,0.173843,0,0.199808,0,0,0.171764,0,0,0,0.174904,0.231521,0.14398,0,0,0,0,0,0,0,0,0,0,0,0,0,0,0,0,0,0,0,0,0,0,0,0,0,0,0,0,0,0,0,0,0,0,0,0,0,0,0,0,0,0…
395,0,0,0.237184,0.173043,0,0,0,0,0,0.146683,0,0,0,0,0,0.332925,0,0,0,0,0,0,0,0,0,0,0,0,0,0,0.954387,0.189479,0,0,0,0,0.142596,0.31827,0,0.440914,0,0.14831,0,0.176272,0.188773,0.152105,0,0.347769,0,0,0,0.295135,0,0.176309,0,0,0,0,0,0,0,0,0,0,0,0,0,0,0,0,0,0,0,0.249929,0,0.178025,0,0,0.164668,0,0,0,0.143349,0,0,0,0,0,0,0,0,0,0,0,0.145888,0,0.172747,0,0.154322,0,0,0,0,0,0,0,0.173138,0,0,0,0,0,0,0,0…
606,0.566888,0,0,0.199783,0,0,0.229072,0,0.71549,0,0,0,0,0,0.152809,0,0.161155,0,0.231804,0,0.216656,0.178339,0.259328,0.219853,0,0,0,0,0,0,0,0,0,0,0,0,0,0,0,0,0,0,0,0,0,0,0,0.161232,0,0,0,0,0.193484,0,0,0,0,0,0,0,0,0,0,0,0,0,0,0,0,0,0,0,0,0,0,0,0.263543,0,0,0,0,0,0,0,0,0,0,0,0,0,0,0,0,0,0.187851,0.170041,0,0,0,0,0,0,0,0,0.173615,0,0,0,0,0,0,0,0,0,0,0,0,0.190505,0,0,0,0,0,0,0,0,0.220298,0,0,0,0,0…
4404,0.180452,0.207898,0,0.196585,0,0,0.210862,0,0,0,0,0,0,0,0.194147,0,0,0,0.195804,0,0,0,0,0,0,0,0,0,0.197009,0,0,0,0,0,0,0,0.239328,0,0,0,0,0.193133,0,0,0,0,0,0,0.191112,0,0,0,0,0,0,0,0,0,0,0,0,0,0,0.171681,0,0,0,0,0,0.185506,0.196604,0.343081,0,0,0,0.296244,0.180373,0,0,0,0,0,0,0,0.200598,0.207961,0.199611,0,0,0,0,0,0,0,0,0,0,0,0,0,0.183797,0,0,0,0,0.440881,0,0,0,0,0,0,0,0,0,0,0,0,0,0,0,0.193…
967,0.367154,0.153823,0,0.152771,0.159966,0,0.178806,0,0,0,0,0.153769,0,0,0,0,0,0.177428,0,0,0.192345,0.181673,0,0.165862,0,0.272424,0,0.198861,0,0,0,0,0,0,0,0,0,0,0,0,0,0.189105,0,0,0,0.182579,0,0,0,0,0,0,0,0.17397,0,0,0,0,0,0,0,0,0,0.166362,0,0,0,0,0,0,0,0.157318,0.194075,0,0,0,0,0,0,0,0,0,0,0,0,0.229939,0,0,0,0,0.16226,0,0.298449,0,0,0,0.185294,0,0,0,0,0,0,0,0,0,0,0,0,0,0,0,0,0,0,0,0,0,0,0,0,0…
5518,0,0,0,0.184193,0,0,0,0,0,0,0,0,0,0,0.191419,0,0,0,0,0,0,0,0,0,0,0,0,0,0.187834,0,0.187199,0,0,0,0,0,0,0,0,0.193666,0,0,0,0,0,0,0,0.193775,0,0,0.212884,0,0,0.204697,0,0,0.173582,0,0,0,0,0,0,0,0,0,0,0,0,0,0.168593,0.434261,0,0.229883,0,0.257974,0,0.199659,0,0,0.227203,0,0,0,0,0,0.189137,0,0.212383,0,0,0,0,0.346951,0,0,0,0,0,0,0,0,0,0,0.193329,0,0,0,0,0.187092,0,0,0,0,0,0,0,0,0.172244,0.20224,0…
162,0.357745,0,0,0,0.210879,0,0.176321,0.203531,0.973545,0,0,0,0,0.165601,0,0.352896,0,0.17575,0,0,0.168923,0,0,0.161515,0,0,0,0,0,0.16896,0.208175,0,0,0.171677,0,0,0,0,0,0,0,0,0,0,0,0,0,0,0,0,0,0,0.297962,0,0,0,0,0,0,0,0,0,0,0,0,0,0,0,0,0,0,0,0,0,0,0,0,0,0,0,0,0,0,0,0,0,0,0,0,0,0,0,0,0,0.220405,0.219438,0,0,0.243441,0.161725,0,0,0,0.153969,0,0,0.202579,0,0,0,0.202115,0,0,0,0,0,0,0,0,0.15518,0,0,…
421,0,0,0,0,0,0,0,0,0,0,0,0,0,0,0,0,0,0,0,0,0,0,0,0,0,0,0,0,0,0,0,0,0,0,0,0,0,0,0,0,0,0,0,0,0,0,0,0,0,0,0,0,0,0,0,0,0,0,0,0,0,0,0,0,0,0,0,0,0,0,0,0,0,0,0,0,0,0,0,0,0,0,0,0,0,0,0,0,0,0,0,0,0,0,0,0,0,0,0,0,0,0,0,0,0,0,0,0,0,0,0,0,0,0,0,0,0,0,0,0,0,0,0,0,0,0,0,0,0,0,0,0,0,0,0,0,0,0,0,0,0,0,0,0,0,0,0,0,0,0,0,0,0,0,0,0,0,0,0,0,0,0,0,0,0,0,0,0,0,0,0,0,0,0,0,0,0,0,0,0,0,0,0,0,0,0,0,0,0,0,0,0,0,0,0,0,0,0…
4734,0.150805,0,0,0,0,0.175983,0,0,0,0,0,0,0.135647,0.194387,0.144025,0,0,0,0,0,0,0,0,0,0.127426,0,0.136702,0,0.151849,0,0,0,0,0,0,0,0,0,0.125529,0,0,0.130122,0.140161,0,0,0,0,0,0,0,0.184144,0,0,0,0,0,0,0,0,0,0,0,0,0,0,0,0,0,0,0,0.150755,0.195519,0,0.122073,0,0.131601,0.181094,0.119278,0,0,0,0,0,0.159881,0.257235,0.121549,0,0,0,0,0,0,0,0,0,0,0,0,0,0,0,0,0.184254,0.143784,0.131547,0,0,0,0,0,0,0,0,…
63,0.403574,0.277721,0,0.401987,0,0,0.30893,0.18953,0.815922,0.315228,0,0.35698,0,0.265656,0.48248,0.228695,0,0.185347,0,0,0.27353,0,0.235029,0.295235,0,0,0,0,0,0,0.19871,0.298299,0.208394,0,0.201658,0,0,0,0,0,0,0.245605,0,0,0,0,0,0,0,0,0.202315,0,0,0,0,0,0,0.198801,0,0,0.213898,0,0,0,0,0,0,0,0,0,0.280068,0.237919,0,0,0,0,0.218245,0,0,0,0,0,0,0,0,0,0.199461,0,0,0,0,0.203691,0,0,0,0,0,0,0,0,0,0,0,…
2818,0.1274,0,0,0.115118,0.242093,0,0,0.170165,0,0,0,0,0,0,0,0,0,0.0930386,0,0,0,0,0,0,0,0.145544,0,0,0,0,0.159445,0,0,0,0,0.109499,0,0,0.0903417,0,0,0.0946067,0,0,0,0,0,0.100686,0,0,0,0,0,0.110562,0,0,0,0,0,0.0958999,0,0.119692,0,0,0,0,0,0.108094,0,0,0,0,0.0998356,0,0,0,0,0,0,0,0,0,0,0,0,0.1004,0,0,0,0,0,0,0,0,0,0,0,0,0,0.120124,0,0,0,0,0,0,0,0,0,0,0,0,0,0,0,0,0,0,0,0,0,0,0,0,0,0,0,0.260383,0,0,…
4533,0,0,0,0.419465,0,0,0,0,0,0.175163,0,0,0,0,0,0,0,0,0,0.102605,0,0.104779,0,0,0,0,0,0.12576,0,0,0,0,0,0,0,0,0,0,0,0,0,0,0,0,0,0,0,0,0,0.100824,0,0,0,0,0,0,0.253997,0.329697,0,0.440954,0,0.0972885,0.292709,0,0.174377,0,0.172679,0,0,0,0,0,0,0.11357,0,0,0,0,0,0,0.0910463,0,0,0,0,0,0,0.0936812,0,0,0,0,0,0,0,0,0,0,0,0,0,0,0,0,0.0983234,0,0.0950736,0,0,0,0,0,0,0,0,0,0,0,0,0,0,0,0,0,0,0,0,0,0,0,0,0,0…
6222,0.148556,0,0.144609,0,0,0,0,0.107289,0,0,0,0,0,0,0,0,0,0,0,0,0,0,0,0,0,0,0,0,0,0,0,0,0,0.154063,0,0,0,0,0,0.120544,0,0,0,0,0,0.491807,0,0.159365,0,0,0,0,0.140888,0,0,0,0,0,0,0,0,0,0,0,0,0,0,0.320309,0,0,0,0,0,0,0,0,0,0,0,0,0,0,0,0,0,0.137353,0,0,0,0,0,0,0,0,0,0,0,0,0,0.154641,0,0,0,0,0,0,0,0,0,0,0,0,0,0,0.13235,0,0,0,0,0,0,0,0,0,0,0,0,0.257353,0,0,0,0.167514,0,0,0,0,0,0,0,0,0,0.205638,0,0,0,…
5187,0.232411,0,0.362721,0.248543,0,0,0,0.3288,0,0,0,0,0,0,0,0.238037,0,0,0.201504,0,0,0.208978,0.217587,0,0,0.230693,0.326176,0,0,0,0,0.685679,0.243358,0,0.215599,0.442379,0,0,0,0.251517,0,0,0,0.204136,0.350871,0,0,0,0,0,0,0.20714,0,0,0,0,0,0,0,0,0,0,0,0,0,0,0,0,0,0,0,0,0,0.219621,0,0,0,0,0,0.33307,0,0,0,0,0,0,0,0.203498,0,0,0,0.226573,0,0,0,0,0,0,0,0,0,0,0,0,0,0,0.284459,0,0,0,0,0,0,0,0,0,0,0,0…
2745,0,0,0.0797254,0.0471742,0,0,0,0,0,0,0,0,0,0,0,0.0697131,0,0.045213,0,0,0,0,0,0,0,0.0598492,0,0.0555165,0.0481117,0,0.999968,0.0796279,0.064255,0,0,0.0533571,0,0,0.0611358,0.0863186,0,0,0.0511608,0,0.0524589,0,0,0,0,0,0,0.046677,0,0,0,0,0,0,0,0,0,0.0477575,0,0,0,0.0520337,0,0,0,0,0,0,0,0.0659477,0,0,0,0,0,0,0,0,0,0,0,0,0,0,0,0,0,0,0,0,0,0,0,0,0,0,0,0,0,0,0,0,0.046616,0,0,0,0,0,0,0,0.0633864,0…
1727,0.173274,0.127313,0.126598,0,0.125285,0.0994881,0.123063,0.10378,0.166415,0,0,0,0.215087,0,0,0,0,0.122723,0.167295,0,0.120822,0.123646,0.109815,0,0,0,0,0,0.130951,0,0,0,0,0,0,0,0,0,0,0,0,0,0,0,0,0,0,0,0,0,0,0.106399,0,0.10314,0,0.113931,0,0,0,0,0,0,0,0,0,0,0,0,0,0,0,0.121225,0.143682,0.100417,0,0,0.110824,0,0,0.220137,0,0,0,0,0,0,0,0,0,0,0,0,0,0,0,0,0,0,0,0,0,0,0,0.1584,0,0,0,0,0,0,0,0,0,0,0…
4951,0.20164,0,0.176788,0.2003,0,0,0,0,0.405832,0,0,0,0.190356,0,0.503646,0.174863,0,0,0.24236,0,0,0,0,0,0,0,0,0,0.282026,0,0.19414,0,0,0,0,0,0.228924,0,0,0,0,0.185501,0,0.19376,0,0,0,0.190972,0,0,0,0,0.178073,0,0,0,0,0,0,0,0,0,0,0,0,0,0,0,0.671143,0,0.175435,0.403768,0.197991,0,0,0.207334,0.169652,0,0,0,0.167905,0,0,0,0,0.178666,0,0,0,0,0,0.204889,0,0,0,0.171129,0,0,0,0,0,0,0,0,0,0,0,0,0,0,0,0,0…
3023,0,0.209851,0,0,0,0.14613,0,0.273672,0,0,0,0,0,0.213711,0.149661,0.402467,0,0.155536,0,0,0,0,0,0,0,0,0,0,0.183814,0.167977,0,0,0,0,0.187521,0.316622,0,0,0.16161,0,0,0.242062,0,0,0,0,0,0,0,0,0.190187,0.164268,0,0,0,0,0,0,0,0,0,0,0,0,0,0,0,0,0,0.235381,0.19793,0.303961,0,0.180316,0,0.146087,0.172392,0,0,0,0.175767,0,0,0,0,0,0.215902,0,0,0,0,0,0,0,0,0,0,0,0.176589,0,0,0,0,0.197782,0,0,0.236067,0…
251,0,0,0.226063,0,0,0,0,0,0,0,0,0,0,0,0,0,0,0.23014,0,0,0,0,0,0.215754,0,0.221399,0,0,0,0,0.933367,0,0,0,0,0,0,0.226296,0,0,0,0,0,0.395001,0.215891,0,0,0,0,0,0,0,0,0,0,0,0.31996,0,0.244637,0,0,0.251823,0,0,0,0,0.208129,0,0,0,0,0,0,0.333318,0,0,0,0,0,0,0,0,0,0,0,0,0,0.245024,0,0,0,0,0,0,0,0,0,0,0.22455,0,0,0,0,0,0,0,0,0,0,0,0,0,0,0,0.253109,0,0,0,0,0.244017,0.23393,0,0,0,0,0,0,0,0,0,0,0,0,0.20808…
1968,0.234189,0,0,0.306515,0,0.145091,0.145308,0,0,0.141317,0,0,0,0.172972,0,0.155294,0,0,0.140584,0,0,0,0,0,0,0.146626,0,0,0,0,0.221569,0,0,0,0,0.139617,0,0.171975,0,0,0,0,0.13985,0,0,0,0,0,0,0,0,0,0.197324,0,0,0,0,0.177043,0,0.174219,0,0,0.149806,0,0.200907,0,0,0,0,0,0,0,0,0,0,0,0,0,0,0,0,0,0,0,0,0,0,0,0,0,0,0,0,0,0.179805,0,0.160105,0,0,0.145245,0,0,0,0,0,0,0,0,0,0,0,0,0,0,0,0,0,0,0,0,0,0,0,0,…
1268,0.14907,0,0.0895013,0.173164,0.0946345,0,0.135249,0,0,0.122605,0,0,0,0,0.122356,0.162471,0,0,0,0.0874312,0,0,0.108819,0,0,0,0,0.0937245,0,0,0,0,0,0,0,0.0907427,0.11742,0,0,0,0,0,0,0,0,0,0,0.102614,0,0,0,0,0,0.127664,0,0,0,0.106089,0,0,0,0,0,0,0.0897311,0,0.1019,0,0,0,0,0.0879869,0.0897542,0,0,0,0,0,0,0,0,0,0,0,0,0,0.0934801,0,0,0,0,0,0,0,0,0,0,0,0,0,0,0,0,0,0,0,0.11339,0,0.104797,0,0,0,0,0,0…
935,0.257861,0,0,0,0,0,0,0.232786,0,0,0,0,0.596195,0,0,0,0,0.257934,0.368548,0,0.216666,0,0,0,0,0,0,0,0,0,0,0,0,0,0,0,0,0,0,0,0,0,0,0,0,0,0,0,0,0,0,0,0,0,0,0,0,0,0,0,0,0,0,0,0,0,0,0,0,0,0,0.314757,0.223129,0,0,0,0,0,0,0.238312,0,0,0,0,0,0,0,0,0,0,0,0,0,0,0,0,0,0.28651,0,0,0,0,0,0.268278,0,0,0.219534,0,0,0.282615,0,0.215156,0.288717,0,0,0,0,0,0,0,0,0,0,0,0,0.269989,0,0.342575,0,0,0,0,0,0,0,0,0,0,0…
5784,0.172772,0,0,0.175619,0,0,0,0,0,0,0,0,0,0.220702,0,0.253103,0,0,0.174012,0,0,0,0,0.183103,0,0,0,0.195352,0.267985,0,0,0,0,0,0,0.150274,0,0,0,0.160119,0,0.180559,0,0,0,0,0,0.177352,0,0,0,0,0,0,0,0,0.199205,0,0.430861,0,0,0,0,0.151347,0,0,0,0,0,0,0,0,0,0,0.162198,0,0,0,0,0,0,0,0,0,0,0.21364,0,0.168773,0,0,0,0,0,0,0,0,0.220526,0,0.206071,0,0,0,0,0,0,0,0,0,0,0,0,0,0,0,0,0,0,0,0,0,0.163053,0,0,0,…
5598,0.124192,0,0,0.219653,0.113955,0.131784,0.112337,0,0,0,0,0,0,0.168726,0.182055,0.115645,0,0,0,0,0,0,0,0,0,0,0,0,0.104668,0.108088,0,0,0,0,0,0,0,0,0,0,0,0,0.167015,0,0,0,0,0,0,0,0,0,0,0,0,0,0.139605,0.139548,0,0.125036,0.124413,0.128567,0,0,0.127626,0,0,0,0,0,0,0,0.186411,0,0,0,0,0,0,0,0.103782,0,0,0,0.103605,0,0,0,0,0,0,0,0,0,0.113916,0.122298,0,0,0,0,0,0,0,0,0.131213,0,0,0,0,0,0,0,0,0,0,0,0…
694,0.23422,0,0.112983,0.141577,0,0.125283,0.156128,0,0,0.111678,0,0,0,0.123395,0,0.114687,0,0,0.164482,0,0.116303,0,0,0,0,0,0,0,0.121524,0,0,0.143125,0,0.128791,0,0,0.143009,0.119255,0,0.199427,0,0,0,0.128791,0,0,0,0.155429,0,0,0,0,0,0,0,0,0,0,0,0,0,0,0,0,0,0,0,0,0,0,0,0,0,0,0.151124,0.156616,0,0,0,0,0,0,0.115385,0,0,0.161296,0,0,0,0,0,0,0,0.114861,0,0,0,0,0,0,0,0,0,0,0,0,0.132888,0,0,0,0,0,0,0,…
1938,0.0933028,0,0,0.0803316,0,0,0.0666614,0,0,0,0,0,0,0.0803297,0,0.0989385,0,0,0.106995,0,0.0663263,0,0,0,0,0,0,0.0800289,0.0724206,0,0,0,0,0,0,0,0,0,0.0830177,0,0,0,0,0,0,0,0,0.0889974,0,0,0,0,0,0.0855604,0,0,0.0740772,0,0.0731348,0,0,0,0,0,0,0,0.0847759,0,0,0,0,0.0666065,0.0666918,0.0730859,0,0,0,0,0,0,0,0,0,0.0767452,0.0663065,0,0,0,0,0,0,0,0,0,0.0885782,0,0.0663781,0,0.0763795,0,0,0,0,0,0,0…
406,0.143352,0,0.191184,0.189076,0,0,0,0,0,0,0,0,0,0,0.133692,0,0,0.188896,0,0,0,0,0,0.189253,0,0.141374,0,0.993081,0.129835,0,0,0,0,0,0,0,0,0,0,0,0,0,0,0,0.152748,0,0,0,0,0,0,0,0,0,0,0,0.280539,0,0,0,0,0,0,0.156917,0,0,0.137719,0,0,0,0,0,0,0,0,0,0,0,0.148196,0,0,0,0,0,0,0.13352,0,0,0,0.184756,0,0,0,0,0,0,0,0,0.170331,0,0,0,0,0,0.18472,0,0,0,0.128736,0,0,0,0,0,0,0,0,0,0,0,0,0,0,0,0,0,0,0,0,0,0,0,…
1308,0,0,0,0.123801,0,0.103726,0,0,0,0,0,0,0,0.122113,0.107142,0,0,0,0.105912,0,0,0,0,0.102483,0,0,0,0.127047,0.131217,0,0,0.0988053,0,0,0.195211,0.118805,0.104801,0,0.103816,0,0,0,0,0.105421,0,0,0,0,0,0,0,0,0,0,0,0,0.11872,0,0,0,0,0,0,0,0,0,0,0,0,0,0.113243,0,0,0.136491,0.150236,0,0,0,0,0,0.106852,0,0,0,0,0.106176,0,0.157535,0,0,0,0,0,0,0,0,0,0,0,0,0,0,0,0,0.101955,0.121507,0,0,0,0,0,0,0,0,0,0,0…
2085,0.254617,0,0,0.196212,0,0.165049,0.281261,0,0,0.193488,0,0,0,0.197411,0,0.263803,0,0,0,0.260955,0,0,0,0.219173,0,0,0,0.320661,0.165496,0,0,0,0,0,0.279944,0.264431,0.279077,0,0,0,0,0.158788,0,0,0,0,0,0,0,0.144084,0,0,0,0,0,0,0,0,0,0,0.155493,0,0,0.199164,0,0,0.144091,0,0,0.157157,0,0,0,0,0.201512,0.159119,0,0,0,0,0,0,0,0,0,0,0,0.182652,0,0,0,0,0,0,0,0,0,0,0,0,0,0,0,0,0,0,0,0,0.180291,0,0,0,0,…
1050,0.153369,0.18572,0,0.161089,0.156565,0,0,0,0,0,0,0,0,0.228476,0,0.201558,0,0.315352,0.15336,0,0,0,0.140795,0.152164,0,0,0,0,0.2511,0,0.366646,0.226515,0.152791,0,0,0.192686,0,0,0.210823,0,0,0.171874,0.169693,0,0,0,0,0,0,0,0.233647,0,0,0,0,0,0.176549,0,0,0,0,0,0,0,0,0,0,0,0,0,0,0.200442,0,0.178577,0,0,0.146681,0,0,0,0,0,0,0,0,0,0,0,0,0,0,0.14018,0,0,0,0,0,0,0,0,0,0,0,0.19375,0,0,0.155312,0,0.…
1680,0.14165,0.142761,0,0,0.165864,0,0.141231,0,0,0,0,0,0,0.190623,0.140413,0.208858,0,0,0.150454,0,0,0,0.156214,0.133799,0,0,0,0,0.154715,0,0,0,0,0,0,0,0,0,0,0,0,0,0.15449,0,0,0,0,0,0,0,0,0,0,0,0,0,0,0,0.219395,0,0,0.142744,0,0,0,0,0,0,0,0.16528,0.15994,0.226874,0,0.193259,0,0,0.15071,0.146958,0,0,0.136423,0,0,0.154959,0.140364,0,0,0,0,0,0,0,0,0,0,0,0,0,0,0,0,0,0.145922,0.200634,0,0,0,0.293434,0…
2705,0,0,0,0.213662,0,0.184858,0.259946,0,0,0.190775,0,0,0,0,0.318263,0.180884,0,0,0,0,0,0,0.296559,0.263172,0,0,0,0.205906,0.176387,0,0.187139,0.472352,0.197437,0,0.2971,0.180639,0.228087,0,0,0,0,0,0,0.189452,0,0,0,0.229675,0,0,0.21181,0.182869,0,0,0,0,0,0,0.211611,0,0,0,0,0,0,0,0.208029,0,0,0,0.30199,0,0,0.199296,0,0.194704,0,0,0,0,0,0,0,0,0.174056,0,0,0.233874,0,0,0,0.297724,0,0,0,0,0,0,0,0,0,…
132,0.154278,0.162445,0,0.173218,0,0.151729,0,0,0.299943,0,0,0,0,0.123298,0,0.237273,0,0,0.24508,0,0,0,0,0,0,0,0,0.126941,0.237831,0,0.13609,0,0,0,0,0.190753,0,0,0,0,0.16033,0.157055,0.128189,0,0,0,0,0,0,0,0.133553,0,0.236409,0.150393,0,0,0,0,0,0,0,0,0,0,0,0,0,0,0,0.151852,0,0.130994,0.130815,0.180472,0,0,0.138967,0,0,0,0,0,0,0,0,0,0,0,0,0,0,0,0,0.124621,0,0,0,0,0,0,0,0,0,0,0,0,0.121703,0,0,0,0,0…
6077,0,0,0,0.368042,0,0,0,0,0.20883,0.222077,0,0,0,0.158544,0.27231,0,0,0,0.151022,0,0,0,0,0,0.168758,0,0,0,0,0,0,0.150287,0,0,0,0,0,0,0.188467,0,0,0.154059,0,0,0,0,0,0,0,0,0,0,0,0,0,0,0.222027,0.227534,0,0.169442,0.196111,0,0.158888,0,0.164138,0,0,0,0,0,0,0.235,0.178185,0,0.196267,0.162923,0,0,0,0,0,0,0,0,0,0,0.203815,0,0,0,0.163027,0,0,0,0.219355,0,0,0,0,0,0,0,0,0,0,0,0,0,0,0,0,0,0,0,0,0,0,0,0,…
4509,0,0,0,0.2539,0,0,0,0,0.0656882,0.112,0,0,0,0.0699899,0.168888,0.127418,0,0,0,0,0,0,0,0.0599455,0,0,0,0.06084,0,0.0617839,0,0,0,0,0,0,0,0,0,0,0,0,0,0,0,0,0,0,0,0,0,0,0,0,0,0,0.27426,0.14468,0,0.124713,0.0865977,0,0.139355,0,0.238211,0,0,0,0,0,0.0548525,0.0962333,0,0,0,0.0745285,0,0,0,0,0.0835158,0,0,0,0,0,0,0,0,0,0,0,0,0.0551221,0,0,0,0,0,0,0,0,0,0,0.093368,0,0,0,0,0,0,0,0,0,0,0,0,0,0,0.05148…
4733,0.109261,0,0.125683,0,0,0,0,0,0,0,0,0,0.19894,0,0,0.155637,0,0.115049,0,0,0,0,0.105541,0,0,0,0,0.108677,0.103315,0,0,0,0,0,0,0,0,0,0,0.205824,0,0.116988,0,0,0,0,0,0.113876,0,0,0,0,0,0,0,0,0,0,0,0,0,0,0,0,0,0,0,0,0,0,0,0,0,0.126886,0,0,0,0.110655,0,0,0.103567,0,0,0,0,0,0,0,0,0,0,0,0,0,0.119422,0,0.113274,0,0.220638,0,0,0,0,0,0.105058,0,0,0,0,0,0,0,0,0,0.103252,0,0,0,0,0,0,0.112786,0,0,0,0,0,0…
1810,0,0,0,0,0,0,0,0,0,0,0,0,0,0,0,0,0,0,0,0,0,0,0,0,0,0,0,0,0,0,0,0,0,0,0,0,0,0,0,0,0,0,0,0,0,0,0,0,0,0,0,0,0,0,0,0,0,0,0,0,0,0,0,0,0,0,0,0,0,0,0,0,0,0,0,0,0,0,0,0,0,0,0,0,0,0,0,0,0,0,0,0,0,0,0,0,0,0,0,0,0,0,0,0,0,0,0,0,0,0,0,0,0,0,0,0,0,0,0,0,0,0,0,0,0,0,0,0,0,0,0,0,0,0,0,0,0,0,0,0,0,0,0,0,0,0,0,0,0,0,0,0,0,0,0,0,0,0,0,0,0,0,0,0,0,0,0,0,0,0,0,0,0,0,0,0,0,0,0,0,0,0,0,0,0,0,0,0,0,0,0,0,0,0,0,0,0,…
5387,0.113806,0.116177,0,0.0964874,0.0804761,0.0809948,0.09202,0,0.124949,0,0,0.0829106,0,0,0.0948983,0.114261,0,0,0.0895021,0,0,0,0.0884819,0.0949608,0,0,0,0,0,0.0923545,0,0.128743,0,0,0.107244,0,0,0,0.10856,0,0,0,0,0,0,0,0,0,0,0,0.109418,0.0880724,0,0,0,0,0,0,0,0,0,0,0,0,0,0,0,0,0,0.129916,0.0853624,0.154344,0.0794288,0,0,0,0,0,0,0,0,0,0,0,0,0,0,0,0,0,0,0,0,0,0,0,0,0,0,0,0,0.0823187,0,0.0995897…
4379,0.115681,0,0,0.164853,0,0.1349,0,0,0,0.117549,0,0,0.143002,0,0.189198,0,0,0,0.131779,0,0,0,0.271608,0.117311,0,0,0,0,0.210159,0,0,0.137376,0,0,0.143498,0.115315,0.181429,0.163498,0,0,0,0,0,0,0.194973,0,0.140457,0,0,0.116889,0,0,0,0,0,0,0,0,0,0,0,0,0,0,0,0,0.125164,0,0,0,0.131687,0,0,0,0,0,0,0,0,0,0,0,0,0,0,0,0,0.229055,0,0,0,0,0,0,0,0,0,0,0,0,0,0,0,0,0,0,0,0,0,0,0,0,0,0,0,0,0,0,0,0,0,0,0,0,0…
477,0.349631,0,0,0,0,0.168502,0.301816,0,0.171256,0,0,0,0.201744,0,0.246255,0,0,0,0.197878,0,0.195557,0,0,0,0,0,0,0.210488,0,0,0,0,0,0,0,0,0,0,0,0,0,0,0,0,0,0,0,0.171824,0,0,0,0,0,0,0,0,0,0,0,0,0,0,0,0,0,0,0.20485,0,0,0,0,0,0.32403,0,0,0,0,0,0,0.275004,0.175988,0,0.166704,0,0.229728,0,0,0,0,0,0,0,0,0,0,0,0,0.169577,0.215424,0,0,0,0.181307,0,0.176797,0,0,0,0,0,0,0,0,0,0,0,0,0,0,0,0,0.166239,0,0,0,…
2158,0,0.0879538,0,0,0,0.0907126,0.0891999,0,0,0,0,0,0,0.0845409,0.0913492,0.094499,0,0,0.117059,0.0840757,0,0,0,0,0,0,0,0,0,0.0971883,0,0,0,0,0.111715,0,0,0,0.0865146,0,0,0,0,0,0.0800473,0,0,0,0,0,0.0914007,0.0824328,0,0,0.0967403,0,0,0,0,0,0,0,0,0,0,0,0,0,0,0.0905731,0.0902701,0.13442,0,0,0,0.0948173,0,0,0,0,0,0,0,0,0,0,0.0934985,0,0,0,0.0933538,0,0,0,0.0868949,0,0,0,0,0,0,0,0,0.0903839,0,0,0.0…
1525,0.136282,0.0772865,0.105678,0.112536,0,0,0.0699937,0,0,0.0955393,0,0,0.072899,0.0818955,0,0,0,0,0.0723686,0,0,0.111118,0.0794938,0,0,0,0,0.132977,0,0,0,0,0,0,0.101012,0.0719723,0,0,0,0.078769,0,0,0,0,0.0741827,0.0820501,0,0.112988,0,0,0.0895749,0.0855255,0,0,0,0,0,0,0,0,0,0,0,0,0,0,0,0,0,0.070559,0.0833503,0,0,0,0,0,0,0,0,0,0,0,0.0914436,0,0,0.0824038,0,0,0,0,0,0,0,0,0,0,0,0,0.0828303,0,0.07…
5672,0,0.16423,0,0,0,0,0,0,0.13085,0,0,0,0,0,0,0.133749,0,0,0.174004,0,0,0,0,0,0,0,0,0,0.2599,0,0.159574,0,0,0.118077,0.144697,0,0.164369,0,0.125079,0,0,0,0,0,0.168409,0,0,0,0,0,0,0,0,0,0.119045,0,0,0,0,0,0,0,0,0,0,0,0.168494,0,0,0.194342,0.131632,0.129431,0,0,0,0.135059,0,0,0,0,0,0,0,0,0,0.119472,0,0.155094,0,0,0,0,0,0,0.154739,0,0.229431,0,0,0,0,0,0,0,0.13008,0,0.179431,0,0,0,0,0,0,0,0,0,0,0,0,…
1753,0,0,0,0,0,0,0,0,0,0,0,0,0,0,0,0,0,0.161406,0.25785,0,0,0,0.189192,0,0,0,0,0,0.305269,0,0,0,0,0,0,0,0.169626,0,0.256226,0.201928,0,0.219199,0.162622,0,0,0,0,0,0,0,0.152768,0,0,0,0,0,0.219481,0,0,0,0,0,0,0,0,0,0,0,0,0,0.235203,0.526121,0,0,0,0.324139,0,0,0,0,0,0,0,0,0,0.183505,0.214505,0,0,0,0,0.1546,0,0,0,0,0.380707,0,0,0,0,0,0,0,0,0,0,0,0,0,0,0,0,0,0,0,0,0,0,0.199908,0.153858,0,0,0,0,0.26870…
807,0.160145,0.0919762,0,0.0963846,0,0,0.0974773,0,0.115091,0,0,0,0,0.113151,0.0936632,0.113444,0,0,0.105749,0,0,0,0.115856,0.0839839,0,0,0,0.0899353,0.152516,0,0.115534,0.110916,0,0.088302,0.0856317,0,0.12806,0,0,0.0912835,0,0,0,0,0,0,0.0930241,0.087599,0,0,0,0,0,0,0,0.0891332,0,0,0,0,0,0,0,0,0,0.0865903,0,0,0,0,0.136829,0,0,0.0943575,0,0.0925388,0,0,0,0.107509,0,0,0.0858172,0,0,0,0,0,0,0,0,0,0,…
3250,0.105317,0.0633919,0,0.075754,0.0761101,0,0.0870389,0,0,0,0,0,0,0.112464,0,0.0802782,0,0,0,0,0,0,0.0613777,0,0,0,0,0,0,0,0.102781,0.078649,0,0,0,0.0801054,0,0,0.0896086,0,0,0.098049,0.0887606,0,0,0,0,0,0.0615454,0,0,0,0,0,0,0,0.070034,0,0.0674782,0,0,0,0,0,0,0,0,0,0,0.0781563,0,0.0878396,0,0,0,0.0627466,0.0648727,0,0,0,0,0,0,0,0,0.0790261,0.0600489,0.0686282,0,0,0,0,0,0,0.0719329,0,0.104735,…
3780,0,0,0,0.112205,0,0,0,0,0,0,0,0,0,0,0,0,0,0,0.173774,0,0,0,0,0,0,0,0,0.124482,0.171218,0,0.150486,0,0,0.108031,0,0,0.0938104,0,0.0963944,0,0.0917694,0,0,0,0.111371,0,0.0954262,0.0916518,0,0,0,0,0,0,0,0,0,0,0,0,0,0,0,0,0,0,0,0,0,0.0904405,0,0.098336,0,0.189662,0,0,0,0,0,0,0,0,0,0,0,0.146673,0,0,0.127034,0,0,0,0,0,0,0,0.0943276,0,0,0,0.115328,0,0,0,0,0.10372,0,0,0,0,0,0,0,0,0,0,0,0,0,0,0,0,0,0,…
5100,0,0,0,0.0831011,0,0,0.0960995,0,0,0,0,0,0,0.108389,0.0822479,0.0864879,0,0,0,0,0,0,0,0.0854555,0,0,0,0,0.0864113,0,0,0,0,0,0,0,0.11452,0,0.0833087,0.102374,0,0,0,0,0,0,0,0.123458,0,0,0,0.0849887,0,0,0,0,0,0,0,0,0,0,0,0,0,0,0,0,0,0,0.082049,0.102749,0,0,0,0.0999352,0,0,0,0,0,0,0,0,0,0.119722,0.0847843,0.0936993,0,0,0,0,0,0,0.148687,0.081989,0,0,0,0,0,0,0,0,0.082159,0,0.0903202,0,0,0,0,0,0,0,0…
3699,0.164935,0.194598,0,0,0.303421,0,0.217139,0,0.173459,0,0,0,0,0,0.213726,0.200779,0,0,0,0,0,0,0,0.272256,0,0,0,0,0,0.165563,0,0,0,0,0,0,0,0,0,0,0,0,0,0,0,0,0,0,0,0,0,0,0,0,0,0,0,0,0,0,0,0,0,0,0,0,0,0,0,0,0,0.172979,0.18945,0,0,0,0,0,0,0,0.20999,0,0,0,0.266026,0,0,0,0,0,0,0,0,0,0,0,0,0,0,0,0,0,0.161984,0.180807,0.211629,0,0.172718,0,0,0,0,0,0,0,0,0,0,0.172767,0,0,0,0,0,0,0,0,0,0,0,0,0,0,0,0,0,…
5169,0,0,0.148067,0,0,0,0,0,0,0,0.142412,0,0,0,0,0.205985,0,0,0,0,0,0,0.294483,0,0,0,0,0,0.416047,0,0.311126,0.956916,0.367221,0,0,0.153359,0.223265,0,0,0.307974,0,0.190245,0,0.146647,0,0,0,0,0,0,0,0,0,0,0,0,0,0,0,0,0,0,0,0,0,0,0,0,0,0,0,0,0,0,0,0.170436,0,0,0,0,0,0,0,0,0,0,0,0.243478,0,0,0,0.288043,0,0,0,0,0.203161,0,0,0,0,0,0,0,0,0,0,0,0,0,0,0,0,0,0,0,0,0,0,0,0.218916,0,0,0,0,0,0,0,0.260379,0,0…
3022,0.21659,0.170704,0.313311,0.18639,0,0,0,0.202561,0,0,0,0,0.209498,0,0,0.219927,0,0,0,0,0.178002,0,0,0,0,0.196706,0,0,0,0,0,0,0,0,0,0,0,0.166598,0,0.137588,0,0,0,0,0,0,0,0,0,0,0,0,0,0,0,0,0,0,0,0,0,0,0,0,0,0,0,0,0,0,0,0,0.153484,0,0,0,0,0,0,0,0,0,0,0,0,0,0,0,0,0,0,0,0,0,0,0,0,0,0.245527,0.267604,0,0,0,0,0,0,0.175636,0,0,0,0,0,0,0,0,0,0,0,0,0,0,0,0,0.985537,0,0,0,0,0,0,0,0,0,0,0,0,0.256828,0,0…
1324,0.101979,0.139418,0,0,0,0.198096,0.103104,0,0,0,0,0,0,0.0968339,0.111387,0.0966305,0,0,0.186645,0,0,0,0.111501,0.137894,0,0,0,0.108342,0.140845,0,0,0,0,0,0,0,0,0,0,0,0,0,0,0,0.125712,0,0,0,0,0,0,0,0,0,0.099698,0,0,0,0,0,0,0,0,0,0,0,0,0,0,0,0,0,0.117429,0.151654,0,0,0,0,0,0.115702,0,0,0,0,0,0,0,0,0,0.103483,0.0999639,0,0,0,0,0.114096,0,0,0,0,0,0,0,0.10055,0.141753,0.124936,0,0,0,0,0,0,0,0,0,0…
6166,0,0,0,0.0996893,0,0,0,0,0,0,0,0,0.101374,0.104863,0.129397,0.131084,0,0.124474,0.31892,0,0,0,0,0,0.0994638,0,0,0,0,0,0,0,0,0,0,0,0,0,0,0,0,0.0956724,0,0,0,0,0,0,0,0,0.101111,0,0,0,0,0,0,0,0,0,0,0,0,0,0,0,0,0,0,0,0,0.298307,0,0,0,0.159986,0,0,0,0,0.124928,0,0,0,0,0,0.171532,0,0,0,0,0,0,0,0,0,0.111812,0,0.130959,0,0,0,0.0992471,0,0,0,0,0.125895,0,0.099992,0.120701,0.0983644,0,0,0,0,0,0,0,0,0,0…
2471,0.147876,0,0,0.532374,0.101693,0,0,0,0,0.210388,0,0,0,0,0,0,0,0,0,0.103341,0.102008,0,0,0,0,0,0,0,0,0,0.116677,0,0,0,0.125531,0,0,0,0,0,0,0,0,0,0,0,0,0,0,0,0,0,0,0,0,0,0.244002,0.352343,0,0.374717,0.155866,0,0.462603,0.155983,0.240524,0,0,0,0,0,0,0,0,0,0,0,0,0,0.108586,0,0,0,0,0,0,0,0,0,0,0,0,0,0,0,0,0,0,0,0.127795,0.100414,0,0,0,0,0,0,0,0,0,0,0,0,0,0,0,0,0,0,0,0,0,0,0.109207,0,0,0,0,0,0,0,0…
4564,0.197714,0,0,0.512791,0.134352,0,0.125035,0,0,0.281986,0,0,0,0.196892,0.118856,0,0,0,0,0.117234,0.136175,0.135099,0,0.137409,0,0,0,0.11915,0,0,0.142308,0,0,0,0,0,0,0,0,0,0.118519,0,0,0,0,0,0,0,0,0,0,0,0.143112,0.142555,0,0,0.216454,0.335549,0,0.470429,0.255586,0,0.233298,0,0.209846,0,0,0,0.117721,0,0,0,0,0,0,0.123036,0,0,0,0,0,0,0,0,0,0,0,0,0,0,0,0,0,0,0,0,0,0,0,0,0,0,0,0,0,0,0,0,0,0,0,0,0,0…
5371,0.209902,0,0,0.369874,0.250455,0.240453,0.205603,0,0,0.209747,0,0,0,0,0,0.174687,0,0,0,0.247695,0,0.176018,0,0,0,0,0,0.176972,0,0,0,0,0,0,0,0,0,0,0.192868,0,0,0.185943,0.543795,0,0,0,0,0,0.185597,0,0,0,0,0,0,0,0,0.200934,0,0.192292,0.259833,0,0.183759,0,0.175111,0,0,0,0,0.292253,0,0.423145,0,0,0,0.202136,0,0,0,0,0,0,0,0,0,0,0,0.176405,0,0,0,0,0,0,0.275713,0,0.173828,0,0,0,0,0,0,0,0,0,0,0,0,0…
1954,0,0.0817632,0,0.0696939,0,0,0,0,0.0680239,0,0,0,0.0772468,0.121526,0.11649,0.0957342,0,0,0,0,0,0.0726781,0,0.0708293,0,0,0,0.0926699,0.087705,0,0,0,0,0,0.0683636,0,0,0,0,0,0,0,0,0,0,0,0.0744764,0,0,0,0,0,0,0,0,0,0,0,0.0822397,0,0,0,0,0,0,0,0,0,0,0.0999621,0,0.0801208,0.0685564,0,0,0,0.105866,0,0,0,0,0,0,0,0,0.0931378,0,0,0,0,0,0,0.0785495,0,0,0,0,0,0,0,0,0,0,0.0708608,0,0.07586,0,0,0,0,0,0,0…
1937,0.124953,0,0,0.194738,0.115699,0,0.109321,0.14433,0,0.125025,0,0,0,0,0.219824,0.127123,0,0,0,0.109092,0,0,0,0.110049,0,0.152046,0,0,0,0,0.12066,0,0,0,0.09917,0.11736,0.189584,0,0,0,0,0.0975273,0,0,0,0,0,0.126454,0.104521,0,0,0,0.199462,0.181289,0,0,0,0,0,0.126486,0,0,0.117846,0,0,0,0,0,0,0.129863,0.135324,0,0,0,0,0.111216,0,0,0,0,0,0,0,0,0,0,0,0,0,0,0,0,0,0,0,0,0,0,0,0.102671,0,0,0,0,0,0,0,0…
1351,0,0,0,0.0823359,0.145352,0,0.0918519,0,0,0,0,0,0,0,0,0.107589,0,0,0,0,0,0,0.0931048,0,0,0,0,0,0.173502,0,0,0,0,0,0,0,0.160637,0,0,0,0,0.118701,0,0,0,0,0.101943,0.0947203,0.0834875,0,0,0,0,0,0.0912964,0,0.0830216,0,0.122879,0,0,0,0,0,0,0,0,0,0,0.0859858,0.0913204,0.151217,0,0,0,0.137726,0,0,0,0,0,0,0,0,0,0,0,0.139842,0,0,0,0,0,0,0,0,0,0,0,0,0,0,0,0,0.103278,0,0,0,0,0,0,0,0,0,0,0,0,0,0,0,0,0,0…
261,0.176544,0,0.198225,0.333386,0,0,0,0.252966,0,0.247186,0,0,0,0,0,0.148006,0,0.157646,0,0,0,0,0,0,0,0,0,0,0,0,0.984411,0.258512,0,0,0,0.185918,0,0.151615,0,0.172219,0,0,0.166327,0.171236,0,0,0,0,0,0,0,0,0,0,0,0,0.209575,0.14625,0,0.202372,0,0,0.16842,0,0.154588,0,0,0,0,0,0,0,0,0.192599,0,0,0,0,0,0,0,0,0,0,0,0,0,0,0,0,0,0,0,0,0.161861,0,0,0,0,0,0,0,0,0,0,0,0,0,0,0,0,0,0,0,0.158932,0,0,0,0,0,0,0…
3068,0.357881,0,0.602601,0.240961,0.199881,0,0.307881,0,0.215743,0,0,0.218451,0,0.255182,0,0.284181,0,0,0.246026,0,0.31412,0.220646,0,0.240933,0,0,0,0.259177,0,0,0.237147,0,0,0,0,0,0,0,0,0.29438,0,0,0,0,0,0,0,0,0,0,0,0,0.304059,0.33098,0,0,0,0,0,0,0,0,0,0,0,0,0,0,0,0,0,0,0.249795,0,0,0,0,0,0,0,0,0,0,0,0,0,0,0,0,0,0,0,0,0,0.265185,0,0,0,0.331637,0,0,0,0,0,0,0,0.205778,0,0,0,0,0,0,0,0,0,0,0,0,0,0,0…
5757,0.28361,0,0,0,0,0.188945,0,0.246796,0,0,0,0,0.302166,0,0,0,0,0.274499,0.340948,0,0,0.197134,0,0,0,0,0.193846,0,0,0,0,0,0,0,0.188794,0,0,0,0,0,0,0,0,0,0,0,0,0,0,0,0.453111,0,0,0,0,0,0,0,0,0,0,0,0,0.175773,0,0,0,0,0,0.173485,0.180145,0,0.211578,0,0,0.165836,0,0,0,0,0,0,0.60943,0,0,0,0,0,0,0.186059,0,0,0,0,0,0,0,0,0.185032,0,0.279357,0,0,0,0,0,0,0,0,0.189078,0,0,0,0,0,0,0,0,0,0,0,0,0,0,0,0,0,0,…
2058,0.186978,0.282385,0,0.18158,0.188378,0,0,0.25658,0,0.188085,0,0,0.309451,0,0,0.176761,0,0.539967,0,0,0,0,0,0,0,0.197924,0,0,0.260017,0,0,0.229848,0,0,0,0.259682,0,0,0,0,0,0.165986,0,0,0,0,0,0,0,0,0,0,0,0,0,0,0,0,0,0,0,0,0,0,0,0,0,0,0,0,0,0.275973,0,0,0,0,0.171601,0.1777,0,0,0,0,0,0,0,0,0,0,0,0,0,0,0,0,0,0,0,0,0,0,0,0,0,0.226066,0,0,0,0.192695,0,0,0,0,0,0,0.169798,0,0,0.176307,0,0,0,0,0,0,0.3…
5440,0.0912441,0.0978261,0,0.129452,0.100073,0,0,0,0,0,0,0,0,0,0,0,0,0,0,0,0,0.100406,0,0,0,0.150221,0,0,0,0.160928,0,0,0,0,0.0803745,0,0,0,0.0841878,0,0,0,0.128999,0,0,0,0,0,0,0,0,0,0,0,0,0,0,0.0796864,0,0,0,0,0,0,0,0,0,0,0,0,0,0,0,0,0,0,0,0,0,0,0,0,0,0,0,0,0,0,0,0,0,0,0,0,0.0798074,0,0,0,0,0,0,0,0,0.119766,0,0,0,0,0,0.0832527,0,0,0.103608,0,0,0,0.113582,0,0,0,0,0,0,0,0,0,0,0,0,0,0,0,0,0,0,0,0,0…
2589,0.0865045,0.0743072,0,0.070974,0,0,0.0605903,0,0.0626743,0,0,0,0,0.0616678,0,0.0705961,0.0593856,0,0.0705961,0,0.0591388,0.0605651,0,0.062634,0,0,0,0.0542594,0,0,0,0,0,0,0,0,0,0,0,0,0,0.0655688,0,0,0,0,0,0,0.0593891,0,0,0,0.0610433,0,0,0,0.0530457,0,0.0806941,0,0,0,0,0,0,0,0,0,0,0.0777719,0,0.0656001,0.0552001,0,0,0,0,0,0,0,0,0,0,0,0,0.0669955,0,0,0,0,0,0,0,0,0,0,0.0767129,0,0.0623059,0,0,0,…
4104,0.127358,0,0,0.0859701,0,0,0.0884494,0,0,0,0,0.0886079,0,0.0861062,0,0.138495,0,0,0.0937059,0,0.120463,0.0908753,0,0,0,0,0,0,0,0,0,0,0,0,0,0,0,0,0,0,0,0.101847,0,0,0,0,0,0,0,0,0,0,0,0,0,0,0.0858628,0,0,0,0,0,0,0,0,0,0,0,0,0.0847078,0,0.154591,0.0931542,0,0,0.113368,0,0,0,0,0,0,0,0,0,0.0873224,0,0,0,0,0,0,0,0,0.100591,0,0.159716,0,0,0,0,0,0,0,0,0,0.0980594,0,0,0,0,0,0,0.0986784,0,0,0,0,0,0,0,…
1951,0.112735,0.105216,0,0,0,0,0.0942576,0,0,0,0,0,0.0924155,0.154004,0.120639,0,0,0.0738367,0.151036,0,0,0,0.0862936,0.0828596,0,0,0.0981764,0.115266,0.121563,0,0,0,0,0,0,0,0,0,0,0,0,0.0861672,0,0,0,0,0,0,0,0,0,0,0,0,0,0,0,0,0,0,0,0,0,0,0,0,0,0,0,0,0.109801,0,0,0,0,0.0774441,0.0771178,0,0,0,0,0,0,0.155419,0.107155,0.0915251,0.0721534,0,0,0.0959729,0,0.109906,0,0,0,0,0,0,0,0,0,0,0,0.091252,0,0,0,…
3412,0.377256,0,0,0.29173,0,0.220422,0.347606,0.247224,0,0,0,0,0,0,0.287737,0,0,0,0,0.288438,0.243222,0.243539,0,0,0,0,0,0,0,0,0,0.211509,0,0,0.624727,0,0.208,0,0.275081,0,0,0,0,0,0,0,0.348789,0,0,0.275769,0.265319,0,0,0,0,0,0,0,0,0,0,0,0,0.218444,0,0,0,0,0,0.229619,0.301459,0,0,0,0,0.198438,0,0,0,0,0,0,0,0,0.370329,0,0,0,0,0,0,0,0,0,0,0,0,0,0,0,0.24329,0,0,0,0,0.198011,0,0,0,0,0,0,0,0,0,0,0,0,0,…
462,0.0780644,0,0,0.0506322,0.0787816,0.0528707,0.0685948,0,0,0,0,0,0,0.0560685,0.0571591,0,0,0,0.0519638,0,0,0,0,0,0,0,0,0,0.049502,0,0,0,0,0,0.0535982,0,0.050299,0,0.0619366,0,0,0.0788132,0,0,0,0,0.0630304,0.0496223,0.0487691,0,0,0,0,0,0,0,0,0,0.070443,0,0,0,0,0,0,0,0,0,0,0,0.0541314,0.0736901,0.0493829,0,0,0.0603109,0,0,0,0,0,0,0,0.0624976,0,0,0,0,0,0,0,0.0692542,0,0,0,0.0489271,0,0,0,0,0,0,0,…
3897,0.274829,0.122431,0.305928,0.134016,0.215281,0,0.126469,0,0.175922,0,0,0,0.27511,0,0,0.141859,0,0,0,0,0.127454,0.189434,0.116121,0,0,0.129266,0,0,0,0,0,0,0,0,0,0,0,0,0,0,0,0.139285,0.137392,0,0,0,0,0,0,0,0,0,0,0,0,0,0,0,0,0,0,0,0,0,0,0,0,0,0,0.180422,0.139087,0,0,0,0,0,0.134601,0,0,0,0,0,0,0,0.126316,0,0,0,0,0,0,0,0,0.139907,0,0,0,0,0,0,0,0,0.159139,0,0,0,0.123594,0,0,0,0,0,0,0,0,0,0,0,0,0,0…
1866,0.118185,0,0.104832,0,0,0,0.0926323,0,0.175605,0,0,0,0,0,0.0964012,0,0,0,0.167991,0,0,0,0.145083,0,0,0.087096,0,0.123523,0,0,0,0.141243,0.0973026,0.115232,0,0,0.114522,0.0934584,0.0930043,0.15802,0,0.0957082,0,0,0,0,0,0,0,0,0,0,0,0.10384,0,0,0,0,0.138695,0,0,0,0,0,0,0,0,0,0,0,0,0.161487,0,0,0,0.104028,0,0,0,0,0,0,0,0,0.0940197,0,0,0,0,0,0,0,0,0,0.189936,0,0.118875,0,0,0,0,0,0,0,0,0,0.0935013…
6035,0.216326,0,0,0,0,0,0.165586,0,0,0,0,0,0.149319,0.170847,0.202488,0,0,0,0.257343,0,0.172592,0,0,0,0,0,0,0,0.188546,0,0,0,0,0,0,0,0,0,0.294775,0,0,0.191863,0,0,0,0,0,0,0,0,0,0,0,0,0,0,0,0,0.177647,0,0,0,0,0,0,0,0,0,0,0,0.151504,0.372955,0.182084,0.181302,0,0.178652,0,0,0,0,0,0,0.210113,0.152319,0,0.180151,0,0,0,0,0,0,0,0,0,0,0.234987,0,0,0,0.158589,0,0.16078,0.153923,0,0,0,0,0,0,0,0,0,0,0,0,0,…
4809,0.344443,0.220729,0,0,0,0,0.221933,0,0.195587,0,0,0.18849,0,0.265424,0,0.472074,0,0,0.255059,0,0.191937,0,0,0,0,0,0,0.208951,0.308726,0,0.297695,0.214364,0,0,0,0.639465,0.185825,0,0,0,0,0.303034,0,0,0,0,0,0,0,0,0,0,0,0.197094,0,0,0,0,0,0,0,0,0,0,0,0,0,0,0.184035,0,0,0.226957,0,0.354511,0,0.20557,0,0,0,0,0,0,0,0,0,0,0,0,0,0,0,0,0,0,0,0,0.20365,0,0,0,0,0,0,0,0,0,0,0.180135,0.202281,0,0,0,0,0,0…
2619,0.261476,0.305863,0,0,0,0,0.172073,0,0,0,0.177382,0.220417,0.200464,0,0.134926,0.211704,0,0,0.507274,0,0.216979,0.140416,0.138146,0,0,0,0,0.154124,0.194295,0,0,0,0,0.169299,0,0,0.181699,0,0,0,0,0,0,0,0,0,0,0,0,0,0,0,0.189898,0,0,0,0,0,0,0,0,0,0,0,0,0,0,0,0,0.16036,0,0,0.141903,0,0,0,0,0,0,0,0,0,0,0,0,0.188506,0,0,0,0,0,0,0,0,0,0,0.168164,0,0,0,0.155534,0.135413,0,0,0,0.470926,0.177351,0,0,0,…
736,0.110197,0.118526,0,0.203215,0.10464,0,0.102809,0.113158,0,0.105676,0,0,0.107678,0,0.151481,0.105381,0,0,0.187276,0,0,0,0.0992846,0,0,0,0,0,0.210909,0,0,0,0,0,0.0995344,0,0,0,0,0,0,0.101519,0,0,0,0,0,0.132437,0,0,0,0,0.146149,0,0,0,0,0.101217,0.146547,0,0.109556,0.122754,0,0,0.1347,0,0,0,0,0,0,0.121996,0,0,0,0,0,0,0,0,0,0,0,0,0,0,0,0,0,0,0,0,0,0,0,0,0,0,0,0,0,0,0,0,0,0,0,0,0,0,0,0,0,0,0.11776…
4003,0.197863,0.141654,0.157915,0.345644,0.155787,0,0,0,0.166179,0.235498,0,0,0,0.215511,0,0.22944,0,0.142032,0,0,0.141269,0.148751,0,0,0,0,0,0,0,0,0,0,0,0,0,0,0,0.142315,0,0.209789,0,0.194569,0,0,0,0,0,0,0,0,0,0,0,0,0,0,0.171489,0.156651,0,0.205663,0,0,0.187913,0,0.206506,0,0,0,0,0,0,0,0,0,0,0,0,0,0,0,0,0,0,0,0,0,0,0,0,0,0,0,0,0,0,0,0,0,0.232268,0,0,0,0,0,0.141278,0,0.142848,0,0,0,0,0,0,0,0,0,0,…
3681,0,0,0,0.0742378,0,0,0,0,0,0,0,0,0,0.0947915,0,0.103711,0,0,0,0,0,0,0,0,0,0,0,0,0.0888748,0,0.132232,0.0863649,0,0,0,0,0.0788721,0,0,0.127037,0,0.145672,0,0,0,0,0,0.10358,0,0,0.0732281,0.0987785,0,0,0,0,0.120482,0,0,0,0,0,0,0,0,0,0,0,0,0,0.0785019,0.118417,0,0,0,0.144434,0,0,0,0,0,0,0,0,0,0,0.0754687,0,0,0,0,0.0813744,0,0,0,0,0,0,0,0,0,0,0,0,0,0,0,0,0.113996,0,0,0,0,0,0,0,0,0,0,0,0.134406,0,0…
4507,0,0,0.109253,0.248529,0,0,0,0,0.116712,0.126165,0,0,0,0.124285,0.0944626,0.197161,0,0,0,0,0,0,0.0965523,0,0,0,0,0.0867863,0,0.137491,0.089207,0,0,0,0.0867225,0,0,0,0,0,0,0.0857358,0.0909674,0,0,0,0,0,0,0,0,0,0,0,0,0,0.203187,0.137799,0,0.148847,0.0989585,0,0.13894,0,0.178426,0,0,0,0,0.0972088,0,0,0,0,0,0,0,0,0,0,0,0,0,0,0,0,0,0,0,0,0,0,0,0,0,0,0,0,0.0976411,0,0,0,0,0,0,0,0,0,0,0,0,0,0,0,0,0,…
923,0,0.0999315,0,0,0,0.0613352,0,0,0,0,0,0,0.0943552,0,0.061281,0,0,0.0583345,0.0976264,0,0,0,0.0618325,0,0,0,0,0.0569037,0.100218,0,0,0.0741576,0,0,0,0,0,0,0,0,0,0,0,0,0.095085,0,0,0,0,0,0,0,0,0,0.0683661,0,0,0,0,0,0,0,0,0,0,0,0,0,0,0,0,0,0.0623899,0,0,0,0,0,0,0.0557982,0.0638023,0,0,0,0,0,0,0,0,0.0876946,0,0.0596659,0,0,0,0,0,0,0,0,0,0,0,0.0895484,0,0,0.0662154,0,0.0845569,0,0.0593754,0,0.0633…
2833,0.0784255,0.0949447,0,0.0851509,0.095968,0,0,0,0,0,0,0,0,0,0,0.125295,0,0,0,0,0,0.0750804,0.103457,0,0,0,0,0,0,0.0842549,0,0.0771948,0,0,0,0,0.0728996,0,0,0,0,0,0,0,0,0,0,0,0,0,0.09987,0.134435,0,0,0,0,0.0737954,0,0,0,0,0.0898379,0,0,0,0,0,0,0,0.0973863,0.079106,0.0838412,0,0.0814837,0,0,0,0.0738354,0,0,0,0,0,0,0,0,0,0,0,0,0,0.0774167,0.0729092,0,0,0,0,0,0,0,0,0,0,0.0811551,0,0,0,0,0,0,0,0,0…
4909,0,0,0.300569,0.27522,0,0,0,0,0,0.154318,0,0,0,0,0,0.199907,0,0,0,0,0,0,0,0,0,0,0,0.220391,0.161321,0,0.989353,0,0,0,0,0,0,0,0,0.192466,0,0.138981,0.210327,0,0.133761,0,0,0,0,0,0,0,0,0.147133,0,0,0.167178,0.189786,0,0.133123,0,0.152201,0.175548,0,0.137316,0,0,0,0,0,0,0,0,0.267825,0,0,0,0,0,0,0,0,0,0,0,0,0,0,0,0,0,0,0,0,0.154351,0,0.127454,0,0,0,0,0,0,0,0.150023,0,0,0,0,0,0,0,0,0,0.130268,0,0,…
1494,0.37281,0.296917,0,0.192916,0,0.190055,0.316724,0,0,0,0,0,0.211013,0,0.183368,0,0,0,0.336148,0,0.28874,0,0,0,0,0,0,0,0,0,0,0,0,0,0,0,0,0,0,0,0,0,0,0,0,0,0,0,0,0,0,0,0,0,0,0,0,0,0,0,0,0,0,0.190622,0,0,0,0,0.196894,0,0,0.305952,0.235942,0,0,0,0.254273,0,0.23371,0.206271,0,0,0,0,0,0,0,0,0,0,0,0,0,0,0,0,0,0.186559,0,0,0,0,0,0,0.333507,0.256175,0.179523,0,0,0,0,0,0,0,0,0,0,0.198138,0,0,0,0,0,0,0,…
37,0.256233,0.197988,0,0.184497,0,0,0.187135,0,0.826757,0,0,0.146348,0,0.11194,0.134792,0.14869,0,0,0.186267,0,0.190466,0.111658,0.111235,0.202462,0,0,0,0.124172,0.11427,0,0.119153,0,0,0,0,0,0,0,0,0,0,0,0,0,0,0,0,0,0.145122,0,0,0,0.598841,0.118198,0,0,0,0,0,0,0.114374,0,0,0,0,0.124816,0.114925,0,0,0,0,0,0,0,0,0,0,0,0,0.126004,0,0,0,0.13619,0,0,0,0,0,0,0,0,0,0,0.160072,0,0,0,0,0,0,0,0,0,0,0,0,0,0,…
1323,0.101094,0.111536,0,0.0767354,0.0847909,0,0,0,0.113429,0,0,0,0,0.0744485,0.0837109,0.128108,0,0,0.076103,0,0,0,0,0.0904884,0.0789006,0,0.0881073,0,0,0,0,0,0,0,0,0,0,0,0,0,0,0.07907,0,0,0,0,0,0,0,0,0,0,0,0,0,0,0.0790479,0,0,0,0,0,0,0,0,0,0,0,0,0,0.0887713,0.0842917,0,0.0845299,0,0.105073,0,0,0,0,0,0,0,0,0,0,0.0909972,0,0,0,0,0,0,0.0770493,0,0,0,0,0,0,0,0,0,0.123106,0.0872188,0,0,0.0770219,0,0…
4535,0,0,0,0.287809,0,0.17747,0,0,0,0.131917,0,0,0,0.14737,0.258077,0,0,0,0,0,0,0,0,0.15388,0,0,0,0.163655,0,0,0,0,0,0,0.18115,0,0,0.134843,0,0,0,0,0,0,0,0,0,0,0,0,0,0,0,0,0,0,0.155879,0.199752,0,0.164999,0.155002,0,0.131119,0,0,0,0,0,0,0,0,0,0.194686,0,0,0,0,0,0,0,0,0,0,0,0,0,0,0,0,0,0,0,0,0,0.154446,0,0,0,0,0,0,0,0,0,0.140466,0.136917,0,0,0,0,0,0,0,0,0,0,0,0,0.130182,0,0,0,0,0,0,0,0,0,0,0,0,0,0…
578,0.109971,0.122702,0,0,0,0.143612,0.12181,0,0,0,0,0,0,0.0980886,0.106052,0,0,0,0.112059,0,0,0,0,0.110729,0,0,0,0,0.0891113,0,0,0,0,0,0,0,0,0,0,0,0,0,0,0,0,0,0,0,0,0,0,0,0,0,0,0,0,0,0,0,0,0,0,0,0,0,0,0,0,0,0,0,0.104119,0.124657,0,0,0.0872258,0,0,0,0,0,0,0,0,0,0,0,0,0.0921412,0,0,0,0,0,0,0,0,0.106456,0,0,0,0,0.121037,0,0,0,0,0,0,0,0,0.134801,0,0,0,0,0.160889,0.0942437,0.114245,0,0,0,0,0,0,0,0,0,…
4707,0.342264,0,0.24501,0,0.276558,0,0.214228,0,0.340932,0,0,0,0,0,0.340203,0,0,0.21998,0,0,0,0,0.456199,0.399165,0,0.23105,0,0.227554,0,0,0,0.258403,0,0,0,0,0,0,0,0,0,0.21679,0,0,0,0,0,0,0,0,0,0.250175,0,0,0,0,0,0,0.359626,0,0,0,0,0,0,0,0.269517,0,0,0,0.22262,0,0,0,0,0,0,0,0,0,0,0,0,0,0,0,0,0,0,0,0,0,0,0,0.225532,0,0,0,0.770103,0.236509,0,0,0,0,0,0,0,0,0,0,0,0,0,0,0,0,0,0,0,0,0,0,0,0,0,0,0,0,0.2…
5715,0,0,0.18376,0,0,0,0,0,0.171821,0,0,0,0,0,0.26256,0.173646,0,0.185231,0,0,0,0,0.219784,0.163999,0,0,0,0.141335,0.226403,0,0,0.143019,0,0,0,0,0,0,0,0.151953,0,0.144834,0,0.147141,0,0,0,0,0,0,0,0,0,0,0,0,0,0,0,0,0,0,0,0,0,0,0,0,0,0,0.21655,0.343751,0,0.134062,0,0.195935,0.18432,0.177955,0,0,0,0,0,0,0,0,0,0.186104,0,0.147067,0,0.259247,0,0,0,0,0.205581,0,0,0,0,0,0,0,0,0,0.14448,0,0,0,0,0,0,0,0,0…
5529,0.220943,0,0,0.24606,0.231006,0,0.204324,0,0,0,0,0,0,0.227605,0,0.203544,0,0,0,0.208344,0,0,0,0,0,0,0,0.149432,0,0,0,0,0,0,0,0,0,0,0.156549,0,0,0.171254,0.183597,0,0,0,0,0,0.18985,0,0,0,0,0,0,0,0.150436,0,0,0,0,0,0,0.171299,0.155262,0,0,0,0,0.244878,0,0.199299,0,0,0,0,0,0,0,0,0,0,0,0,0,0,0.155342,0,0,0,0,0,0,0,0.375073,0,0,0,0,0,0,0,0.183498,0,0.227834,0,0,0,0,0,0,0,0,0,0,0,0,0,0,0,0,0.17371…
5413,0.145541,0,0,0.361854,0.208629,0,0.135788,0,0,0.28075,0,0,0,0.165726,0,0.287111,0,0,0,0,0,0,0,0,0,0,0,0,0,0,0.320699,0,0,0,0,0.216453,0,0,0,0,0,0.157569,0.426409,0,0,0,0,0,0.179303,0,0,0,0,0,0,0,0.16271,0.156852,0,0.163454,0,0,0.189587,0,0.158861,0,0,0,0,0.184954,0,0.168988,0,0.20826,0,0,0,0,0,0,0,0,0,0,0,0,0.152053,0.160907,0,0,0.138547,0,0,0,0.170108,0,0,0,0,0,0,0,0,0,0,0,0,0,0,0,0,0,0,0,0…
1723,0,0.256763,0,0,0.268179,0.188684,0,0.240779,0.261671,0,0,0,0.366067,0,0.198973,0,0,0,0.257534,0,0,0,0,0,0,0,0,0,0.332184,0,0,0,0,0,0,0,0,0,0.219719,0,0,0.221967,0,0,0,0,0,0,0,0,0,0,0,0,0,0,0,0,0,0,0,0,0,0,0,0,0,0,0,0,0.323935,0.288681,0,0,0,0,0,0,0,0.199952,0.188596,0,0,0,0,0,0.20521,0,0,0,0,0,0,0,0,0,0,0,0,0,0,0,0.292993,0.569646,0.238552,0,0,0.307258,0,0,0,0,0.20521,0,0,0,0,0,0,0,0,0,0,0,0…
390,0,0,0,0.286941,0,0,0,0,0,0,0,0,0,0,0,0.211766,0,0,0.259839,0,0,0,0.247808,0,0,0,0,0,0.237269,0,0.926121,0.37736,0.205228,0,0,0,0.274553,0.203594,0,0.264333,0,0.198142,0.196098,0,0,0,0,0.437324,0,0,0,0,0,0,0,0,0.287573,0,0.27084,0,0,0,0,0,0,0,0.202707,0,0,0,0,0.21999,0,0.197674,0,0.222242,0,0,0,0,0,0,0,0,0,0,0,0,0,0,0,0,0,0,0,0,0,0,0,0,0,0,0,0,0.270622,0,0,0,0,0,0,0,0,0,0,0,0,0,0,0,0,0,0,0,0,0…
1693,0.432338,0,0.293124,0.301309,0,0.212062,0.267979,0,0,0,0,0,0,0,0.197906,0,0,0,0.582799,0,0.288941,0,0,0.188976,0,0,0,0.397548,0,0,0,0,0,0,0,0,0.210176,0,0,0.205525,0,0,0,0,0.18424,0.231362,0,0,0,0,0,0,0,0,0,0,0,0.217456,0,0.196395,0.196849,0,0,0.238202,0,0,0,0,0,0,0,0,0.258671,0,0,0.183748,0,0,0,0,0,0,0,0,0,0,0,0,0,0,0,0,0,0,0.197959,0,0.2052,0,0.196404,0,0,0,0,0,0.189594,0,0,0,0,0,0,0,0,0,0…
2417,0,0.297712,0,0.189333,0,0.167853,0.182821,0,0,0,0,0,0,0,0,0,0,0,0,0.204023,0,0,0,0,0,0.17656,0,0,0,0,0,0,0,0,0.989586,0,0,0,0,0,0,0,0,0,0,0,0,0,0,0.157326,0,0,0,0,0,0,0,0,0,0,0,0,0,0.205205,0,0,0,0,0,0.212982,0.177579,0,0,0,0,0,0.171767,0,0.186296,0,0,0,0,0,0,0,0,0,0,0,0,0,0,0,0,0,0,0,0,0,0,0,0,0,0,0,0.220384,0,0,0,0,0,0,0,0,0,0,0,0.139903,0,0,0,0,0,0,0,0,0,0,0,0,0,0,0,0,0,0,0,0,0,0,0,0.1568…
5441,0.22188,0,0,0.235361,0,0,0.158864,0,0,0,0,0,0,0,0,0,0,0,0,0,0.162929,0.287396,0,0,0,0.164575,0,0,0,0,0,0,0,0,0,0,0,0,0,0,0,0,0.368065,0,0,0,0,0,0,0,0,0,0,0,0,0,0,0.160778,0,0.16991,0,0.188473,0,0,0,0,0,0.19591,0,0,0,0,0,0,0,0,0,0,0,0,0,0,0,0,0,0,0,0,0,0,0,0,0,0,0.157334,0,0,0,0,0,0,0,0,0,0,0,0,0,0,0,0,0,0,0,0,0,0.174188,0,0,0,0,0,0,0,0,0,0.17025,0,0,0,0,0,0,0,0,0,0,0.191289,0.178354,0.231139…
5916,0.162025,0,0,0,0,0,0,0,0.301648,0,0,0,0.429838,0,0.339844,0.191331,0,0,0.228637,0,0,0,0.198982,0,0,0,0,0,0.220151,0,0,0,0,0,0,0,0,0,0,0,0,0,0,0,0,0,0,0.166469,0,0,0,0,0,0,0,0,0,0,0.210421,0,0,0,0,0,0,0,0,0,0.234302,0,0.152609,0.25596,0,0.251686,0,0.23634,0.260742,0,0,0,0.158704,0,0,0,0,0,0,0.167574,0,0,0,0,0,0,0,0,0,0,0,0,0,0,0.177539,0,0,0,0.173735,0,0,0,0,0,0,0,0,0,0,0,0.256319,0.150628,0,…
3411,0.0879362,0,0,0,0,0.0939726,0.103884,0,0,0,0,0,0,0.0858084,0,0.0910244,0,0,0,0,0,0,0,0,0,0,0,0,0.0891414,0,0,0,0,0,0,0,0,0,0.110554,0.0875829,0,0.106391,0.100803,0,0,0,0,0.0956004,0,0,0,0,0,0,0,0,0,0,0,0,0,0,0,0,0,0,0,0,0,0,0.100983,0.144459,0,0.0942175,0,0.110979,0,0,0,0,0,0,0,0,0,0,0.126183,0.0854765,0,0,0,0,0,0.101763,0,0,0.0956265,0,0,0,0,0,0,0,0.10193,0,0,0,0,0.0875917,0,0,0,0,0,0,0,0.0…
3497,0.195662,0,0,0.182081,0.181375,0,0.266942,0,0,0,0,0,0,0,0.181408,0.667685,0,0,0.181462,0,0,0.213566,0,0.195256,0.228779,0,0,0,0,0.234889,0,0,0,0,0.25566,0,0,0,0.210592,0,0,0.183138,0,0,0,0,0,0,0.24453,0,0.228427,0,0,0,0,0,0,0,0,0,0,0,0,0,0,0,0,0,0,0.526565,0.234153,0.327997,0,0.294179,0,0.186948,0.239198,0,0,0,0,0,0,0,0.325607,0,0,0,0,0,0,0,0,0,0,0,0,0,0,0,0,0,0,0,0,0.186891,0.23879,0.204255…
5314,0,0.0960341,0,0,0.0959862,0,0,0,0.134967,0,0,0,0,0,0,0.134943,0,0,0.121571,0,0,0,0.0928366,0,0,0,0,0,0.15105,0,0.176282,0.0875821,0.10317,0,0,0,0,0,0,0.102339,0,0.135966,0,0,0,0,0,0.0979811,0,0,0,0,0,0,0,0,0,0,0.111513,0,0,0,0,0,0,0,0,0,0,0,0,0.143173,0,0,0,0.132713,0,0,0,0,0,0,0,0,0,0,0.104667,0,0,0,0,0,0,0,0,0,0,0,0.137163,0,0,0,0.0952868,0,0,0,0.0896942,0,0.0884104,0,0,0,0,0,0,0,0,0,0,0.1…
5184,0.211772,0,0.183739,0.288619,0.331725,0,0,0,0.184151,0.243539,0,0,0,0.185566,0.182668,0.215368,0,0,0,0,0,0,0,0.262352,0,0,0,0,0.218272,0,0.194046,0.937014,0.306289,0,0,0,0.481916,0,0,0.303717,0,0.178382,0,0,0,0,0,0.169387,0,0,0,0,0,0,0,0,0,0,0.198471,0,0,0,0,0,0.182528,0,0,0,0,0,0.234078,0,0,0,0,0.176996,0,0,0,0,0,0,0.248845,0,0,0,0,0.170338,0,0,0,0.214664,0,0,0,0,0,0,0.175069,0.214934,0,0,0…
120,0.186688,0.274843,0,0,0,0,0,0,0.990358,0,0,0,0,0.243692,0.179592,0.168992,0,0.150734,0.130408,0,0,0.126477,0.223393,0.18623,0,0,0,0,0,0.142439,0,0,0,0,0,0,0,0,0.141663,0,0,0.157201,0,0,0,0,0,0,0,0,0,0,0,0,0,0,0.137036,0,0,0,0,0,0,0,0,0,0,0,0,0,0.137914,0.136769,0,0,0,0,0.276896,0,0,0,0,0,0,0,0,0,0.131726,0,0,0,0,0,0,0,0.15611,0,0,0,0.23631,0,0,0,0.136779,0.269802,0.121477,0,0,0.170852,0,0,0.1…
1738,0.504977,0.140686,0,0.198614,0,0.249109,0.438707,0,0,0,0,0.162302,0,0.194545,0,0.156962,0.141687,0,0,0.245373,0.214719,0,0,0.354486,0,0,0,0.146519,0,0,0,0,0,0,0,0,0.198313,0,0,0,0,0,0,0,0,0,0.185737,0,0,0,0,0,0,0,0,0,0,0,0,0,0,0,0,0,0,0,0.227954,0,0,0.178463,0,0,0,0.172427,0.183635,0,0,0,0,0,0,0,0,0,0,0,0,0.146008,0,0,0.193813,0,0,0,0.163544,0,0,0,0,0,0,0,0,0,0,0,0.154321,0,0,0,0,0,0,0,0,0,0…
621,0.170117,0.139925,0,0,0,0,0.142004,0,0,0,0,0,0.15025,0,0,0.132086,0,0,0,0,0,0,0,0,0,0,0,0.126933,0,0,0.150763,0,0,0,0,0,0,0,0,0.151913,0,0,0,0,0.1836,0,0,0.225567,0,0,0,0,0,0,0,0,0,0,0.254798,0,0,0,0,0,0,0,0,0,0,0.13577,0,0,0,0.130262,0,0,0,0,0,0,0,0,0,0,0,0,0,0,0,0,0,0,0,0,0,0,0,0,0.152473,0,0,0,0,0,0,0,0.171798,0,0,0,0,0,0,0,0.131436,0,0,0,0,0,0,0.125426,0.148374,0.130783,0,0,0.12825,0.1538…
2789,0.308648,0.186263,0,0.16185,0,0.177605,0.243458,0.263317,0,0,0,0,0.245764,0,0.185425,0.226954,0,0.170058,0,0,0.165425,0,0,0,0,0.205565,0,0,0,0,0,0,0,0,0,0,0,0.175485,0,0,0,0,0,0,0,0,0,0,0,0,0,0,0,0,0,0,0,0,0,0,0,0,0,0,0,0,0,0,0,0,0,0.193381,0.254196,0.178407,0,0.191555,0,0,0,0,0,0,0,0,0,0,0,0,0,0,0,0,0,0,0,0,0.165566,0,0,0,0,0,0,0,0,0,0.190506,0,0,0.179219,0,0,0,0,0,0,0,0,0,0,0,0,0,0,0,0.402…
5542,0,0.239848,0,0,0,0,0,0,0.165361,0,0,0,0,0,0.166539,0.200253,0,0.260659,0,0,0,0,0,0.20708,0,0,0,0,0,0,0,0.161373,0,0,0,0,0,0,0,0.171759,0,0,0,0,0,0,0,0,0,0,0,0,0,0,0.162529,0,0,0,0,0,0,0,0,0,0,0,0,0,0,0,0.173726,0.182664,0,0,0,0.180666,0.177511,0,0,0,0,0,0,0,0,0,0,0,0,0.196416,0,0,0,0,0,0,0,0,0.171158,0,0,0,0,0.177099,0,0,0.260063,0,0.16359,0.173251,0.396634,0,0.186771,0,0,0,0,0,0,0.234374,0,…
850,0.118239,0.173245,0,0,0,0,0.131482,0,0.127563,0,0,0,0,0,0.151804,0,0,0.124211,0.119957,0,0,0,0.126158,0.181741,0,0,0,0,0.230632,0,0.124758,0.122829,0,0,0,0,0,0,0,0,0,0,0,0,0,0,0,0.137444,0,0,0.120555,0,0,0,0,0,0,0,0,0,0,0,0,0,0,0,0,0,0,0,0.124522,0.178103,0.123551,0.125825,0,0.138802,0.138432,0,0,0,0,0,0,0.149429,0.149036,0,0,0,0,0,0.15756,0.135191,0,0,0,0,0,0,0,0,0,0,0,0,0,0,0,0,0,0,0,0,0,0,…
5356,0.188878,0.138596,0,0.239281,0.369859,0,0,0,0,0.14515,0,0,0.138749,0.147464,0.153931,0.133573,0,0.14556,0,0,0,0,0,0.19105,0,0.150146,0,0,0.174585,0,0,0,0,0,0,0,0,0,0,0,0,0.259875,0,0,0,0,0,0,0,0,0,0,0,0,0,0,0,0,0.304711,0,0.155742,0,0,0,0.148087,0,0,0,0,0,0.146091,0.329913,0,0,0,0,0.131502,0,0,0,0,0,0,0.174355,0.138559,0,0,0,0,0,0,0,0,0,0,0,0,0,0,0,0,0,0,0.132255,0.141569,0,0,0.151389,0,0,0,…
6108,0,0,0,0.0996301,0,0,0,0,0,0,0,0,0,0.103511,0.0897647,0.176482,0,0,0.0907962,0,0,0,0,0,0.0948195,0,0,0,0,0,0,0,0,0,0,0,0.135103,0,0,0,0,0.111953,0.116703,0,0,0,0,0,0,0,0,0,0,0,0,0,0,0,0,0,0,0,0,0,0,0,0,0,0,0,0.0947286,0.504971,0,0,0,0.270232,0,0.0867117,0,0,0.10644,0,0,0,0,0.145627,0.146329,0,0.0894697,0,0,0,0,0,0.133923,0,0.166892,0,0,0,0,0,0,0,0.0956361,0,0,0.103919,0,0,0,0,0,0,0,0,0,0,0,0,…
737,0.258949,0,0,0.162035,0,0,0.268524,0,0,0,0,0,0,0.215982,0.26866,0,0,0,0.199332,0,0,0,0.173988,0.144998,0,0,0,0,0,0,0.172443,0,0,0,0,0,0.209283,0,0,0.178598,0,0.219092,0,0,0,0,0,0.394207,0,0,0,0.162988,0,0,0,0,0,0,0.205187,0,0,0,0,0,0,0,0,0,0,0,0,0.257406,0,0,0,0.28297,0,0,0,0,0,0,0,0,0,0.187351,0.16618,0,0.148773,0,0,0,0,0,0.175654,0,0,0,0,0,0,0,0,0,0,0,0,0,0,0,0,0,0,0,0,0,0,0,0,0,0,0,0,0,0,0…
135,0.131436,0.122287,0,0,0,0.159017,0,0,0.986893,0,0,0,0,0.154071,0,0.15534,0,0,0.308838,0,0,0,0,0,0,0,0.14916,0,0.167556,0,0.160569,0,0,0,0,0,0,0,0,0,0,0,0,0,0,0,0,0.12895,0,0,0,0.1264,0,0,0,0,0,0,0.13842,0,0,0.169398,0,0,0,0,0.149996,0,0,0,0,0,0,0,0,0,0,0,0,0,0,0,0,0,0,0,0,0,0,0,0,0.124758,0,0,0.163415,0,0,0,0,0,0,0,0,0.128439,0,0,0.140177,0,0,0,0,0,0.168844,0,0,0,0,0,0,0.216309,0,0,0,0,0,0,0,…
5815,0.098969,0,0,0.123378,0,0,0,0,0.0826261,0,0,0,0,0.0815799,0.0762663,0,0,0,0.0815722,0,0.0774984,0.0954699,0.072656,0,0,0,0,0.0883363,0,0,0,0,0,0,0.0678258,0,0.0763027,0,0.0658128,0,0,0.0863123,0,0,0,0,0,0.0720101,0.0870557,0,0,0,0,0,0,0,0,0.0743986,0,0,0.081605,0,0,0.103812,0,0,0.0892079,0,0,0.0818878,0,0,0,0,0,0.0681398,0,0,0,0,0,0,0,0.124724,0.0942904,0.0979939,0,0,0,0,0,0,0,0,0.121335,0,0…
4549,0,0,0,0.426801,0,0,0,0,0,0.115677,0,0,0,0,0,0,0,0,0,0,0,0,0,0,0,0,0,0,0,0,0,0,0,0,0,0,0,0.0626825,0,0,0,0,0,0,0,0,0,0,0,0,0,0,0,0,0,0,0.123502,0.287791,0.056613,0.320895,0.112498,0,0.40458,0.0742515,0.298048,0,0.0641022,0,0,0,0,0,0,0,0,0,0,0,0,0,0,0,0,0,0,0,0,0,0,0,0,0,0,0,0.079446,0,0,0,0.0536234,0.107297,0,0,0,0,0,0,0,0,0,0,0,0,0,0,0,0,0,0,0,0,0,0,0.0807759,0.058324,0,0,0,0,0,0,0,0,0,0,0,0…
822,0.291346,0.161413,0,0.2045,0,0,0.172701,0.117199,0.270108,0.158569,0,0,0,0,0,0.192004,0,0,0,0,0.149639,0,0.208386,0.139516,0,0,0,0,0,0,0.156742,0,0,0,0,0,0,0,0,0,0,0,0,0,0,0,0,0,0,0,0,0,0.13268,0,0,0,0.12146,0,0,0,0,0,0,0,0,0,0.176059,0,0,0.155178,0.138473,0,0,0,0,0.114572,0,0,0,0,0,0,0,0,0,0,0,0,0,0,0,0.117549,0,0,0.13131,0,0,0,0.161536,0,0,0,0,0,0,0,0.121559,0,0,0,0,0.128246,0,0,0,0,0,0,0,0…
491,0.164334,0,0,0.195697,0.276719,0,0,0,0,0,0,0,0,0,0,0,0,0,0,0,0,0,0,0,0,0.124886,0,0,0,0,0.108756,0,0,0,0,0,0.150849,0,0,0,0,0,0,0,0,0,0,0.159443,0,0,0,0,0.219153,0,0,0,0,0,0.192822,0,0,0,0.130246,0,0.114613,0.118125,0,0.155675,0,0.124524,0,0.125523,0,0,0,0,0,0,0,0,0,0,0,0,0,0.126911,0,0,0,0,0,0,0,0,0,0,0,0,0,0.142888,0,0,0,0,0,0,0,0,0,0,0,0,0,0,0,0,0,0,0,0,0,0,0.11452,0,0,0,0,0,0,0,0.12416,0,…
3268,0.057971,0,0.0563936,0.0756762,0.0855883,0,0,0,0,0.0591455,0,0,0.063655,0,0,0.07327,0,0,0,0,0,0,0,0.0574937,0,0,0,0.0756883,0,0,0.0897772,0,0,0.0686222,0,0,0,0,0,0.0662031,0,0,0,0,0,0,0,0.0741633,0,0,0,0.0771116,0.0747673,0.0571313,0,0,0.0559976,0,0,0,0,0,0,0,0,0,0,0,0,0.0610539,0.0565376,0,0,0,0,0,0,0,0,0,0,0,0,0,0,0.0755056,0,0,0,0,0,0,0,0.0697368,0,0,0.0668897,0,0,0.058766,0,0,0,0,0,0,0,0…
3998,0.290432,0,0,0.336163,0,0,0,0,0.238751,0.251019,0,0,0,0.391127,0,0.331554,0,0,0.233322,0,0,0.220505,0,0.337026,0,0,0,0.421924,0,0,0.314397,0.234041,0,0,0,0,0.231146,0,0,0.339138,0,0.229312,0,0,0,0,0,0,0.254083,0,0,0,0.232394,0,0,0,0,0,0,0,0.244767,0,0,0,0,0,0,0,0,0.240809,0,0.244246,0,0,0,0.259555,0,0,0,0,0,0,0,0,0,0,0,0,0,0,0,0,0,0,0.233845,0,0,0,0,0,0,0,0,0,0,0,0,0,0,0,0,0,0,0,0,0,0,0,0,0.…
4878,0.200852,0.216675,0,0,0,0,0,0.196987,0,0,0,0,0,0.214238,0.214054,0,0,0.591229,0,0,0,0,0.211506,0.233381,0,0,0,0.206978,0.212394,0,0.444871,0.207751,0,0,0,0,0,0,0,0.200771,0,0,0,0,0,0,0,0.193344,0,0,0,0,0,0,0,0,0,0,0,0,0,0,0,0,0,0,0,0,0,0,0.243314,0.29462,0,0.305071,0,0.233293,0.254553,0,0,0,0,0,0,0,0,0,0,0,0,0,0,0,0,0,0,0,0,0,0.305876,0,0,0,0,0.216496,0,0,0.241566,0,0,0,0.27711,0,0.195417,0,…
1623,0.100731,0.135721,0,0.0998847,0,0.148325,0.125726,0,0.117424,0,0,0.10612,0,0.135826,0.104658,0.127203,0,0,0,0.153811,0,0,0.107389,0.150543,0,0,0,0.13528,0.0785465,0,0,0,0,0,0,0,0,0,0.0882012,0,0,0,0,0,0,0,0,0,0,0,0,0,0,0,0,0,0,0,0,0,0,0,0,0,0,0,0,0,0,0,0.109518,0.0822917,0,0,0,0,0.0782944,0,0,0,0,0,0,0.0860408,0,0,0,0,0,0,0.101734,0.0877046,0,0,0.172234,0.0915474,0,0,0,0,0,0,0,0,0.0839692,0,…
4662,0.328625,0,0,0.254274,0.222575,0.180118,0.217657,0,0.307854,0,0,0,0,0.219685,0.330224,0.32894,0,0,0,0,0.163138,0,0.279148,0.230476,0,0,0,0,0,0.968348,0.177934,0,0,0,0,0,0,0,0,0,0,0,0,0,0,0,0,0.191211,0,0,0.177071,0,0,0,0,0,0.183024,0,0,0,0,0,0,0,0,0,0,0,0,0.168935,0,0.272471,0,0,0,0,0.210302,0.178119,0,0,0,0.196996,0,0,0,0,0,0,0,0,0,0,0,0,0,0,0,0,0.233704,0,0,0,0,0,0,0,0,0.166227,0,0,0,0,0,0…
91,0.265826,0.290745,0,0,0,0,0.26834,0,0.649233,0,0,0,0,0.275052,0.405377,0,0,0,0.352401,0,0,0,0.21731,0.369691,0,0,0,0,0.209631,0,0,0.232476,0,0,0,0,0,0,0,0,0,0,0,0,0,0,0,0,0,0,0,0,0,0,0,0,0,0,0.2137,0,0,0,0,0,0,0,0,0,0,0,0.229197,0.212604,0.212963,0,0,0.237625,0.231485,0,0,0,0,0,0,0,0,0,0,0,0,0.22714,0,0,0,0,0.236015,0,0,0,0,0,0,0,0,0.288945,0,0,0,0,0,0.248866,0.369892,0,0.27529,0,0,0,0,0,0,0.3…
2114,0.161844,0,0,0,0,0.139462,0.12474,0,0,0,0,0,0.172018,0,0,0,0,0.0947897,0.14939,0,0.107092,0,0.0951881,0,0,0,0,0.0974566,0,0,0,0,0,0,0,0,0,0,0,0,0,0,0,0,0,0,0,0,0,0.0939463,0.114955,0,0,0,0,0,0,0,0,0,0,0,0,0,0,0,0,0,0,0.0980265,0,0,0.148586,0.143132,0,0,0.104082,0.0936239,0,0,0,0,0,0,0,0,0,0,0,0,0,0,0,0,0,0,0,0,0.0998313,0,0.0967743,0,0.112323,0,0,0,0.097386,0,0,0,0,0.0997581,0,0,0,0,0,0,0,0,…
4793,0.30869,0,0,0.426616,0,0,0.29569,0,0,0.174976,0,0.238809,0,0,0.242789,0,0,0,0.144049,0,0.160645,0,0,0,0,0,0,0,0,0,0,0,0,0,0.115259,0,0.124736,0,0,0,0,0,0,0,0,0,0,0,0,0,0,0,0,0,0,0,0,0.300975,0.142882,0.471332,0.193474,0,0.193169,0,0.172827,0,0.113765,0,0,0.120966,0,0,0.186465,0,0,0.160824,0,0,0.117374,0,0,0,0,0,0,0,0,0,0,0,0,0,0,0,0.157212,0,0,0,0,0,0,0,0,0,0,0,0,0,0,0,0,0,0,0,0,0,0,0,0,0,0,…
5899,0.247477,0.188147,0,0,0,0.183457,0.185367,0.162149,0,0,0,0,0.38982,0.184154,0,0.171543,0,0,0.214852,0.174431,0,0.197981,0,0,0,0,0,0.17104,0.206565,0,0,0,0,0,0.235964,0,0,0,0,0,0,0,0,0,0,0,0,0,0,0,0.164844,0.164423,0,0,0,0,0,0,0,0,0,0,0,0,0,0,0,0,0,0.283874,0.209355,0,0,0.176705,0,0,0,0,0,0,0,0,0,0,0.176714,0,0,0,0,0,0,0,0,0,0,0,0,0,0,0,0,0,0,0.19916,0,0,0,0,0,0,0,0.185432,0,0,0,0,0,0,0,0,0,0…
2927,0.236782,0.272442,0,0,0,0.341853,0.290827,0,0,0,0,0,0,0.285612,0,0.229591,0,0,0.255639,0,0,0,0,0.214483,0,0,0,0.201511,0.333692,0,0,0,0,0,0,0.910344,0,0,0,0,0,0.353164,0,0,0,0,0,0,0,0,0.20651,0,0,0,0,0.239052,0,0,0,0,0,0,0,0,0,0,0,0,0,0.250024,0,0.37337,0.28528,0.304567,0,0,0.216511,0,0,0,0,0,0,0,0,0.224293,0,0.274298,0,0,0,0,0,0,0,0,0,0,0,0,0,0,0,0,0,0,0,0.233317,0.260847,0,0,0,0,0,0,0,0,0,…
4617,0,0,0,0.544988,0,0,0,0,0,0.241695,0,0,0,0,0.174762,0.243019,0,0,0,0,0,0,0,0.139392,0,0.223964,0,0,0,0.286911,0,0,0,0,0,0,0,0.16307,0,0,0,0,0,0.160466,0,0,0,0,0,0,0,0,0,0,0,0,0.238351,0.243326,0,0.347766,0.162182,0,0.472563,0.173845,0.262265,0,0.152769,0,0,0,0,0,0,0,0,0,0,0,0,0,0,0,0,0,0,0,0,0,0,0,0,0,0,0,0,0,0,0,0,0,0,0,0,0,0,0,0,0,0,0,0,0,0,0,0,0,0,0,0,0,0,0.142476,0,0,0,0,0,0,0,0,0,0,0,0,0…
1651,0,0,0,0.251422,0,0,0.212851,0,0.20587,0,0,0,0.250938,0.240604,0.534279,0.26569,0,0,0.234785,0,0,0,0,0,0,0,0,0,0.314512,0,0.25716,0.212866,0,0,0,0,0.23934,0,0,0,0,0,0,0,0,0,0,0.280705,0,0,0,0,0,0,0,0,0,0,0,0,0,0,0,0,0,0,0,0,0,0,0.225437,0.325211,0,0.241921,0,0.279451,0,0,0,0,0.210812,0,0.296412,0,0,0,0.239053,0.224673,0,0,0,0.202427,0,0,0.220732,0,0,0,0,0,0,0,0,0,0,0,0,0,0,0.209797,0,0,0,0,0,…
5104,0,0,0.114705,0.248397,0.165939,0,0,0,0,0.157952,0,0,0,0,0,0,0,0,0,0,0,0,0,0,0,0,0,0,0,0,0.210285,0,0,0,0,0,0.169665,0,0,0.152919,0,0.143162,0,0,0,0,0,0.127556,0,0,0,0,0.139731,0,0,0,0.19264,0.140166,0.122281,0.120463,0.136126,0,0.132279,0,0,0,0,0,0.127149,0,0,0.151311,0,0,0,0.145854,0,0,0,0,0,0,0,0,0,0.12623,0,0.114846,0,0,0,0,0,0,0,0,0.126236,0,0,0,0,0,0,0,0,0,0,0,0,0,0,0,0,0,0,0,0,0,0,0,0,…
987,0.253244,0,0,0,0,0.215346,0.221047,0,0.170516,0,0,0,0,0,0.334439,0,0,0,0,0,0.156422,0,0.174855,0.194656,0,0,0,0.169583,0,0,0,0,0,0,0.170392,0,0.175639,0,0.171552,0,0,0,0,0,0,0,0.257048,0,0,0.239821,0,0,0,0,0,0,0,0,0,0,0,0,0,0,0,0,0,0,0,0.176675,0.196789,0.400083,0,0,0,0.223795,0.155008,0.284889,0,0,0.148769,0,0,0,0,0,0,0.16037,0,0,0,0,0,0,0.168247,0,0,0,0,0,0,0,0,0,0,0,0.149219,0,0,0,0,0,0,0,…
1368,0.202508,0.224435,0,0,0,0.235764,0.1743,0,0,0,0,0,0,0.213205,0,0,0.228672,0.213701,0,0,0,0,0.225381,0,0,0,0,0,0,0,0,0.386666,0.162438,0,0.183158,0.26136,0.236097,0,0,0,0,0,0,0,0,0,0,0,0,0,0.184468,0,0,0,0,0,0,0,0.186184,0,0,0,0,0,0,0,0,0,0,0,0.1634,0.272578,0,0,0,0.170854,0.166775,0.184791,0,0,0,0,0,0,0,0.175787,0,0,0,0,0,0.248684,0,0,0,0,0,0,0,0,0,0,0,0.162984,0,0,0,0.193741,0,0,0,0,0,0,0,0…
6145,0.47732,0.134494,0,0.12791,0.183437,0,0.202411,0,0.121712,0,0,0.393127,0,0.149388,0,0.231153,0.122455,0,0,0.122779,0.40069,0.149531,0,0,0,0,0,0.126734,0,0,0,0,0,0,0,0,0,0,0,0,0,0,0,0,0,0,0,0.130092,0,0,0,0,0.144367,0.151292,0,0,0,0,0,0,0,0,0,0,0,0,0,0,0,0.199894,0,0,0.167935,0.205561,0,0,0,0,0,0,0,0,0,0,0,0,0,0,0,0,0,0,0.149157,0,0,0,0,0,0,0,0,0,0,0,0,0,0,0,0,0,0,0,0,0,0,0,0,0,0,0,0,0,0,0,0,…
3090,0,0.115167,0,0.0957231,0.116406,0,0,0,0,0.110413,0,0,0,0.178499,0,0.131543,0,0.140974,0,0,0,0,0.0992476,0.153924,0,0,0.18615,0,0.113059,0,0.147325,0.120843,0,0,0.104814,0,0,0,0,0,0,0.118826,0.113513,0,0,0,0,0,0,0,0,0,0,0,0,0,0.119661,0,0,0,0,0,0,0,0,0,0,0,0,0,0.20671,0.121945,0,0,0,0.170356,0,0,0,0,0,0,0,0.0968674,0,0.0981076,0.215942,0.102079,0,0,0,0.116514,0,0,0,0,0,0,0,0,0,0,0,0,0,0,0,0.0…
3760,0,0,0,0.155339,0,0,0,0,0,0,0,0,0,0.110464,0,0.104866,0,0,0,0,0,0,0,0.126751,0,0,0,0,0,0,0.093155,0,0,0,0.126771,0.164492,0,0,0,0,0,0,0,0,0,0,0,0,0,0,0,0,0,0,0,0,0.186424,0,0.0953676,0,0,0,0,0.0919177,0,0,0,0,0,0.101343,0.100538,0.112876,0,0.128755,0,0.164687,0,0,0,0,0,0,0,0,0,0,0.0963009,0,0,0,0,0,0,0,0,0,0,0,0.104192,0,0,0,0,0,0.0980799,0,0,0,0,0,0,0,0,0,0,0,0,0,0,0.0976349,0,0,0,0,0,0,0,0,…
4366,0.24018,0.216441,0,0,0,0.287178,0.32405,0,0,0,0,0,0,0,0,0,0,0,0.375303,0,0,0,0.231465,0.206664,0,0,0,0.307646,0.34958,0,0,0.189273,0,0,0.304463,0.240575,0.203448,0,0,0,0,0,0,0,0,0,0.192824,0,0,0.332837,0,0,0,0,0,0,0,0,0,0,0,0,0,0,0,0,0,0,0,0.222141,0,0,0,0,0,0,0,0,0,0,0,0,0,0,0,0.208302,0,0.22514,0,0,0,0,0,0,0,0,0,0,0,0,0.18801,0,0,0,0,0.27648,0.193476,0,0,0,0,0,0,0,0,0,0,0,0,0,0,0,0,0,0,0,0…
649,0.371267,0.355246,0.357306,0,0.203023,0,0,0.234979,0,0,0,0.334821,0,0,0,0.238112,0.175583,0.503432,0,0,0,0,0,0,0,0.274331,0,0,0,0.182132,0.391149,0.317452,0,0.177009,0,0,0,0,0,0,0,0,0,0,0,0,0,0,0,0,0,0,0,0,0,0,0,0,0,0,0,0,0,0,0,0,0,0,0,0,0,0,0,0,0,0,0,0,0,0,0,0,0,0,0,0,0,0,0,0,0,0,0,0,0,0,0,0,0,0.2275,0,0,0,0,0,0,0.215245,0,0,0,0,0,0,0.178258,0.813835,0,0,0,0,0,0,0,0.171405,0,0.194612,0,0,0.2…
5620,0.14255,0.117361,0,0.0988962,0.105554,0,0,0.121677,0,0,0,0,0,0,0,0.0912704,0,0.0944997,0,0,0.0879244,0.123367,0,0,0,0.0973164,0,0,0,0,0,0,0,0,0,0,0,0,0,0,0,0,0,0,0,0.163693,0,0,0,0,0,0,0.116753,0,0,0,0.0964412,0,0,0,0,0,0,0.110789,0,0,0,0,0,0.118223,0,0,0.0913697,0,0,0,0,0,0,0,0,0,0,0,0,0.103484,0,0,0,0,0,0,0,0,0,0,0,0,0,0.121484,0,0,0,0,0,0,0.090803,0,0,0,0,0,0,0,0,0,0.0951037,0,0,0,0,0,0,0…
5183,0,0.196812,0.158682,0.151501,0.139615,0,0.154831,0,0,0,0,0,0.144646,0,0.173675,0.186871,0,0,0,0,0,0,0.192155,0.194817,0,0.208756,0,0,0.14939,0,0.342294,0.982529,0.217445,0,0,0,0.201506,0,0,0.260173,0,0.319588,0,0,0,0,0,0,0,0,0.189595,0,0,0.164372,0,0,0,0,0,0,0,0,0,0,0,0,0,0,0,0,0.175962,0.205071,0,0,0,0.224569,0,0,0,0,0,0,0.145354,0,0,0,0.229534,0,0,0,0.146522,0.201511,0,0,0,0,0,0,0,0,0,0,0,…
5739,0,0,0.320009,0,0,0,0,0,0,0,0,0,0.157057,0.145682,0,0.162006,0,0.163725,0,0,0,0,0.170121,0,0,0,0,0,0,0,0,0.153801,0,0,0,0.262677,0,0,0,0.250283,0,0,0,0,0,0,0,0.150993,0,0,0.158282,0,0,0.164321,0,0,0,0,0,0,0,0,0,0,0,0,0,0,0,0,0,0.180675,0,0.223733,0,0.184259,0,0.151178,0,0,0,0,0.404094,0,0,0.227846,0,0,0,0,0,0,0,0,0,0,0.154163,0,0.258451,0,0.150276,0,0,0,0,0,0,0,0,0,0,0,0,0,0,0,0,0,0,0,0,0,0,0…
5031,0.159567,0,0,0.273315,0.109998,0,0.107504,0,0,0,0,0,0,0,0,0,0,0,0,0,0.128693,0.109245,0,0,0,0,0,0,0,0,0.145927,0,0,0,0.114477,0,0.122331,0.115165,0,0,0,0,0,0,0,0,0,0,0,0.122595,0,0,0,0,0,0,0.127252,0.207458,0,0.14503,0.117232,0,0.248799,0.262075,0.135527,0,0,0,0,0.115979,0,0,0,0,0,0,0,0,0,0,0,0,0,0,0,0,0,0,0,0,0,0,0,0,0,0,0,0,0,0.152718,0,0,0,0,0,0,0,0,0,0,0,0,0,0,0,0,0,0,0,0,0,0,0,0,0,0,0.1…
3171,0.388531,0,0,0,0.243464,0.150891,0.290966,0.152979,0.277645,0,0,0.169438,0,0.206683,0.181336,0.223297,0,0,0,0,0.282131,0,0.17652,0.239494,0,0,0,0.183608,0,0,0,0,0,0,0.171149,0.201702,0,0,0,0,0,0.149653,0,0,0,0,0,0,0,0,0,0,0,0,0,0,0,0,0.172887,0,0,0,0,0,0,0,0,0,0,0.170469,0,0,0,0.160569,0,0,0,0,0,0,0,0,0,0,0,0,0,0,0,0,0,0,0.1497,0,0.186726,0,0,0,0.198311,0,0,0,0,0,0,0,0.185433,0,0,0,0,0,0,0,0…
1410,0.169958,0.197625,0,0,0,0.22194,0,0.151072,0,0,0,0,0,0,0,0,0.184041,0,0.455821,0,0,0,0,0,0,0,0,0,0.174148,0,0,0,0,0,0,0,0,0,0,0,0,0,0,0,0,0,0,0,0,0,0,0,0,0,0.147662,0,0,0,0,0,0,0,0,0,0,0,0,0,0.139776,0,0,0.172501,0.239459,0,0,0,0,0,0,0,0.154204,0,0,0,0,0,0,0,0,0,0,0,0,0,0,0.189175,0,0,0,0,0,0,0.193187,0.150419,0,0,0.235285,0.283175,0,0,0,0,0,0,0,0.192897,0,0,0.165894,0,0,0,0,0,0,0,0,0.16099,…
6002,0,0,0,0,0,0.214473,0,0,0,0,0,0,0,0,0.229473,0.163018,0,0.16727,0.190462,0,0,0,0,0,0,0,0,0,0.225108,0,0,0,0,0,0,0,0,0,0.16831,0,0,0,0,0,0,0,0,0,0,0,0.264981,0,0,0,0,0,0.199734,0,0,0,0,0,0,0,0,0,0,0,0,0,0.229164,0.534516,0,0,0,0.464347,0.173463,0,0,0,0,0,0,0,0,0,0.229183,0,0,0,0,0,0,0,0,0,0,0,0,0,0,0,0.243498,0,0.169919,0,0.234177,0,0,0,0,0,0,0,0,0,0,0,0.238913,0,0,0.211396,0,0,0,0.223625,0,0,…
584,0.103044,0,0,0,0,0,0.109859,0,0,0,0,0,0,0,0.208521,0.103494,0,0.098723,0,0,0,0,0.144122,0.183523,0,0,0,0.1273,0,0,0,0,0,0,0,0.117703,0,0,0,0,0,0,0,0,0.101708,0,0,0.102873,0,0,0.109362,0.204234,0,0.140604,0,0,0,0,0.11837,0,0,0,0,0,0,0,0.12676,0,0,0,0.232161,0.127633,0,0.188253,0,0.184249,0.101753,0,0,0,0,0,0,0,0,0,0,0.135628,0,0,0.102104,0,0,0,0,0,0,0,0,0,0,0,0,0,0,0,0.0973067,0,0,0,0,0,0,0,0,…
5515,0,0.0904519,0,0.0898966,0,0.100719,0,0,0,0,0,0,0,0.0898173,0.0937859,0,0,0,0.100184,0,0,0.100511,0,0,0,0,0,0,0.12542,0,0,0,0,0,0,0,0,0,0,0,0,0,0,0,0,0,0,0.0890458,0,0,0.112278,0,0,0,0,0,0,0,0.106874,0,0,0,0,0,0,0,0,0,0,0,0.089636,0.158556,0.114256,0.0925501,0,0.164227,0,0.111424,0,0,0.100475,0,0,0,0.108424,0.0954049,0,0.106355,0,0,0,0,0,0.0927483,0,0,0,0,0,0,0,0,0,0,0,0.134647,0,0,0,0,0,0,0,…
2274,0,0,0,0.223023,0,0,0.266186,0,0,0,0,0,0,0,0,0,0,0,0,0,0,0,0,0.390423,0,0,0,0.251816,0.224734,0,0.751425,0,0,0,0,0,0.237145,0,0.2785,0,0,0.377348,0.379852,0,0,0,0,0,0.22163,0,0,0.247002,0,0,0,0,0,0,0,0,0,0,0,0,0,0,0,0,0,0,0.281632,0.334327,0,0.212221,0.253568,0.412633,0,0,0,0,0,0,0,0.308147,0.329704,0,0.308938,0.244221,0,0,0,0,0,0,0.2862,0,0.271681,0,0,0,0,0,0,0,0,0,0.261905,0,0,0,0,0,0,0,0,0…
576,0.29065,0.328397,0,0.130059,0,0.19747,0.186015,0,0.129514,0,0,0.139355,0,0.20713,0,0.137899,0,0,0.195609,0,0,0,0.119604,0.251155,0,0,0,0.155408,0,0,0,0.171847,0,0,0,0,0,0,0,0,0,0,0,0,0,0,0,0,0,0,0.121598,0,0,0,0,0,0,0,0,0,0,0,0,0,0,0,0,0,0,0,0.130156,0,0.120355,0,0,0,0.133622,0,0,0,0,0,0,0,0,0,0,0,0,0.151365,0.155232,0,0,0,0,0,0,0,0,0,0,0,0,0.261439,0,0,0.145185,0,0,0,0,0,0.140266,0,0,0,0,0.2…
3905,0.166843,0.157091,0.929792,0.181686,0.173633,0,0,0.154804,0,0,0,0,0.163371,0,0,0.261238,0,0,0,0,0,0.296001,0.173899,0.217026,0,0.507735,0,0.228599,0.157032,0,0.266308,0.300841,0.245467,0,0,0,0,0,0,0.187499,0,0.168359,0,0,0,0,0,0,0,0,0,0,0,0.197033,0,0,0,0,0,0,0,0,0,0,0,0,0,0,0,0,0,0,0.157985,0,0,0,0,0,0,0,0,0,0,0,0,0,0,0,0,0,0,0,0,0,0,0,0,0,0,0.21259,0,0,0,0,0,0,0,0,0,0,0,0,0,0,0,0,0,0,0,0,0…
1240,0.149535,0,0,0.202761,0,0,0,0,0,0.197939,0,0,0,0,0.155057,0.197986,0,0,0.191092,0,0,0,0.244855,0.207913,0,0,0,0.254068,0.216159,0,0.183759,0.213121,0,0,0.18765,0,0.409516,0,0,0.20248,0,0.170575,0,0,0.176263,0,0.146355,0,0,0,0,0.186602,0,0,0,0,0.161369,0,0,0,0,0,0,0,0,0,0.157977,0,0,0,0.253803,0,0,0,0,0.251567,0,0,0,0,0,0,0,0,0,0,0,0.347135,0,0,0,0,0,0,0,0,0.219852,0,0,0,0,0,0,0,0,0,0,0,0,0,0…
3913,0,0,0.995705,0.112865,0,0,0,0,0,0,0,0,0.0698948,0,0,0,0,0,0,0,0,0,0,0,0,0.078227,0,0.0872555,0,0,0.0937545,0,0,0,0,0,0,0,0,0.161726,0.0639364,0,0,0,0,0.165388,0,0.0703463,0,0,0,0,0,0.109802,0,0,0,0,0,0.0861722,0,0,0.0776346,0,0,0,0,0.0641522,0,0,0,0,0,0,0,0,0,0,0.0876339,0,0,0,0,0,0,0,0,0,0,0,0,0,0,0,0,0,0,0,0.0723133,0.121043,0,0,0,0,0,0,0,0,0,0.0705378,0,0,0,0,0,0,0,0,0,0,0,0,0,0.128703,0,…
4223,0.309217,0.148072,0,0,0,0.203284,0.153706,0,0,0,0,0,0,0,0,0,0,0.19833,0.167182,0,0,0,0.12534,0,0.162957,0,0,0,0,0,0,0,0,0,0,0,0,0,0,0,0,0,0,0,0,0,0,0,0,0,0.398645,0,0,0,0,0,0,0,0,0,0,0,0,0,0,0,0,0,0,0,0,0.253346,0,0.244849,0,0,0.180289,0.175616,0,0,0,0,0.120561,0,0,0,0,0,0.241778,0,0.147245,0,0,0,0,0,0,0,0,0,0.165143,0,0,0,0,0,0,0,0,0,0,0.250357,0.115336,0,0.134871,0,0,0,0,0,0,0,0,0,0,0.2446…
3647,0.299415,0.189771,0,0,0,0.20816,0,0,0,0,0,0,0,0,0,0.204014,0,0,0,0,0,0,0,0.23137,0.303055,0,0.208532,0.292843,0,0,0.231639,0,0,0,0,0,0,0,0,0,0,0,0,0,0,0,0,0,0,0,0.189364,0,0,0,0,0,0,0,0,0,0,0,0,0,0,0,0,0,0,0,0,0.23386,0.332978,0.689678,0,0.233504,0.501709,0,0,0.188907,0.258377,0,0,0,0,0,0,0,0,0,0,0,0.220994,0,0,0,0,0,0,0,0,0,0.185965,0,0,0,0.290825,0,0,0,0,0,0,0.21878,0,0,0,0.258135,0.21335,…
1859,0.171989,0,0,0.17172,0,0,0.206924,0,0,0,0,0,0,0,0.187183,0.355124,0,0,0,0,0,0,0.190287,0.199318,0,0,0,0,0,0.187627,0,0,0,0,0,0.220733,0.265707,0,0,0,0,0,0,0,0,0,0.168826,0,0,0,0.254884,0.204351,0,0,0,0,0,0,0,0,0,0,0,0,0,0,0,0,0,0.303171,0.161496,0.426522,0,0.163062,0,0.21338,0,0.196334,0,0,0,0,0,0,0,0,0,0,0.187828,0,0,0,0,0,0,0,0,0,0,0,0,0,0,0,0,0,0.169984,0,0,0,0,0,0,0,0,0,0,0,0,0,0,0.21875…
5942,0,0,0,0,0,0,0,0,0,0,0,0,0,0.16528,0,0.160182,0,0,0.15143,0,0,0,0,0.154566,0,0,0,0.292046,0.166679,0,0,0,0,0,0,0.144022,0.169565,0,0,0,0,0,0,0,0,0,0,0,0,0,0,0,0,0,0,0,0.137718,0,0.225799,0,0,0,0,0.161389,0,0,0,0,0,0.162434,0,0,0,0,0.127246,0.180287,0,0,0,0,0.123852,0,0,0,0,0.191287,0,0.156647,0,0,0,0,0,0,0,0,0.174841,0,0,0,0,0,0,0,0.149779,0.130233,0,0,0,0,0,0,0,0,0,0,0,0,0,0,0.141994,0,0,0,0…
3574,0.174744,0.14038,0.283658,0.212559,0.137969,0,0.144971,0,0.162528,0,0,0,0.204615,0.126314,0.247206,0.137671,0,0,0,0,0.126463,0.148028,0.187988,0,0,0.218301,0,0,0,0,0.128634,0.131892,0,0,0,0.128597,0,0,0,0,0,0.169798,0,0,0,0,0,0,0,0,0,0,0,0,0,0,0,0,0,0,0,0,0,0,0.136533,0,0,0,0,0.133642,0.159092,0.155132,0,0,0,0.129363,0.139224,0,0,0,0,0,0,0,0,0,0.127216,0,0,0,0,0,0,0,0.13621,0,0,0,0,0,0,0,0,0…
2265,0.100915,0,0,0.0883065,0,0,0.103416,0,0,0,0,0,0,0.136419,0.111918,0.10556,0,0,0.120723,0,0,0,0.122889,0.125619,0,0,0,0.10222,0.109487,0,0.105565,0.107536,0,0,0,0.165144,0,0,0,0,0,0,0,0,0,0,0,0.133122,0,0,0,0,0,0,0,0,0,0,0.105453,0,0,0,0,0,0,0,0,0,0,0,0,0.14939,0,0.109724,0,0.102351,0,0.131655,0,0,0,0,0,0,0,0,0,0,0.0832061,0,0,0,0,0,0,0,0,0,0,0,0,0,0.0859573,0.116756,0,0,0.0901593,0,0,0,0,0,0…
1287,0.117768,0,0,0.101112,0.0875911,0,0,0,0,0,0,0,0,0,0.0966972,0,0,0,0,0,0.0996213,0,0.0753369,0,0,0,0,0,0,0,0,0,0,0,0,0,0.0807443,0.0722238,0,0.0687956,0,0.0697855,0,0.067038,0,0,0,0.0810096,0,0,0,0,0,0,0,0,0.0904541,0,0.0922184,0,0,0,0,0,0,0,0,0.0709843,0.0671053,0.085696,0,0.0742481,0,0,0,0.0694768,0,0,0,0,0,0,0,0,0,0.0821876,0,0,0,0,0,0,0,0,0,0,0.0728698,0,0,0,0,0,0,0,0,0,0,0,0,0,0,0,0,0,0,…
149,0,0.235395,0,0.228525,0.322486,0,0,0.293677,0.609332,0,0,0,0,0,0,0.287261,0,0.247757,0,0,0,0,0,0,0,0.217055,0,0,0.265355,0,0.264088,0,0,0,0,0.272899,0,0,0,0,0,0.235224,0,0,0,0,0,0,0,0,0,0,0.269882,0,0,0,0,0,0.460659,0,0,0.236297,0,0,0,0,0,0,0,0.184285,0,0,0,0,0,0,0,0,0,0,0,0,0,0,0,0,0,0,0,0,0,0,0,0,0,0,0.261301,0,0,0.215158,0,0,0,0,0,0,0.193041,0,0,0,0,0,0,0,0,0,0,0,0,0,0,0,0,0,0,0,0,0,0,0.23…
3004,0.295998,0,0.434824,0.273264,0,0,0,0,0.285312,0,0,0,0,0,0,0,0,0,0,0,0,0,0,0,0,0,0,0,0,0,0.373272,0,0,0.305141,0,0,0,0,0,0.237005,0,0,0,0,0,0,0,0,0,0,0,0,0,0.281004,0,0,0.21946,0,0.22294,0,0,0.209242,0,0,0.24327,0,0,0.779739,0,0,0,0,0,0,0,0,0,0,0,0,0,0,0,0,0,0,0,0,0,0,0,0,0,0,0,0,0.205805,0,0.226148,0.397335,0,0,0,0,0,0,0,0,0,0.222302,0,0,0,0,0,0,0,0,0,0,0,0,0,0,0,0,0,0,0,0,0,0,0,0,0,0.211524…
2498,0,0.110182,0,0.122035,0.121269,0.0810742,0.0784865,0,0,0,0,0,0,0.0902579,0,0.116761,0,0,0.101319,0,0,0,0.105185,0,0,0,0,0,0.108715,0,0.104399,0.0911951,0,0,0,0,0.128534,0.0749127,0.0878663,0,0,0.0755605,0.0792308,0,0,0,0,0.140916,0.0790744,0,0,0,0.0989874,0,0,0,0,0,0,0,0,0,0,0,0.0760989,0,0,0,0,0.0917057,0,0.0989058,0,0,0,0,0,0,0,0,0,0,0.0798426,0,0,0,0.0850847,0,0,0,0,0,0,0.0771733,0.074364…
3059,0.328461,0,0,0.184212,0.15556,0,0.165697,0,0,0,0,0,0.148505,0.19219,0.17094,0.156703,0,0,0.228718,0,0.244083,0,0,0,0,0,0,0.167553,0.161392,0,0,0,0,0,0,0.181128,0,0,0,0,0,0.228627,0,0,0,0,0,0,0,0,0,0,0,0.19569,0,0,0.153348,0,0,0,0,0,0,0,0,0,0,0,0,0,0,0.223004,0,0,0,0,0,0,0,0,0,0,0.177158,0,0,0,0,0,0,0,0,0,0.155803,0,0,0,0.152273,0,0,0,0,0,0,0,0,0,0,0,0.165194,0,0,0,0,0,0,0,0,0,0,0,0,0,0,0,0,0…
1652,0,0,0,0,0,0,0,0,0,0,0,0,0,0,0,0,0,0,0,0,0,0,0,0,0,0,0,0,0,0,0,0,0,0,0,0,0,0,0,0,0,0,0,0,0,0,0,0,0,0,0,0,0,0,0,0,0,0,0,0,0,0,0,0,0,0,0,0,0,0,0,0,0,0,0,0,0,0,0,0,0,0,0,0,0,0,0,0,0,0,0,0,0,0,0,0,0,0,0,0,0,0,0,0,0,0,0,0,0,0,0,0,0,0,0,0,0,0,0,0,0,0,0,0,0,0,0,0,0,0,0,0,0,0,0,0,0,0,0,0,0,0,0,0,0,0,0,0,0,0,0,0,0,0,0,0,0,0,0,0,0,0,0,0,0,0,0,0,0,0,0,0,0,0,0,0,0,0,0,0,0,0,0,0,0,0,0,0,0,0,0,0,0,0,0,0,0,…
1804,0.178406,0,0,0.091315,0,0,0,0,0,0,0,0,0,0,0,0,0,0.105755,0.147692,0,0.0959597,0,0,0,0,0,0,0.102664,0.105478,0,0,0,0,0.129028,0,0,0,0,0,0.0918574,0,0,0,0,0.117164,0.119268,0,0.147736,0,0,0,0,0.0915363,0,0,0,0,0,0.118315,0,0,0,0,0,0,0.102196,0.107603,0.113306,0,0,0,0,0,0.0908255,0,0,0,0,0,0,0,0,0,0,0,0,0,0,0,0,0,0,0,0,0,0,0,0.153175,0,0.0986928,0,0,0,0,0,0,0.106413,0,0,0.118467,0,0,0,0,0,0,0,0…
2855,0.166618,0,0,0.174033,0.106194,0,0.111869,0,0,0.101702,0,0,0,0,0.102841,0.0984429,0,0,0,0,0.11954,0,0.132044,0,0,0,0,0,0,0,0,0,0,0,0,0.0934667,0.105146,0,0,0,0,0.0964994,0,0,0,0,0,0.0937662,0,0,0.0902562,0,0,0,0,0.139152,0,0.0834091,0.0952026,0.0857899,0.150101,0,0.0913512,0.158803,0,0,0,0,0,0.112588,0,0.0856383,0,0,0,0,0,0,0,0,0,0,0,0,0,0,0,0,0,0,0,0,0,0,0,0,0,0,0,0,0,0,0,0,0,0,0,0,0,0,0,0.…
6324,0.10067,0.102299,0,0,0,0,0,0,0,0,0,0,0,0,0,0,0,0,0,0,0,0,0,0,0,0,0,0,0,0,0.131754,0,0,0,0,0,0,0,0.12617,0,0,0,0,0,0,0,0,0.140317,0,0,0,0.132348,0.106866,0.133737,0,0,0,0,0.227618,0,0,0,0,0.127489,0,0.438986,0.400254,0,0,0,0,0,0,0,0,0,0,0,0,0,0,0,0,0,0,0,0,0.114946,0,0,0,0,0,0,0.115017,0,0,0,0,0.159191,0,0,0,0,0,0,0.10294,0,0,0,0,0,0,0,0,0,0,0,0,0,0,0,0,0,0,0,0,0,0,0,0,0,0,0,0,0.113916,0,0,0,…
899,0.173294,0,0,0.150169,0.170211,0,0,0,0,0,0,0,0,0,0,0,0,0,0,0,0.160924,0,0,0,0,0,0,0,0,0,0,0,0,0,0,0,0.197909,0.148076,0,0.156391,0,0,0,0,0,0,0,0,0,0,0,0,0,0,0,0,0,0,0,0,0,0,0,0.181761,0,0,0,0,0,0.296527,0,0.198639,0,0,0,0,0,0,0,0,0,0,0,0,0,0.154874,0,0,0,0,0,0,0,0,0,0,0,0,0,0,0.143683,0,0,0,0.181047,0,0,0,0,0,0,0,0,0,0,0,0,0,0,0,0,0,0,0,0,0.176287,0.146746,0,0,0,0,0,0,0.137052,0,0,0.263765,0,…
1715,0.136103,0.120903,0,0,0.0904566,0,0.11739,0,0.0902076,0,0,0,0,0.0796422,0.111654,0.120891,0,0,0,0,0.0824118,0,0,0.117898,0,0,0,0,0,0,0,0,0,0,0.155793,0,0,0,0.0792322,0,0,0,0,0,0,0,0,0,0,0,0.0874187,0,0,0,0,0,0,0,0,0,0,0,0,0,0,0,0,0,0,0,0.137972,0,0,0.0931559,0,0,0.083429,0,0,0,0,0,0,0.10997,0.132833,0,0,0,0,0,0,0,0,0,0,0,0,0,0.164345,0,0,0,0,0.118756,0,0,0.0827266,0,0,0,0,0,0,0,0,0,0,0,0,0,0…
5918,0.136832,0.148593,0,0,0,0,0,0,0,0,0,0.145798,0,0,0,0,0.25847,0,0,0,0,0,0,0,0,0.101914,0,0,0,0,0,0,0,0.149418,0,0,0,0,0,0,0,0,0,0,0,0,0,0.127643,0,0,0,0,0,0,0,0,0,0,0.121113,0,0,0,0,0,0,0,0,0.160511,0,0.124078,0,0,0,0.214158,0,0,0,0,0,0,0,0,0,0,0,0,0,0,0,0,0,0,0,0,0,0.120106,0,0,0,0,0,0,0,0,0,0,0,0,0,0,0,0,0,0.140503,0,0,0,0.108556,0,0,0,0,0,0,0,0,0.150237,0.201534,0,0,0,0,0,0,0,0,0,0,0,0,0,0…
2121,0.148367,0.174371,0,0,0.194475,0,0,0.115524,0,0,0,0,0.24962,0,0,0.224744,0,0.135704,0.271267,0,0,0.112892,0.144899,0,0,0,0,0,0.295952,0,0,0,0,0,0,0,0,0,0,0,0,0.158901,0,0,0,0,0,0,0,0,0.135913,0.116548,0.130081,0,0,0,0,0,0.154586,0,0,0,0,0,0,0,0,0,0,0.155099,0.140873,0.169679,0,0,0,0,0,0,0,0,0,0,0,0,0.157417,0,0,0,0,0,0,0,0,0,0,0,0,0,0,0,0,0,0,0,0,0,0.140915,0,0,0,0,0,0,0,0,0,0,0,0,0,0,0,0,0,…
4812,0.136762,0.136767,0.101136,0,0.0944113,0,0.110216,0.136649,0,0,0,0,0.128318,0,0,0.132592,0,0.159381,0,0,0,0,0,0,0,0,0,0,0,0,0.216839,0.133646,0,0,0,0.206853,0,0,0,0,0,0,0,0,0,0,0,0,0,0,0,0.115894,0,0,0,0,0,0,0.0917939,0,0,0.108045,0,0,0,0,0,0,0,0,0,0,0,0.168977,0,0,0,0,0,0,0,0,0,0,0,0,0,0,0,0,0,0,0,0,0,0,0,0,0,0,0,0,0,0.170471,0,0,0.129029,0,0,0,0,0,0,0.0939992,0.185878,0,0,0,0,0,0,0,0,0,0.1…
13,0.225605,0.13019,0,0.187765,0,0,0.19262,0,0.243835,0,0,0.175343,0,0.138064,0.172335,0,0.09785,0,0,0,0.146763,0,0.10098,0.139193,0,0.110438,0,0,0,0,0,0,0,0,0.103038,0,0,0,0,0,0,0,0,0,0,0,0,0,0,0,0,0,0.180559,0,0,0,0,0.104795,0.106645,0.0978814,0.141629,0,0,0,0.0977632,0,0.108145,0,0,0,0,0,0.135746,0,0,0,0,0,0,0,0,0,0,0.124559,0,0,0,0,0,0,0,0,0,0,0.193056,0,0,0,0,0,0,0,0,0,0,0,0,0,0,0,0,0,0,0,0,…
1288,0.372923,0,0.210089,0,0,0,0.140397,0.258203,0,0,0,0.148335,0.148202,0,0,0,0,0.246892,0,0,0.328769,0.157735,0,0,0,0,0,0.14255,0,0,0,0,0,0,0,0,0,0,0,0,0.150358,0,0,0,0,0,0,0,0,0,0,0,0,0,0,0,0.146824,0,0.152046,0,0,0,0,0,0,0,0,0,0,0.181703,0,0,0,0.215726,0,0,0,0,0,0,0,0,0,0,0,0,0,0,0,0,0,0,0.196914,0,0,0,0.212999,0,0.186296,0,0,0,0,0,0,0,0,0,0,0,0,0.169676,0,0,0,0,0,0,0,0,0,0,0,0,0.171808,0,0.1…
1377,0.165209,0,0.0967658,0.168925,0.159392,0,0.0754863,0.0935631,0.169555,0.116692,0,0,0,0,0.0877425,0.144215,0,0,0,0,0,0,0.0791802,0,0,0,0,0,0,0.0988718,0.090882,0,0,0,0,0,0,0,0,0,0,0,0,0,0,0,0,0,0,0,0,0,0.11306,0,0,0,0.0984997,0.0805216,0,0.105735,0,0,0.120337,0,0.107154,0,0,0,0,0,0,0,0,0,0,0,0.0755345,0,0,0,0,0,0,0,0,0,0,0,0,0,0,0,0,0,0,0,0,0,0.0817775,0,0,0,0,0,0,0,0,0,0,0,0.0746514,0,0,0,0,…
1278,0.456923,0.225994,0.281379,0.148788,0,0,0.369048,0.25529,0.180921,0,0,0,0.147937,0,0.227352,0,0,0.291585,0,0,0.233359,0,0.237357,0.166678,0,0.320939,0,0,0,0,0,0.177363,0,0,0.170752,0,0,0.179577,0,0,0,0.171926,0,0,0,0,0,0,0,0,0,0,0,0,0,0,0,0,0.172304,0,0,0,0,0,0,0,0,0,0,0,0,0,0.152333,0,0,0,0,0,0.166489,0,0,0,0,0,0,0,0,0,0,0,0,0,0,0,0,0,0,0,0.262359,0.162207,0,0,0,0,0,0,0.177188,0,0,0,0,0,0,0…
2079,0,0,0,0.203876,0,0,0.213931,0.203392,0,0,0,0,0,0.253398,0,0.438198,0,0.256275,0.229546,0,0,0,0,0.21744,0,0,0,0,0,0,0,0,0,0,0,0,0,0,0,0.264074,0,0.236172,0,0,0,0,0,0,0,0,0.191844,0,0,0,0,0,0,0,0.254577,0,0,0,0,0,0,0,0,0,0,0,0.221195,0.412519,0,0,0,0.310584,0,0,0,0,0,0,0,0,0,0,0.223786,0,0,0,0,0.220496,0,0,0,0,0.191621,0,0.199363,0,0,0,0,0.206993,0,0,0.250658,0.218322,0,0,0.20533,0,0,0,0,0,0,0…
4367,0.222673,0.219564,0,0,0,0,0,0.226116,0,0,0,0,0,0,0,0,0,0.327941,0,0,0,0.249258,0.236961,0,0,0,0,0.269282,0.376285,0,0,0,0,0,0.233867,0.288092,0,0,0,0,0,0,0,0,0,0,0,0,0,0,0.214255,0,0,0,0,0,0,0,0.234517,0,0,0,0,0,0,0,0,0,0,0.212049,0,0,0,0.468651,0,0,0,0.238304,0,0,0,0,0,0,0,0,0,0,0,0,0,0,0.250361,0,0,0,0,0,0.255284,0,0,0,0,0,0,0,0.246124,0,0.236631,0,0,0,0,0,0,0,0,0,0,0,0,0,0,0,0.354596,0,0.…
450,0,0.225392,0,0,0,0.195982,0,0,0,0,0,0,0,0.198432,0,0.186598,0.203354,0.190172,0,0,0,0.214775,0.246455,0,0.188864,0,0,0,0.263604,0,0,0.220954,0,0,0,0.416624,0.158639,0,0,0,0,0,0,0,0,0,0,0,0,0,0.245702,0,0,0,0,0,0,0,0,0,0,0,0,0,0,0,0,0,0,0,0,0,0.17288,0.236395,0,0.159551,0,0.314776,0,0,0.184487,0,0,0,0,0.276515,0,0.200192,0,0,0,0.208453,0,0,0,0,0,0,0,0,0,0,0,0,0,0,0.197022,0,0,0,0,0,0,0,0,0,0,0…
729,0,0,0,0,0,0.103876,0.122814,0.125884,0,0,0,0,0,0.103374,0.170552,0,0,0,0,0.17716,0,0,0.109726,0,0.10417,0,0,0,0.131953,0,0,0,0,0,0.10864,0,0,0,0.116193,0,0,0.117899,0,0,0,0,0.117961,0,0,0,0.159616,0,0,0,0,0,0,0,0,0,0,0,0,0,0,0,0,0,0,0.139954,0.150261,0.203934,0,0,0,0.117326,0.167759,0.127336,0,0,0,0,0,0.134336,0.138803,0.108251,0,0.11004,0,0,0,0.120333,0,0,0,0,0,0,0,0,0,0,0,0,0,0,0,0.112376,0…
4954,0.173321,0,0,0.16131,0,0,0.194733,0,0,0,0,0,0,0,0.194138,0,0.177196,0,0,0,0,0,0,0,0,0.311768,0,0,0,0,0.182051,0.157087,0,0,0,0.175202,0.195606,0.21265,0,0,0,0,0,0.216724,0,0,0,0.154807,0,0,0,0,0,0,0,0,0,0,0.157556,0,0,0,0,0,0,0,0,0,0,0,0,0,0,0,0,0,0,0,0.214814,0,0,0,0,0,0,0.15103,0,0,0,0,0,0,0,0,0,0,0.147261,0,0,0.150191,0,0,0,0,0,0,0,0,0,0,0,0,0,0,0,0,0,0,0,0,0,0,0,0,0,0,0,0,0,0,0,0,0,0,0,0…
5497,0.170154,0.191801,0,0,0,0.175026,0.155933,0,0,0,0,0,0,0,0,0.14909,0,0.156196,0.158543,0,0,0,0.151853,0.147416,0,0.137293,0,0.1528,0.181872,0,0,0.19394,0,0,0,0.174677,0,0,0,0,0,0.210664,0,0,0,0,0,0,0,0,0,0,0,0,0,0,0,0,0,0,0,0,0,0,0,0,0,0,0,0,0.206351,0.304975,0.14027,0,0,0.229505,0.204684,0,0,0,0,0,0.149167,0.137145,0.172226,0.141476,0,0.156514,0,0,0,0,0,0,0,0,0.192075,0,0,0,0,0,0,0,0,0,0.139…
4679,0.201448,0.196876,0,0.192378,0.269118,0,0,0,0.291612,0,0,0,0,0,0,0.444274,0.245013,0.195211,0,0,0,0,0.226502,0.193334,0,0,0,0,0,0.941026,0,0,0,0,0,0,0,0,0,0,0,0,0,0,0,0,0,0,0,0,0,0.344651,0,0,0,0,0,0,0.230451,0,0,0.189146,0,0,0,0,0,0,0,0,0,0.237984,0,0.193412,0,0,0.208966,0,0,0,0,0,0,0,0,0,0,0,0,0,0.213408,0.183431,0,0,0.192512,0,0,0,0.27539,0,0,0,0.207387,0.232806,0,0,0.240157,0,0,0,0,0,0,0…
3896,0.327864,0.187568,0.482881,0.178351,0,0,0.254265,0,0.262275,0,0,0.208537,0,0.177488,0,0.237902,0,0,0.223741,0,0.250775,0.171359,0,0.222243,0,0,0,0.212603,0.174341,0,0.271554,0,0,0,0,0,0,0,0,0.210735,0,0,0,0,0,0,0,0,0,0,0,0,0.28,0.307324,0,0,0,0,0,0,0,0,0,0,0,0,0,0,0,0,0,0,0.219174,0.174056,0,0,0,0,0,0,0,0,0,0,0,0,0,0,0,0,0,0,0,0,0.230344,0.191118,0,0,0.281547,0,0,0,0,0,0,0,0.218648,0,0,0,0,0…
925,0.151049,0.167873,0,0.172524,0,0.1823,0,0,0,0,0,0,0,0,0,0.161957,0,0,0,0,0,0,0,0.175419,0,0,0,0.211963,0.261641,0,0.15517,0.321961,0.192498,0,0,0,0.133247,0,0,0,0.138494,0,0,0,0.225383,0,0,0.14979,0,0,0,0,0,0,0.219083,0,0,0,0,0,0,0,0,0,0,0.137672,0,0,0,0,0,0,0,0,0,0,0,0,0,0,0,0,0,0,0,0,0,0,0,0,0,0,0,0,0,0,0,0,0,0,0,0,0,0,0,0,0.137703,0,0.150465,0,0,0,0,0,0,0,0,0,0,0,0,0.145856,0,0,0,0,0,0,0,0…
1039,0.140727,0.104613,0,0,0,0,0.0972887,0,0,0,0,0,0,0,0,0,0,0,0,0,0,0.0941533,0,0,0,0.0934935,0,0,0,0,0,0,0,0,0,0,0,0,0,0.120047,0,0,0,0,0,0.152427,0,0.221828,0,0,0,0,0.102906,0,0,0,0,0,0,0,0,0,0,0.20819,0,0,0,0,0,0,0,0,0,0,0,0,0,0,0,0,0,0,0,0,0,0.116199,0,0,0,0,0,0,0,0,0,0,0,0.114043,0,0.140144,0.0919515,0,0,0,0.094616,0,0,0,0,0,0,0,0,0,0,0,0,0,0,0,0,0,0,0,0,0,0.0989215,0.204194,0,0,0,0.104204,…
1224,0.175577,0,0.139198,0,0,0.129631,0.124787,0,0,0,0,0,0,0,0,0,0,0,0.225408,0,0,0,0.136762,0,0,0,0,0.303476,0.171135,0,0,0.16877,0,0,0.13176,0.125774,0.125498,0,0,0,0,0,0,0,0.284526,0,0.147046,0,0,0.141642,0,0,0,0,0,0,0,0,0,0,0,0,0,0,0,0,0,0,0,0,0,0,0,0.201002,0,0,0,0,0,0,0,0,0,0.131821,0.181432,0.172613,0,0.123615,0,0,0,0,0,0,0,0,0,0,0,0,0.16055,0,0,0,0,0,0.124164,0,0,0,0,0,0,0,0,0,0,0,0,0,0,0…
2347,0.165334,0,0,0.181767,0,0.118377,0.132376,0,0.106277,0.124197,0,0,0,0,0,0.11579,0.234136,0,0.120983,0,0.117894,0,0,0.136797,0,0,0,0,0,0,0,0,0,0,0,0.138855,0.169187,0,0,0.135153,0,0,0,0,0,0,0,0,0,0,0,0,0,0,0,0,0,0,0,0,0,0,0,0,0,0,0,0,0,0,0,0.15606,0,0,0,0,0,0,0,0,0,0,0,0,0,0.145036,0,0.120072,0,0,0,0,0,0,0,0,0,0,0,0,0,0,0,0,0,0.110307,0,0,0,0,0,0,0,0,0,0,0,0,0,0,0,0,0.117198,0,0,0.20058,0.167…
5851,0.226887,0.478432,0,0.276305,0,0.245832,0,0,0,0,0,0,0,0.337401,0,0.409292,0,0,0,0,0,0,0,0.278461,0,0.257343,0,0,0,0.226497,0.798216,0.273398,0.191892,0,0,0,0,0,0.243725,0,0.21191,0.251484,0.203871,0,0,0,0,0,0,0,0,0,0,0.290501,0,0,0,0,0,0,0,0,0,0,0,0,0,0,0,0,0,0,0.245483,0.394818,0,0,0.255305,0,0,0,0,0.297815,0,0,0,0,0.243244,0,0,0,0,0,0,0,0,0,0,0,0,0,0,0,0,0,0.192356,0,0,0,0,0,0,0,0,0,0,0,0.…
523,0.248875,0.191832,0,0.143479,0,0.138645,0.200669,0,0,0,0,0.146654,0,0.108185,0.13275,0.129163,0,0,0.158124,0,0.17147,0.164154,0.197783,0.160037,0,0,0,0.217832,0,0,0,0,0,0,0,0,0,0,0,0,0,0,0,0,0,0,0,0,0,0,0.113274,0,0,0,0,0,0,0,0,0,0.100519,0,0,0.109474,0,0,0,0,0,0.147554,0,0,0,0,0,0.118571,0.119063,0,0,0,0,0,0,0,0,0,0,0,0,0.103382,0,0,0,0,0.161632,0,0.106592,0,0,0,0,0,0,0,0,0.11129,0.107712,0,…
3895,0,0.192143,0,0,0,0,0,0.16547,0.148169,0,0,0,0,0,0.155324,0.299346,0.137733,0.198319,0.146175,0,0,0,0,0.1713,0,0,0,0,0.237628,0.162242,0.152295,0,0,0,0,0,0,0,0,0,0,0,0,0,0,0,0,0.157848,0,0,0,0,0,0,0,0,0,0,0.175485,0,0,0,0,0,0,0,0,0,0,0,0,0.152767,0,0.17478,0,0,0.15323,0,0,0,0.139891,0,0,0,0,0,0,0,0,0,0,0.135389,0,0,0,0,0,0,0.134825,0,0,0,0,0,0,0,0.18068,0,0.19955,0,0,0,0,0,0.185573,0,0,0,0,0,…
1330,0.326481,0,0,0.325891,0.340604,0,0,0.238775,0,0,0,0,0,0,0,0.212407,0,0,0,0,0,0,0,0,0,0,0,0,0,0,0.418281,0,0,0,0,0,0,0,0,0,0,0,0,0,0,0,0,0,0,0,0,0,0.33688,0,0.222846,0,0.218845,0,0.217721,0.230653,0,0.278742,0.237591,0,0,0,0,0,0,0.225993,0,0,0,0,0,0,0,0,0,0,0,0,0,0,0,0,0,0,0,0,0,0,0,0,0.208354,0,0,0,0.225363,0.209762,0,0,0,0,0,0,0,0,0,0,0,0,0,0,0,0,0,0,0,0,0,0,0.251837,0,0,0,0,0.273235,0,0,0.…
3639,0.162829,0,0.131002,0.230556,0,0.140836,0.189457,0,0,0.152834,0,0,0,0.128028,0.16749,0,0,0,0,0,0,0,0,0.125831,0,0,0,0.113647,0.128425,0,0.147673,0.120619,0,0,0.129653,0,0.237635,0,0,0.138163,0,0,0,0.120314,0,0.124435,0,0,0,0,0,0,0,0,0,0,0.146746,0,0,0.150428,0,0,0,0,0,0,0.113505,0,0,0,0.111352,0,0.112106,0,0,0.131269,0,0,0,0,0,0,0,0,0,0,0,0.141527,0,0,0,0,0,0,0,0,0,0,0,0,0,0,0,0,0,0,0,0,0.12…
5523,0.146809,0.102303,0,0,0.104567,0,0.179699,0,0.105172,0,0,0,0.157519,0,0,0.108024,0,0,0.13069,0,0.111799,0,0,0,0,0,0,0,0.124311,0,0,0,0,0,0,0,0,0.116619,0,0.0964409,0,0,0,0,0,0,0,0.155422,0.136385,0,0,0,0.109157,0.0999039,0,0,0,0,0.100492,0,0,0,0,0,0,0,0,0,0,0.130015,0.0917694,0.0870671,0,0,0,0,0,0,0,0,0,0,0,0.087486,0.101149,0,0,0,0,0,0,0,0,0,0.112213,0,0,0,0.0854769,0,0,0,0,0,0,0.09063,0.12…
4948,0.239202,0.24507,0,0,0.133571,0,0.138156,0,0.133024,0,0,0,0,0,0,0.143354,0.120476,0.105564,0,0,0,0,0,0,0,0.112185,0,0,0.114552,0,0.118509,0.108425,0,0,0,0,0,0,0.141274,0,0,0.151998,0.151633,0,0,0,0,0,0.158486,0,0,0,0,0,0,0,0,0,0,0,0,0,0,0,0,0,0,0,0.199482,0.167464,0.130457,0.177318,0,0.110352,0,0.10502,0.145322,0,0,0,0,0.125937,0,0,0,0.132917,0,0,0,0,0.106115,0,0,0,0,0,0.149018,0,0,0,0,0,0,0…
3011,0.110415,0.214493,0.0737154,0,0,0,0,0.152334,0,0,0,0,0,0,0,0.0817802,0,0.0938635,0,0,0,0,0.105046,0.0974548,0,0.258639,0,0,0,0.0759867,0.231724,0.974247,0.459558,0,0,0.151036,0,0,0.0962829,0,0,0.0944337,0,0,0,0,0,0,0,0,0.0752011,0,0,0,0,0,0,0,0,0,0,0,0,0,0,0,0,0,0,0,0,0,0,0,0,0,0.0877545,0,0,0,0,0,0,0,0,0,0,0,0,0,0.132497,0.076279,0,0,0,0,0,0,0,0.0894383,0,0,0,0.11731,0,0,0.0963113,0,0,0,0.0…
3991,0.193125,0.210559,0,0.187208,0.235921,0,0.186361,0,0,0,0,0,0,0.262765,0,0.334193,0,0.18226,0,0,0,0,0,0.218013,0,0,0,0,0,0,0.416701,0,0,0,0,0,0,0,0,0.242721,0,0,0.21644,0,0,0,0,0.181188,0,0,0,0,0,0,0,0,0,0,0,0,0,0,0,0,0,0,0,0,0,0,0,0.215193,0,0,0,0.21067,0,0,0,0,0,0,0,0,0,0,0,0,0,0,0,0,0,0,0,0,0,0,0,0,0,0,0,0.20417,0.20952,0,0.201951,0,0,0,0,0,0.19486,0,0,0,0,0.185694,0,0.423578,0.238484,0,0,…
1779,0.23887,0,0,0.185073,0.103532,0,0.211252,0,0,0.12697,0,0.103299,0,0.0963426,0.193049,0.121606,0,0,0,0.117052,0.107133,0,0,0.186014,0,0,0,0.244335,0,0,0,0,0,0,0.108084,0,0,0,0,0,0,0,0,0,0,0,0,0,0,0,0,0,0.126364,0.14693,0,0,0,0.138875,0,0,0.129448,0,0,0,0,0,0.115311,0,0,0.108084,0,0,0.0994507,0.132244,0,0,0,0,0,0,0,0,0,0,0,0,0,0,0,0,0,0,0,0,0.110058,0,0,0,0,0,0,0,0,0,0,0,0,0,0,0,0,0,0,0,0,0,0,…
3065,0.18232,0,0,0.309575,0,0.1864,0.21064,0,0,0.225124,0,0,0,0.155861,0.28886,0,0,0,0.184217,0,0,0,0,0,0.241571,0,0.169881,0.183424,0.1665,0,0.171708,0,0,0,0.178705,0,0,0,0,0,0,0.153017,0.200276,0,0,0,0,0.16442,0,0,0.173299,0,0,0,0,0,0,0.15745,0,0,0.196305,0,0,0,0.178395,0,0,0,0,0,0.18636,0.155565,0,0,0,0.227269,0,0,0,0,0,0,0.216113,0,0.387596,0,0,0,0,0,0,0,0,0,0,0,0,0,0,0,0,0,0,0,0,0,0,0,0,0,0,…
6234,0,0.18079,0,0,0,0,0,0,0,0,0.177636,0,0.194242,0,0.175027,0,0,0.199677,0.217215,0,0,0,0.155951,0.144635,0,0,0,0.304696,0.492862,0,0,0,0,0,0,0.159512,0.157136,0,0,0.282704,0,0.17402,0,0,0.320387,0,0,0.16871,0,0,0,0,0,0,0,0,0,0,0.189557,0,0,0,0,0,0,0,0,0,0,0,0,0.147776,0,0,0,0,0,0,0,0,0,0,0,0,0,0.221259,0,0,0,0,0,0,0.138796,0,0,0,0,0,0,0,0,0,0,0,0,0,0.14922,0,0.573702,0,0,0,0,0,0,0,0,0,0,0,0,0,…
5450,0.327371,0,0,0,0,0.259776,0.301151,0,0,0,0,0,0,0,0,0,0,0,0,0,0,0,0,0,0,0,0,0.269385,0.284479,0,0,0,0,0,0.228018,0,0,0,0,0.220769,0,0,0,0,0.248581,0,0.708156,0.339355,0,0,0.217672,0.223589,0,0,0,0,0,0,0.297431,0,0,0,0,0,0,0,0,0,0,0.30054,0.233359,0.220483,0,0,0,0,0,0.317938,0,0,0,0,0,0,0,0.267073,0,0,0.249658,0,0,0,0,0,0,0,0,0,0,0,0.362697,0,0,0,0,0,0,0,0,0,0,0.218542,0,0,0,0,0,0,0,0,0,0,0,0,…
327,0,0,0,0.355282,0,0,0,0,0,0,0,0,0,0,0,0.235338,0,0,0,0,0,0,0,0,0,0,0,0,0,0,0.535179,0,0,0,0,0,0,0.199956,0,0,0,0,0,0,0,0,0,0.191706,0,0,0,0.191784,0,0,0,0,0.368189,0,0.203565,0.258316,0,0.263401,0.287308,0,0,0.207746,0,0,0,0,0,0,0,0.265396,0,0,0,0,0,0,0,0,0,0,0,0,0,0.19592,0,0,0,0.191799,0,0,0.193808,0,0,0,0.311917,0,0,0,0,0,0.195942,0,0,0,0,0,0,0,0,0,0,0,0,0,0,0,0,0,0,0,0,0,0,0,0,0,0,0,0,0,0,…
4278,0.39176,0.242012,0,0.178033,0,0,0.215163,0,0,0,0,0,0,0.179008,0.167835,0.241871,0,0,0.184657,0,0,0,0.261866,0.218433,0,0,0,0.162671,0.196642,0.213549,0,0,0,0,0,0,0,0,0,0,0,0,0,0,0,0,0,0.204648,0,0,0,0.161556,0,0,0,0,0,0,0.19032,0,0,0,0,0,0,0,0,0,0,0,0,0,0,0,0,0,0.166902,0,0,0,0,0,0,0,0,0,0,0,0,0.200937,0,0,0,0,0,0,0,0,0.159594,0,0,0,0,0.162401,0.168007,0,0,0,0,0,0.201912,0.178871,0,0,0,0,0,0…
3590,0.090849,0,0,0.0868046,0,0,0.0806618,0,0.0688127,0,0,0,0.0657497,0,0.0884658,0.0606188,0,0,0.08863,0,0.070369,0,0,0,0,0,0,0.107479,0.0831909,0,0,0,0,0,0.07376,0,0,0,0.0753407,0,0,0,0,0,0,0,0.0749139,0.0653777,0.0747491,0,0,0,0,0.0998003,0,0,0.0671512,0,0,0,0,0,0,0,0,0,0,0,0,0,0.0623848,0.0663508,0.0763449,0.0906198,0,0,0,0,0.0754345,0,0,0,0,0,0,0,0,0.0612716,0,0,0,0,0,0,0,0,0,0,0.0635706,0,0…
4769,0.401758,0,0.458025,0.207465,0,0,0.230441,0,0.209304,0,0,0,0.237999,0,0,0.326096,0,0,0,0,0.259113,0,0,0.22487,0,0.222534,0,0,0,0,0.214479,0,0,0,0,0,0,0.270566,0,0.243193,0,0,0,0,0,0,0,0,0,0,0,0,0,0,0,0,0,0,0.269332,0,0,0,0,0,0,0,0,0,0,0,0,0,0,0,0,0,0,0,0,0,0,0,0,0,0,0,0,0,0,0,0,0,0,0,0.201224,0,0,0,0.760424,0.41709,0,0,0,0,0,0,0.241757,0,0,0,0,0,0,0,0,0,0,0,0,0,0,0,0,0.257597,0,0,0.230351,0,…
344,0,0.173544,0.269608,0,0,0,0,0,0,0,0,0,0,0,0,0.352966,0,0.269552,0,0,0,0,0,0.174538,0,0.2853,0,0.266658,0,0,0.546035,0.187649,0,0,0,0,0,0.208239,0,0.227832,0,0,0,0.174347,0.220173,0,0,0,0,0,0,0.19225,0,0,0,0,0.209885,0,0,0,0,0.17941,0,0,0,0,0,0,0,0,0,0,0,0.349016,0,0,0,0,0,0,0,0,0,0,0,0,0,0,0,0.183741,0,0,0,0,0,0,0,0,0.358509,0,0,0,0,0,0,0,0.25811,0,0.233378,0,0,0,0,0,0.19729,0,0,0,0,0,0,0,0,0…
1367,0,0,0,0.278521,0,0,0,0,0.164222,0.149227,0,0,0,0.126228,0.197111,0.151328,0,0,0,0,0,0,0,0,0,0,0,0,0.145844,0,0.169044,0,0,0,0,0,0.153795,0.118745,0.22951,0,0,0.121222,0.189211,0,0,0,0,0.123737,0.138446,0,0,0,0.135583,0,0,0,0.146271,0.139798,0,0,0,0,0.144992,0,0.185947,0,0,0,0,0,0.155808,0.236374,0,0,0,0,0,0,0,0,0,0,0,0.148965,0,0,0.145188,0,0,0,0,0,0,0.156791,0.165534,0,0,0,0,0,0,0,0,0,0,0,0…
2772,0.891051,0.177651,0.249063,0.168876,0.1867,0,0.238989,0.310325,0,0,0,0.293771,0,0,0,0,0,0.199664,0,0,0.370966,0.194464,0,0,0,0.493353,0,0,0,0,0,0,0,0,0,0,0,0,0,0,0,0,0,0,0,0.244609,0,0,0,0,0,0,0,0.225302,0,0,0,0,0,0,0,0,0,0,0,0,0,0,0,0,0,0,0.201149,0,0,0,0,0,0,0,0,0,0,0,0,0,0,0,0,0,0,0,0,0,0,0,0,0.19221,0.170486,0.189026,0,0,0,0,0,0,0,0,0,0.247247,0.158867,0,0,0,0,0,0.216087,0,0,0,0,0,0,0,0,…
111,0.230316,0.149343,0,0.133404,0.18685,0,0.211239,0,0.960933,0,0,0,0.148244,0.188569,0.485287,0.107248,0,0.156834,0,0,0.202147,0,0.187823,0.259759,0,0,0,0.123757,0,0,0,0,0,0,0,0,0,0,0,0,0,0,0,0,0,0,0,0,0,0,0,0,0,0,0,0,0,0,0.283339,0,0.119362,0,0,0,0,0,0.108018,0,0,0.151083,0.135524,0.122554,0,0,0,0,0.118557,0,0,0,0,0,0,0,0,0,0,0,0,0,0,0.154999,0,0,0.113817,0,0,0,0,0,0,0,0,0,0.145229,0,0,0,0,0,0…
4865,0.204531,0,0,0,0,0,0,0,0,0,0,0,0,0.211981,0,0.187909,0,0,0.269214,0,0,0,0,0,0,0,0,0.217163,0.200542,0,0.945743,0,0,0,0,0.196078,0,0,0,0.249716,0,0,0.245376,0,0.308615,0,0,0.289986,0,0,0,0,0,0,0,0,0.204456,0,0,0,0,0,0,0,0,0,0.183596,0,0,0,0,0,0,0.427868,0,0,0,0,0,0,0,0,0,0,0,0,0,0,0,0,0,0,0,0,0.210886,0,0,0,0.267864,0,0,0,0,0,0.25427,0,0.182371,0,0,0,0,0,0,0,0,0,0,0,0,0,0,0,0,0,0,0,0.211025,0…
2712,0.124955,0,0,0.180625,0,0,0.156818,0,0,0.18552,0,0,0,0,0.13603,0.137358,0,0,0,0.109319,0,0,0.11865,0.0956183,0,0,0,0.102859,0.0842414,0,0,0,0,0,0.152143,0.104399,0.192847,0,0,0,0,0,0,0.0948689,0,0,0,0,0,0.0997995,0.0961424,0.0904994,0,0,0,0,0,0,0,0,0.0984872,0,0,0,0.0930246,0,0,0,0,0.0891577,0.145017,0,0,0,0,0.0888066,0,0.0991438,0,0,0,0,0,0,0.134744,0,0,0.108875,0.0961951,0,0,0,0,0,0.125703…
3270,0.184215,0.175766,0,0.145081,0,0,0,0,0,0,0,0,0,0,0,0,0,0.113035,0.155249,0,0.171807,0,0,0,0,0,0,0,0,0,0,0,0,0,0,0,0,0.124671,0,0,0,0,0,0,0,0,0,0.148945,0,0,0,0,0,0,0,0,0,0,0.146158,0,0,0,0,0.23212,0,0,0,0,0,0.115632,0,0,0,0,0,0,0,0,0,0,0,0,0,0,0,0.173977,0,0,0,0,0,0,0,0,0,0,0.12245,0,0.13317,0.154135,0,0,0,0,0,0.116025,0,0,0,0,0,0,0,0,0,0,0,0,0,0,0,0,0.125898,0,0,0,0.118106,0,0,0,0,0.145408,…
3084,0.156471,0,0.97852,0.352024,0,0,0,0,0,0.298033,0,0,0,0,0,0.17694,0,0,0,0,0,0,0.155757,0,0,0.251319,0,0.137178,0,0,0.163452,0.214067,0,0,0,0.318601,0,0.27232,0,0.293108,0,0,0,0,0.147626,0,0,0,0,0,0,0,0,0.228669,0,0,0,0.199254,0,0.157959,0.168836,0,0.152009,0,0.145031,0,0,0,0,0,0,0,0.137909,0.148825,0,0,0,0,0,0,0,0.143241,0,0,0,0,0,0,0,0,0,0,0,0,0.138949,0,0,0,0,0,0,0,0,0,0,0,0,0,0,0,0,0,0,0,0…
2929,0.100604,0,0.112291,0.121524,0,0.085296,0,0,0,0.100405,0,0,0,0.113599,0,0.123746,0,0.0885118,0.0898827,0,0,0,0.118751,0,0,0,0,0.09193,0.109519,0,0,0,0,0,0,0.164486,0,0,0,0.0882132,0,0.100977,0,0,0,0,0,0,0,0,0.090224,0,0,0,0,0,0,0,0,0,0,0,0,0,0,0,0,0,0,0.0954625,0,0.0854283,0,0.095628,0,0,0,0,0,0,0,0,0,0,0,0.14832,0,0,0,0,0,0,0,0,0,0,0.0983009,0,0.0976207,0,0,0,0,0,0,0,0,0,0.095265,0,0,0,0,0,…
2899,0.246677,0.185026,0,0,0,0.202606,0.204107,0,0,0,0,0,0.141319,0,0,0,0,0,0.207633,0,0,0,0,0,0,0,0,0,0,0,0,0,0,0,0.197788,0,0,0,0,0,0,0,0,0,0,0,0,0,0,0.162452,0,0,0,0,0,0,0,0,0,0,0,0,0,0,0,0,0,0,0,0.186605,0,0,0,0.333189,0,0,0.236977,0,0,0,0,0,0,0,0,0,0,0,0,0.138954,0,0,0,0,0,0,0,0,0,0,0,0,0.159696,0,0.170619,0,0,0.217879,0,0,0,0.369284,0.139195,0,0,0.168948,0,0,0,0,0,0.141597,0,0,0,0,0.150735,…
5165,0.119098,0.218522,0,0.124456,0,0.147442,0.128605,0,0,0,0,0,0,0,0,0.137197,0,0,0.134708,0,0,0,0.170483,0.133393,0,0,0,0,0,0.124512,0,0,0,0,0,0,0,0,0.105073,0,0,0,0,0,0,0,0,0,0,0,0.117728,0,0,0,0,0,0,0,0,0,0,0,0,0,0,0,0.105182,0,0,0,0,0.166624,0,0,0,0,0,0,0,0,0,0,0,0,0,0,0.151314,0,0,0.13271,0,0,0,0,0.129666,0,0,0,0,0,0,0,0.115346,0.231638,0.12965,0.115574,0.127918,0,0,0,0.112694,0,0.121416,0,…
101,0.217264,0.185274,0,0.16941,0.129815,0,0.162637,0,0.982269,0,0,0,0,0.125159,0.155732,0.298903,0,0,0.148799,0,0.134766,0,0,0,0,0,0,0,0,0.258664,0.188993,0,0,0,0,0,0,0,0,0,0,0.128603,0,0,0,0,0,0,0,0,0,0,0.361471,0.1267,0,0,0,0,0.247454,0,0,0,0,0,0,0,0,0,0,0,0,0,0,0,0,0,0,0,0,0,0,0,0,0,0,0,0,0,0,0,0,0,0,0,0.15944,0,0,0,0.250833,0.157915,0,0,0,0.126714,0,0,0,0,0,0,0.154106,0,0,0,0,0,0,0,0,0,0,0,0…
5676,0.225073,0,0,0,0,0,0.222478,0,0,0,0,0,0,0,0,0.123969,0,0,0,0,0.110535,0,0.126442,0.107791,0,0,0,0.11892,0,0,0,0,0,0,0,0.119223,0,0,0.110625,0,0,0.10269,0,0,0,0,0.161628,0,0,0,0.122438,0,0,0,0,0.14166,0,0,0,0,0,0,0,0,0,0,0.0986179,0,0,0.180423,0.12204,0.188972,0,0.150523,0.0980075,0.118273,0,0,0,0,0,0,0,0,0,0.106265,0,0.115893,0,0,0,0,0,0,0.113814,0,0,0,0,0,0,0,0,0,0,0,0,0,0,0,0,0,0,0,0,0,0,0…
6127,0.116918,0,0,0,0,0,0,0.128675,0,0,0,0,0,0.101994,0,0.127487,0,0.13681,0,0,0,0,0,0,0,0,0,0,0,0,0.172222,0.193616,0.103745,0,0,0.170009,0,0,0,0,0,0,0,0.11101,0,0.10536,0,0,0,0,0,0.107317,0,0,0,0,0,0,0.127365,0,0,0,0,0,0,0,0,0,0,0,0,0,0,0,0,0,0,0,0,0,0,0,0,0,0,0,0,0,0,0,0,0,0,0,0,0,0,0,0.117686,0.12164,0,0,0,0,0,0,0.104945,0,0,0,0,0,0,0,0.134797,0,0,0,0,0,0,0,0,0,0,0,0.135076,0,0,0,0.123004,0,0…
4623,0,0,0.126197,0.67258,0,0,0,0.112024,0,0.276295,0,0,0,0,0,0,0,0,0,0,0,0,0,0,0,0,0,0,0,0,0,0,0,0,0.111001,0,0.138514,0,0,0,0,0,0,0.111666,0,0,0,0,0,0,0,0,0,0,0,0,0.275185,0.355466,0,0.480186,0.143897,0,0.446037,0.110877,0.400431,0,0.120433,0,0,0,0,0,0,0,0,0,0,0,0.113802,0,0,0,0,0,0,0,0,0,0,0,0,0,0,0,0,0,0,0,0,0,0,0,0,0,0,0,0.154568,0,0,0,0,0,0,0,0,0,0,0,0,0,0,0.131628,0,0.137668,0,0,0,0,0,0,0,…
5602,0,0.143702,0.22192,0,0,0,0,0.223875,0,0,0,0,0,0,0,0.257857,0,0.126626,0.132132,0,0,0,0.143086,0.145614,0,0,0,0,0.296547,0,0.191026,0.374248,0.185279,0,0,0.313112,0.170194,0,0,0.229243,0,0,0,0,0.15569,0,0,0,0,0,0.136114,0.127534,0,0.155977,0,0,0,0,0,0,0,0,0,0,0,0,0,0,0,0,0,0,0,0.186721,0,0,0,0,0,0,0,0,0,0,0,0,0,0,0,0,0,0.140918,0,0,0,0,0,0,0.146295,0,0,0,0,0,0,0,0.190293,0,0.239033,0,0.12668,…
1277,0.170579,0.0943324,0.114997,0.145834,0.101664,0.103025,0.11691,0,0.105846,0.120348,0,0,0,0.0956804,0,0.125244,0,0.0983272,0.122276,0,0,0,0,0.118758,0,0,0,0.0949196,0,0,0.12728,0,0,0,0.101381,0,0,0,0,0,0,0,0,0,0.0954326,0,0,0,0,0,0,0.0930773,0,0,0.095705,0,0.106379,0,0,0,0,0,0,0,0,0,0,0,0,0,0.0931805,0,0,0,0,0.100118,0,0,0,0,0,0,0,0,0,0,0,0,0,0,0,0,0,0,0,0,0,0,0.138826,0,0,0,0,0.0971295,0,0,0…
1234,0,0,0,0.13181,0,0,0,0,0,0,0,0,0.258872,0,0.3579,0.149391,0,0.155293,0.185016,0,0,0,0.14382,0,0,0,0,0.182246,0.247224,0,0,0,0,0,0.162867,0,0.158345,0,0,0,0,0.14246,0,0,0,0,0,0,0,0,0.207322,0,0,0,0,0,0.152521,0,0,0,0,0,0,0,0,0,0,0,0,0.174353,0.232405,0.320287,0,0,0,0.187922,0,0,0,0,0.130577,0,0.16291,0,0,0,0,0,0,0.136002,0,0.14138,0,0,0,0,0.1371,0,0,0,0,0,0,0,0,0,0,0,0,0,0,0,0,0,0,0,0,0,0,0,0,…
3645,0.219112,0.32007,0,0,0,0,0.138565,0,0,0,0,0,0,0,0,0,0,0.213727,0.190346,0,0,0.187107,0.280582,0.211404,0,0.134811,0,0.157571,0,0,0.174556,0.152302,0,0,0,0.144324,0,0,0,0.147412,0,0.162932,0,0,0,0,0,0,0,0,0.16444,0.168987,0,0,0,0,0,0,0,0,0,0,0,0,0,0,0.169268,0,0,0,0.135132,0,0.166936,0,0,0.147382,0,0,0,0,0,0,0,0,0,0,0.137739,0,0,0,0,0,0,0,0,0,0.200276,0,0.168229,0,0,0,0,0.190845,0,0,0.139337,…
761,0.265054,0,0,0.14445,0.163603,0,0.158685,0,0.175123,0,0,0,0,0,0,0,0,0,0,0,0.145649,0,0,0.171251,0,0,0,0.163765,0,0,0.169572,0,0,0,0.179811,0.182723,0,0,0,0,0,0,0,0,0,0,0,0.14751,0,0,0,0.186356,0.146799,0,0,0.316571,0.142858,0,0.17968,0,0,0,0,0.142686,0,0.149733,0.158598,0.174223,0,0.144553,0,0,0,0,0,0,0,0,0,0,0,0,0,0,0,0,0,0,0,0,0,0,0,0,0.154279,0,0,0,0,0,0,0,0,0,0,0,0,0,0,0,0,0,0,0,0,0,0,0,0…
1080,0,0,0,0,0,0.233676,0.174965,0.170382,0,0,0,0,0,0,0,0.213037,0,0,0,0.210596,0,0,0,0.263909,0,0,0,0.357698,0.216774,0,0,0.26123,0,0,0.488875,0.309042,0,0,0,0,0,0,0,0,0,0,0.217854,0,0,0,0.166777,0,0,0,0.203153,0,0,0,0,0,0,0,0,0,0,0,0,0,0,0,0,0,0,0.197435,0.233419,0.171843,0,0,0,0,0.183694,0,0,0,0,0.263681,0,0.368242,0,0,0,0,0,0,0,0,0,0,0,0,0,0,0,0,0,0,0.204449,0,0.236452,0,0,0,0,0,0,0,0,0,0,0,0…
3745,0,0,0.214079,0.232,0,0,0,0,0,0,0,0,0.318763,0,0,0.239474,0,0,0.215006,0,0,0,0.312146,0,0,0,0,0,0.191874,0,0,0,0,0,0,0.20008,0,0,0,0.404096,0,0.22529,0,0,0,0,0,0.245138,0,0,0.652445,0.294681,0,0.228792,0,0,0,0,0,0,0.207777,0,0,0,0,0,0,0,0,0,0.27899,0.354347,0,0.231488,0,0.230679,0.205314,0.361326,0,0,0,0,0,0,0,0,0,0,0,0,0,0,0,0,0,0,0,0,0.277434,0,0,0,0,0,0,0,0,0,0,0,0,0,0,0,0,0,0,0,0,0,0,0.26…
4330,0.208757,0.20578,0,0.294618,0.435081,0,0,0,0.539459,0,0,0,0,0.21879,0.242529,0.271574,0,0,0,0,0,0,0,0,0,0,0,0,0.292417,0,0,0,0,0,0,0,0,0,0,0,0,0.206038,0,0,0,0,0,0,0,0,0,0,0.217864,0,0,0,0.228455,0,0.188008,0.193734,0,0,0.18168,0,0.19722,0,0,0,0,0,0.186223,0,0,0,0,0,0,0,0,0.209145,0,0,0,0,0,0,0,0,0,0,0,0,0,0,0,0,0,0,0.248085,0,0,0,0.226048,0.191476,0.194733,0,0,0,0,0,0,0,0,0,0,0,0,0,0,0,0,0,…
1161,0.208612,0,0,0.246132,0,0,0.209616,0,0.128806,0,0,0,0,0,0.375402,0,0,0,0.141617,0,0.135252,0,0.128074,0.146069,0,0,0,0,0,0,0,0,0,0,0,0,0.250813,0,0.158458,0,0,0.216029,0.132669,0,0,0,0,0,0,0,0,0,0,0,0,0,0.19301,0,0,0,0.135544,0,0,0.15341,0,0,0,0,0,0,0.232774,0.392675,0,0,0,0.344042,0,0,0,0,0,0,0,0.178959,0,0,0.371474,0,0,0,0.135077,0,0,0,0.194982,0,0.259724,0,0,0,0,0,0,0,0.140819,0,0,0,0,0,0…
3770,0,0,0,0.55577,0,0,0,0,0,0.319832,0,0,0,0.176695,0.261274,0.317201,0,0,0.205921,0,0,0,0,0.223375,0,0,0,0.360415,0,0,0,0,0,0,0,0,0.268981,0,0,0,0,0.203231,0,0,0,0,0,0,0,0,0,0,0,0,0,0,0.30697,0.354359,0,0.212238,0.250132,0,0.195582,0,0.32614,0,0.215408,0,0,0,0.210425,0.253237,0,0,0,0.348234,0,0,0,0,0,0,0,0,0,0.187398,0,0.19379,0,0,0,0,0,0,0.198897,0,0.171219,0,0,0,0,0,0,0,0,0,0,0,0,0,0,0,0,0,0,…
1189,0,0,0,0.190652,0.14237,0,0,0.102329,0.118403,0.0914719,0,0,0,0,0.128894,0,0,0,0,0,0,0,0.106989,0,0,0,0,0,0,0,0.0913034,0,0,0,0,0,0,0,0,0,0,0.102463,0,0,0,0,0,0.0871216,0,0,0,0,0,0,0,0,0,0,0.180837,0.112385,0,0.123241,0.110614,0,0.116146,0,0,0,0,0.107089,0,0.195072,0,0,0,0.129926,0,0,0,0,0,0,0,0,0,0.100273,0,0.0889393,0,0,0,0.118345,0,0,0.106771,0,0.17406,0,0,0,0,0,0,0,0,0,0,0,0,0,0,0,0,0,0,0…
3200,0.23317,0,0.138536,0.101772,0,0,0.217783,0.172305,0.111529,0,0,0,0.143999,0,0,0.132555,0,0,0,0.116928,0.124419,0,0.127141,0,0,0,0,0,0.11508,0,0,0.200157,0.120257,0,0,0,0,0,0,0.117051,0,0.130597,0,0,0,0.102542,0,0,0,0,0.144901,0.129781,0,0,0,0,0,0,0,0,0,0,0,0,0,0,0,0,0,0.124469,0.168896,0,0,0,0,0,0,0,0,0,0,0,0.145985,0,0.170843,0,0,0,0,0,0,0,0,0,0.10867,0,0,0,0.122414,0,0,0,0,0,0,0,0.119046,0…
5998,0,0,0,0,0,0,0.159679,0,0,0,0,0,0.227032,0,0.256253,0,0,0.180213,0.283908,0,0,0,0.205475,0,0,0,0,0,0.209856,0,0,0,0,0,0,0,0.156952,0,0,0,0,0,0,0,0,0,0,0,0,0,0.166018,0,0,0,0,0,0,0,0,0,0,0,0,0,0,0,0,0,0.165663,0,0.259133,0.414688,0.171184,0.157353,0,0.481502,0.230425,0,0,0,0,0,0,0,0.17319,0,0,0,0,0.189426,0.167545,0,0,0,0,0,0.204529,0,0,0,0,0,0,0,0,0.286715,0,0,0,0,0,0,0,0,0,0,0,0,0.202693,0,0…
110,0.120188,0.0860287,0.170208,0.0859438,0,0,0,0.0943447,0.999004,0,0,0,0,0.0999095,0,0.140252,0,0.0825199,0,0,0,0.0833341,0.161647,0.12416,0,0,0.0991826,0,0.0929184,0,0.143716,0.133135,0.110686,0,0,0.113545,0.100379,0.0952541,0,0.0848673,0,0.103514,0,0,0,0,0,0,0,0,0,0,0,0,0,0,0,0,0,0,0,0,0,0,0,0,0,0,0,0,0,0,0,0,0,0,0,0,0,0,0,0,0,0,0,0,0,0.105242,0,0,0,0.109173,0,0,0.136511,0,0,0,0.162251,0,0,0,…
2713,0,0,0,0.0996893,0,0.0970534,0,0,0,0,0,0,0,0.11469,0,0,0,0,0,0,0,0,0,0.111736,0,0,0,0,0,0,0.0969232,0.110796,0,0,0.156855,0,0.104248,0,0,0,0,0,0,0.195411,0,0,0.0930393,0.105218,0,0,0,0,0,0,0,0,0,0,0,0,0,0,0,0,0,0,0.123579,0,0,0,0.109603,0,0,0.12526,0.176649,0.126078,0,0,0,0,0,0,0,0,0,0,0,0.19809,0,0,0.113546,0.144313,0,0,0,0,0,0,0,0,0,0,0,0,0.100393,0,0.140358,0,0,0,0,0,0,0,0,0,0,0,0,0.098257…
2026,0.105475,0,0,0.087692,0.0743768,0,0.0671233,0,0.0708519,0,0,0,0,0.084773,0.0595796,0.0743999,0,0,0.0706139,0,0.087983,0.0607656,0,0,0,0,0,0,0,0,0,0,0,0,0,0,0,0,0,0,0,0.0620996,0,0,0,0,0,0.0666765,0,0,0,0,0.103984,0,0,0,0.0685959,0,0.0574623,0,0,0,0,0,0,0,0,0,0,0.0942926,0,0.0699932,0,0,0,0,0,0,0,0,0,0,0,0,0,0.0678638,0,0,0,0,0,0,0,0,0,0,0.0600899,0,0,0,0,0,0,0,0,0.0578926,0,0,0,0,0,0,0,0,0,0…
977,0,0,0.381544,0.249681,0,0.208943,0,0,0,0,0,0,0,0,0,0.340152,0,0,0.405331,0,0,0,0,0,0,0,0,0,0.33856,0,0.260626,0,0.212275,0,0,0,0,0,0,0.245993,0,0,0,0,0.774577,0,0,0.236486,0,0,0,0,0,0,0.429772,0,0,0,0,0,0,0,0,0,0,0,0,0,0,0,0,0,0,0.252441,0,0,0,0,0,0,0,0,0,0,0,0,0,0,0,0,0,0,0,0,0,0,0,0,0.279155,0,0,0,0,0.220645,0,0,0.322512,0,0.367802,0.297783,0,0,0.25388,0.23268,0,0,0.21108,0.216174,0,0.20990…
4902,0.196708,0,0.203118,0.311794,0,0,0,0,0,0.162141,0,0,0,0.155366,0,0.362757,0,0,0,0,0,0,0,0,0,0.20872,0,0.16861,0,0.162064,0.414939,0,0,0,0,0,0,0,0,0,0,0,0.239212,0,0,0,0,0,0,0,0,0,0,0.168601,0,0,0.18713,0.16297,0,0.175635,0,0.165202,0.180371,0,0.191591,0,0,0,0,0,0,0,0,0.190903,0,0,0,0,0,0,0,0,0,0,0,0,0,0,0,0,0,0,0,0,0,0,0,0,0,0.190327,0,0,0,0,0,0,0,0,0,0,0,0,0,0,0.168974,0,0,0,0,0,0,0,0,0,0,0…
5059,0.267331,0.206449,0,0.191399,0,0.296617,0.271509,0,0,0,0,0,0,0.285961,0.358666,0.224392,0,0,0,0.227516,0,0.312071,0,0.404281,0,0,0,0.260907,0,0,0,0,0,0,0.34069,0,0,0,0,0,0,0,0,0,0,0,0,0,0,0,0.251906,0,0,0,0,0,0.182232,0,0,0,0,0,0,0,0,0,0,0,0,0,0.304478,0,0,0.21413,0.20579,0.227349,0,0.213009,0,0.219167,0,0,0,0,0,0,0,0,0,0,0,0,0,0,0,0.178614,0,0,0,0,0,0,0,0,0,0,0,0,0,0.234914,0,0,0,0,0,0,0,0,…
5067,0.332142,0,0,0,0,0.268764,0.252823,0,0.198229,0,0,0,0.198008,0.201682,0.356815,0,0,0,0,0,0.206943,0.192917,0,0.206912,0,0,0,0.230448,0,0,0,0,0,0,0,0,0,0,0,0,0,0,0,0,0,0,0,0,0,0,0,0,0,0,0,0,0,0,0,0,0,0,0,0,0,0,0,0,0,0,0.271413,0.417397,0,0.294275,0,0.247414,0,0,0,0.241742,0.25903,0,0,0,0,0,0,0,0,0.193344,0,0,0,0,0,0.195849,0,0.248825,0,0,0,0,0,0,0.394715,0,0,0,0,0,0,0,0.194236,0,0,0,0,0.20061…
5016,0.165553,0.172209,0,0.274974,0.315815,0,0.183633,0.186443,0,0,0,0,0,0,0,0.26088,0,0,0,0,0,0,0,0.174675,0,0,0,0,0,0,0.398134,0,0,0,0.166528,0.245522,0.173968,0,0,0,0,0,0,0.277076,0,0,0,0.18937,0,0,0,0,0,0,0,0,0,0,0.183169,0.174226,0.158233,0,0,0,0,0,0,0,0,0,0,0,0,0.177887,0,0,0,0,0,0,0,0,0,0,0,0,0,0,0,0,0,0,0,0,0,0,0,0,0,0,0,0,0,0,0,0,0.243746,0,0.181495,0,0,0,0,0,0.225042,0.210235,0,0,0,0,0,…
3458,0,0,0,0.253703,0,0.134501,0,0,0,0.177046,0,0,0,0.162984,0.211089,0,0,0,0,0,0,0.114371,0.121945,0.167184,0,0,0,0.119348,0,0,0,0,0,0,0.117493,0,0.266439,0,0,0.121275,0,0.129682,0,0,0,0,0,0,0,0,0.153476,0,0,0,0.122931,0,0.137976,0.124611,0,0,0.183035,0,0,0,0,0,0,0,0,0,0.12288,0.158295,0,0,0,0.165202,0,0.137807,0,0,0.123182,0,0,0,0,0.164064,0,0,0,0,0,0,0,0,0,0,0,0,0,0,0,0,0,0,0,0,0,0,0,0,0,0,0,0…
3644,0.155841,0.15039,0.0994725,0.0898911,0,0,0,0.113869,0,0,0,0,0,0,0,0.0858771,0,0.123471,0.132995,0,0,0.0891732,0.0869244,0.0757937,0,0.14916,0,0,0.106122,0,0.110944,0.10837,0.077327,0,0,0.0806507,0,0,0,0,0,0.11178,0,0,0.103728,0,0,0,0,0,0,0,0,0,0,0,0.0818004,0,0,0,0,0,0,0,0,0,0,0,0,0,0.0846526,0.08696,0,0,0,0.099856,0,0,0,0,0,0,0,0,0,0,0.0746779,0,0,0,0,0,0,0,0,0,0.0994279,0,0,0,0,0,0,0,0,0,0…
4545,0.170784,0,0,0.330111,0,0.141203,0.155024,0,0,0.197617,0,0,0,0,0.188591,0,0,0,0.175034,0,0,0.13501,0.134093,0,0,0,0,0,0,0,0.129959,0,0,0,0.159898,0,0,0.153977,0,0,0,0,0,0.238424,0,0,0,0,0,0,0,0,0,0,0,0,0.204849,0,0,0.319788,0,0,0.15052,0,0.190409,0,0,0,0,0,0.149393,0,0,0,0,0.126259,0,0,0,0.194741,0,0,0,0,0,0,0,0,0,0.128997,0,0,0,0,0.139183,0,0,0,0,0,0,0,0,0,0,0,0.140069,0,0,0,0,0,0,0,0,0,0,0…
511,0,0,0,0.155188,0.183293,0,0,0,0,0.106435,0,0,0,0.167181,0.108007,0.127719,0,0,0,0,0,0,0,0.168273,0,0,0,0.124462,0.162111,0,0.128099,0,0,0,0,0,0,0,0,0,0,0,0,0.124698,0,0,0,0,0,0,0,0,0,0,0,0,0,0,0.111486,0,0,0,0,0,0,0,0,0,0,0,0,0.157169,0,0.117179,0,0.131879,0,0,0,0,0.108138,0,0,0.156398,0.206913,0,0,0.196762,0,0,0.117788,0.118957,0,0,0,0,0,0,0,0,0,0,0,0,0.121402,0,0,0,0,0,0,0,0,0,0,0,0,0,0,0,0…
3385,0.0916539,0,0,0,0,0.0629685,0.0715368,0,0,0,0,0,0,0.0765104,0,0,0,0,0.0600551,0,0.061568,0.0665193,0,0.0722971,0,0,0,0.0844259,0.074822,0,0,0,0,0,0,0,0.0936295,0,0,0.0674926,0,0.0581436,0.0706137,0,0,0,0,0.0582891,0,0,0,0,0,0,0,0,0,0,0,0,0,0,0,0,0,0,0,0,0,0,0,0.0716502,0,0,0,0.0746753,0,0.0590567,0,0,0.0638353,0,0,0,0,0.0742886,0,0,0,0,0,0,0,0.0653433,0,0,0,0.0639636,0,0,0,0,0,0,0,0,0,0,0,0,…
5819,0,0,0,0,0,0.139537,0,0,0,0,0,0,0,0,0,0.1517,0,0.155188,0.143525,0,0,0,0,0,0.128458,0,0,0,0.155264,0,0.127476,0,0,0,0,0,0,0,0,0,0,0,0,0,0,0,0,0,0,0.263411,0.207023,0,0,0,0,0,0,0,0,0,0,0,0,0,0,0,0,0,0,0,0.132038,0.286789,0,0.265598,0.142468,0.191032,0,0.140158,0,0,0.143221,0,0,0,0,0,0,0,0.379122,0,0,0,0,0,0,0,0,0,0,0,0.196385,0,0,0,0,0,0.162785,0,0,0,0,0,0,0,0,0,0,0,0,0,0,0,0,0,0,0.414347,0,0,…
4365,0.228671,0.220255,0,0.216168,0,0,0,0,0,0,0,0,0,0.255606,0,0.26988,0,0.206916,0.262707,0,0,0,0.248295,0,0,0,0,0,0.299013,0,0,0,0,0,0,0.27116,0.262872,0.277038,0,0,0,0.211032,0,0,0,0,0,0.256555,0,0,0,0,0,0,0,0,0,0,0.220798,0,0,0,0,0,0,0,0,0,0,0,0,0.290867,0,0,0,0,0,0,0,0,0,0,0,0,0,0.224064,0,0,0,0,0,0,0,0,0,0,0.212127,0,0,0,0,0,0,0,0,0,0.244445,0,0,0,0,0,0,0,0,0,0,0,0,0,0,0,0.230639,0,0.27697,…
3916,0.29493,0,0.465978,0.317182,0,0,0,0,0,0,0,0,0,0,0,0.179721,0,0,0,0,0.259395,0.254478,0,0,0,0.259219,0,0.258134,0,0,0,0,0,0,0,0,0,0,0,0.187348,0,0,0,0,0,0.188033,0,0,0,0,0,0,0.174101,0.180752,0,0,0.186793,0.179607,0,0.173434,0,0,0.211114,0,0.188646,0,0,0.192228,0,0.179126,0,0,0.193503,0,0,0,0,0,0,0,0,0,0,0,0,0.181068,0,0,0,0,0,0,0,0,0,0,0,0,0.20523,0.261951,0,0,0,0,0,0,0,0,0,0,0,0,0,0,0,0,0,0…
6047,0.281592,0,0,0.208236,0,0,0.199693,0,0,0.149997,0,0,0,0.127772,0.191439,0.147649,0,0,0.144284,0,0.17252,0,0,0.181912,0,0,0,0.20704,0,0,0,0,0,0,0.146552,0,0,0,0.123695,0,0,0.123511,0,0,0,0,0,0,0,0,0.135646,0,0,0.145296,0,0,0.137099,0,0,0,0,0,0,0,0,0,0,0,0,0,0.129339,0.169564,0,0,0,0.164194,0,0,0,0,0,0,0,0,0,0.145345,0,0,0,0,0,0,0,0,0.173129,0,0,0,0.1565,0,0,0,0,0,0,0,0,0,0,0,0,0,0,0,0,0,0,0,0…
4070,0.0864372,0,0,0.10394,0,0,0,0,0,0,0,0,0,0.0752453,0.0739439,0.0743813,0,0,0.0640999,0,0,0.0739667,0,0,0,0,0,0.0647198,0.069082,0,0.0777724,0,0,0,0.0656337,0,0,0,0.0719306,0,0,0.0768916,0,0,0,0,0,0,0,0,0,0,0.0646973,0,0,0,0.107689,0,0,0.0679061,0,0,0,0,0,0,0,0,0.0671817,0.0923797,0,0.0657983,0,0.0757263,0,0.0705882,0,0,0,0,0,0,0,0,0,0,0,0,0,0,0,0,0,0,0.0655251,0,0.0650061,0,0,0,0,0,0,0,0,0,0,…
6189,0.0925696,0.112097,0,0.101222,0,0,0.0933412,0.0694311,0,0,0,0,0,0,0.10793,0.0716363,0.0681786,0,0,0.0788261,0,0,0.086571,0.0827774,0,0.0952802,0,0.0782469,0,0,0,0.114431,0,0,0.11333,0,0,0,0,0,0,0,0,0.0929559,0,0,0,0,0,0,0.116276,0,0,0,0,0,0,0,0,0,0,0,0,0,0,0,0,0,0,0,0.0772676,0,0,0.0926698,0,0.0682946,0.128753,0,0.0741799,0.109293,0,0,0,0,0,0,0,0,0,0,0,0,0,0,0,0,0,0,0,0,0,0,0,0,0,0.0747563,0…
102,0.347817,0,0,0.210895,0.475709,0.193226,0.310484,0,0.941495,0,0,0,0,0.26214,0.164345,0.195569,0,0.158662,0,0,0.182876,0,0.197134,0,0,0,0,0,0,0,0,0,0,0,0,0,0,0,0,0,0,0.310216,0,0,0,0,0,0,0.175375,0,0,0,0.279586,0,0,0,0,0,0,0.156959,0,0,0,0,0,0,0.171277,0,0,0.227881,0.176177,0,0.15766,0,0,0,0,0,0,0,0,0,0,0,0,0,0,0,0,0,0,0,0,0,0.242132,0,0.180592,0,0.186808,0,0,0,0,0.160439,0,0,0.159755,0,0,0,0,…
3738,0.308074,0.12611,0,0.155063,0,0,0.150109,0,0.27036,0,0,0,0,0,0.126982,0.227113,0,0,0,0,0.129638,0.149845,0.143842,0,0,0,0,0,0,0,0,0.129883,0,0.152538,0,0.163839,0.158808,0,0.151173,0,0,0,0,0,0,0,0,0,0.138917,0,0,0,0.163845,0.14429,0,0,0,0,0,0,0,0,0,0,0,0,0,0.169616,0,0.201437,0.171718,0.130999,0,0.134674,0,0,0,0,0,0,0,0,0,0,0,0,0,0,0,0,0,0,0,0,0.165479,0,0.210852,0,0,0,0,0,0,0,0,0,0,0,0,0,0,…
5087,0.24479,0,0.183344,0.261939,0,0,0,0,0,0,0,0,0,0,0,0.216723,0.1962,0,0,0,0,0,0.196279,0,0,0,0,0.25146,0,0,0.942009,0,0,0,0,0.247873,0,0,0,0,0,0.201799,0,0,0.192037,0,0,0,0,0.200922,0,0,0,0,0,0,0.18324,0,0,0,0,0.248359,0,0,0,0,0,0,0,0,0,0,0,0.345569,0,0.222188,0,0,0,0,0,0,0,0,0,0,0,0.261458,0,0,0,0,0,0,0.214123,0,0.447675,0,0,0,0,0,0,0,0,0,0,0,0,0,0,0,0,0,0,0,0,0,0,0,0.190459,0,0.232329,0,0,0,…
1883,0.315307,0.187256,0.171754,0,0,0,0.155703,0,0,0,0,0,0,0.1564,0,0.157793,0,0.233376,0.215542,0,0.214708,0,0,0,0,0,0,0,0,0,0.169882,0.147423,0,0,0,0,0,0.238963,0,0.364564,0,0,0,0,0.15177,0,0,0.185856,0,0,0,0,0,0,0,0,0,0,0.16106,0,0,0,0,0,0,0,0,0,0,0,0,0,0,0,0,0,0,0,0,0,0,0,0.142447,0,0,0.239437,0,0,0,0,0,0,0,0,0.147407,0,0.167244,0,0.143679,0.185065,0,0,0,0,0,0,0.182585,0,0,0,0,0,0,0,0,0,0,0,0…
575,0.0728047,0.0553101,0,0,0,0.07609,0.0578264,0,0,0,0,0,0.0550677,0.0748357,0.0527955,0,0,0,0.0755312,0,0,0.05874,0,0.0490239,0,0,0,0,0,0,0,0,0,0,0,0,0,0,0,0,0,0,0,0,0,0,0,0,0,0,0,0,0,0,0,0,0,0,0,0,0,0,0,0,0,0,0,0,0,0,0,0,0.0574919,0,0,0,0.0493594,0,0,0.0519956,0,0,0,0,0,0,0,0,0,0.0616387,0,0,0,0,0,0.0514712,0,0,0.0577873,0,0,0,0,0.0779226,0,0,0,0,0,0.0492961,0,0,0.0653848,0,0,0,0,0.0555863,0,0…
5631,0.23533,0.15885,0.240673,0.139955,0,0,0.102873,0.107035,0,0,0,0.12434,0,0,0,0.12729,0,0.112049,0,0,0.105944,0.165146,0.111291,0.102206,0,0.278255,0,0.162724,0,0,0.167384,0.29154,0.135126,0,0,0.130163,0,0,0,0.156892,0,0,0,0,0,0,0,0,0,0,0,0,0,0.15546,0,0,0,0,0,0,0,0,0,0,0,0,0,0,0,0,0,0,0.109858,0.103516,0,0,0,0,0,0,0,0,0,0,0,0,0,0,0,0,0,0,0,0,0,0,0,0,0,0.184519,0,0,0,0,0,0,0,0,0,0,0,0,0,0,0,0,…
826,0.205423,0.159178,0.438653,0.186427,0.149593,0,0,0.206804,0,0.145789,0.141177,0,0,0,0,0,0,0.245384,0.140396,0,0,0,0,0,0,0.251067,0,0,0,0,0.160279,0.260615,0.12682,0.169914,0,0.159088,0,0,0,0.162867,0,0,0,0,0,0.270893,0,0,0,0,0,0,0,0.199012,0,0,0,0,0,0,0,0,0,0,0,0,0,0,0,0,0,0,0,0,0,0,0,0,0,0,0,0,0,0,0,0.187582,0,0,0,0,0,0,0,0,0,0,0.126222,0,0,0.268602,0,0,0,0,0,0,0,0,0,0,0,0,0,0,0,0,0,0,0,0,0,…
1081,0,0,0,0,0,0,0,0,0,0,0,0,0.179666,0,0,0,0,0,0.161339,0,0,0.196775,0,0.163758,0,0,0,0.278377,0.367816,0,0,0.182795,0,0,0,0.206386,0,0,0,0.184291,0,0.15524,0,0,0.178833,0,0,0,0,0,0,0,0,0,0,0.175649,0,0,0,0,0,0,0,0,0,0,0,0,0,0,0.162932,0.185322,0,0.27115,0,0.153443,0,0,0,0,0,0,0,0,0,0,0,0.171456,0,0,0,0,0,0,0,0,0,0,0,0,0,0,0,0,0,0.153912,0,0,0.168202,0,0,0,0,0,0,0,0,0,0,0,0,0,0,0,0,0,0.15347,0.2…
4974,0.20657,0.237349,0,0.0789495,0,0.113271,0.129483,0,0.998072,0,0,0,0,0.0764967,0.118428,0.109718,0,0.0884126,0.177005,0,0.0931962,0,0.115092,0.087164,0,0,0,0,0.104969,0,0.106411,0.102138,0,0.0876178,0,0,0,0,0,0,0,0,0,0,0,0,0,0,0,0,0,0,0.189736,0,0,0,0,0,0,0,0,0,0,0,0,0,0,0,0,0,0,0.142251,0,0,0,0,0,0,0,0,0,0,0,0,0,0,0,0,0,0,0,0,0,0,0.0981738,0.106214,0,0,0,0,0,0,0.0991671,0.0747642,0,0,0.08150…
581,0.672233,0.141392,0.183228,0,0,0,0.369237,0,0.147344,0,0,0.306079,0.275415,0,0.172846,0.152757,0,0,0,0,0.518014,0.237723,0,0.173568,0,0.138561,0,0.246511,0,0,0,0,0,0,0,0,0,0,0,0,0,0,0,0,0,0,0,0,0,0,0,0,0,0.168521,0,0,0,0,0,0,0,0,0,0,0,0,0,0,0,0.207929,0,0,0.183228,0,0,0,0,0,0,0.219939,0,0,0,0,0,0,0,0,0,0,0,0,0,0,0.15484,0,0,0,0.196204,0,0,0,0,0,0,0,0,0,0,0,0,0,0,0,0,0,0,0,0,0,0,0,0,0,0,0.2673…
4438,0.152268,0,0,0.209733,0.229211,0,0.207431,0.184145,0,0.204199,0,0,0.148673,0.254858,0.269098,0.406249,0.169332,0.158221,0,0,0,0,0.200772,0.270913,0,0,0,0.196301,0.178972,0,0,0,0,0,0,0,0,0,0,0,0,0.221457,0,0.225368,0,0,0,0,0,0,0,0,0,0,0,0,0,0,0,0,0,0,0,0,0,0,0,0,0,0,0.266327,0.220115,0,0,0,0.231974,0,0,0,0,0,0,0,0,0,0.159313,0,0.241382,0,0,0,0.184925,0,0,0,0,0,0,0,0,0,0,0,0,0,0,0,0,0.149531,0…
1527,0.139641,0.142492,0,0.106925,0,0.136058,0.124594,0,0,0,0,0,0,0.232223,0,0.188158,0,0,0.201372,0.13459,0,0,0.136531,0.17359,0,0,0,0.162739,0.250004,0,0.156434,0,0,0,0,0.124951,0.112785,0,0,0,0,0.120385,0.110593,0,0,0,0,0.117673,0,0,0.10645,0,0,0,0,0,0,0,0,0,0,0,0,0,0,0,0,0,0,0,0.146184,0.146906,0,0.14596,0,0.151991,0,0,0,0,0.149662,0,0,0,0,0,0.111199,0,0,0,0.107896,0,0,0,0,0,0,0,0,0,0,0,0,0,0…
4216,0,0,0,0,0,0,0,0,0,0,0,0,0,0.213362,0,0.339329,0,0,0,0,0,0,0.230704,0.209467,0.175903,0,0,0.168456,0,0,0.470491,0,0,0,0,0.164188,0,0,0.256447,0,0,0.177493,0,0.188356,0,0,0,0,0,0,0.24702,0.69678,0,0,0,0,0,0,0,0,0,0,0,0,0,0,0,0,0,0,0.166949,0.336243,0,0.487169,0,0.267483,0.225012,0,0,0,0,0.182448,0,0,0,0,0.206493,0,0.223649,0,0.17308,0.169829,0,0,0.185667,0,0,0,0,0,0,0,0,0,0,0,0.197597,0,0,0,0,…
5273,0.394272,0.254099,0,0.4309,0.459667,0,0.249414,0,0,0.385733,0,0,0,0.240655,0,0.332545,0,0.228572,0,0,0.237798,0,0,0.286066,0,0,0,0,0,0,0.264659,0,0,0,0,0.225586,0,0,0,0,0,0.208973,0,0,0,0,0,0,0,0,0,0.218707,0,0,0,0,0.193267,0.199432,0.213495,0.239877,0.234742,0,0.201157,0,0,0,0,0,0,0.196905,0,0,0.209188,0,0,0,0,0,0,0,0,0,0,0,0,0,0,0,0,0,0,0,0,0,0,0,0,0,0,0,0,0,0,0,0,0,0,0,0.217272,0,0,0,0,0,…
2106,0.109557,0,0,0.0725318,0,0,0.0959862,0,0,0,0,0,0.106464,0,0.0972245,0,0,0,0.0963691,0,0.0830183,0.0991466,0.0772869,0,0,0,0,0.0755538,0,0,0,0,0,0,0,0,0,0,0,0,0,0,0,0,0,0,0,0.0897268,0,0,0.113027,0.0960803,0,0,0,0.11089,0,0,0,0,0,0,0,0.0911096,0,0,0,0,0,0.114902,0,0,0,0.0932549,0,0.0746778,0,0.0832633,0,0.0756125,0,0,0,0,0,0,0,0,0.135713,0,0,0,0,0,0,0,0,0,0,0,0.0883368,0,0,0,0,0,0,0,0,0,0,0,0…
425,0.0876271,0.0978472,0.0633163,0.0861386,0,0,0,0,0,0,0,0,0,0,0,0,0,0,0,0,0,0.0702695,0,0.0802628,0,0.0909367,0,0,0,0,0,0,0,0,0.0587399,0,0,0,0,0,0,0,0,0,0,0,0,0,0,0,0,0,0,0,0,0,0.0861512,0,0,0.0744494,0,0,0.0624529,0.0675813,0,0,0,0,0,0,0,0,0,0,0,0,0.0611196,0,0,0,0,0,0,0,0,0,0,0,0,0.0668074,0,0,0,0,0,0,0,0,0.0915839,0.0664219,0,0,0,0,0.06215,0,0.0702584,0,0,0,0,0,0,0,0,0,0.0719298,0,0,0,0,0,0…
5864,0.0948745,0,0,0.153769,0,0,0,0,0.0916338,0.108077,0,0,0.118815,0.129605,0.1684,0.115576,0,0,0,0,0,0,0.0928868,0,0,0,0.113595,0,0.0882667,0.0955411,0,0,0,0,0,0,0,0,0.0908798,0,0,0.107363,0,0,0,0,0,0,0.0881886,0,0,0.0906179,0,0,0,0,0.122629,0,0,0,0.0909707,0,0,0,0,0,0,0,0,0.104981,0.139587,0.11666,0,0,0,0.0934622,0,0,0,0,0,0,0,0,0,0,0.111631,0,0,0,0,0,0,0.111628,0,0,0.108162,0,0,0,0,0,0,0.1040…
5678,0.146837,0,0,0,0,0.146917,0.133281,0.0875111,0,0,0,0,0,0.0880029,0,0.0880303,0,0,0,0.0878189,0,0.0891733,0,0.104205,0,0,0,0.164607,0,0,0,0.122038,0,0.0942595,0.16844,0,0.139125,0,0.116241,0.087043,0,0,0,0,0,0,0.179078,0,0,0.0891453,0.101158,0,0,0,0,0,0,0,0,0,0,0,0,0,0,0,0,0,0,0.0905359,0,0.0993937,0,0,0.127677,0.115288,0,0,0,0,0,0,0,0,0,0.109755,0,0.0931725,0,0,0,0.0935887,0,0,0,0,0,0,0,0,0,…
2440,0.53557,0,0.181117,0.279958,0,0,0.26408,0,0,0.191785,0,0.247186,0.349398,0,0.161893,0.230292,0,0,0,0,0.463991,0,0,0,0,0,0,0.236449,0,0,0,0,0,0,0,0,0,0,0,0.169353,0,0,0,0,0,0,0,0.177645,0,0,0,0,0,0,0,0,0,0.153587,0,0,0,0,0,0.189028,0.152428,0,0,0,0,0.196614,0,0.156804,0,0,0,0,0.166803,0,0,0,0,0,0,0,0,0.183005,0,0,0,0,0,0,0,0,0,0,0,0,0,0,0,0,0,0,0,0,0,0,0,0,0,0,0,0,0,0,0,0.157934,0,0,0,0.19946…
685,0.451316,0,0,0,0,0,0.224658,0,0,0,0,0,0,0,0.235545,0,0,0.169173,0,0,0.186546,0.205468,0,0.314548,0,0,0,0.375363,0,0,0,0.158794,0,0,0.165417,0,0,0,0.164722,0,0,0,0,0,0,0,0,0,0,0,0.163951,0,0,0,0,0,0,0,0,0,0,0,0,0,0,0,0,0,0,0,0.176594,0.183815,0,0.156828,0,0.198662,0.228311,0.15515,0,0,0,0,0,0,0,0.178373,0,0,0,0.172033,0.198488,0,0,0,0,0,0,0.218465,0.162438,0.168811,0,0,0,0,0,0,0,0,0,0,0,0,0,0,…
227,0.295901,0.254594,0,0,0,0.236236,0.205335,0.242198,0.372445,0,0,0,0,0.151795,0.140945,0,0,0,0.41215,0,0.144591,0,0,0,0,0,0,0,0.156491,0,0,0.190856,0.162547,0,0,0,0.16235,0.167365,0,0,0,0,0,0,0,0,0,0,0,0,0,0,0.168335,0,0,0,0,0,0.193602,0,0,0,0,0,0,0,0,0,0,0,0,0,0.213172,0,0,0,0,0,0,0,0,0,0,0,0,0,0,0,0,0,0,0.145513,0,0,0,0,0,0,0,0.138945,0,0,0,0,0,0,0.197254,0,0,0,0,0,0,0,0,0,0,0,0,0,0,0,0,0,0,…
5767,0,0,0,0,0,0.131749,0,0,0,0,0,0,0,0,0,0,0,0,0.252232,0,0,0,0,0.133399,0,0,0,0.313967,0.155606,0,0,0,0,0,0.226691,0.18871,0.188683,0,0,0,0.148767,0,0,0,0.383006,0,0.125956,0,0,0,0,0,0.156938,0,0.293242,0.127364,0,0,0,0,0,0,0,0,0,0,0.153209,0,0,0.132158,0,0,0,0.168572,0,0,0,0,0,0,0,0,0,0,0,0.151166,0,0.173467,0,0,0,0,0,0,0,0,0,0,0,0,0,0,0,0,0,0,0.131835,0,0.136804,0,0,0,0,0,0,0,0,0,0,0,0,0,0,0,…
3201,0.112076,0,0.119868,0.101027,0.137943,0,0,0,0,0,0,0,0,0,0,0.114207,0,0,0,0,0,0.0868079,0,0.0976982,0,0,0,0.128358,0,0,0.121981,0.0924497,0,0,0,0,0,0,0.1139,0,0,0.105767,0.125452,0,0,0,0,0,0.110946,0,0.088588,0,0,0,0,0,0,0,0,0,0,0,0,0,0,0,0,0,0,0,0.0888814,0,0,0,0,0,0,0,0,0.0826601,0,0,0,0.0911498,0.101756,0,0,0,0,0,0,0,0,0,0,0,0,0,0,0,0,0,0,0.0851873,0,0,0,0,0,0,0,0,0,0.0901567,0,0,0,0,0,0,0…
1414,0,0.351647,0,0,0,0.175087,0,0,0,0,0,0,0,0,0,0,0,0,0.326608,0,0,0,0.232775,0,0,0,0,0,0.148685,0,0,0,0,0.151602,0,0,0,0,0,0,0,0,0,0,0.255836,0,0,0.227529,0,0,0,0.198529,0.192156,0,0.283224,0,0,0,0,0,0,0,0,0,0,0,0,0,0,0,0,0,0,0,0,0,0,0,0,0,0,0,0,0,0,0,0,0,0,0,0,0,0,0,0,0.310482,0,0,0,0,0,0,0,0.199071,0.163047,0,0.163674,0,0,0,0,0,0,0.18192,0.261653,0,0,0.190482,0,0,0,0,0,0,0,0,0,0.245603,0,0,0.…
170,0.1532,0.0875464,0,0.0856581,0,0,0.0904922,0,0.999687,0,0,0.0722166,0,0.079995,0.0879242,0.0762412,0,0,0.0697988,0,0.0984978,0,0.0727804,0.135866,0,0,0,0.0701988,0,0,0.0640383,0,0,0,0,0,0,0,0,0,0,0,0,0,0,0,0,0,0,0,0,0,0.0993335,0,0,0,0,0.0534894,0.153203,0,0,0,0,0,0,0,0.102018,0,0,0,0,0,0,0,0,0,0,0,0,0,0,0,0,0,0,0,0,0,0,0,0,0,0,0,0.100749,0,0,0,0,0,0,0,0.0545695,0,0.0686708,0,0,0,0,0,0.055069…
2269,0.126442,0,0,0.168848,0,0.283071,0.136108,0,0,0.158964,0,0,0,0.108186,0,0.25252,0,0,0,0.167336,0,0.179629,0,0.188705,0,0,0,0.178506,0.120988,0,0.188284,0,0,0,0.227459,0,0,0,0,0,0,0.106903,0.144769,0,0,0,0,0,0,0,0.171574,0.227424,0,0,0,0,0.153841,0,0,0,0,0,0,0,0,0,0.113909,0,0,0,0.153215,0,0.10495,0.157446,0.161569,0.127332,0,0,0,0,0,0,0,0,0,0,0.110634,0,0,0,0,0,0,0,0.104748,0,0,0,0,0,0,0,0,0…
703,0.176632,0,0.359122,0.233215,0,0,0,0,0,0.219041,0,0,0,0,0,0.310072,0,0.162989,0,0,0,0,0,0.196221,0,0,0,0.205144,0.178714,0,0.325861,0.272346,0.212663,0,0,0,0.183614,0,0,0.530146,0,0.256862,0,0,0,0,0,0.242122,0,0,0,0,0,0,0,0,0,0,0,0,0,0,0,0,0,0,0,0,0,0,0.2252,0.301014,0,0,0,0.196469,0,0,0,0,0,0,0.18237,0,0,0.213967,0.184216,0,0,0,0,0,0,0,0,0,0.3806,0,0,0,0,0,0,0,0,0,0.160517,0,0,0,0,0,0,0,0,0,…
4501,0.0953522,0,0,0.318488,0,0,0,0,0,0.126181,0,0,0,0.155869,0.106579,0,0,0,0,0,0,0,0,0.105516,0,0,0,0.110952,0,0,0,0,0,0,0,0,0,0,0,0,0,0,0,0,0,0,0,0,0,0,0,0,0,0,0,0,0.257842,0.21116,0.0931793,0.151369,0.172062,0.0900257,0.172616,0.0888216,0.196847,0,0,0,0,0,0,0,0,0,0,0.0883152,0,0,0,0,0,0,0,0,0,0,0,0,0,0,0,0,0,0,0.0901058,0,0,0,0.0900992,0,0,0,0,0,0.18258,0,0,0,0,0,0,0,0,0,0,0,0,0,0,0,0,0,0,0,0…
2021,0.124823,0,0,0.121271,0,0,0,0,0,0,0,0,0.116597,0.116245,0.116876,0,0,0.121016,0.194818,0,0.122252,0,0,0,0,0,0,0.195495,0.201728,0,0,0,0,0,0,0,0.178966,0,0,0.138383,0,0,0,0,0.163749,0,0,0.143177,0,0,0,0,0.183478,0.125148,0.114557,0,0,0,0.220974,0,0,0,0,0,0,0,0,0,0,0,0,0,0,0,0,0,0,0,0,0,0,0,0,0.124794,0.107479,0.210015,0,0,0,0,0,0,0.138996,0,0,0,0,0,0,0,0,0,0,0,0,0.134858,0,0,0,0,0,0,0,0,0,0,0…
5895,0.424796,0.238403,0.282274,0,0,0,0.194777,0,0,0,0,0,0.662678,0,0.309679,0,0,0.370007,0,0,0.32764,0,0,0,0,0.199292,0.215388,0,0,0,0,0,0,0,0,0,0,0,0,0,0,0,0,0,0,0,0,0,0,0,0,0,0,0.189567,0,0,0,0,0,0,0,0,0,0,0,0,0,0,0.312863,0,0,0,0.222969,0,0,0,0,0,0,0,0,0,0,0,0,0.187492,0,0,0,0,0,0,0,0,0,0,0.234528,0,0.233137,0,0,0,0,0.219401,0,0,0,0,0,0.408952,0.213791,0,0,0,0,0,0,0,0,0,0,0.229101,0,0,0,0.263…
4096,0.580644,0,0,0.286559,0,0,0.355419,0,0,0,0,0,0,0.307054,0.218647,0,0,0,0,0.243778,0.39198,0,0,0.243923,0,0,0,0.231608,0.234322,0,0,0,0,0,0,0,0,0,0,0,0,0,0,0,0,0,0,0,0,0,0,0,0.23552,0,0,0,0.236332,0,0,0,0,0,0,0,0.209793,0,0,0,0,0,0.200927,0,0,0,0,0,0,0,0,0,0,0,0,0,0,0.23414,0,0,0,0,0,0,0,0,0.251077,0,0.228185,0,0.284881,0.206946,0,0,0,0,0.207135,0,0.2199,0,0,0,0,0,0,0,0,0,0,0,0,0,0,0,0,0,0,0,…
5534,0.422068,0.172694,0.227988,0,0,0,0.194162,0.197524,0.206833,0,0,0,0.2752,0,0,0.155005,0,0.170042,0.153631,0,0.359513,0.182305,0,0,0,0.174446,0,0.164945,0,0,0,0,0,0,0,0.146116,0,0,0,0,0,0,0,0,0,0,0,0,0,0,0,0,0,0.1497,0,0,0,0,0,0,0,0,0,0,0,0,0,0,0,0.155999,0,0,0.207591,0.273111,0,0,0.256235,0,0,0,0,0,0,0,0,0,0,0,0,0,0,0,0,0,0,0,0,0,0.151127,0,0,0,0,0.163571,0,0,0,0.171226,0,0,0.16264,0,0,0,0,0…
2150,0.213254,0,0,0.12742,0,0.144601,0.207549,0,0.150394,0,0,0,0,0,0.204564,0.108246,0,0,0.107636,0.122338,0.150592,0,0,0.115408,0.0891022,0,0,0,0,0,0,0,0,0.0893958,0.16415,0,0,0,0,0,0,0.084727,0,0,0,0,0,0.0884745,0,0.105526,0.0958486,0,0.123666,0,0.118639,0,0,0.0918451,0,0,0.0867978,0,0,0,0,0,0,0,0,0.119303,0.0939057,0.120383,0.110645,0,0,0.13944,0,0,0,0,0,0,0,0,0.144138,0,0,0,0,0,0,0,0,0,0,0,0,…
5976,0.208037,0,0.134098,0.320627,0.170551,0,0.149554,0,0.179608,0.188649,0,0,0,0,0.215623,0.136202,0,0,0.172663,0,0.173145,0,0,0,0,0,0,0,0,0,0.135295,0,0,0,0,0,0.248582,0,0,0.158173,0,0,0,0,0,0,0,0.284972,0,0,0,0,0.150309,0,0,0,0.16937,0.167935,0,0.169743,0,0,0.135692,0,0.187733,0,0,0,0.135823,0,0,0,0,0,0,0,0,0,0,0,0,0,0,0,0,0,0,0,0,0,0,0,0,0,0,0,0,0,0.134228,0.165482,0,0,0,0,0,0,0,0,0,0,0,0,0,0…
5003,0.0911715,0,0.127728,0,0,0,0,0,0.999306,0,0,0,0,0,0.0850078,0.174288,0,0,0.0856325,0,0,0,0.144141,0,0,0,0,0,0,0,0.0995256,0,0.108775,0,0,0,0,0,0,0,0,0,0,0,0,0,0,0,0,0,0,0,0,0.111135,0,0,0,0,0.118172,0,0,0,0,0,0,0,0,0,0,0.0932041,0.0917586,0.135566,0,0.100572,0,0,0.124069,0,0,0,0,0,0,0,0,0,0,0,0,0,0,0.0953982,0,0,0.102058,0,0,0,0.0995186,0,0,0,0,0,0,0,0.101642,0.0892114,0,0,0,0.115675,0,0.106…
3160,0.0983137,0,0,0,0,0.111033,0,0,0,0,0,0,0,0.12731,0,0.137158,0.103504,0,0.173933,0,0,0.122574,0,0,0.0934394,0,0,0.0979409,0.108846,0,0,0,0,0,0,0,0,0,0,0,0,0,0,0,0,0,0,0,0.0960515,0,0,0,0,0,0,0,0,0,0,0,0,0,0,0,0,0,0,0,0,0.203047,0.0951313,0.10729,0,0.195703,0,0.102477,0,0,0,0,0.107433,0,0,0,0,0.114037,0,0.104379,0,0,0,0,0,0,0,0,0.102626,0,0,0,0,0,0,0,0,0.103572,0,0.175269,0,0,0,0,0,0,0,0,0,0,0…
2737,0,0.37071,0,0.279998,0.284452,0,0,0,0,0,0,0,0,0.210019,0,0.222197,0,0,0,0,0,0,0,0,0,0.213034,0,0,0,0,0.893183,0.246021,0,0,0,0,0,0.228546,0,0,0,0,0.242531,0.211955,0,0,0,0,0,0,0,0,0,0,0,0,0.252093,0,0.402736,0,0,0.257943,0,0,0,0,0,0,0,0,0,0,0,0.324626,0,0,0,0,0,0,0,0,0,0,0,0,0,0,0,0,0,0,0,0,0.229129,0,0.244761,0,0,0,0,0,0,0,0,0,0,0,0,0,0,0,0,0.271469,0,0,0,0,0,0,0,0,0,0,0,0,0.214486,0,0,0,0,…
983,0,0,0,0,0,0,0,0,0,0,0,0,0,0.231522,0.197796,0,0,0,0.214046,0,0,0,0,0,0,0,0,0,0.196455,0,0,0,0,0,0,0,0,0,0.213583,0.235673,0,0.272482,0,0,0.196047,0,0,0.309362,0,0,0,0,0,0,0,0,0,0,0,0,0,0,0,0,0,0,0,0,0,0,0,0.288091,0,0,0,0.367322,0,0,0,0,0,0,0,0,0,0.282839,0.246792,0.227273,0,0,0,0.198047,0,0,0,0,0.26203,0,0,0,0,0,0,0,0,0,0,0,0.238657,0,0,0,0,0,0,0,0,0,0,0,0.239614,0,0,0,0,0.199557,0,0.195972,…
2126,0,0,0,0,0.1867,0,0,0,0,0,0,0,0,0.146951,0,0.230725,0,0.11898,0,0,0,0,0,0,0,0,0,0,0.118577,0,0,0,0,0,0,0.119978,0,0,0.179744,0,0,0.120992,0,0,0,0,0,0.112955,0.114398,0,0.134626,0.172723,0,0,0,0,0.11495,0,0.176422,0,0,0,0,0,0,0,0,0,0,0.183357,0.117951,0.177086,0,0.109873,0,0.138636,0,0,0,0,0,0,0,0,0,0.140334,0.117821,0.136312,0,0,0.112415,0,0,0,0,0,0.123068,0,0,0,0,0.107447,0,0,0,0,0,0,0,0,0,0…
5089,0,0,0.185096,0.214732,0.214234,0,0,0,0,0.187336,0,0,0,0.256865,0,0.290104,0,0,0,0,0,0.205658,0,0,0,0,0,0.211931,0,0,0.94896,0.246644,0,0.19664,0,0.349213,0,0,0.227195,0,0.217536,0.205449,0,0,0.185103,0,0,0.301097,0,0,0,0,0,0.192253,0,0,0.179095,0,0,0,0,0,0,0,0,0,0,0,0,0.195254,0.208097,0,0,0.413815,0,0.258835,0,0,0,0,0,0,0,0,0,0,0,0,0,0,0,0,0,0,0,0,0.178948,0,0,0,0,0,0,0,0,0,0,0,0,0,0,0,0,0,…
4281,0.183106,0,0,0.178052,0,0.370581,0.209979,0,0,0,0,0,0,0,0.264421,0,0,0,0.218366,0,0,0,0,0,0,0,0.186203,0.24703,0.201153,0,0,0,0,0,0.291194,0,0,0,0,0,0,0,0,0,0,0,0,0,0,0,0,0,0,0,0,0,0,0,0,0,0,0,0,0,0,0,0.202331,0,0,0,0,0,0.290385,0.182471,0,0,0,0,0,0.505918,0,0,0,0,0,0,0,0,0,0.230943,0,0,0,0,0,0,0,0,0,0,0,0,0,0.221933,0,0.176782,0,0,0,0.179917,0,0,0,0,0,0,0,0,0.267784,0,0,0,0,0,0,0,0,0,0,0,0,…
798,0.0749198,0,0,0,0,0,0.0707317,0,0,0,0,0,0.0922076,0,0.0639631,0.082446,0,0,0.0709601,0,0,0.056562,0.0711601,0.0561453,0,0,0,0.0869779,0.0782778,0,0,0,0,0,0,0.0666511,0,0,0,0,0,0,0,0,0,0,0,0,0,0,0.0570274,0,0,0,0,0,0,0,0.0823822,0,0,0,0,0,0,0,0,0,0,0.0829576,0.0674672,0,0,0.0952543,0,0,0,0.0724813,0,0,0,0,0,0,0.0909345,0,0,0,0.0621203,0,0,0,0,0,0,0,0,0,0,0,0,0,0,0.0650345,0,0,0,0,0,0,0,0.06003…
4742,0,0.096339,0,0.0996372,0,0,0,0,0,0,0,0,0.0824431,0.103897,0.0922393,0.0902477,0,0,0,0,0,0,0,0,0,0,0,0,0.0931012,0,0,0,0,0,0.118318,0,0,0,0,0,0,0,0,0,0,0,0,0,0,0,0,0,0,0,0,0,0.141516,0,0,0.0850456,0,0,0,0,0,0,0,0,0,0,0.101961,0,0,0.0924473,0,0.0902641,0,0,0,0,0.0850781,0,0,0,0,0.0947017,0,0.106023,0,0.0840066,0,0,0,0,0,0,0.0813385,0,0.154269,0,0,0,0,0,0.101289,0,0.0916507,0,0,0,0,0,0,0,0,0,0,…
1298,0.189366,0,0.164044,0,0,0,0.196293,0.121164,0,0,0,0,0.146108,0,0.134771,0,0,0,0,0,0.141893,0,0.122476,0,0,0.164718,0,0.158591,0,0,0,0,0,0,0,0,0,0.157076,0,0.118886,0,0,0,0,0,0.117604,0,0,0,0,0,0,0,0,0,0,0,0,0,0,0,0,0,0,0,0,0,0,0,0,0,0,0.187379,0,0,0,0,0,0.155437,0,0,0,0,0,0,0.130838,0,0,0,0,0,0,0,0,0,0,0,0,0.122593,0,0,0,0,0,0,0,0.155681,0,0,0,0,0,0,0,0,0,0,0,0,0,0,0,0,0,0,0,0,0.117038,0,0,0…
5163,0.265575,0.133285,0,0.211105,0,0,0.178521,0,0,0.12693,0,0.275783,0.190157,0,0.1692,0.241854,0.15504,0,0,0,0.238006,0,0,0,0,0,0,0.187649,0,0.14441,0,0,0,0.13331,0,0,0,0,0,0,0,0,0,0,0,0,0,0,0,0,0,0,0.214143,0,0,0,0,0,0,0,0,0,0,0,0.149795,0,0,0,0,0.178772,0,0,0,0,0,0,0,0,0,0,0,0,0,0,0,0,0,0,0,0,0,0,0,0,0.127254,0.128493,0,0,0,0,0,0,0,0,0,0,0,0,0,0,0,0,0,0,0,0,0,0,0,0,0,0,0,0,0,0,0,0.164369,0,0,…
3403,0,0.355113,0,0,0.251572,0,0,0,0,0,0,0,0,0,0,0,0,0,0,0,0,0,0,0,0,0,0,0,0.294646,0,0,0,0,0,0,0,0,0,0,0,0,0,0,0,0,0,0,0,0,0,0,0,0,0,0,0,0,0,0.254622,0,0,0,0,0,0,0,0,0,0,0,0,0,0,0,0,0,0,0,0,0,0,0,0,0,0,0,0,0,0,0,0,0,0,0,0,0.203619,0,0,0,0,0,0.208988,0.277343,0.2734,0.256335,0,0,0,0,0,0,0,0.194242,0.195036,0,0,0,0,0,0,0,0,0,0,0,0,0,0,0,0,0,0,0,0,0,0,0,0,0,0,0,0,0,0,0,0,0,0,0,0,0,0,0,0.197562,0,0,…
1671,0.379844,0,0,0.209152,0,0.369201,0.266709,0,0,0,0,0,0,0.202585,0,0.322614,0,0,0.203289,0.221079,0.221236,0.307808,0,0.353547,0,0,0,0.801871,0,0,0,0,0,0,0.250242,0,0,0,0.192797,0,0.43491,0,0,0,0,0,0.226883,0,0,0,0,0,0,0,0,0,0,0,0,0,0,0,0,0.200499,0,0,0,0,0,0.199016,0,0,0.211711,0.396442,0,0.293568,0.270344,0,0,0,0,0,0,0,0,0.270691,0,0,0,0,0,0,0,0,0,0,0.3191,0,0,0,0,0,0,0,0,0,0.306302,0,0,0,0,…
4113,0.113745,0,0.0757217,0.103873,0,0,0,0,0.0739343,0,0,0,0,0,0,0.0800049,0,0,0,0,0.105158,0,0,0,0,0,0,0,0,0,0.0647455,0,0,0,0,0,0,0,0,0,0,0,0,0,0,0,0,0,0,0,0,0,0,0,0,0,0.0923294,0.0715579,0,0,0,0,0.0652797,0,0,0,0,0.0636526,0,0.0721467,0,0,0.0688707,0.0846441,0,0,0,0,0.0663002,0,0,0.0717899,0,0,0,0.0824996,0,0,0,0,0,0,0,0,0.120587,0,0,0,0.117171,0,0,0,0,0,0,0,0.083942,0,0,0,0,0,0,0,0,0,0,0,0,0,…
4571,0.236377,0,0,0.535511,0,0,0.211193,0,0,0.312896,0,0,0,0,0.205001,0.191033,0,0,0.224558,0,0,0,0.187515,0.185996,0,0,0,0.29103,0,0,0.378533,0.284791,0,0,0,0,0.314614,0,0,0.270268,0,0,0,0,0.185529,0,0,0,0,0,0,0,0,0,0.206344,0,0.188618,0.255102,0.22728,0.259027,0.244648,0,0.22006,0,0.321241,0,0,0,0,0,0,0,0,0,0,0.257916,0,0,0,0,0,0,0,0,0,0,0,0,0,0,0,0,0,0,0.196911,0,0,0,0.221558,0,0,0,0,0,0,0,0,0…
5148,0.180259,0,0,0,0,0,0.111987,0,0,0,0,0,0.125963,0.108912,0.142952,0,0,0,0.113884,0,0.146141,0,0,0,0,0,0,0,0,0,0,0,0,0,0,0,0,0,0.101734,0,0,0,0,0,0,0,0,0,0,0,0,0,0,0,0,0,0,0,0,0,0,0,0,0,0,0,0,0,0,0,0.121468,0.11941,0,0,0,0,0,0,0,0,0,0,0,0,0,0,0,0,0,0,0,0,0,0,0,0,0.133846,0.0910329,0.0971922,0,0,0,0.135589,0.0961892,0.0988633,0,0,0,0,0.141491,0,0.113554,0.148165,0,0,0,0,0.0856086,0,0.108286,0,0…
3804,0,0,0,0,0,0,0,0,0,0,0,0,0,0,0,0,0,0,0,0,0,0,0,0,0,0,0,0,0,0,0,0,0,0,0,0,0,0,0,0,0,0,0,0,0,0,0,0,0,0,0,0,0,0,0,0,0,0,0,0,0,0,0,0,0,0,0,0,0,0,0,0,0,0,0,0,0,0,0,0,0,0,0,0,0,0,0,0,0,0,0,0,0,0,0,0,0,0,0,0,0,0,0,0,0,0,0,0,0,0,0,0,0,0,0,0,0,0,0,0,0,0,0,0,0,0,0,0,0,0,0,0,0,0,0,0,0,0,0,0,0,0,0,0,0,0,0,0,0,0,0,0,0,0,0,0,0,0,0,0,0,0,0,0,0,0,0,0,0,0,0,0,0,0,0,0,0,0,0,0,0,0,0,0,0,0,0,0,0,0,0,0,0,0,0,0,0,…
2350,0.19978,0,0,0.511886,0.191704,0,0.166294,0,0.243866,0.260986,0,0,0,0.231613,0.311322,0.220159,0,0,0,0,0.151568,0,0.308222,0.161281,0,0,0,0,0.18507,0.185112,0,0,0,0,0,0,0,0,0,0,0,0.208093,0,0,0,0,0,0,0,0,0,0,0,0,0,0,0.158438,0.247393,0,0.361911,0.25333,0,0.369663,0,0.27904,0,0,0,0,0,0,0.320467,0,0,0,0,0.176509,0,0,0,0,0,0,0,0,0,0,0,0,0,0,0.152352,0,0,0.152711,0,0.170753,0,0,0,0,0,0,0,0,0,0,0,…
4581,0,0,0,0.701753,0,0,0,0,0,0.339272,0,0,0,0,0,0.172721,0,0,0,0,0,0,0,0,0,0,0,0,0,0,0.181725,0,0,0,0,0,0.16425,0,0,0,0,0,0,0,0,0,0,0,0,0,0,0.146249,0,0,0,0,0.303686,0.399935,0,0.425754,0.186348,0,0.452445,0.15539,0.433879,0,0.160402,0,0,0,0,0,0,0,0,0.170877,0,0,0.162156,0,0,0,0,0,0,0,0,0.154678,0,0,0,0,0,0,0,0,0,0,0,0,0,0,0,0,0,0,0.161507,0,0,0,0,0,0,0,0,0,0,0,0,0,0,0.181596,0,0,0,0,0,0,0,0,0,0…
2995,0.0704181,0,0.0663618,0.0672126,0.101846,0,0,0,0,0,0,0,0.0795328,0,0,0.0960576,0,0,0.0716053,0,0,0,0,0,0,0,0,0.0609959,0.106289,0,0.0884036,0.0774253,0,0,0,0,0,0,0,0.0920057,0,0.103641,0,0,0.0838751,0,0,0,0,0,0,0,0,0,0.0755507,0,0.0648646,0,0,0,0,0,0,0,0,0,0,0,0,0,0,0.0662626,0,0,0,0,0,0,0,0,0,0,0,0,0,0,0,0,0,0,0,0,0,0,0,0,0.0663788,0,0,0,0,0,0,0,0,0,0,0,0.0755414,0,0,0,0,0,0,0,0,0,0,0,0,0,0…
386,0,0,0.0953342,0,0.0615494,0,0,0,0,0,0,0,0,0,0,0,0,0.049272,0.0408754,0,0,0,0,0,0,0,0,0,0.0399459,0,0.999971,0.0565478,0,0.0499728,0,0,0,0,0,0.0726792,0.0831337,0,0.0452356,0,0.0585827,0.072385,0,0.0622486,0,0,0.0425754,0.0460627,0,0,0,0,0.0478312,0,0,0,0,0,0,0,0,0,0,0,0,0,0,0,0,0.0530998,0,0,0,0,0,0,0,0,0,0,0,0,0,0,0,0,0,0,0,0,0,0,0,0,0.0423212,0,0,0,0,0,0,0,0,0,0,0,0,0,0,0,0.0654931,0,0.0488…
1342,0.156253,0,0.115966,0,0,0,0.136385,0,0,0,0,0,0,0,0.16018,0,0,0,0.186159,0,0.11295,0,0.129982,0,0,0,0,0.247311,0.272497,0,0,0,0,0,0,0,0.224328,0,0,0.112002,0,0.145631,0,0,0.12675,0,0,0,0,0,0,0,0,0,0,0,0,0,0,0,0,0,0,0,0,0,0,0,0,0,0,0.163658,0,0,0,0.160396,0,0,0,0,0,0,0,0,0.168097,0.196306,0,0.154699,0,0,0,0,0,0,0.153594,0,0.18187,0,0,0,0,0,0,0,0,0,0,0,0,0,0,0,0,0,0,0,0,0,0,0,0,0,0,0,0,0.297046…
2067,0,0,0,0.17325,0,0,0,0,0,0,0,0,0,0.277295,0,0.243673,0,0,0.167473,0,0,0,0.14911,0.18251,0,0,0,0,0,0,0.255203,0,0,0,0,0.177329,0,0,0.156531,0,0,0.158888,0,0,0.155492,0,0,0.147592,0,0,0,0,0,0,0,0,0.157686,0,0,0,0,0,0,0,0,0,0,0,0,0,0.152391,0.197971,0,0.200873,0,0.171208,0,0,0,0,0,0,0,0,0,0.17376,0,0,0,0,0,0.198151,0,0,0.241014,0,0.167826,0,0.202804,0,0,0,0,0,0,0,0.14816,0,0,0,0,0,0,0,0,0,0,0,0,…
3689,0.0890038,0,0,0.108249,0,0,0.122166,0,0,0.0834383,0,0,0,0,0.144305,0.0771309,0,0,0,0,0,0,0.150803,0,0,0,0,0,0,0,0,0,0,0,0.150883,0.0804318,0,0,0,0.0753897,0,0.143165,0,0,0,0,0,0,0,0.0856863,0.11166,0,0,0.0807387,0,0,0,0,0,0,0,0,0,0.076423,0,0,0.0753688,0,0,0,0.108436,0.0822231,0,0,0,0.0840999,0.076092,0,0,0,0,0,0,0,0.0880705,0.0974681,0,0.0786231,0,0,0,0,0,0,0.0972968,0,0,0,0,0,0,0,0,0,0,0,0…
17,0.234111,0.428284,0,0.259764,0.210605,0,0.250213,0,0.87023,0,0,0,0.205613,0.319761,0.390157,0.342274,0,0,0,0,0.193741,0.203819,0.300048,0.364677,0,0,0,0,0,0.238997,0,0,0,0,0,0,0,0,0,0,0,0,0,0,0,0,0,0,0,0,0,0,0,0,0,0,0,0,0.223318,0,0,0,0,0,0,0,0,0,0,0,0.215327,0,0,0,0,0,0.199604,0,0,0,0,0,0,0.209314,0,0,0,0,0,0,0,0,0,0,0.387995,0.190425,0,0,0,0,0,0,0.215511,0.343118,0,0,0,0,0,0,0,0,0,0,0,0,0,0,…
718,0.256864,0,0,0.292862,0,0,0.132332,0,0,0.132868,0.166763,0,0,0.132172,0.13055,0,0,0,0.149468,0,0.18312,0,0,0,0,0,0,0.170517,0,0,0,0,0,0,0,0,0,0,0,0.131687,0,0,0,0,0,0,0,0,0,0,0,0,0,0,0,0,0.153113,0.20146,0,0.165014,0.179512,0,0,0.211439,0.160483,0,0,0,0,0,0,0,0,0,0,0.137063,0,0,0,0,0,0,0.170351,0,0,0,0,0,0,0,0,0,0,0,0,0,0.143762,0,0.164651,0,0,0,0,0,0,0,0,0,0,0,0,0,0,0,0,0,0,0,0,0,0,0.127841,…
2268,0.0937824,0,0,0.0933146,0,0.102059,0.0953825,0,0,0,0,0.0903491,0,0.149082,0,0,0,0,0,0.107664,0,0,0,0.0994123,0,0,0,0.10506,0.0989638,0,0.162047,0.0947379,0,0,0.10071,0.126993,0.102928,0,0.106783,0,0,0.0919155,0,0,0,0,0,0.103787,0,0,0,0,0,0.0967707,0,0,0,0,0,0,0,0,0,0,0,0.0939515,0,0,0,0,0,0.134522,0,0.141417,0,0.0946822,0,0,0,0,0,0,0,0,0,0.0933618,0,0.107745,0,0,0.0931771,0,0,0,0,0,0,0,0,0,0…
5878,0.452691,0,0,0,0.172381,0.198113,0.231465,0,0,0,0,0,0.568058,0,0.386023,0,0,0,0.162119,0,0.347678,0,0,0,0,0,0,0,0,0,0,0,0,0,0,0,0,0,0,0,0,0,0,0,0,0,0,0,0,0,0,0,0,0,0,0,0,0,0,0,0,0.15464,0,0,0,0,0,0,0,0,0,0.165093,0.283598,0,0,0,0,0,0,0,0,0,0,0,0.204928,0,0,0,0,0,0,0,0.173865,0,0,0,0,0,0.187377,0,0,0,0.165957,0,0,0,0,0,0,0,0,0,0,0,0,0,0,0,0,0,0,0.171369,0,0,0,0,0,0.186277,0,0,0,0,0,0,0,0,0.15…
116,0.423971,0.168035,0,0.143862,0,0.13254,0.307206,0.140639,0.970026,0,0,0.190693,0.142333,0,0.242923,0.192394,0,0,0,0,0.255919,0,0.136565,0.186053,0,0,0.14062,0,0,0,0,0,0,0,0,0,0,0.145677,0,0,0,0.130189,0,0,0,0,0,0,0,0,0,0,0.184187,0,0,0,0,0,0,0,0,0,0,0,0,0,0,0,0,0,0.133115,0,0.156945,0,0,0,0,0,0,0,0,0,0,0,0,0,0,0,0,0,0,0,0,0,0.219383,0.134981,0,0,0.226248,0,0,0,0,0.132101,0,0,0,0,0,0,0,0,0,0,0…
5662,0,0,0,0.14969,0,0,0,0,0,0,0,0,0,0.108292,0.198732,0,0,0,0,0,0,0,0.10726,0.136959,0,0,0,0.228248,0,0,0.118883,0,0,0,0.174303,0,0.153111,0,0,0.108181,0,0,0,0.104743,0,0,0.115307,0.131644,0,0,0.235666,0.103932,0,0.14239,0,0,0,0,0,0,0.142081,0,0,0.141033,0,0,0.110446,0,0,0,0.108224,0,0,0,0.191193,0.119349,0,0,0.103523,0,0,0,0,0,0,0.113341,0,0.144674,0,0,0,0,0,0,0,0,0,0,0,0,0,0,0,0,0,0,0,0,0,0,0,…
2180,0.291019,0,0,0.119335,0.241,0,0.1481,0,0,0,0,0.191649,0.188788,0,0.1176,0,0,0,0.189224,0,0.241905,0.149893,0,0,0,0,0,0,0,0,0,0,0,0,0,0,0,0,0.130852,0,0,0.126776,0,0,0,0,0,0,0.113156,0,0,0,0,0.129325,0,0,0,0,0,0,0,0,0,0,0,0,0,0,0,0.126961,0,0.173108,0,0,0,0,0,0,0,0,0,0,0,0.123095,0.14702,0,0,0,0,0,0,0,0.210856,0,0.115286,0,0,0,0,0,0,0,0,0,0,0,0,0,0,0,0,0,0,0,0,0,0,0,0,0,0,0,0,0,0,0,0,0.179813…
2924,0.170754,0,0.13955,0.149415,0,0,0.113536,0.102393,0,0.106255,0,0.123071,0,0.0929946,0.10137,0,0,0.0880729,0,0,0.131358,0,0.124159,0,0,0,0,0.08502,0.102669,0,0,0.108661,0,0,0.0901468,0.146823,0,0,0,0,0,0.148653,0,0,0,0,0,0,0,0,0.0892163,0,0,0.0980202,0,0,0,0,0,0,0,0,0,0,0.0903754,0,0,0,0,0,0,0,0.0899667,0.0891638,0,0,0,0,0,0,0,0,0,0,0,0,0,0,0,0,0,0,0,0,0,0,0,0,0.0888137,0,0,0,0,0,0,0,0,0,0,0,…
2940,0.160219,0.0866266,0,0,0.117394,0.0964932,0.119675,0,0,0,0,0,0.110352,0,0,0.11953,0,0,0.102022,0,0.119184,0.119889,0.144645,0.104018,0.108631,0,0,0.171409,0.106356,0,0,0,0,0,0,0,0,0,0,0,0,0,0,0,0,0,0,0,0,0,0.126913,0.0894949,0,0,0,0,0,0,0,0,0,0,0,0,0,0,0,0,0,0.122049,0.0914065,0.105687,0,0.0946135,0,0,0.11819,0.12012,0,0,0,0,0,0,0,0,0,0,0,0,0,0,0,0,0,0,0,0.106135,0,0,0,0,0,0,0,0,0,0,0,0,0,0,…
1631,0.0657084,0,0,0.0830074,0.0900927,0,0.0826967,0,0,0.0923252,0,0,0,0.0616627,0,0.0862288,0.0833831,0.0655489,0,0.0599994,0,0.0713821,0,0.0670864,0,0,0,0,0,0,0.0589673,0,0,0,0,0.0768559,0,0,0,0,0,0.0777295,0,0,0,0.0613129,0,0,0.0585405,0,0,0,0,0,0,0,0,0,0,0,0,0,0,0,0,0,0,0,0,0.0961894,0.0595984,0.0688951,0,0.0804788,0,0.0562334,0,0,0,0,0,0,0,0,0,0.0801777,0,0.0594145,0,0,0,0,0,0,0.057401,0,0.0…
4711,0.257466,0,0.427248,0,0,0,0,0.243257,0,0,0,0,0,0.239791,0.211304,0,0,0.399695,0,0,0,0,0.319421,0.209258,0,0.232123,0,0,0,0,0.271023,0.200909,0.260502,0,0,0,0,0,0,0,0,0.224256,0,0,0.248752,0,0,0,0,0,0,0,0,0,0,0,0.237546,0,0,0,0,0,0,0,0,0,0,0,0,0,0,0,0,0,0,0,0,0,0,0,0,0,0,0,0,0,0,0,0,0,0,0,0,0,0,0,0,0,0.93241,0,0,0,0,0,0,0,0.208806,0,0.225672,0,0,0,0,0,0,0,0,0,0,0,0,0,0,0,0,0,0,0,0.190829,0,0,…
2108,0.375285,0.231548,0,0.220759,0.377527,0.207491,0.304698,0.277519,0.279172,0,0,0,0.272885,0.203135,0,0.301316,0,0,0.630621,0,0.209185,0.203655,0,0,0,0,0,0,0.267106,0,0.219305,0,0,0.214001,0,0,0,0,0,0,0,0.41549,0,0,0,0,0,0.277221,0,0,0,0,0.258675,0,0,0,0,0,0,0,0,0,0,0,0,0,0,0,0,0,0,0.204577,0,0,0,0.215107,0,0,0,0,0,0,0,0,0,0,0,0,0,0,0,0.220097,0,0,0,0,0.220472,0,0,0,0,0,0,0,0,0,0,0,0,0,0,0,0,0…
914,0.177971,0,0,0.168663,0,0,0.144162,0,0,0,0,0,0,0,0.168032,0.145578,0,0,0,0,0,0.153138,0,0.461579,0,0.13721,0,0.972994,0,0,0,0.138319,0,0,0.159174,0,0,0,0,0,0,0,0,0,0,0,0.149038,0,0,0.139578,0,0,0,0,0,0,0.155863,0,0,0,0,0,0,0,0,0,0,0,0,0,0,0,0,0.123268,0,0.187763,0,0,0,0,0,0,0,0,0,0,0,0.161191,0,0,0,0,0,0,0.126977,0,0,0,0,0,0,0,0,0,0.132449,0,0.174066,0,0,0,0,0,0,0,0,0,0,0,0,0,0,0,0,0,0,0,0.17…
4329,0,0,0,0.161197,0,0,0,0,0,0,0,0,0.153168,0.146934,0.209701,0,0,0.174312,0,0,0,0,0.127165,0.176899,0,0,0,0.129384,0.139088,0,0,0,0,0,0,0,0,0,0,0,0,0,0,0,0,0,0,0,0,0,0.164907,0,0,0,0,0.12388,0.234465,0,0,0,0,0,0,0,0,0,0,0,0,0,0.167558,0.143029,0,0,0,0,0,0,0,0,0,0,0,0,0,0,0,0,0,0.177801,0,0,0,0,0,0,0,0,0.172587,0,0,0,0.133723,0.150773,0,0,0.133236,0,0,0.161707,0.139376,0.130224,0.141507,0,0,0,0,…
1986,0.496874,0.175852,0,0.17753,0,0.242932,0.388394,0.176946,0,0,0,0.17646,0,0,0,0,0,0.180342,0,0.291909,0.230587,0.228757,0.194414,0,0,0,0,0,0,0.215397,0,0,0,0,0.217953,0,0,0,0,0,0.218256,0,0,0,0,0.237745,0,0,0,0,0,0.281916,0,0,0,0,0,0,0,0,0,0,0,0,0,0,0,0,0,0.178128,0,0,0.234914,0.184288,0,0,0,0,0.174465,0,0,0,0,0,0,0,0,0,0,0,0,0,0,0,0,0,0,0,0,0,0,0,0,0.175673,0,0,0,0,0,0,0,0,0,0,0,0,0,0,0,0,0,…
517,0.600064,0.307279,0,0.164196,0.236015,0,0.208962,0,0,0,0,0.448462,0,0,0,0.164798,0.173465,0,0,0.178183,0.40301,0.1874,0,0,0,0,0,0.172619,0,0,0,0,0,0.153549,0,0,0,0,0,0,0,0,0,0,0,0,0,0,0,0,0,0,0.239502,0,0,0,0,0,0,0,0,0,0,0,0,0,0,0.259136,0,0.240487,0,0,0.213365,0,0,0,0,0,0,0,0,0,0,0,0,0,0,0,0,0,0,0,0.163605,0,0,0,0,0,0,0,0,0,0,0.201586,0,0,0,0,0,0,0,0,0,0,0,0,0,0,0,0,0,0,0,0,0,0,0,0.355033,0,…
2110,0.243864,0,0,0,0.380412,0,0.161638,0,0,0,0,0,0.241077,0,0,0,0,0,0.225811,0,0.158956,0,0,0,0,0,0,0,0.162034,0,0,0,0,0,0,0,0.185731,0,0,0,0,0,0,0,0,0,0.155505,0.221702,0,0,0,0.168889,0,0,0,0,0,0,0.275746,0,0,0,0,0,0,0,0,0,0,0,0,0,0.17105,0,0,0,0,0,0,0,0,0,0,0,0,0.183741,0,0,0,0,0,0,0,0,0,0,0,0.171644,0.20169,0,0.145699,0,0,0,0,0,0,0,0,0,0,0,0,0,0,0,0,0,0,0,0,0,0,0,0,0,0,0.268219,0,0.187679,0.2…
4615,0,0,0,0.669393,0,0,0,0,0,0.311165,0,0,0,0,0,0.161607,0,0,0,0,0,0,0,0,0,0,0,0,0,0,0.261767,0,0,0,0,0,0,0,0,0,0,0,0,0,0,0,0,0,0,0,0,0,0.241625,0,0,0,0.241373,0.420128,0,0.376451,0.174224,0.161853,0.465106,0.206346,0.389289,0,0.182971,0,0,0,0,0,0,0,0,0,0,0,0,0,0,0,0,0,0,0,0,0,0,0,0,0,0,0,0.179477,0,0,0,0,0,0,0,0,0,0.176273,0,0,0,0,0,0,0,0,0,0,0,0,0,0,0,0,0.156744,0,0,0,0,0,0,0,0,0,0,0,0,0,0,0,0…
154,0,0,0,0.279089,0,0,0,0,0,0,0,0,0,0.170383,0.236132,0.258138,0,0,0,0,0,0,0.2092,0.274575,0,0,0,0.295747,0,0,0.157702,0,0,0,0,0,0.191378,0,0,0.166274,0,0,0,0,0,0,0,0.1658,0,0,0,0,0,0,0,0,0.178484,0,0.475223,0,0,0,0.16177,0,0.155268,0,0.17137,0,0,0.194662,0.180195,0.204944,0,0,0,0.169203,0,0,0,0,0,0,0,0,0,0,0,0.358409,0,0,0,0,0,0,0.362791,0,0.158132,0,0,0,0,0,0,0,0,0,0,0,0,0,0,0,0,0,0,0,0,0,0,0,…
3048,0.168673,0,0,0.155228,0,0.104684,0.166812,0,0,0,0,0,0,0.100974,0.140028,0,0,0,0.116012,0,0.128459,0,0,0.084903,0,0,0,0,0,0,0,0,0,0,0,0,0.180137,0,0,0,0,0,0,0,0,0,0,0.104883,0,0,0,0,0,0,0,0,0,0.110157,0.0905428,0.0804857,0.103184,0,0,0.0923824,0.0949949,0,0,0,0,0,0,0.0844861,0.126691,0,0,0.0963732,0,0,0,0,0,0,0,0,0.104651,0.109654,0,0,0,0,0,0,0,0,0,0,0,0,0,0,0,0,0,0,0,0,0,0,0,0,0,0,0,0,0,0,0,…
2582,0.16386,0.227059,0.165319,0,0,0,0,0,0,0,0,0,0.143475,0,0,0,0,0.208719,0,0,0,0,0,0,0,0.17616,0,0,0,0,0,0.144667,0,0,0,0,0,0,0,0,0,0,0,0,0,0,0,0.138935,0,0,0,0,0,0,0,0,0,0,0,0,0,0,0,0,0,0,0,0,0,0,0,0,0,0,0,0,0,0,0,0,0,0,0,0,0,0,0,0,0,0,0,0,0,0,0,0,0,0,0,0.156898,0,0,0,0.161056,0,0,0.135404,0,0,0.185367,0.176225,0,0,0.158939,0.238722,0,0,0,0,0,0,0,0,0,0.229026,0,0,0.226726,0,0,0,0,0,0,0,0,0,0,0…
4039,0.104797,0,0,0.175162,0,0.132402,0.137552,0,0,0.13849,0,0,0,0.101743,0.138833,0.204499,0,0,0,0.109036,0,0,0.147046,0.186964,0,0,0,0.142746,0,0,0,0.115014,0,0,0.118122,0.110498,0.100973,0,0,0,0,0.0994635,0,0,0,0,0,0,0,0,0,0,0,0,0,0,0.101488,0,0,0,0.0992731,0.120767,0,0,0,0,0,0,0,0,0.159202,0.11026,0,0,0,0.0985687,0,0,0,0,0,0,0,0,0,0,0.125123,0.116443,0,0,0,0,0,0,0.156812,0,0,0,0,0,0,0,0,0,0,0…
4414,0.617522,0.224535,0,0,0.200784,0,0.358553,0,0,0,0,0.211694,0.263263,0,0,0,0,0,0.259516,0,0.265112,0.253415,0,0,0,0.219365,0,0,0,0,0,0,0,0.305006,0,0,0.230305,0,0,0,0,0,0,0,0,0,0,0,0,0,0.203192,0,0.283478,0,0,0.216653,0,0,0.281878,0,0,0,0,0.221862,0,0,0,0.252435,0,0.362289,0.291147,0,0,0,0,0.232576,0,0,0,0,0,0,0,0,0,0.219723,0,0,0,0,0,0,0,0,0,0,0,0,0,0.312704,0,0,0,0,0,0.336293,0.218396,0,0,0…
4899,0.242687,0.205888,0.290977,0,0.307005,0,0,0.231553,0.278623,0,0,0,0,0,0,0.310284,0,0.236616,0,0,0,0,0.193209,0,0,0.218465,0,0,0,0,0.82953,0.490725,0.455196,0,0,0,0,0,0,0.255776,0,0.221696,0.182235,0,0,0,0,0.246643,0,0,0,0,0,0.179022,0,0,0,0,0.229591,0,0,0,0,0,0,0,0,0,0,0,0,0,0,0,0,0,0,0,0,0,0,0,0.202521,0,0,0,0,0,0,0,0,0,0,0,0,0,0,0,0.349159,0.26636,0,0,0,0,0,0,0,0,0,0,0.293941,0,0,0.197201,…
2139,0,0,0,0.257134,0,0.27683,0.280325,0,0,0.193808,0,0,0,0,0,0,0,0,0,0.366792,0,0,0,0.213896,0,0,0,0.249731,0,0,0,0,0,0.200682,0.611332,0,0.195242,0,0.425674,0,0,0.231586,0,0,0,0,0,0,0.29955,0,0,0,0.318944,0,0.263427,0,0,0,0,0,0,0,0,0,0,0,0,0,0,0.357655,0,0,0,0.203327,0,0.200029,0,0,0.205184,0,0,0,0,0,0.21553,0.234834,0,0.192912,0,0,0,0,0,0,0.207012,0,0,0,0,0,0,0,0,0,0,0,0,0,0,0,0,0,0,0,0,0,0,0,…
830,0.107593,0.109222,0.129444,0.102471,0.121276,0,0,0,0.11822,0,0,0,0,0,0,0,0,0,0,0,0,0,0,0,0,0.103999,0,0,0,0,0.149022,0.121534,0,0,0,0,0.12268,0.228143,0,0.138725,0,0,0,0,0,0,0,0.212107,0,0,0,0,0.132642,0,0,0,0,0,0.135799,0,0,0,0,0,0,0,0,0,0,0,0,0,0,0,0,0,0,0,0,0,0,0,0,0,0,0,0,0,0,0,0,0,0,0,0,0,0,0,0.141317,0.223511,0,0,0,0,0,0,0.104083,0,0,0,0,0,0,0,0.10481,0,0,0,0,0,0,0,0,0,0,0,0,0,0.101562,…
4280,0.159014,0.167221,0,0,0,0,0.136516,0,0.220225,0,0,0,0.166462,0,0.127072,0.141156,0,0,0,0,0.148029,0,0,0,0,0,0,0,0,0,0,0,0,0,0,0,0,0,0,0,0,0,0,0,0,0,0,0,0,0,0,0,0,0,0,0,0,0,0.163647,0,0,0,0,0,0,0,0,0,0,0,0.136834,0,0,0,0,0,0,0,0,0.124267,0,0,0,0,0,0,0,0,0,0,0,0,0,0,0,0,0,0,0.204889,0,0,0,0,0.150416,0.123234,0.154836,0.190651,0,0,0,0,0,0,0.137512,0,0,0,0,0,0,0,0,0,0,0,0,0,0,0,0,0,0,0,0,0,0,0,0…
6015,0.466489,0.25186,0.115651,0.127767,0,0.131341,0.251915,0,0.239666,0,0,0.320968,0.161987,0,0,0,0,0,0.25034,0,0.417801,0.125551,0.147338,0,0,0,0,0,0,0,0,0,0,0,0,0,0,0,0,0,0,0,0,0,0,0,0,0,0.113508,0,0,0,0.118411,0,0,0.117806,0,0,0,0,0.112975,0,0,0,0,0,0,0,0,0.223912,0,0,0.112418,0,0,0,0,0,0,0,0,0,0,0,0,0,0,0,0,0,0,0,0,0,0,0,0,0,0,0,0,0,0,0.257907,0,0,0.147806,0,0,0,0,0.223445,0,0,0,0,0,0,0,0,0,…
6201,0.23701,0,0.453519,0.193526,0,0.17648,0,0,0,0,0,0,0,0,0,0,0,0.17972,0,0,0,0.19627,0,0,0,0.28567,0,0.20507,0,0,0.301877,0.243221,0,0.398371,0,0,0,0.203194,0,0.337382,0,0,0,0,0,0.281024,0,0,0,0,0,0,0,0,0,0,0,0,0,0,0,0,0,0,0,0,0,0.29859,0,0,0,0,0.232996,0,0,0,0,0,0,0,0,0,0,0,0,0,0,0,0,0,0,0,0,0,0,0,0,0,0,0.345732,0,0,0,0,0,0,0.242297,0,0,0.178103,0,0,0,0,0,0,0,0,0,0,0,0,0,0,0,0,0.201138,0.20973…
873,0.0823444,0,0,0.0892131,0.0940043,0.0720664,0,0,0.0782193,0,0,0,0,0.0931656,0,0.0800049,0,0,0.0900012,0,0,0,0,0.0791632,0,0,0,0,0.0853501,0,0.111548,0,0,0,0,0,0,0,0,0.070629,0,0.0979154,0.0993055,0,0,0,0,0.0953724,0,0,0,0,0,0.08412,0,0,0,0,0.0739582,0,0,0,0,0,0,0,0,0,0,0,0.0683524,0.125571,0,0,0,0.0940876,0,0,0,0,0,0.0760475,0,0,0,0.112644,0,0.0863828,0,0,0,0.0963006,0,0.0938771,0,0,0.0887673…
4353,0,0,0,0,0,0,0.121397,0,0,0,0,0,0,0.135312,0,0.283882,0,0,0,0,0,0,0,0.162426,0,0,0,0.187536,0,0,0.111371,0,0,0,0,0.207625,0,0,0,0,0,0,0,0,0,0,0,0,0,0,0,0,0,0,0,0,0,0,0.109623,0,0,0,0,0,0,0,0,0,0,0,0,0.194072,0,0.994981,0,0.184739,0.181106,0,0,0,0,0,0,0,0,0,0,0.13374,0,0,0.140416,0,0,0,0.139692,0,0.116861,0,0,0,0,0,0,0.111838,0,0,0.127273,0,0,0,0.116425,0,0,0,0,0,0,0.203335,0,0.140596,0,0,0,0,…
3947,0.231569,0,0,0,0,0.211088,0.157607,0,0,0,0,0.313444,0,0.149789,0,0,0,0,0,0,0.174403,0,0,0,0,0,0,0.17877,0,0,0,0,0,0,0,0,0,0,0.174133,0,0,0,0,0,0,0,0,0.151014,0.218262,0,0,0,0,0,0,0,0,0,0,0,0,0,0,0,0,0,0,0,0,0.306042,0,0,0.236752,0.235682,0,0,0,0,0,0,0,0,0,0,0,0.152911,0,0,0,0,0,0,0,0,0.209913,0.334054,0,0,0,0,0,0.148921,0,0,0.155925,0,0,0,0,0,0,0,0,0,0,0,0,0,0,0,0,0,0,0,0,0,0,0.176677,0,0,0,…
1730,0,0,0.0951381,0.144543,0,0,0,0,0,0.105505,0,0,0,0.153031,0,0.0914547,0,0,0.142505,0,0,0,0,0.0881997,0,0,0,0,0.130186,0,0.107805,0,0,0,0,0,0,0,0,0.123786,0,0.13299,0,0,0.178301,0,0,0,0,0,0,0,0,0.118834,0,0,0,0,0,0.105938,0,0,0,0,0,0,0,0,0,0,0,0,0,0,0,0.126268,0,0,0,0,0,0,0,0,0,0.0916426,0.109721,0.087867,0,0,0,0.137119,0,0,0,0,0,0,0,0,0,0,0,0,0,0,0,0,0.129923,0,0,0,0,0,0,0,0,0,0,0,0.0951212,0…
3904,0.170867,0,0.184363,0.343564,0,0.129052,0.144371,0,0.36968,0.154775,0,0,0,0,0.152607,0.159392,0,0,0,0,0,0,0.203017,0,0.123633,0,0,0,0,0.28436,0.119876,0,0,0,0,0,0,0.136226,0,0,0,0.120751,0,0,0,0,0,0,0,0,0,0,0,0,0,0,0,0.244072,0,0.181737,0.148673,0,0.188754,0,0.149172,0,0,0,0,0,0,0.1642,0.122909,0,0,0,0,0,0,0,0,0,0,0,0,0,0.131512,0,0,0,0,0,0,0,0.226069,0.119542,0,0,0.145897,0,0,0,0,0.221036,0…
1142,0,0,0,0.265462,0,0,0,0,0,0.15962,0,0,0,0.140471,0.125258,0,0,0,0,0,0,0,0,0.150337,0,0.125423,0,0.136122,0.127513,0,0,0.167457,0,0,0.169804,0,0.194428,0,0,0.215556,0,0.17947,0,0,0,0,0.146973,0,0.12664,0,0,0,0,0,0,0,0.139346,0,0,0,0,0,0,0,0.153424,0,0,0,0,0,0.175223,0.166101,0,0,0,0.150908,0,0,0,0,0,0,0,0.134455,0,0.138164,0.145169,0,0,0,0.17821,0,0,0,0.165455,0,0.126347,0,0,0,0,0,0,0,0,0,0,0,…
4526,0.143349,0,0.186387,0.463051,0,0,0,0,0,0.257155,0,0,0,0,0.169465,0.198533,0,0,0,0,0,0.145815,0,0,0,0,0,0.189629,0,0,0,0.239331,0,0,0.185404,0,0.193758,0,0,0,0,0.167783,0,0,0,0,0,0,0,0,0,0.141535,0,0.174109,0.176087,0,0.243372,0.215419,0,0.248241,0.175463,0,0.21982,0,0.283573,0,0.153948,0,0,0,0.189279,0,0,0,0,0,0,0,0,0,0,0,0.141652,0,0,0,0,0,0,0,0,0,0,0,0,0,0,0,0.183717,0,0,0,0,0,0,0,0,0,0,0,…
3203,0.106699,0.0855672,0.0819015,0.116172,0,0.108014,0,0,0,0,0.0860611,0,0.1275,0,0,0.0732345,0,0,0.102071,0,0.0770753,0,0,0,0,0,0,0,0.109871,0,0,0,0,0,0,0,0,0.0823606,0,0,0,0,0,0,0.0911516,0,0,0,0,0,0,0,0,0,0.0863119,0,0.0776602,0,0,0,0,0,0,0,0.0749891,0,0,0,0,0,0,0.0763284,0.102267,0,0,0,0,0,0,0,0,0,0,0,0,0.0805908,0,0,0,0,0,0,0,0,0,0,0,0,0,0,0,0,0,0,0,0.0740474,0.0790327,0,0,0.0858682,0,0,0,0…
5991,0.161382,0,0,0,0.178483,0,0,0,0,0,0,0,0,0,0,0,0,0,0.155702,0,0,0,0,0,0,0,0,0,0.20991,0,0,0,0,0,0,0,0,0,0,0,0,0,0,0,0.182008,0,0,0.219835,0,0,0,0,0,0,0,0,0,0,0.30365,0,0,0,0,0.224863,0,0,0,0,0,0.186926,0,0,0,0,0,0,0,0,0,0,0,0,0,0,0,0.184287,0,0,0,0,0,0,0,0,0,0,0,0,0,0,0,0,0,0,0.160395,0,0,0,0,0,0,0,0,0,0.286372,0,0,0,0,0,0.181104,0,0,0,0,0,0.152153,0,0,0,0,0,0,0.387032,0,0,0.20607,0,0,0,0,0,0…
5479,0,0,0,0.229375,0,0,0.188683,0,0,0,0,0,0,0,0.210505,0,0.224871,0,0,0,0,0,0,0,0,0,0,0.277888,0.24903,0,0,0,0,0,0,0,0.254124,0,0,0,0,0,0,0,0,0,0.670059,0,0,0,0,0,0,0,0,0.241016,0,0,0.420333,0,0,0,0,0,0,0,0.226763,0,0,0,0,0,0,0,0,0.198558,0,0,0.19443,0,0,0,0,0,0.236879,0.230196,0,0.459299,0.204119,0,0,0,0,0,0.225113,0,0,0,0,0,0,0,0,0,0,0,0,0,0,0,0,0,0,0,0,0,0,0,0,0,0,0.345254,0,0,0,0,0.200886,0,…
701,0.143165,0,0.342642,0.247028,0,0,0,0,0,0.206751,0.127398,0,0,0,0,0.214578,0,0,0.146853,0,0,0,0,0,0,0,0,0,0.153688,0,0.162344,0,0,0,0,0,0,0,0,0.271629,0,0.195312,0,0,0,0,0,0,0,0,0,0,0,0.195505,0,0,0.16548,0,0,0,0,0,0,0,0.135012,0,0,0,0,0,0.167809,0.235148,0,0.138608,0,0.155979,0,0,0,0,0,0,0.151486,0,0,0,0.141274,0,0,0,0,0,0,0.201642,0,0,0.268193,0,0,0,0,0,0,0,0,0,0,0,0,0,0,0,0,0,0,0,0,0,0,0,0.…
2895,0.130543,0,0.111524,0.116862,0,0.174333,0.123969,0,0.104089,0,0,0,0,0,0.131991,0.13168,0,0,0,0,0,0.121271,0.12377,0.174143,0,0.110837,0,0.128693,0,0,0.204166,0.130512,0,0,0,0,0.146209,0.122997,0,0.109237,0,0,0,0,0,0,0,0.108421,0,0,0,0,0,0,0,0,0,0,0,0,0,0,0,0,0,0,0,0,0,0,0,0,0,0.13846,0,0.107562,0,0,0,0,0,0,0,0,0.103962,0,0,0,0,0,0,0,0,0,0.117028,0,0,0,0,0,0,0,0,0,0,0,0.105758,0,0,0,0,0,0,0,0…
3045,0.14056,0.154094,0,0.138016,0,0.132903,0,0,0,0,0,0,0.146668,0,0,0,0,0.145747,0.176605,0,0,0,0.119755,0,0,0,0,0,0.256396,0,0,0,0,0,0,0,0,0,0,0.117934,0,0.172281,0,0,0,0,0,0,0,0,0,0,0,0,0,0.156836,0,0,0.168625,0,0,0,0,0.12077,0,0,0,0,0,0.139151,0,0.181213,0,0,0,0,0,0,0,0,0,0.14342,0,0,0,0,0,0,0,0,0,0,0,0,0,0,0.117871,0,0,0,0,0.185537,0,0,0,0,0,0.188754,0,0,0,0.126037,0,0.128106,0,0,0,0,0,0,0,0…
1400,0.102331,0,0.071579,0.0797114,0,0.102118,0.132739,0,0,0,0,0,0,0,0,0.0819452,0,0,0,0,0,0.085261,0,0.0998758,0,0,0,0.138282,0,0,0,0.115365,0,0.0937791,0,0.102751,0.139059,0,0,0.0989635,0,0,0,0.0747005,0,0,0,0,0,0.102442,0,0,0,0,0,0,0,0,0,0,0,0,0,0,0,0,0,0,0,0,0.086251,0,0,0.0959131,0,0.106698,0,0,0,0,0.0778915,0,0,0,0.0764544,0.0871784,0,0.106643,0,0,0,0,0,0,0,0,0,0,0,0,0,0,0,0,0,0,0.0813855,0…
1370,0.365561,0,0.258638,0.158679,0,0,0.216935,0,0,0,0,0,0,0,0.152491,0,0,0,0,0,0.210349,0,0.146557,0.180827,0,0.153625,0,0,0,0,0.156956,0,0,0,0,0,0.158181,0.230696,0,0.17012,0,0.176851,0,0,0,0.145582,0,0,0,0,0,0,0,0.246698,0,0,0,0,0,0,0,0,0,0,0,0,0,0,0,0,0,0.156154,0,0,0,0,0,0,0,0,0,0,0,0,0,0,0,0,0,0,0,0,0,0,0.180757,0,0.291559,0,0.25641,0,0,0,0,0,0,0,0,0,0,0,0,0,0,0,0,0,0,0,0,0,0,0,0,0,0,0.1652…
471,0.149438,0.240092,0,0,0,0.22519,0.213593,0,0,0,0,0,0,0,0,0.153458,0,0,0.342772,0,0,0,0,0,0,0,0,0,0.261516,0,0,0.167349,0,0,0.202461,0.219099,0.197683,0,0,0,0,0,0,0,0.161635,0,0,0,0,0,0,0,0,0,0.182503,0,0,0,0.243373,0,0,0,0,0,0,0,0,0,0,0.177349,0,0.220803,0.1544,0,0,0.203649,0,0,0,0,0,0,0,0.167059,0.169074,0,0,0,0,0,0,0,0,0,0,0,0,0,0,0,0,0,0,0,0,0.418298,0.19149,0,0.14799,0,0,0,0,0,0,0,0,0,0,0…
2252,0.256377,0,0.170199,0.302486,0,0,0.166734,0,0,0.183852,0,0,0.272867,0,0.203911,0,0,0,0,0,0.21959,0.14815,0.160641,0,0,0,0,0.405566,0,0,0,0,0,0,0,0,0.274074,0,0,0.270909,0,0,0,0,0,0,0.156995,0.165471,0,0,0,0,0,0.160571,0,0.270879,0,0.161856,0,0.1635,0.17074,0,0,0.164818,0.195277,0,0,0,0,0,0,0,0,0,0,0,0,0.242109,0,0,0,0,0,0,0,0,0,0,0,0,0,0,0,0,0.153102,0,0,0,0,0,0,0,0,0,0,0,0,0,0,0,0,0,0,0,0,0…
5421,0,0,0,0.0883085,0,0,0,0,0.0763554,0,0,0,0,0.0769479,0.123995,0.0837794,0,0,0.106522,0,0,0,0.0965117,0,0,0,0,0,0.0974698,0,0,0.0665545,0,0,0,0,0.110979,0,0.102339,0,0,0.084949,0.0677281,0,0,0,0,0.112541,0,0,0.0714495,0,0,0,0,0,0.0956553,0,0,0,0,0,0,0,0,0,0,0,0,0,0.1205,0.0713304,0,0,0,0.0991633,0,0,0,0.0801781,0,0,0.0705916,0,0.0769707,0,0,0,0,0,0,0,0,0,0,0,0,0,0.0810103,0,0,0,0,0,0.0669543,0…
3990,0.192235,0,0,0.16636,0,0,0,0,0.150768,0,0,0,0,0.215195,0,0.206648,0,0,0.20695,0,0,0,0,0,0,0,0,0,0,0,0.496978,0.176507,0,0,0,0,0,0,0.25952,0.162874,0,0.186793,0.215866,0,0,0,0,0.153852,0,0,0,0,0,0,0,0,0.25638,0,0,0,0,0,0,0,0,0,0,0,0,0,0.153366,0.20248,0,0.230255,0,0.229939,0,0,0,0,0.201687,0.171623,0,0,0,0,0.183619,0,0,0,0,0,0,0,0,0,0,0,0,0,0,0,0,0,0.152044,0,0,0,0,0,0,0,0,0,0,0,0,0,0,0.16608…
2039,0.350586,0,0,0.281778,0,0,0.223742,0,0,0,0,0,0,0,0,0,0,0,0,0,0.237594,0,0,0,0,0,0,0,0,0,0,0,0,0,0,0,0,0,0,0,0,0,0.191739,0,0,0,0,0,0,0,0,0,0,0,0,0,0.198263,0,0,0.196046,0,0,0.200232,0.23355,0,0,0,0,0,0,0,0.230479,0.218785,0,0,0,0.195702,0,0.204668,0,0,0.227155,0,0,0,0,0,0,0,0,0,0,0,0,0.216495,0,0,0.294158,0.22147,0,0,0,0,0,0,0,0,0,0,0,0,0,0,0,0,0,0,0,0,0,0,0.209568,0,0,0,0,0,0.232948,0,0,0,0…
4198,0.234646,0.175288,0,0,0,0.175484,0.176448,0,0,0,0,0,0,0.209255,0.24179,0,0,0.173622,0.204762,0,0,0.187662,0,0.286381,0,0,0,0.492277,0,0,0,0,0,0,0,0,0,0,0,0,0,0,0,0,0,0,0,0,0,0,0,0,0,0,0.198444,0,0,0,0,0,0,0,0,0,0,0,0,0,0,0,0.195171,0,0,0.198236,0,0,0,0,0,0.218199,0,0,0,0,0,0,0,0,0,0.399983,0,0,0,0,0,0,0,0,0,0,0,0,0,0.219148,0.183532,0,0,0,0,0.25571,0.233739,0,0.22825,0,0,0,0,0.283942,0.18316…
1242,0.11844,0.142507,0,0,0,0.172176,0.102379,0,0,0,0,0,0,0,0,0.137609,0,0,0.098783,0,0,0.0927767,0.117206,0.19189,0,0,0,0.164689,0,0,0.160033,0,0,0.119108,0.112291,0,0,0,0.164892,0,0,0,0.102233,0,0,0,0.110806,0,0,0,0.100099,0,0,0,0,0,0,0,0,0,0,0,0,0,0,0,0,0,0,0,0,0.103546,0,0,0,0.107657,0,0,0,0,0,0,0,0,0,0.0915313,0,0,0,0,0,0,0,0,0,0,0.107361,0,0,0,0,0,0,0,0,0,0.133297,0,0,0,0,0,0,0,0,0,0,0,0,0.…
3145,0.198017,0,0,0,0,0.215669,0.156007,0,0,0,0,0,0,0,0,0.176573,0,0,0,0.172748,0,0,0,0,0,0,0,0,0.185791,0,0,0,0,0.184782,0,0.149676,0,0,0.197995,0,0.168663,0.169813,0,0,0,0,0.215195,0,0,0,0.162113,0.214629,0,0,0,0,0,0,0,0,0,0,0,0,0,0,0,0,0,0,0.206087,0.207582,0,0.272136,0,0.176773,0,0.154381,0,0,0.219074,0,0,0,0.175848,0,0,0,0,0,0,0,0,0,0,0,0.141402,0,0,0,0,0,0,0,0,0,0,0.179147,0,0,0,0,0,0,0,0,0…
6171,0.178819,0,0,0,0,0,0,0,0,0,0,0,0.260613,0.178919,0.321229,0.342124,0,0.209811,0.224368,0,0,0,0.274935,0,0,0,0,0,0,0,0,0,0,0,0,0,0,0,0,0,0,0.207829,0,0,0,0,0,0,0,0,0.273305,0,0,0,0,0,0,0,0,0,0,0,0,0,0,0,0,0,0,0,0.27152,0.547011,0,0,0,0.27696,0.252009,0,0,0,0,0,0.177636,0,0,0,0.247396,0,0,0,0,0,0,0,0,0,0.225302,0,0,0,0,0,0.295029,0,0,0,0,0.216053,0,0,0.26269,0.276374,0.182485,0,0,0,0,0,0,0.192…
3777,0.0749926,0,0,0,0,0,0.0762576,0,0,0,0,0,0,0.108197,0.111005,0.0917869,0,0.069458,0,0,0,0,0,0.0979886,0,0,0,0,0.076373,0,0,0,0,0,0,0,0,0,0.0797183,0,0,0.0828284,0,0,0,0,0,0.0767053,0,0,0.0724327,0.0857054,0,0,0,0,0.0757194,0,0.0733868,0,0,0,0,0,0,0,0,0,0,0,0.0904992,0.12047,0,0.0951044,0,0.0852241,0,0,0,0,0,0,0,0,0,0,0.0885066,0.0877092,0,0,0.0740226,0,0,0,0.0743933,0,0,0,0.0799263,0,0,0,0,0.…
341,0,0.11484,0.0929886,0.0709559,0,0,0,0.0937969,0,0,0,0,0.124765,0,0,0.134778,0,0,0,0,0,0.0790656,0.0697795,0.0766162,0,0.0891857,0,0,0.0684477,0,0.138376,0.0963721,0,0,0,0.0963228,0,0,0,0.0763623,0,0,0,0,0,0,0,0,0,0,0.0679034,0,0,0,0,0,0.0872195,0,0,0,0,0,0,0,0,0,0,0,0,0,0.0860126,0.0729368,0,0.106688,0,0.0856642,0.0865653,0,0,0.0732306,0,0,0,0,0,0,0,0,0,0,0,0,0,0,0,0,0,0,0.0800655,0,0,0,0,0,0…
5936,0.147052,0.138732,0,0,0.215826,0,0,0,0.172811,0,0,0.132064,0,0,0,0.134173,0,0.265437,0,0,0.139898,0,0,0.125358,0,0,0,0.133983,0,0,0.120744,0.118107,0,0,0,0,0,0,0,0,0,0,0,0,0,0,0,0,0,0,0,0,0,0,0,0,0,0,0.187052,0,0,0,0,0,0,0,0,0,0,0.137564,0,0.151343,0.146136,0.148867,0,0,0.135518,0,0,0,0,0,0,0,0,0.130691,0,0,0,0,0,0.124136,0,0,0,0,0,0,0.169105,0,0,0.124045,0,0,0,0,0,0,0,0,0,0,0,0,0,0,0,0,0,0,…
4784,0.136929,0,0.130895,0.155064,0,0,0,0.150702,0.12852,0,0,0,0.140016,0.12416,0.151612,0.147872,0,0,0,0,0.122454,0,0,0,0,0,0,0,0,0,0,0,0,0,0,0,0,0,0,0,0,0.120569,0,0,0,0,0,0,0,0,0,0,0,0,0,0,0.188562,0,0,0,0,0,0,0,0,0,0,0,0,0.169943,0.157089,0.241162,0,0,0,0.16375,0.140494,0,0,0,0,0,0.145126,0,0,0.162095,0.124848,0,0,0,0,0,0,0,0,0,0.2188,0,0.215569,0,0,0,0.125512,0,0,0,0,0,0,0,0,0,0,0,0,0,0,0,0,…
2466,0.295852,0,0,0.303405,0,0.366456,0.398134,0,0.221641,0,0,0,0,0,0.441627,0,0,0,0.215236,0,0.206232,0,0,0.326606,0,0,0,0,0,0,0,0,0,0,0.766679,0,0.281339,0,0,0,0,0,0,0.210086,0,0,0,0,0,0,0,0,0,0,0,0,0.229523,0,0,0,0,0,0,0.2692,0,0,0.31319,0,0,0,0.238676,0,0.265488,0,0,0.335792,0,0,0.320313,0,0,0,0,0,0.240415,0,0,0,0,0,0,0,0,0,0.214291,0,0,0,0,0,0,0,0,0,0.21438,0.283747,0,0,0,0,0,0,0,0,0,0,0,0,0…
2652,0.167194,0.175122,0,0.163974,0,0.211527,0,0,0,0,0,0,0,0.289575,0,0.211971,0,0,0,0,0,0,0.170259,0,0,0,0,0,0,0.164937,0.197187,0,0,0,0,0.159936,0,0,0,0,0.263486,0,0,0,0,0,0,0,0,0,0,0,0,0,0,0,0,0,0,0,0,0,0,0,0,0,0,0,0,0.163943,0,0,0,0.232701,0,0,0,0,0,0,0.167209,0,0,0,0,0,0,0,0,0,0,0,0,0,0,0,0,0,0,0,0,0,0,0,0,0,0,0.161242,0,0,0,0,0.172378,0,0,0.175106,0,0,0,0.186356,0,0,0,0,0,0,0,0,0,0,0,0,0,0.…
686,0.160538,0.135783,0,0.108423,0,0.173839,0.199799,0,0,0,0,0,0.0988061,0,0,0,0,0,0,0.109249,0,0.146222,0,0.137984,0,0.115185,0,0.11883,0,0,0,0,0,0,0.1755,0,0,0,0,0,0,0.119423,0,0,0,0,0.100544,0,0,0,0,0,0,0,0.0980261,0,0,0,0,0,0,0,0,0,0,0,0,0,0,0,0.0957765,0,0.113267,0,0,0,0,0,0,0,0,0,0,0.142576,0.11793,0,0,0,0,0,0.129915,0,0,0,0,0,0,0,0,0,0.137335,0,0,0,0,0.147573,0,0,0,0,0,0,0,0,0,0,0,0,0,0,0,…
5979,0.40475,0,0,0,0.240664,0,0.221045,0.263021,0,0,0,0,0.260881,0,0.339522,0,0,0,0,0,0,0,0.25456,0,0,0,0,0,0,0,0,0.225714,0,0.230676,0,0,0.421554,0,0,0.38484,0,0.213239,0,0,0,0.249598,0,0.830518,0,0,0,0,0.239338,0,0,0,0,0,0,0,0,0,0,0,0,0,0,0,0,0,0.223181,0.280258,0,0,0,0,0,0,0,0,0,0,0.363683,0,0,0,0,0,0,0,0,0,0,0,0,0,0,0.33076,0.221071,0.30816,0,0,0,0,0,0,0,0,0,0,0.214028,0,0,0,0,0,0,0,0,0,0,0.2…
2395,0.167604,0,0,0.188367,0.498784,0.185379,0.185662,0.209224,0,0,0,0,0,0,0,0,0,0,0.240339,0,0,0,0,0,0,0,0,0,0,0,0.275872,0,0,0.210059,0.315109,0.207625,0.221049,0,0,0,0,0,0,0.257353,0,0,0,0.24582,0,0,0,0,0.180288,0,0.179408,0,0,0,0,0,0,0,0,0,0,0,0,0.16531,0.181988,0,0,0,0.211944,0,0,0.189972,0,0,0,0,0,0,0,0,0.169243,0,0,0,0,0,0,0,0,0,0,0,0,0,0,0,0,0,0,0,0,0,0.177075,0,0,0,0,0,0,0,0,0,0,0,0,0,0,…
3962,0,0,0,0,0,0,0,0,0,0,0,0,0,0.104368,0,0,0,0,0.185836,0,0,0.149437,0,0,0,0,0,0,0,0,0.132015,0,0,0,0,0,0,0,0,0,0,0,0,0,0.126823,0,0,0.110367,0,0,0,0,0,0,0,0,0,0,0.136881,0,0,0,0,0,0,0,0,0,0,0.111946,0,0,0.141102,0.120206,0,0,0,0,0,0,0,0,0,0,0,0,0,0,0,0,0,0,0,0,0.112084,0.173901,0,0,0,0,0,0,0,0.137426,0,0,0.106098,0,0,0,0,0,0.122464,0.131654,0,0,0,0,0,0,0,0,0,0,0,0,0,0.121566,0,0,0,0,0,0,0,0,0,0…
2050,0,0,0,0,0,0,0,0,0,0,0,0,0,0,0,0,0,0,0,0,0,0,0,0,0,0,0,0,0,0,0,0,0,0,0,0,0,0,0,0,0,0,0,0,0,0,0,0,0,0,0,0,0,0,0,0,0,0,0,0,0,0,0,0,0,0,0,0,0,0,0,0,0,0,0,0,0,0,0,0,0,0,0,0,0,0,0,0,0,0,0,0,0,0,0,0,0,0,0,0,0,0,0,0,0,0,0,0,0,0,0,0,0,0,0,0,0,0,0,0,0,0,0,0,0,0,0,0,0,0,0,0,0,0,0,0,0,0,0,0,0,0,0,0,0,0,0,0,0,0,0,0,0,0,0,0,0,0,0,0,0,0,0,0,0,0,0,0,0,0,0,0,0,0,0,0,0,0,0,0,0,0,0,0,0,0,0,0,0,0,0,0,0,0,0,0,0,…
1014,0,0,0,0,0,0,0,0,0,0,0,0,0,0,0,0,0,0,0,0,0,0,0,0,0,0,0,0,0,0,0,0,0,0,0,0,0,0,0,0,0,0,0,0,0,0,0,0,0,0,0,0,0,0,0,0,0,0,0,0,0,0,0,0,0,0,0,0,0,0,0,0,0,0,0,0,0,0,0,0,0,0,0,0,0,0,0,0,0,0,0,0,0,0,0,0,0,0,0,0,0,0,0,0,0,0,0,0,0,0,0,0,0,0,0,0,0,0,0,0,0,0,0,0,0,0,0,0,0,0,0,0,0,0,0,0,0,0,0,0,0,0,0,0,0,0,0,0,0,0,0,0,0,0,0,0,0,0,0,0,0,0,0,0,0,0,0,0,0,0,0,0,0,0,0,0,0,0,0,0,0,0,0,0,0,0,0,0,0,0,0,0,0,0,0,0,0,…
2494,0.18671,0.202216,0,0,0,0,0,0,0.171992,0,0,0,0,0,0,0,0,0.171615,0.379471,0,0,0.156793,0,0,0,0,0,0,0,0,0,0,0,0,0,0,0,0,0,0,0,0,0,0,0,0,0,0,0,0,0,0,0,0,0,0,0,0,0,0,0,0,0,0,0,0,0,0,0,0,0,0,0,0,0,0,0,0,0,0.239302,0,0,0,0,0,0,0,0,0,0.198791,0,0,0,0,0,0,0,0,0,0,0,0,0.157087,0.309731,0.269517,0,0.173072,0,0,0,0.164787,0.164855,0.199613,0,0,0,0,0,0,0,0,0,0,0,0,0,0,0,0,0,0,0,0,0,0,0,0,0,0,0,0,0,0,0,0,…
4081,0.225179,0,0,0.208095,0,0,0.228212,0,0,0,0,0,0,0,0,0,0,0,0,0,0,0.281451,0,0,0,0,0,0,0,0,0.320268,0,0,0.216702,0.370251,0,0.246352,0,0,0,0,0,0,0,0,0,0,0,0,0.89203,0,0,0.261405,0,0,0.213271,0,0,0,0,0,0,0,0,0,0,0.333955,0,0,0.380168,0,0,0,0.265617,0,0,0,0,0,0,0,0,0,0,0,0,0,0,0,0,0,0,0,0,0.214941,0,0.239515,0,0,0,0,0,0,0,0,0,0.379775,0,0,0,0,0,0,0,0,0,0,0,0,0,0,0,0,0,0,0,0,0,0,0,0,0,0,0.232101,0…
3073,0.212813,0,0.407568,0.370415,0.18312,0,0,0,0,0.219623,0,0,0,0,0,0.166115,0,0,0,0,0,0,0,0.150952,0,0.165447,0,0,0,0,0.198899,0,0,0,0,0,0,0,0,0.203719,0,0.187114,0,0,0,0.143383,0,0.173948,0,0,0,0,0,0.248884,0,0,0.171743,0.196614,0,0.283228,0.152402,0,0.237942,0,0.152372,0,0,0,0,0,0,0,0.148582,0,0,0,0,0,0.144413,0,0,0,0,0,0,0,0,0,0,0,0,0,0,0,0,0,0.142938,0,0,0,0,0,0,0,0,0,0,0,0,0,0,0,0,0,0,0,0,…
285,0,0,0,0.117618,0.164491,0,0,0,0,0,0,0,0,0,0,0.112752,0,0.124632,0,0,0,0,0,0,0,0,0,0,0.135418,0,0.997877,0.111089,0,0,0,0,0.133213,0,0,0.153303,0,0,0.134396,0.111584,0.143858,0,0,0.137107,0,0.108077,0,0,0,0,0,0,0.122255,0,0.143607,0,0,0,0,0,0,0,0,0,0,0,0,0,0,0.120816,0,0,0,0,0,0,0,0,0,0,0,0,0,0,0,0,0,0,0,0,0,0,0,0,0,0,0,0,0,0,0,0,0.124627,0,0,0,0,0,0,0,0.134487,0,0,0,0,0,0,0,0.111752,0,0,0,0,0…
1170,0.0802252,0,0,0.109992,0.0731228,0,0.0646532,0,0,0,0,0,0.0648611,0,0,0.0993464,0,0,0,0,0.0745087,0.0695499,0,0,0,0.0764902,0,0.0990999,0,0,0,0,0,0,0,0,0.0892147,0,0.0675298,0.0653942,0,0.0601507,0,0,0,0,0,0,0.0944691,0,0,0,0,0,0,0,0,0,0,0,0,0,0.0612647,0.0828401,0.0601423,0,0,0,0,0.105564,0,0.0775915,0,0,0,0.0668571,0,0,0,0,0,0,0,0,0,0.0998687,0,0,0,0,0,0,0,0,0.0640433,0,0.109176,0,0,0.08474…
3977,0,0,0,0,0,0,0,0,0,0,0,0,0,0,0,0,0,0,0,0,0,0,0,0.109869,0,0,0,0,0,0,0,0,0,0,0,0,0,0,0.125757,0,0,0,0,0,0,0,0,0,0,0,0,0,0,0,0,0,0,0,0.108784,0,0,0.144726,0,0,0,0,0.129193,0,0,0.12184,0,0,0,0,0,0,0,0,0,0,0,0,0,0,0,0,0,0.162871,0,0,0,0,0,0,0.177282,0.159934,0,0,0,0,0,0,0,0,0,0,0.10918,0,0,0,0,0,0,0,0,0,0,0,0,0,0,0,0,0,0,0,0.109452,0,0,0,0,0,0,0,0,0,0,0,0,0,0,0,0,0,0,0,0,0.175763,0,0,0,0,0,0.1111…
5822,0.368323,0,0,0.15107,0,0,0.167387,0,0,0,0,0.202598,0,0,0,0,0.139202,0,0,0,0.229601,0,0,0,0,0,0,0,0,0,0,0,0,0.143036,0,0,0,0,0,0,0,0,0,0,0,0,0,0.151063,0,0,0,0,0.204664,0,0,0,0,0,0,0,0,0.142472,0,0,0,0.198706,0,0.22615,0,0,0,0,0,0,0,0,0,0,0,0,0,0,0,0,0,0,0,0,0,0,0,0,0,0,0,0.17739,0,0.185258,0,0.202069,0,0,0,0,0,0,0,0,0,0,0,0,0,0,0,0,0,0,0,0,0,0,0,0,0,0,0,0.25321,0,0,0,0,0,0,0,0,0,0,0,0,0,0.16…
5362,0.0826718,0.0807312,0,0.0775042,0,0.0915298,0.0802065,0,0,0,0,0,0,0.063646,0,0,0,0,0.0648816,0.102946,0,0.103486,0,0.0758692,0,0,0,0.106225,0,0,0,0,0,0,0.121271,0,0.0707038,0,0.0884199,0,0,0.0777494,0,0,0,0,0.124315,0,0.0747237,0,0.0819803,0,0,0,0.0737743,0,0,0,0,0,0,0,0,0.0947108,0,0,0,0,0,0.101853,0,0.0699421,0,0,0,0.0635982,0,0,0,0,0,0,0,0,0,0.0942451,0,0,0,0,0,0,0,0,0,0,0,0,0,0,0.121311,…
6200,0.2485,0,0,0,0,0.250364,0.284264,0,0,0,0,0,0.346467,0,0.410383,0,0,0,0.348325,0,0,0,0.25172,0,0.222364,0,0,0,0,0,0,0,0,0,0,0,0,0,0,0,0,0,0,0,0,0,0,0,0,0,0.723901,0.251104,0,0,0,0,0,0,0,0,0,0,0,0,0,0,0.222401,0,0,0,0.307477,0.447771,0.239541,0,0,0.209706,0,0.218348,0,0.257643,0,0,0,0,0.341323,0,0,0,0,0.291924,0.21051,0,0,0,0,0,0,0,0,0,0,0,0.232224,0.282122,0,0,0,0,0,0,0,0,0,0,0,0,0,0,0,0,0,0.…
3204,0.310567,0,0.129922,0.247926,0.268827,0,0.133492,0.135395,0.175438,0.123356,0,0,0,0,0.174206,0,0,0,0.148468,0,0.232582,0,0,0,0,0,0,0,0,0,0,0,0,0,0,0,0,0,0.122988,0,0,0.138854,0.225395,0,0,0,0,0,0,0,0.123905,0,0.189152,0.142803,0,0,0,0.135638,0,0,0.138369,0,0.154632,0,0.153666,0,0,0,0,0.146416,0,0.205182,0,0,0,0,0,0,0,0,0,0,0,0.124713,0.191765,0,0,0,0,0,0,0,0,0,0,0,0,0,0,0,0,0,0,0,0,0,0,0,0,0…
5993,0,0,0,0,0.108562,0,0,0,0,0,0,0,0,0,0.101426,0.117032,0.0938915,0,0,0,0,0,0.0921952,0,0,0,0,0,0.151506,0,0,0,0,0,0,0,0.115102,0,0,0,0,0.093069,0,0,0,0,0,0.100047,0,0,0,0,0,0,0,0,0,0,0.211217,0,0,0,0,0,0,0,0,0,0,0,0.104036,0.16146,0,0,0,0.207727,0,0,0,0,0,0,0,0,0,0,0.100165,0.190675,0,0,0,0,0,0,0,0,0.13422,0,0,0,0,0,0,0,0.0967557,0,0,0,0,0,0,0,0,0,0,0,0,0,0,0,0.100435,0,0,0,0,0.104769,0.126987…
2022,0,0,0,0,0.117924,0,0.148491,0,0.138896,0,0,0,0,0,0.13374,0.123351,0,0,0,0,0,0,0.163129,0,0,0,0,0,0,0,0,0.113722,0,0,0,0,0.126864,0,0.143085,0,0,0.131522,0,0.134138,0,0,0,0,0.153964,0,0,0,0.146857,0,0,0,0,0,0.220322,0,0,0,0,0,0,0,0,0,0,0,0.137979,0,0,0,0,0.138519,0,0,0,0,0,0,0,0.113738,0.130468,0,0.13018,0.133076,0,0,0,0.171556,0,0,0.138175,0,0,0,0,0,0,0,0,0,0,0.151432,0,0,0,0,0,0,0,0,0,0,0,0…
5950,0.176188,0,0,0,0.132921,0,0.134987,0,0,0,0,0,0,0,0,0,0,0,0.139989,0,0,0,0,0.1581,0,0,0,0,0,0,0.204383,0.164849,0,0,0,0.168466,0.28626,0.14971,0,0.256245,0,0,0,0,0.140081,0,0,0.242141,0,0,0,0,0,0,0,0,0,0,0.349997,0,0,0,0,0.180903,0,0,0.176157,0,0,0,0,0,0,0,0,0,0,0,0,0,0,0,0,0,0,0,0,0,0,0,0,0,0,0,0,0,0,0,0.147192,0.179427,0,0,0,0,0.159319,0,0,0,0,0,0,0,0,0,0,0,0,0,0,0.161436,0,0.134741,0,0,0,0…
214,0.211459,0.146677,0,0.274248,0,0,0.186047,0.114304,0.264959,0.131588,0,0.134421,0,0.141167,0.127175,0,0,0,0.113954,0,0.174376,0,0,0,0,0,0,0,0,0,0,0,0,0,0,0,0.127152,0.115289,0,0,0,0,0,0,0,0,0,0,0,0,0,0,0.14614,0,0,0,0.119293,0.167861,0,0.178271,0.148779,0,0.145518,0.12367,0.132468,0,0,0,0,0.118447,0,0,0,0,0,0,0,0,0,0,0,0,0,0,0,0,0,0,0,0,0,0,0,0,0,0,0,0,0,0,0,0,0,0,0,0,0,0,0,0,0,0,0,0,0,0,0,0,…
4097,0.0807082,0.104641,0,0.066581,0,0,0,0,0.104399,0,0,0,0,0,0.0752041,0.0745896,0,0,0,0,0,0,0,0.100546,0,0,0,0.0693073,0.0887853,0,0,0,0,0,0,0,0,0,0,0,0,0.0775738,0,0.061303,0,0,0,0,0,0,0,0,0,0,0,0,0.0663188,0,0,0,0,0,0,0,0,0,0,0,0,0,0.0629122,0.0801559,0,0,0,0.0909823,0.0825005,0,0,0,0,0,0,0,0,0.0668795,0,0.0671315,0,0,0,0.0633919,0,0,0,0,0.0804353,0,0,0,0,0,0,0,0.0722334,0,0.062145,0,0,0,0,0,…
1516,0.136515,0,0,0,0,0.152549,0,0,0,0,0,0,0.24269,0,0.12488,0.123763,0,0,0,0,0,0.143059,0.203408,0.142424,0,0,0,0.182739,0,0,0,0,0,0,0.151055,0,0,0,0,0,0,0,0,0,0,0,0.14986,0,0,0,0.422468,0.233198,0,0,0,0,0,0,0,0,0,0,0,0,0,0,0,0,0,0,0.169509,0.122634,0.123633,0.121538,0,0,0,0.240072,0,0,0,0,0,0,0,0,0,0,0,0.201638,0,0,0,0,0,0,0,0,0,0,0.168837,0,0,0.115161,0,0,0,0,0,0,0.188394,0.158768,0,0,0,0,0,0,…
2194,0.230164,0,0,0.280646,0,0.196263,0.290688,0,0.16359,0.160386,0,0,0,0,0.226218,0,0,0,0,0,0.188641,0,0.158286,0.172947,0,0,0,0.163366,0,0,0,0,0,0,0.18607,0,0.200842,0,0,0,0,0,0,0,0,0,0,0,0,0,0,0,0,0,0,0.389117,0.21021,0,0,0,0,0,0,0,0,0,0.221454,0,0,0.189017,0,0.163844,0.183639,0,0,0.193056,0,0,0,0,0,0,0,0,0.238277,0,0,0.223176,0,0,0,0,0,0,0.202849,0,0,0,0,0,0,0,0,0,0,0,0,0,0,0,0,0,0,0,0,0,0,0,…
916,0.385236,0,0.292745,0,0,0,0,0,0,0,0,0,0.227898,0.194857,0.184829,0,0,0,0.222054,0,0.293205,0.19619,0,0.188694,0,0,0,0.570817,0.338717,0,0,0,0,0,0,0,0,0,0,0.191452,0,0,0,0,0,0,0,0,0,0,0,0,0,0.203213,0,0,0,0,0.213793,0,0,0,0,0,0,0,0,0,0,0.183489,0,0,0,0.256634,0,0,0,0.185994,0,0,0.18988,0,0,0,0,0.224027,0,0,0,0,0,0,0.416515,0,0,0,0,0,0,0,0,0,0,0,0,0,0,0,0,0,0,0,0,0,0,0,0,0,0,0,0,0,0,0,0,0,0,0,0…
658,0,0.0801201,0,0.0741904,0,0.0748763,0.0847344,0,0,0,0,0,0.0728147,0.0915925,0.0776643,0.0883498,0,0,0.103025,0,0,0,0.0733609,0.0811039,0.129815,0,0,0,0.0902145,0,0,0,0,0,0,0,0.0817568,0,0,0,0,0.0821097,0,0,0,0,0,0,0,0,0.0843956,0,0,0,0,0,0,0,0,0,0,0,0,0,0,0,0,0,0,0,0.085413,0.11463,0,0,0,0.130524,0,0,0,0,0,0,0,0,0,0.0742918,0.0917407,0,0,0,0,0,0,0,0,0,0,0,0,0,0,0,0,0,0,0.0845865,0,0,0,0,0,0,0…
1243,0.210031,0.176144,0,0.126599,0,0.12142,0.153833,0,0,0,0,0,0,0,0.117108,0,0,0,0.25045,0.125526,0.101453,0.112926,0.112104,0.107479,0,0.101725,0,0.168265,0,0,0,0,0,0,0.245214,0,0,0,0,0,0,0,0,0,0,0,0,0,0,0.103964,0.106017,0,0.116596,0,0,0,0,0,0,0,0.110421,0,0,0.128221,0,0,0,0,0,0,0,0,0.117739,0,0,0,0,0,0,0,0,0,0,0.11941,0,0,0,0,0,0,0,0,0,0,0,0,0,0,0,0,0.124185,0,0,0,0,0.260886,0,0,0,0,0,0,0,0,0…
3189,0.129271,0,0,0.119316,0,0,0.151887,0,0,0,0,0,0,0,0,0.0921782,0.0935914,0,0,0,0,0,0,0,0,0.129337,0,0,0,0,0.0910959,0,0,0.0924938,0,0.0883444,0,0.142001,0,0,0,0,0,0,0,0,0,0,0,0,0,0,0,0,0,0,0,0,0,0,0,0,0,0,0,0,0,0,0,0,0,0,0.17076,0.106799,0,0,0,0,0.149598,0,0,0,0,0,0,0,0,0,0,0,0,0,0,0,0,0,0,0,0,0.131627,0,0,0,0,0,0,0.101919,0,0,0,0,0,0,0,0,0,0,0,0,0,0,0.129909,0,0,0,0,0.105934,0,0,0,0,0,0,0,0,0…
1930,0.168178,0.0865778,0,0,0,0,0,0,0,0,0,0,0.0942958,0,0,0.0856963,0,0,0.123002,0,0.107254,0.105798,0,0,0,0,0,0.132746,0.148923,0,0,0,0,0,0,0,0,0,0,0,0.0842438,0,0,0,0,0,0,0.0900838,0,0,0,0,0,0,0,0,0,0,0,0,0,0,0,0,0,0,0,0,0,0.120474,0,0,0,0.114549,0,0,0,0.133423,0,0,0,0,0,0,0,0.0961156,0,0,0.147074,0,0,0,0,0,0,0,0.0872649,0,0,0,0.1105,0,0,0,0,0,0,0.094682,0,0,0,0.0837535,0,0,0,0,0,0,0,0,0,0,0,0,…
2294,0,0.277947,0,0,0,0.144934,0.153135,0,0,0,0,0,0,0.142251,0.155802,0,0,0,0,0.155028,0,0.281639,0.156009,0.187839,0,0,0,0.15823,0,0,0,0,0,0,0.323355,0,0,0,0.155143,0,0,0,0,0,0,0,0,0,0.198362,0,0.204483,0,0,0,0,0,0,0,0,0,0,0,0,0,0,0,0,0,0,0.172324,0.144938,0.138269,0,0,0,0.155598,0.200011,0.199849,0,0,0,0,0,0,0,0,0,0,0,0,0,0,0,0,0,0,0,0,0,0,0,0,0,0,0,0.385871,0,0,0,0,0,0,0,0,0,0,0,0.144223,0,0,0…
4628,0.120989,0,0.0819943,0.516677,0,0,0,0,0,0.231744,0,0,0,0,0.0658628,0,0,0,0,0,0.0839762,0,0,0,0,0,0,0,0,0.0854649,0,0,0,0,0,0,0,0.0575361,0,0,0,0,0,0,0,0,0,0,0,0,0,0,0.0629884,0,0,0,0.132813,0.374689,0,0.263678,0.0964971,0.0745193,0.395619,0,0.431816,0,0,0,0,0,0,0,0,0,0,0,0,0,0,0,0,0,0,0,0,0,0,0,0,0,0,0,0,0,0.0659694,0,0,0,0,0.0904232,0,0,0,0,0,0,0,0,0,0,0,0,0,0,0,0,0,0,0,0,0,0.0670782,0,0,0,…
1416,0.173785,0.17914,0,0,0,0.171734,0,0,0,0,0,0,0,0.235965,0,0,0,0,0.291829,0,0,0,0,0,0,0,0,0,0.168555,0,0,0,0,0,0,0,0,0,0,0,0,0,0,0,0,0,0,0.31581,0,0,0,0,0,0,0.219729,0,0,0,0.326172,0,0,0,0,0,0,0,0,0,0,0,0,0,0,0.177335,0,0,0,0,0,0,0.165471,0,0,0,0,0,0,0,0,0,0,0,0,0,0,0,0,0,0,0,0,0,0,0.451094,0.180488,0,0.20069,0.170803,0,0,0,0.182074,0.227294,0.176972,0.170145,0.186832,0,0,0,0,0,0,0,0,0,0,0,0.4…
3861,0.132017,0,0.165662,0,0,0,0,0,0,0,0.130271,0,0,0,0,0.158107,0,0,0,0,0,0,0.138714,0.143803,0,0,0,0,0.197804,0,0.146945,0.174772,0,0,0,0.342063,0.199372,0,0,0.228545,0,0.133975,0,0,0.163091,0,0,0.350318,0,0,0,0,0,0.230061,0,0,0,0,0.181606,0,0,0,0,0,0,0,0,0,0,0,0,0,0,0.172532,0,0.153267,0,0,0,0,0,0,0,0,0,0,0,0.159797,0,0,0,0,0,0,0,0,0,0,0,0,0,0,0,0,0,0,0,0,0.129431,0,0,0,0,0,0,0,0,0,0,0,0,0,0,0…
2595,0.308859,0.129,0,0.119596,0,0,0.234177,0,0,0,0,0.153548,0.145202,0.119688,0.206046,0.121677,0,0.12099,0,0.1162,0.171306,0.134995,0,0.131045,0,0.187366,0,0.171381,0,0,0,0,0,0,0.210269,0,0,0,0,0,0,0,0,0.118451,0,0,0,0,0,0,0,0,0,0.143407,0,0,0,0,0,0,0,0,0,0.183212,0,0,0,0,0,0,0.134194,0,0.134466,0,0,0,0,0,0.304726,0,0,0,0,0,0,0.127311,0,0,0,0.117027,0,0,0,0,0,0,0,0,0,0,0,0,0,0,0,0,0,0,0,0,0,0,0…
959,0.42316,0,0.250089,0.313647,0.208053,0,0.207639,0,0,0,0.845873,0,0,0,0,0,0,0,0.197702,0,0.298498,0.344083,0,0,0,0.261126,0,0.418451,0.216121,0,0,0,0,0.292547,0,0,0,0,0,0,0.273357,0,0,0,0,0.234535,0,0,0,0.211525,0,0,0,0,0,0,0,0.21764,0,0,0,0,0,0.208925,0,0,0,0.257044,0,0,0,0,0.31336,0.196074,0,0,0,0,0.215733,0,0,0,0,0,0.322633,0.220112,0,0,0,0,0,0,0.309601,0,0,0,0,0,0,0.231577,0,0,0,0,0,0,0,0,…
2132,0.1543,0.0839783,0,0.0823595,0.126579,0,0.129994,0,0.111595,0,0,0,0.0894156,0.0899204,0,0.0837629,0,0,0.1397,0,0.0903839,0,0,0,0.0854408,0,0,0,0,0,0,0,0,0,0,0,0,0,0,0,0,0.125288,0,0,0,0,0,0,0,0,0,0,0,0,0,0,0,0,0,0,0,0,0,0,0,0,0,0,0,0.0868271,0.116664,0.143375,0,0,0,0.0848495,0,0,0,0,0,0,0,0.0919274,0.0912575,0,0.0930396,0,0,0,0,0,0,0,0,0,0,0,0,0,0,0,0.0809522,0.0920396,0,0,0,0.0909714,0,0,0,…
2937,0.194355,0,0.12565,0.185665,0,0,0,0,0,0,0,0,0,0,0.133683,0.18534,0,0,0.129099,0,0.127911,0,0,0,0,0,0,0.279414,0.146107,0,0.202024,0,0,0.132681,0,0.158377,0,0,0,0.156732,0.153491,0,0,0,0,0,0,0.170107,0,0,0,0.140204,0,0.175954,0,0,0,0,0,0,0,0,0,0,0,0,0,0,0,0.172033,0,0.185291,0,0.18512,0,0.150198,0,0,0,0,0,0,0,0,0,0,0,0.123097,0,0,0,0,0,0,0,0,0.167011,0,0,0,0,0,0,0,0,0,0,0,0,0,0,0,0,0,0,0,0,0,…
5347,0.314144,0,0,0,0,0.143554,0.195034,0.16526,0.332727,0,0,0,0,0,0.141833,0,0,0,0.178109,0,0,0,0,0,0.141052,0,0.171253,0,0,0,0,0.136518,0,0.153054,0,0,0,0,0,0,0,0,0,0,0,0,0,0.136777,0,0,0,0,0,0,0,0,0,0,0,0,0,0,0,0,0,0,0,0,0,0,0.17173,0.275908,0,0,0,0.170625,0.140115,0,0,0.144822,0,0,0.146662,0,0.161124,0,0,0,0,0,0,0.148116,0.138827,0,0,0,0,0,0,0,0,0,0,0,0,0,0,0,0,0,0,0,0,0,0,0,0,0,0,0,0,0,0,0,0…
524,0.176483,0.105697,0,0.18189,0,0,0.127631,0,0,0.101738,0,0,0.143309,0.111657,0.149003,0.127026,0,0,0.212519,0,0.109727,0,0.12975,0,0,0,0,0,0.116414,0,0,0,0,0,0,0,0.102859,0,0,0.111197,0,0.115257,0,0,0,0,0,0.174209,0,0,0.141051,0,0,0,0,0,0,0.105982,0,0,0.106968,0,0,0.108022,0.12222,0,0,0,0,0,0.1268,0,0,0,0,0,0,0,0,0,0,0,0,0,0,0.122043,0,0,0,0,0,0.137158,0,0,0,0,0,0,0,0,0,0,0,0,0,0,0,0,0,0,0,0,0…
3851,0,0,0,0,0,0,0,0,0,0,0,0,0,0.245875,0,0.210087,0,0,0.211187,0,0,0,0.188127,0.165721,0,0,0,0.183565,0.412937,0,0,0.222663,0,0,0.161387,0.493129,0.193572,0,0,0,0,0.204476,0,0,0.183955,0,0,0,0,0,0.16158,0,0,0,0,0,0,0,0.160818,0,0,0,0,0,0,0,0,0,0,0,0,0.209233,0,0.167055,0,0.172384,0,0,0,0,0,0,0,0,0,0,0,0.171076,0,0,0,0,0,0,0,0,0,0,0,0,0,0,0,0,0,0,0,0.164519,0,0,0,0,0,0,0,0,0,0,0,0,0,0,0,0,0,0,0,0…
655,0.400312,0.239812,0,0.220235,0,0.324913,0.365028,0.194981,0.247906,0,0,0,0,0,0.202903,0.201864,0,0,0.400665,0,0,0.229375,0,0,0,0.197988,0,0,0.19807,0,0,0.224304,0,0.214893,0,0,0,0,0,0,0,0,0,0,0,0.191275,0,0,0,0,0,0,0,0,0,0,0,0,0,0,0,0,0,0,0,0,0,0,0,0,0,0,0.596929,0.211673,0,0,0.204948,0,0,0,0,0,0.294564,0,0,0.216544,0,0,0,0,0,0,0,0,0,0,0,0,0,0,0,0,0,0,0,0,0.211211,0,0,0,0,0,0,0,0,0,0,0,0,0,0,…
2542,0.148823,0.120823,0,0.123565,0,0,0.101816,0,0,0,0,0,0,0,0,0,0,0,0.105591,0,0,0,0,0.119228,0,0,0,0.134557,0,0,0,0,0,0.120232,0.0952567,0,0.122773,0,0,0,0,0,0,0,0,0,0,0.122955,0,0,0,0,0.18889,0,0,0.116676,0,0,0.1154,0,0,0,0,0.0854588,0,0.0882037,0,0.186959,0,0.108405,0,0,0,0,0,0,0,0,0,0,0,0,0,0,0,0,0,0,0,0,0,0,0,0,0,0,0,0,0,0,0,0,0,0,0.0896151,0.113846,0,0,0,0,0,0,0,0,0,0,0,0,0,0,0,0,0.112892,…
4144,0,0,0,0,0,0.239139,0,0,0,0,0,0,0,0,0,0,0,0,0,0,0,0.169707,0,0,0,0,0.158123,0.165541,0.167605,0,0,0,0,0,0.545397,0,0,0,0.187462,0,0,0,0,0,0,0,0,0,0,0,0.21672,0,0,0,0,0,0,0,0,0,0,0,0,0,0,0,0,0,0,0.219198,0,0,0.207282,0.368033,0,0,0.24296,0,0,0.210003,0.229995,0,0,0,0,0.205506,0,0.211381,0,0,0,0,0.163199,0,0,0,0,0,0,0,0,0,0,0,0.16809,0,0,0,0.16397,0,0,0,0,0,0,0,0,0,0,0,0,0,0,0,0,0,0,0,0,0,0,0,0…
5460,0,0,0,0.228672,0.189351,0,0.185648,0,0,0,0,0,0,0.320537,0.246299,0.244237,0,0,0,0,0,0,0.242338,0.236955,0,0,0,0.23546,0.531463,0,0,0,0,0,0,0,0,0,0,0.184908,0,0.220003,0,0,0,0,0.389783,0,0.184021,0,0,0,0,0,0,0,0,0,0,0,0,0,0,0,0,0,0,0,0,0.198291,0.191743,0.343519,0,0,0,0,0,0.189595,0,0,0,0,0,0,0,0.195484,0,0.210799,0,0,0,0.240862,0,0,0.262747,0,0,0,0,0,0,0,0,0,0,0,0,0,0.180827,0,0,0,0,0,0,0,0,…
4373,0.135565,0,0,0,0.161122,0,0,0,0,0,0,0,0.117156,0.175374,0,0,0,0.159067,0.132286,0,0,0,0.191756,0,0,0,0,0.125787,0.197372,0,0,0,0,0,0,0.122246,0,0,0,0,0,0.166527,0,0,0,0,0,0,0,0,0,0,0,0,0,0,0,0,0.225361,0,0,0,0,0,0,0,0,0,0,0,0,0.15818,0,0,0,0,0,0.128945,0,0,0,0,0,0,0,0.167677,0,0,0,0,0,0,0.166024,0,0,0,0.13579,0,0,0,0,0.150353,0,0,0,0,0,0.11724,0.115338,0,0,0,0,0,0,0,0,0,0,0,0,0,0,0,0.150619,…
1404,0.0754902,0,0.0919739,0.103913,0,0,0.0644031,0,0.0666905,0,0,0,0,0,0,0.0647958,0,0,0,0,0.0692021,0,0,0,0,0,0,0.0835027,0.0627619,0,0.0761798,0,0,0,0,0,0,0.0666641,0,0.086566,0,0.0641344,0,0,0,0,0,0.0950418,0,0,0,0,0,0.0665952,0,0,0,0.0636971,0,0.0723279,0,0,0,0,0.0724598,0,0.0621415,0,0,0,0,0,0,0.0663002,0,0,0,0,0,0,0,0,0,0,0,0,0,0,0,0,0,0,0,0,0.0959004,0,0.0711561,0,0.0857468,0,0,0,0,0,0.07…
3307,0,0,0,0,0,0,0.114286,0,0,0,0,0,0.177212,0,0.147924,0,0,0.130002,0.224509,0,0.111019,0,0.14778,0.122982,0,0,0,0.138373,0.194777,0,0,0.156575,0.14292,0,0,0,0.194918,0.18668,0,0.320937,0,0.165171,0,0,0.142985,0,0,0.121192,0.119705,0,0.12442,0,0,0,0,0,0,0,0,0,0,0,0,0,0,0,0,0,0,0,0.109616,0.284471,0,0,0,0.129483,0,0,0,0,0,0,0,0,0,0.144996,0,0,0,0,0,0,0,0,0.126975,0,0.11785,0,0,0,0,0,0,0,0,0.24253…
69,0.387171,0.265932,0,0.301384,0,0,0.205955,0,0.944138,0,0,0.201664,0,0.226918,0,0.17473,0,0,0.222439,0,0.260879,0,0,0,0,0,0,0,0,0,0,0,0,0,0,0,0,0,0,0,0,0.27326,0,0,0,0,0,0,0,0,0,0,0.43885,0.227268,0,0,0,0.176497,0.174161,0,0,0.182477,0,0,0.218679,0,0.20613,0,0,0,0,0,0.184363,0,0,0,0,0,0,0,0,0,0,0,0,0,0,0,0,0,0,0,0,0,0.20654,0,0,0,0.195858,0,0,0,0,0,0,0,0,0,0,0,0,0,0,0,0,0,0,0,0,0,0,0,0,0,0,0,0,…
3986,0.176975,0,0,0.250359,0.141641,0.175969,0.14862,0,0,0.146785,0,0.141752,0,0.179724,0.147521,0,0,0,0.137403,0,0,0,0.13778,0.143047,0,0,0,0.159239,0,0,0.165155,0,0,0,0.147562,0,0,0,0,0,0,0,0,0,0,0,0,0,0,0,0,0,0,0,0,0,0,0.151734,0,0.149087,0.1507,0.133562,0,0,0,0,0,0,0,0,0,0,0.211214,0,0,0,0,0,0,0,0,0,0,0,0,0,0,0,0,0,0,0,0,0,0,0,0,0,0,0,0,0,0,0,0.139427,0,0,0,0,0,0,0,0,0.1414,0.16149,0,0,0,0,0,…
1912,0.13243,0.150523,0,0,0,0.206359,0,0,0,0,0,0,0,0,0,0.20708,0,0,0.253402,0,0,0,0,0,0,0,0,0.102824,0.181492,0,0.182864,0.104555,0,0.147169,0,0.114675,0,0,0,0.112824,0,0,0,0,0,0,0,0,0,0,0,0,0,0,0,0,0,0,0,0,0,0,0,0,0,0,0,0,0,0,0,0.158648,0,0.233417,0,0,0,0,0,0,0.112991,0,0,0,0,0,0,0,0,0,0,0,0,0,0,0,0,0,0,0,0,0,0,0.13302,0,0.105084,0.13291,0.127209,0,0,0,0,0,0,0.102061,0,0,0,0,0,0.178423,0,0,0,0,0…
4302,0,0.118502,0,0,0,0,0,0,0,0,0,0,0.11129,0,0,0,0.0993805,0,0.0974772,0,0,0,0,0.115981,0,0,0,0.103632,0.107735,0,0,0.120197,0,0,0,0.150021,0,0,0,0.119325,0,0,0,0,0,0,0,0.113887,0,0,0,0,0,0,0,0,0,0,0.102678,0,0,0,0,0,0,0,0,0,0,0,0,0.111217,0,0.126557,0,0,0,0,0,0.109996,0,0,0,0,0,0,0,0.0971079,0,0,0,0,0,0,0,0,0,0,0,0,0,0,0,0,0,0.127536,0.111846,0,0,0,0,0.109405,0,0,0,0,0,0.121818,0,0,0,0,0,0,0,0,…
582,0.132753,0,0,0.187261,0,0.146944,0.164001,0,0,0,0,0,0,0.127492,0.214814,0,0,0,0.0978283,0,0,0,0,0.196865,0,0,0,0.107837,0,0,0,0,0,0,0,0,0.128533,0.0952854,0,0,0,0,0,0,0,0,0,0,0,0,0,0,0,0,0,0,0,0.0987343,0,0.106113,0.122714,0,0,0,0,0,0.140764,0,0,0,0,0.180327,0.139968,0,0,0.110901,0,0,0,0,0,0,0,0,0,0.0972593,0.111241,0.114749,0,0,0,0.0993507,0,0,0.146608,0,0,0,0,0,0,0,0,0,0,0.103524,0,0,0,0,0,…
676,0.163931,0.13776,0,0.129212,0,0.200934,0.20168,0,0,0,0,0,0,0.168534,0.237931,0.198013,0,0,0,0.248279,0,0.130963,0,0.138638,0.135268,0,0,0,0,0,0,0,0,0,0.306409,0,0,0,0.154819,0,0,0.134577,0,0,0,0,0,0,0,0,0.254416,0,0.144547,0,0,0,0,0,0,0,0,0,0,0,0,0,0,0,0,0.173613,0,0.166782,0.141269,0,0,0,0,0,0,0,0.130142,0.14152,0,0,0,0,0.154604,0,0,0,0.176924,0,0,0,0,0,0,0,0,0,0,0,0,0,0,0,0,0,0,0,0,0,0,0,0,…
5494,0.189189,0.17293,0,0,0.122815,0,0.135742,0,0,0,0,0,0.166764,0.149345,0.131477,0,0,0,0.208318,0,0,0,0.147749,0,0,0,0,0,0.282365,0,0,0,0,0,0,0,0,0,0,0,0,0.12438,0,0,0,0,0,0.130693,0,0,0,0,0,0,0,0,0,0,0.246191,0,0,0,0,0,0,0,0,0,0,0,0,0.126243,0,0,0,0,0.129122,0,0,0,0,0,0,0,0,0,0,0,0,0,0,0,0,0,0,0,0,0,0,0,0,0,0,0.207726,0.122113,0.148986,0,0,0,0,0,0,0,0,0,0,0,0.161256,0,0,0,0.124871,0,0,0,0,0,0.…
5782,0.148244,0,0,0.177282,0,0,0.142039,0,0,0,0,0,0,0.15961,0.114373,0.161183,0,0,0,0,0.123288,0.152816,0,0.133364,0,0,0,0.210014,0.159253,0,0,0,0,0,0,0,0,0,0.112665,0,0,0.132387,0,0,0,0,0.121086,0,0.153516,0,0,0,0,0,0,0,0,0,0.177492,0,0.133509,0,0,0,0,0,0,0,0,0.240361,0,0.130744,0,0,0,0.112025,0,0,0,0,0,0,0,0,0,0.14948,0,0.145178,0,0,0,0,0,0,0.169415,0,0.156498,0,0,0,0,0,0,0,0,0,0,0,0,0,0,0,0,0,…
1857,0.161647,0.121541,0,0.151138,0.148049,0,0.114483,0,0.192029,0,0,0,0,0.123268,0.168145,0.225275,0,0,0.103407,0,0.112368,0,0.111889,0.147335,0,0,0,0.100398,0.143653,0,0,0,0,0,0,0,0,0,0,0,0,0.14365,0,0,0,0,0,0,0,0,0,0,0,0.114829,0,0,0,0,0.12304,0,0,0,0,0,0,0,0.0987628,0,0,0,0,0.137262,0,0,0,0,0,0,0,0,0,0,0,0.103662,0,0,0,0,0,0,0,0,0,0,0.110838,0,0.122789,0,0.10391,0,0,0,0,0,0.0977214,0,0,0,0,0,…
5022,0.385324,0.201821,0,0,0,0.176087,0.333521,0,0,0,0,0,0,0.175312,0.192212,0,0,0,0,0.230951,0.178869,0,0.180567,0.312227,0,0,0,0.197712,0,0,0,0,0,0,0.205606,0,0.198231,0,0,0,0,0,0,0,0,0,0,0.205874,0,0,0,0,0,0,0,0,0,0,0,0,0,0,0,0.501812,0,0,0.230867,0,0,0,0,0,0.177307,0,0,0,0,0,0,0,0,0,0,0,0,0.172287,0,0,0,0,0.268891,0,0,0,0,0,0,0,0.178084,0,0,0,0,0,0,0,0,0,0,0,0,0,0,0,0,0,0,0,0,0,0,0.181748,0,0…
4695,0.15088,0,0,0.28903,0.159666,0,0.141309,0.170959,0,0.207829,0,0,0,0.134675,0.202943,0.595644,0,0,0,0,0,0,0.169816,0,0,0,0,0,0,0.77816,0.130412,0,0,0,0,0,0,0,0,0,0,0,0,0,0,0,0,0,0,0,0,0,0,0.138364,0,0,0.171206,0.138567,0,0.155966,0,0.167038,0.167243,0,0.179794,0,0,0,0,0.15975,0.17324,0.192898,0,0.187925,0,0,0,0,0,0,0,0,0,0,0,0,0,0,0,0,0,0,0,0,0,0,0,0,0.135417,0,0,0,0,0,0,0,0,0.186499,0,0,0.16…
4393,0.157848,0,0,0,0,0.175054,0.152907,0,0,0,0,0,0,0,0,0.207922,0,0,0,0,0,0,0,0,0.154809,0,0,0.159888,0.252325,0,0,0,0,0,0,0.258713,0,0,0,0,0.220525,0,0,0,0,0,0,0,0,0,0.176441,0,0,0,0,0,0,0,0,0,0,0,0,0,0,0,0,0,0,0.243082,0,0.289795,0,0.987347,0,0,0.160393,0.202378,0,0,0,0,0,0,0,0.163298,0,0.151987,0,0,0,0,0,0,0,0,0,0,0,0,0,0,0,0,0,0,0,0.212096,0,0,0,0.138985,0,0,0,0,0,0,0,0,0,0,0,0,0,0,0.15016,0…
2936,0.0749544,0.0848307,0,0.0680668,0,0,0,0,0,0,0.120204,0,0,0,0,0,0,0,0.150166,0,0,0,0,0,0,0,0,0.108709,0.149812,0,0,0,0,0,0.0804105,0.135956,0.0895093,0,0,0,0.105699,0.0726419,0,0,0.126359,0,0,0,0,0,0,0,0,0,0,0.0833521,0,0,0.0788479,0,0,0,0,0,0,0,0.0844129,0,0,0,0,0,0.08702,0.121184,0,0,0,0,0,0,0,0,0,0,0,0.0715345,0,0.0715098,0,0,0,0,0,0,0,0,0,0,0,0,0,0.0916522,0,0,0,0,0.0779016,0,0.0690669,0,…
4618,0,0,0.103351,0.605691,0,0,0,0,0.192737,0.315852,0,0,0,0.146442,0.224314,0.260602,0,0,0,0,0,0,0,0,0,0,0,0,0.116227,0.134846,0,0,0,0,0,0,0,0,0,0,0,0.122473,0,0,0,0,0,0,0,0,0,0,0,0,0,0,0.217555,0.333043,0,0.244026,0.305696,0,0.257754,0,0.51571,0,0,0,0,0,0,0.182652,0,0,0,0.138651,0,0,0,0,0,0,0,0,0,0,0,0,0,0,0,0.108,0,0.105369,0,0,0,0,0,0,0,0,0,0,0.119959,0,0,0,0,0,0,0,0,0,0,0,0,0,0,0,0,0,0,0,0,0…
854,0,0,0,0.169278,0,0,0,0,0,0,0,0,0,0,0.204971,0.200533,0,0,0,0,0,0,0.251451,0.147524,0,0,0,0,0,0.186286,0,0,0,0,0,0,0,0,0,0,0,0.15413,0.149975,0,0,0,0,0,0.130955,0,0.162678,0.128373,0,0,0,0,0,0,0.179137,0,0,0,0,0,0,0,0,0,0,0,0.126652,0.481069,0,0,0,0.230781,0.22365,0.158255,0,0,0,0,0,0,0,0,0.2752,0,0,0,0.147925,0.149491,0,0.510361,0.195839,0,0.129463,0,0,0,0,0,0,0,0,0,0,0,0,0,0,0,0,0,0,0,0,0,0,…
5172,0.240126,0.305385,0.313656,0,0,0,0.194681,0,0,0,0,0,0.278569,0,0.286396,0.449856,0,0,0,0,0,0,0.380184,0.408077,0,0.231481,0,0.259871,0,0.269287,0.218562,0.855813,0.381204,0,0,0.292971,0.195578,0,0,0.259939,0,0,0,0,0,0,0,0,0,0,0.193364,0.19433,0,0,0,0,0,0,0,0,0,0,0,0,0,0,0,0,0,0,0.199278,0,0,0,0,0,0,0.223454,0,0,0,0,0,0,0,0,0,0,0,0,0,0.236476,0,0,0,0,0,0,0.23784,0.236538,0,0,0,0,0,0,0,0,0,0,0…
1962,0.102502,0,0,0.0885618,0.0920024,0,0.11776,0.103087,0,0,0,0,0,0.140888,0.115578,0.105186,0,0,0.144539,0,0,0,0,0.0899302,0,0,0,0.0938765,0,0,0,0,0,0,0.0905996,0,0,0,0.0831951,0,0,0.0878185,0,0,0.0957317,0,0,0,0,0,0,0,0,0,0.0989542,0,0,0,0.0950922,0,0,0,0,0,0,0,0,0,0,0,0.104905,0.106588,0,0,0,0.162294,0,0,0,0,0,0,0,0,0,0,0.129351,0,0,0,0,0.13162,0,0,0,0,0,0,0,0,0,0,0,0,0.0949055,0,0,0,0,0,0,0,…
130,0.172558,0,0,0,0.187114,0,0,0.147476,0.410135,0,0,0,0,0.27596,0,0.217456,0,0,0.221325,0,0,0,0,0,0,0,0,0.162727,0.199669,0,0.167628,0,0,0,0,0.275374,0,0,0,0,0,0.213836,0,0,0,0,0,0,0,0,0,0.146793,0,0.200685,0,0,0,0,0.274258,0,0,0.153302,0,0,0,0,0.160284,0,0,0,0,0,0,0.198834,0,0,0,0,0,0,0,0,0,0,0,0,0,0.16574,0,0,0,0.195572,0,0,0,0,0.156986,0,0.211068,0,0,0,0,0,0,0,0,0,0,0,0,0,0,0,0,0,0,0,0,0,0,0…
1482,0.193761,0.133913,0,0.16802,0.216742,0,0.136057,0,0,0,0,0,0,0,0.159994,0.181208,0,0,0,0,0,0,0,0.154621,0,0,0,0,0,0,0.15827,0,0,0,0,0,0,0,0.174912,0,0,0.188106,0.311997,0,0,0,0,0.157852,0,0,0,0,0.147887,0,0,0,0,0,0,0,0,0,0,0,0,0,0,0,0,0.163021,0.146249,0.4065,0,0,0,0.234673,0.137303,0,0,0,0,0,0,0,0,0,0.29655,0,0,0,0,0,0,0.360837,0,0,0,0,0,0,0,0,0,0,0.141734,0,0,0,0,0,0,0,0,0,0,0,0,0.157803,0,…
4588,0.172693,0,0.168924,0.70573,0,0,0,0,0,0.324786,0,0,0,0,0.158839,0.166891,0,0,0.152947,0,0.155716,0,0,0,0,0,0,0.228232,0.215569,0,0,0,0,0,0,0,0,0,0,0.183145,0.151803,0.174619,0,0,0,0,0,0.222131,0,0,0,0,0.184253,0,0,0.149918,0,0.398761,0,0.223269,0.22129,0,0.351911,0.149617,0.541174,0,0,0,0,0,0,0.198703,0,0.147629,0,0.168783,0,0,0,0,0,0,0,0,0,0,0,0,0,0,0,0,0,0,0,0,0,0,0,0,0,0,0,0,0,0,0,0,0,0,0…
2792,0.0904896,0,0,0,0,0,0,0,0,0,0,0,0,0.126849,0,0.096699,0,0,0.115743,0,0,0,0,0,0,0,0,0,0.128801,0,0,0,0,0,0,0,0.0918135,0,0,0,0,0.108304,0.0963773,0,0,0,0,0.102191,0,0,0,0,0,0.108727,0,0,0,0,0,0,0,0,0,0,0,0,0,0,0,0,0,0.131819,0,0.154079,0,0.105272,0,0,0,0,0,0,0,0,0,0.103354,0,0.0985994,0,0,0,0,0,0,0,0,0.125621,0,0,0,0,0,0,0,0,0,0,0.117301,0,0,0,0,0,0,0,0,0,0,0,0,0.0959301,0,0,0,0,0.169762,0.08…
2182,0.299575,0,0.132453,0,0.127473,0,0,0.158072,0,0,0,0,0.150273,0,0,0,0,0,0,0,0.126437,0,0,0,0,0,0,0,0.137421,0,0,0,0,0.15142,0,0,0,0,0,0.165615,0,0,0,0,0,0.170286,0,0.292594,0,0,0,0,0,0.215154,0,0,0,0,0,0,0,0,0,0,0,0,0,0.325432,0,0,0.12399,0.151034,0,0.23853,0,0,0,0.126294,0,0,0.154239,0,0.27563,0,0,0,0,0,0,0,0,0,0,0,0,0,0,0.205709,0,0,0,0,0,0,0,0,0,0,0,0,0,0,0,0.132759,0,0,0,0,0,0,0,0,0,0,0,0…
569,0.336057,0.311995,0,0,0,0,0,0,0.256177,0,0,0,0,0,0,0,0,0,0,0,0,0,0,0,0,0,0,0,0,0.23976,0,0.58116,0.295734,0,0,0,0,0,0,0,0,0,0,0,0,0,0,0,0,0,0,0,0,0,0,0,0,0,0,0,0,0.260407,0,0,0,0,0,0,0,0,0,0,0,0.230356,0,0,0,0,0,0.254257,0,0,0,0,0,0,0,0,0,0,0,0,0,0,0,0.195072,0,0,0,0,0,0,0,0.319427,0,0,0.258725,0,0,0,0.23144,0,0,0,0,0,0,0,0,0,0,0,0,0,0,0,0.265108,0,0,0,0,0,0,0,0,0,0,0,0,0,0,0,0,0,0,0,0,0,0,0,…
3057,0,0.17523,0,0,0,0.168047,0,0,0.154343,0,0.131172,0,0.1908,0.13095,0.220053,0,0,0.158188,0.228849,0,0,0,0,0,0,0,0.141501,0,0.309359,0,0,0,0,0,0.164905,0,0,0,0,0,0,0,0,0,0,0,0,0,0,0,0,0,0,0,0,0,0,0,0,0,0,0,0,0,0,0,0,0,0,0,0.133903,0,0.171615,0,0,0,0,0,0,0,0,0,0,0.141094,0.149247,0.139174,0,0,0,0.147598,0,0,0,0,0,0,0,0,0,0,0,0,0,0,0,0.184415,0.163359,0,0,0,0,0,0,0,0,0,0,0,0,0,0,0.140046,0,0,0,0…
1713,0.112614,0,0,0,0.160428,0,0,0,0,0,0,0,0,0,0,0.117565,0,0,0,0,0,0,0,0,0,0,0,0.140007,0,0,0.155993,0.113611,0,0,0,0,0,0,0.124547,0.13029,0,0,0,0,0,0,0,0.157627,0,0,0,0,0,0,0,0,0,0,0.188099,0,0,0,0,0,0,0,0,0.111733,0,0,0,0.177411,0,0.150503,0,0,0,0,0,0,0,0,0.122672,0,0,0,0,0,0,0,0,0,0,0.1264,0,0,0,0,0.141284,0.119317,0,0,0,0,0,0,0,0,0,0,0.12959,0,0,0,0.147707,0,0,0,0,0,0,0,0,0,0,0,0.116988,0.23…
3565,0.225918,0,0,0,0,0.154747,0.167817,0,0.212173,0,0,0,0.183532,0,0.224577,0,0,0,0.287805,0,0.164347,0,0.180672,0,0,0,0,0,0.198025,0,0,0,0,0,0,0,0,0,0,0,0,0,0,0,0,0,0,0.17728,0,0,0.158796,0,0,0,0,0,0,0,0.193553,0,0,0,0,0,0,0,0,0,0,0,0.190169,0.160991,0,0,0,0,0,0,0,0.189806,0,0,0,0,0,0,0,0,0,0,0,0,0,0,0,0.192232,0,0,0.171538,0,0,0,0,0,0.196055,0,0,0,0,0,0,0,0.229576,0.154961,0,0,0,0,0,0.175422,0…
3993,0,0,0,0.170367,0,0,0,0,0.151118,0,0,0,0,0.194363,0,0.210362,0,0,0.17921,0,0,0,0.138869,0.146291,0,0,0,0,0,0,0.274899,0,0,0,0,0,0,0,0.142122,0,0,0.13859,0.138369,0,0,0,0,0.143211,0,0,0,0,0,0,0,0,0.152605,0,0,0,0,0,0,0,0,0,0,0,0,0.153141,0,0.196282,0,0.175527,0,0.166611,0,0,0,0,0,0,0,0,0,0,0.141542,0,0,0,0,0.145439,0,0,0.205923,0,0.185284,0,0.184688,0,0,0,0,0.150167,0,0,0.140792,0,0,0,0,0,0,0,…
531,0.135483,0,0,0.242944,0,0,0.18475,0,0.164077,0.152019,0,0,0,0.198094,0.209987,0.152125,0,0,0.141631,0.144874,0,0,0,0.287489,0,0,0,0.205773,0.188484,0,0,0,0,0,0.133289,0,0,0,0,0,0,0,0,0,0,0,0,0,0,0,0,0,0.126297,0,0,0,0,0.134379,0,0.129196,0.142899,0,0,0,0.140955,0,0,0,0,0,0.135096,0,0,0,0,0.141955,0,0,0,0,0,0,0,0.129081,0.120513,0,0,0.240179,0,0,0.143682,0.123136,0,0,0.142265,0,0,0,0,0,0,0,0,0…
2763,0.138767,0.131339,0,0.157176,0.149383,0.141158,0.171199,0,0,0,0,0,0,0.141218,0.157555,0.287145,0,0,0,0,0,0,0,0.187764,0,0,0,0,0.258768,0,0.3345,0,0,0,0,0.159497,0,0,0,0,0,0,0,0,0,0,0,0.236179,0,0,0,0.172203,0,0,0,0,0,0,0,0,0,0,0,0,0,0,0,0,0,0,0,0,0.143344,0.231469,0,0.130413,0,0,0,0,0,0,0,0,0,0.134734,0,0.128096,0,0,0,0,0,0,0.146309,0.212517,0.132685,0,0,0,0,0,0,0,0,0,0.152906,0,0,0.171299,0…
2462,0.239331,0.185326,0,0,0,0.172283,0.238747,0,0,0,0,0,0,0.312133,0.189566,0,0,0,0.341508,0,0,0,0,0,0,0,0,0.189931,0.236911,0,0,0.221766,0,0,0,0.240418,0.203416,0,0,0,0,0,0,0,0,0,0,0.237173,0,0,0.2307,0,0,0,0,0,0,0,0,0,0,0,0,0,0,0,0,0,0,0,0.197853,0.176298,0,0.30973,0.237008,0.171852,0,0,0,0,0.209313,0,0,0,0,0,0,0,0,0.184459,0,0.190511,0,0,0,0,0,0,0,0,0,0,0,0,0,0,0.181308,0,0,0,0,0,0,0,0,0,0,0,…
681,0.141404,0.13681,0,0.146034,0,0.158529,0.119499,0,0,0,0,0.136795,0,0,0,0,0,0,0,0,0,0.114146,0,0,0,0.19899,0,0,0,0.108564,0.134123,0.115793,0,0,0.11012,0.123448,0,0,0,0,0,0,0.131027,0,0,0,0,0,0.138674,0,0,0,0.109679,0,0,0.0910847,0,0,0,0,0,0,0.0955335,0.109701,0,0,0,0.090629,0,0.158059,0,0,0.14516,0,0,0,0,0,0,0,0,0,0,0,0,0,0,0,0,0,0,0,0,0,0.101176,0.101832,0,0,0,0,0,0,0,0,0,0,0,0,0,0,0,0,0,0,0…
4259,0.0833304,0.0736357,0,0,0,0,0,0.141775,0,0,0,0,0,0.103726,0.0715829,0.137894,0,0,0.0831787,0,0,0,0,0,0.0992666,0,0,0,0.139795,0,0,0,0,0,0,0.0966432,0,0,0.0922868,0,0,0.103446,0,0,0,0,0,0,0,0,0,0,0,0,0,0,0,0,0,0,0,0,0,0,0,0,0,0,0,0,0.0769079,0.14226,0.094996,0.0761608,0,0.0999184,0,0,0,0,0.0925352,0,0.0834986,0.0720449,0.0845829,0.0710311,0.076464,0.0717179,0,0,0,0,0,0,0,0,0,0,0,0,0,0,0,0,0,0…
6010,0.529031,0,0.112775,0.0706251,0,0,0.188772,0,0.0680787,0,0,0.104253,0,0,0.0901424,0,0,0,0.0857057,0,0.554883,0,0.0657058,0.0586725,0,0,0,0.0858425,0,0,0,0,0,0,0,0,0.0833983,0.0594137,0,0.0599081,0,0.0625291,0,0,0,0,0,0,0,0,0,0,0,0.0753564,0,0,0,0,0,0,0,0,0,0,0,0,0.0789365,0,0,0,0,0.0956706,0.0622509,0,0,0,0,0,0,0,0,0,0,0,0,0,0,0,0,0,0,0,0,0,0.0806109,0,0.0943413,0,0.0568324,0,0,0,0,0,0,0,0,0…
525,0.0979505,0,0,0,0.0841201,0.114849,0.0944726,0,0,0,0,0,0,0.122227,0,0,0,0.078176,0,0,0,0,0,0,0.104904,0,0,0,0,0,0.0983929,0,0,0,0,0,0,0,0,0,0,0,0.0796024,0,0,0,0.091799,0,0,0,0.117406,0,0,0,0,0,0,0,0.0810407,0,0,0,0,0,0,0,0,0,0,0,0,0.148758,0.151671,0.0908907,0,0.0814959,0,0.0927047,0,0,0.0821917,0,0,0,0.12323,0.132928,0,0,0,0,0,0,0.0869463,0,0,0.0825865,0,0,0,0,0,0,0,0.0800084,0,0.0946388,0,…
5753,0,0,0,0.208034,0,0,0,0,0.361552,0,0,0,0.429733,0,0.426312,0,0,0,0.219545,0,0,0,0.244395,0,0,0,0.250644,0,0.207135,0,0,0,0,0,0,0,0.267842,0,0,0.270576,0,0,0,0.225016,0,0,0,0.290501,0,0.214508,0.310571,0,0,0,0,0,0,0,0,0,0,0,0,0,0,0,0,0,0,0,0.35006,0.365547,0,0,0,0.243265,0,0.220872,0,0.230106,0,0,0.865443,0,0.234638,0,0,0,0,0,0,0,0,0.228022,0,0,0.213255,0,0,0,0,0,0,0,0,0,0,0,0,0,0,0,0,0,0,0,0,…
860,0.192107,0.192555,0,0.445416,0.293617,0,0.285657,0.251459,0.287795,0.222309,0,0,0,0,0.193723,0,0,0,0,0,0,0,0.189403,0,0,0,0,0,0.179045,0,0.209286,0,0,0,0,0.210356,0.233899,0.298881,0,0,0,0.202084,0,0,0,0,0,0,0,0,0,0,0.255548,0,0,0,0,0.215592,0.173836,0.212172,0.224826,0,0.212568,0,0.239702,0,0,0,0,0,0,0.229283,0.173424,0,0,0,0,0,0,0,0,0,0,0,0,0,0,0,0,0,0,0,0,0,0,0,0,0,0,0,0,0,0,0,0,0,0,0,0,0,…
3558,0.332554,0,0.320895,0.252786,0.343812,0,0.194635,0.951862,0,0,0,0,0,0,0,0.222385,0,0.227274,0,0,0.204981,0,0,0,0,0.215654,0,0,0,0,0,0,0,0,0,0.22916,0,0,0,0.235909,0,0.203649,0,0,0,0,0,0,0,0,0,0,0,0,0,0,0,0,0,0,0,0,0,0,0,0,0,0,0,0,0,0.230372,0,0,0,0,0,0,0,0,0,0,0,0,0,0.30357,0,0,0,0,0,0,0,0,0,0,0,0,0.232808,0.235234,0,0,0,0,0,0,0,0,0,0,0,0,0,0,0.237666,0,0,0,0,0,0,0,0,0,0,0,0,0.224343,0,0,0.1…
2390,0.244739,0,0,0,0,0.20795,0.194005,0,0,0,0,0,0,0,0,0,0,0,0.336136,0,0,0.226546,0,0.283544,0,0,0,0.222631,0.216543,0,0,0,0,0,0.231263,0,0.242302,0,0,0,0,0,0,0,0,0,0,0,0,0,0,0,0,0,0,0,0,0,0,0,0,0,0,0,0,0,0,0,0,0,0,0.224119,0,0,0,0.286054,0,0,0,0,0,0,0,0,0,0.289756,0,0.195347,0,0,0,0,0,0,0,0,0,0,0,0,0,0,0,0,0.235059,0.510936,0.228064,0,0,0,0,0,0,0,0,0,0,0,0,0,0,0,0,0,0,0,0.197642,0,0,0,0,0.23347…
976,0.239536,0,0.260511,0,0.211199,0,0,0.239922,0.221942,0,0,0,0,0.249172,0,0.294282,0,0.40643,0,0,0,0,0,0,0,0,0,0,0,0,0.408667,0.209885,0,0,0,0,0,0,0,0.262179,0,0.234321,0,0,0,0,0,0.234984,0,0,0,0,0,0.24879,0,0,0,0,0,0,0,0,0,0,0,0,0,0,0,0,0,0.434834,0,0,0,0.21991,0,0,0,0,0,0.244286,0,0,0,0,0,0,0,0,0,0.22005,0,0.263258,0,0,0.209741,0,0.257855,0,0,0,0,0,0,0,0,0.220569,0,0,0.34208,0,0,0,0,0,0,0,0,0…
2183,0.149814,0,0.140789,0.0917545,0.0956446,0,0,0,0,0,0,0,0.112979,0,0,0,0,0,0.0882204,0,0,0,0,0,0,0,0,0,0,0,0.110071,0,0,0,0,0,0,0,0,0.128029,0,0,0,0,0,0,0,0.210937,0,0,0.0943237,0.102529,0.112345,0.121067,0,0,0.121658,0,0,0,0,0,0,0,0,0,0,0.172932,0,0,0.0911176,0,0,0.13088,0,0,0,0,0,0,0,0,0.136395,0,0,0,0,0,0,0,0,0,0,0,0,0,0,0,0.162743,0,0,0,0,0,0,0,0,0,0,0,0,0,0,0.099411,0,0,0,0,0,0,0,0,0,0,0,…
2140,0.0678013,0,0,0.0736799,0.0487427,0.0472938,0.0659133,0,0,0,0,0,0,0.0573041,0,0,0,0,0,0.0649487,0,0.0692863,0,0,0,0,0,0,0,0,0,0,0,0,0.0774718,0,0,0,0.0677271,0,0,0.0545476,0,0,0,0,0,0,0,0,0.0578907,0,0.053887,0,0,0,0.0633435,0,0,0.0475181,0,0,0,0.0711663,0,0,0.0563548,0,0,0.0698784,0.0646733,0,0.0534065,0,0,0.069029,0,0,0,0,0,0,0,0,0,0.0481229,0,0,0,0,0,0,0,0,0,0,0,0,0,0,0,0,0,0,0,0,0,0,0,0,…
1734,0.127176,0.179147,0,0.102343,0,0.118323,0.138049,0,0,0,0,0,0,0.119227,0,0.132432,0,0,0.180707,0,0,0,0.119694,0.108949,0,0,0,0,0,0,0,0,0,0,0,0,0,0,0.0883867,0,0,0.109094,0.0844786,0,0,0,0,0,0,0,0,0,0,0,0,0,0.111417,0,0,0,0,0,0,0,0,0,0,0,0,0.090364,0.109901,0.112965,0.102862,0,0,0.100722,0,0,0,0,0,0.121741,0,0.0912798,0,0,0.0956148,0,0,0,0,0,0,0,0.162574,0,0.0903235,0,0,0,0,0,0,0,0,0,0.0911998…
5610,0.0938496,0.0842312,0.129981,0.0794801,0.101613,0,0,0.0920988,0,0,0,0,0,0,0,0,0,0.125897,0,0,0.07795,0,0,0,0,0.138075,0,0,0,0,0.0795221,0,0,0,0,0,0,0.106551,0,0,0,0,0,0,0,0,0,0,0,0,0,0,0,0,0,0,0,0,0.0818232,0,0,0,0,0,0,0,0,0,0,0.0666753,0,0,0,0,0,0,0,0,0,0,0,0,0,0,0,0,0,0,0,0,0,0,0,0,0,0,0,0,0,0.124574,0,0,0,0,0,0,0.075763,0,0,0,0.0663023,0,0,0,0.126634,0,0,0,0,0,0,0,0,0,0.109163,0,0,0.06642…
252,0.0437931,0,0.0600321,0.0430237,0.0463071,0,0,0,0,0,0,0,0,0,0,0,0,0,0,0,0,0,0,0,0,0,0,0.0639533,0,0,0.999945,0.0987381,0.0726551,0,0,0.0423123,0,0,0.0601667,0.0403054,0.054613,0,0.0694506,0,0.0491389,0,0,0,0,0,0,0.0430576,0,0,0,0,0.0525355,0,0,0,0,0.0454899,0,0,0,0,0.0401763,0,0,0,0,0,0,0.109264,0,0,0,0,0,0,0,0,0,0,0,0,0,0,0,0,0,0,0,0,0,0,0,0,0,0,0,0,0,0,0,0,0,0,0,0,0,0,0,0,0.0476853,0,0,0,0,…
2165,0.126904,0,0,0,0,0.0925177,0.094199,0,0,0,0,0,0,0,0.133516,0,0,0,0.149844,0,0,0,0,0,0,0,0,0.09751,0,0,0,0,0,0.093106,0,0,0,0,0,0,0,0,0,0,0,0,0,0,0,0,0,0,0,0,0,0,0,0,0,0,0,0,0,0,0,0,0.0978745,0.0964506,0,0,0,0,0.157652,0.104733,0,0.107715,0,0,0,0,0,0,0,0,0.0947522,0,0,0,0,0,0,0,0.141017,0,0,0.148827,0,0,0,0,0,0,0,0,0.112368,0,0,0,0,0,0,0,0,0.0955017,0,0,0,0,0.0939132,0,0,0,0,0,0,0,0,0,0,0,0,0…
3635,0,0.068997,0,0.0748846,0,0,0,0,0,0,0,0,0,0.101314,0.0957251,0,0,0,0,0,0,0.0710226,0,0.117137,0,0,0,0.0680049,0,0,0,0.0686338,0,0,0,0,0,0,0,0,0,0,0.0731818,0,0,0,0,0,0,0,0.125073,0,0,0,0,0,0.0783188,0,0,0,0,0,0,0,0,0,0,0,0,0,0.108839,0.0841408,0,0,0,0.0849881,0,0,0,0,0,0,0,0,0,0,0.0999203,0,0,0.0744693,0,0,0,0,0,0,0,0,0,0,0,0,0,0.126243,0,0.0768339,0,0,0,0.0694439,0,0,0.0980368,0,0,0,0,0,0,0.…
1856,0.27724,0,0,0.192258,0,0,0.208775,0,0,0,0,0,0,0,0,0.344858,0,0,0,0,0.168169,0.202201,0,0.159972,0,0,0,0.21589,0,0,0,0,0,0.221541,0,0,0,0,0,0,0,0,0,0,0,0,0,0,0.222386,0,0.155752,0.304078,0.156401,0.268361,0,0,0.207343,0,0,0,0,0,0,0,0,0,0,0.223122,0,0.425684,0.155015,0.217861,0,0.604727,0,0.266,0.162395,0,0,0,0,0,0,0,0,0,0,0,0.422457,0,0,0,0,0,0,0,0,0,0,0,0,0,0,0,0,0,0,0,0,0,0,0,0,0,0,0,0,0,0,…
413,0.198607,0,0.301895,0.352021,0,0,0,0,0,0,0,0,0.253362,0,0.287768,0.324874,0,0,0,0,0,0,0,0.421861,0,0.205649,0,0.934439,0.225697,0,0.199941,0.230722,0,0,0,0,0,0,0,0.189054,0,0,0,0,0.198713,0,0,0,0,0,0,0,0,0,0,0,0.220793,0.22147,0.234099,0,0,0,0,0.190149,0.215528,0,0,0,0,0,0.205596,0,0,0,0,0.190902,0,0,0,0,0,0,0,0,0,0.216297,0,0.240284,0,0,0,0,0,0,0.220246,0,0.219999,0,0,0,0,0,0,0,0.294888,0,0,…
1244,0.223749,0.10393,0,0.156088,0,0.0982036,0.267936,0.112624,0.227554,0,0,0,0,0,0.190575,0.114162,0,0,0,0,0.15496,0.098193,0.141441,0,0,0,0,0,0,0,0,0,0,0,0.273908,0,0,0,0,0,0,0.0981463,0,0,0,0,0,0,0,0.119404,0.0978422,0,0.114074,0,0,0,0,0,0,0,0.108437,0,0,0,0,0,0,0,0,0.159735,0.166756,0,0,0,0,0,0,0,0.101709,0.0983256,0,0,0,0.118316,0.196288,0,0,0,0,0,0,0,0,0,0.120645,0,0,0,0,0,0,0,0,0,0,0,0.099…
4943,0,0.242492,0,0,0,0.1841,0,0,0.262311,0,0,0,0,0.224884,0.340228,0,0,0,0.228458,0,0,0,0,0,0,0,0.185347,0,0.271679,0,0,0,0,0,0.222801,0,0,0,0.223758,0,0,0.165655,0,0,0,0,0.162391,0,0,0,0.198303,0,0,0,0,0,0,0,0,0,0,0,0,0,0,0,0,0,0.465122,0,0.266336,0,0.191103,0,0,0,0,0,0,0.26062,0,0,0,0,0.164011,0,0,0,0,0,0,0.231381,0,0.19146,0,0.187772,0,0,0,0,0,0,0,0.209192,0.185183,0.164018,0,0,0,0,0,0,0,0,0,…
6173,0.185758,0,0,0,0,0,0,0,0,0,0,0,0,0,0,0.126542,0,0.191141,0,0,0.188346,0,0,0,0,0,0,0.221683,0,0,0,0,0,0,0,0,0.135951,0.149374,0,0.3938,0,0,0,0,0,0,0,0,0,0,0,0,0,0,0,0,0,0,0.154613,0,0,0,0,0,0,0,0,0,0,0.128971,0,0.418382,0,0,0,0.232935,0,0,0,0,0,0,0,0,0,0.28975,0,0,0,0,0,0,0,0,0.128911,0,0.324968,0,0.167065,0,0,0,0,0,0,0,0,0,0,0,0,0,0,0,0,0,0,0,0,0,0,0.139529,0,0,0,0.96218,0.124431,0,0.166777,…
4483,0.165735,0,0.120861,0.230909,0,0,0.12474,0,0,0,0,0,0,0,0.12121,0,0,0,0,0,0.119449,0.129019,0,0,0,0,0,0.10764,0,0,0,0,0,0,0,0,0,0,0,0.108832,0,0,0,0,0,0,0,0,0,0,0,0,0,0,0,0,0.280993,0.154439,0,0.198786,0,0,0.136627,0,0.163788,0,0,0,0,0,0.107419,0,0,0.116764,0,0,0,0,0,0,0,0,0,0,0,0,0,0,0,0.11111,0,0,0,0,0.11972,0,0,0,0.174763,0.110699,0,0,0,0,0.128493,0,0,0,0,0,0,0,0,0,0,0,0,0,0,0.112968,0,0,0…
3909,0.161343,0,0.992084,0.191351,0,0,0.105056,0.164659,0.168622,0,0.137411,0,0.116128,0,0,0.139325,0,0,0,0,0.148832,0,0,0,0,0.26197,0,0.123189,0,0,0.141893,0,0,0,0,0.132822,0,0.100936,0,0,0,0.102312,0,0,0,0,0,0,0,0,0,0,0,0.311721,0,0,0,0,0,0.10504,0,0,0.114854,0,0,0,0,0,0,0,0,0,0.102816,0,0,0,0,0,0.108162,0,0,0,0.10283,0,0,0,0,0,0,0,0,0,0,0,0,0,0,0,0.11412,0.144895,0,0,0,0,0,0,0,0,0,0,0,0,0,0,0,…
1760,0,0,0,0.175251,0.103261,0,0,0,0,0.161074,0,0,0.098195,0.0947086,0,0.122691,0,0.0930341,0.124536,0,0,0,0.120849,0,0,0,0,0.0931368,0.1269,0,0,0,0,0,0,0,0.124414,0,0,0.154921,0,0,0,0,0,0,0,0.0913537,0,0,0.102637,0,0,0,0,0,0,0,0,0,0.105817,0,0,0,0.110871,0,0,0,0,0,0.093986,0.15119,0,0,0,0.105587,0,0,0,0,0.0935514,0,0,0,0,0.131131,0,0.0916969,0,0,0,0.110812,0,0,0,0,0,0,0,0,0,0,0,0,0,0,0,0,0.09157…
1430,0.143223,0.122941,0,0,0,0.154914,0.129932,0.115363,0,0,0,0,0,0,0,0.187472,0,0,0.132524,0,0,0,0.202079,0,0,0,0,0,0.14501,0,0.122545,0,0,0,0,0,0,0,0,0,0,0,0,0,0,0,0,0,0,0,0,0,0,0,0,0,0,0,0,0,0,0,0,0,0,0,0.141748,0,0,0,0,0,0,0.184142,0,0,0,0,0,0,0,0,0,0,0,0,0,0,0,0,0,0,0,0,0,0,0,0,0.124339,0,0,0.148075,0.173885,0,0,0,0.184224,0,0,0,0,0.199035,0.114977,0,0,0,0,0,0,0,0,0,0,0,0,0,0.187226,0,0,0,0,…
3248,0.197264,0,0,0.117431,0,0,0.168495,0,0.116273,0,0,0,0,0.125994,0.265548,0,0,0.122468,0.250824,0,0,0,0.315521,0,0,0,0,0,0,0,0,0,0,0,0,0,0.240329,0,0,0.128544,0,0.154604,0,0,0,0,0,0.146852,0,0,0.12073,0,0,0,0,0,0,0,0.104314,0,0,0,0,0,0,0,0,0,0,0,0.139917,0.207057,0,0,0,0.202331,0,0,0,0,0,0,0,0,0,0,0.131473,0,0.118042,0,0,0.105312,0,0,0.140725,0,0,0,0.12872,0,0,0,0,0,0.105709,0,0,0,0,0,0,0,0,0,…
4653,0.142419,0.197471,0,0.122635,0.119858,0,0.101135,0,0,0.0916351,0,0,0,0,0,0.477097,0,0,0,0,0,0,0.115398,0.119897,0,0.105974,0,0,0,0.970555,0.10245,0,0,0,0,0,0,0,0.12429,0,0,0.113187,0,0,0,0,0,0,0,0,0.178725,0.137543,0,0,0,0,0.0880205,0,0,0,0,0,0,0,0,0,0,0,0,0.134064,0.112969,0.160923,0,0,0,0,0.132615,0,0,0,0,0,0,0,0,0,0.119814,0,0,0,0,0,0,0.0949668,0,0,0,0,0.101326,0,0,0,0,0.167058,0,0,0.1214…
832,0.229274,0.15336,0.226111,0,0.14677,0,0,0,0,0,0,0,0.22917,0,0,0,0,0,0,0,0,0,0,0,0,0.262938,0,0,0,0,0,0.347041,0,0,0,0,0.171478,0.190649,0,0.483783,0,0,0,0,0,0,0,0.21355,0,0,0,0,0,0,0,0,0,0,0.326836,0,0,0,0,0,0,0,0,0,0,0,0,0,0,0,0,0,0,0,0,0,0,0,0.210589,0,0,0.145015,0,0,0,0,0,0,0,0,0,0,0,0,0.181257,0.63274,0,0,0,0,0,0,0,0,0,0,0,0,0,0,0,0,0,0,0,0,0,0.164461,0,0,0,0,0.211618,0,0.154972,0,0,0,0,0…
3216,0.179907,0,0,0.178449,0,0,0.140061,0.170111,0.122756,0,0,0,0,0.125173,0.158785,0,0,0,0.225811,0,0.137117,0,0,0,0,0,0,0,0,0,0.125278,0,0,0,0.165876,0.135626,0,0,0,0,0,0.199937,0,0,0,0,0,0,0,0,0.276464,0,0,0.179439,0,0,0.152859,0,0,0,0.145474,0,0,0,0,0,0,0,0.136692,0,0.159501,0.204472,0,0.146495,0,0.12925,0,0,0,0,0,0,0,0,0.206574,0,0,0,0,0,0,0.131187,0,0,0,0,0,0,0.12254,0,0,0,0,0,0,0,0,0,0,0,0…
3708,0.120475,0,0,0,0.0976614,0.107918,0,0,0,0,0.120788,0,0.133993,0,0.107493,0,0.10791,0,0.195354,0,0,0,0,0,0,0,0,0,0.17734,0,0,0.149115,0,0.0979576,0,0,0.11011,0,0,0,0,0,0,0,0,0,0,0,0,0,0,0,0,0,0,0.100449,0,0,0.182469,0,0,0,0,0,0,0,0,0,0,0,0,0.12497,0,0,0,0,0,0,0,0,0.110496,0,0,0,0,0,0,0,0,0,0,0,0,0,0,0,0,0,0,0,0,0,0.112033,0,0,0,0,0,0,0,0,0,0.12104,0,0,0,0,0,0,0,0,0,0,0,0,0,0,0.119134,0,0,0,0,…
1259,0.105764,0.0809157,0.118389,0,0,0,0,0,0.146733,0,0,0,0.104913,0,0.0775491,0.151007,0,0,0,0,0.0840993,0,0,0,0.0980141,0,0,0.0783454,0.0951809,0,0,0,0,0,0,0,0,0,0,0,0,0,0,0,0,0,0,0,0,0,0,0,0,0,0,0,0,0,0,0,0,0,0,0,0,0,0,0,0,0,0.100978,0.0876839,0,0,0,0,0.111663,0.0749863,0,0.0805219,0,0,0.0777378,0,0,0,0,0,0,0.10796,0,0,0,0.0871285,0,0,0,0,0,0,0,0,0.0830563,0,0,0,0,0,0,0,0.139562,0,0,0,0,0,0,0.…
4958,0.211887,0,0,0.210634,0.205659,0,0.248187,0.401513,0.164274,0,0,0,0,0,0.295539,0.495455,0,0,0,0,0.173989,0,0,0.198977,0,0,0,0,0,0,0,0,0,0,0.241704,0,0.171121,0,0,0,0,0,0,0.241955,0,0,0,0,0,0,0,0,0,0,0,0,0.160076,0,0,0,0,0,0,0,0,0,0,0,0.315562,0.207823,0.200889,0.269879,0,0,0,0.273465,0,0,0,0,0,0,0,0,0,0,0.182612,0,0,0,0,0,0,0,0,0,0,0,0,0.170651,0,0,0,0,0,0,0.217931,0,0,0,0.175286,0,0,0,0,0,0…
1101,0.112054,0,0,0,0,0,0.106722,0,0,0,0,0,0,0,0,0,0,0,0,0,0,0,0,0,0,0,0,0.179041,0.14868,0,0.0986021,0,0,0,0,0.0963545,0.137587,0,0,0.135884,0,0,0,0,0,0,0.112031,0,0,0.136262,0,0,0,0,0,0,0,0,0,0,0,0,0,0,0,0,0,0,0,0.131588,0,0.139814,0,0.197638,0,0.106064,0,0.11635,0,0,0,0,0,0.105575,0.160022,0.0983505,0,0.131365,0.152494,0,0,0,0,0,0.103044,0,0.120269,0,0,0,0.0972883,0,0,0,0,0,0,0,0,0,0,0,0,0,0,0…
6118,0.244192,0,0,0,0,0,0.218506,0,0,0,0,0,0,0.174785,0.255391,0.23646,0,0,0.181826,0,0,0,0,0.217333,0,0,0,0.235965,0,0,0,0,0,0,0,0,0,0,0.163644,0.213572,0,0.196123,0,0,0,0,0,0.24296,0,0,0,0,0,0.161874,0,0,0,0,0,0,0,0,0,0,0,0,0,0,0,0,0.182101,0.427206,0,0,0,0.316104,0,0,0,0,0,0,0,0,0,0.281549,0,0,0,0,0,0.20184,0,0,0.159463,0,0.2849,0,0,0,0,0,0,0,0,0.20734,0,0,0,0,0.161559,0,0,0,0,0,0,0,0,0,0,0,0,…
2568,0,0.132338,0,0.147629,0,0,0,0,0,0,0,0,0,0.15411,0,0.162368,0,0.161443,0,0,0,0,0.13844,0.157699,0,0,0,0,0.175588,0,0,0,0,0,0,0.129272,0.278936,0,0,0.218087,0,0,0,0,0,0,0,0,0,0,0,0,0,0,0,0,0.129937,0,0,0,0,0,0,0,0,0,0.140199,0,0,0,0,0,0,0,0,0,0,0,0,0,0,0,0,0,0,0.147074,0,0,0,0,0,0,0,0,0,0,0.138793,0,0.161495,0,0,0,0,0,0,0,0.160875,0,0.199302,0,0,0,0,0,0,0,0,0,0,0,0,0,0,0,0,0.187255,0,0,0,0,0,0…
3604,0.0616197,0.0856587,0,0.0836618,0.0580285,0,0.0697694,0,0,0.0882157,0,0,0,0.0601658,0,0.0762175,0,0,0,0,0,0.068294,0.0678129,0.0769417,0,0.0571715,0,0.0672643,0,0,0.0711433,0.0566193,0,0,0.0548206,0.072443,0,0.0570831,0,0,0,0.0617541,0,0,0,0,0,0,0,0,0,0,0,0.0626809,0,0,0,0,0,0,0.0548799,0,0,0,0,0,0,0,0,0,0,0,0,0.0673484,0,0,0,0.05891,0,0,0,0,0,0,0,0.0722201,0,0,0.062355,0,0,0,0,0,0,0,0,0,0,0…
5108,0.269089,0,0.266197,0,0.204627,0,0.159325,0.176785,0,0,0,0,0,0,0,0,0,0,0.243845,0,0.153894,0.147003,0,0.153346,0,0,0,0.230904,0.18929,0,0.203526,0.167588,0,0,0,0,0,0,0,0.173137,0,0,0,0,0.223072,0,0,0.369555,0,0,0,0,0,0.295204,0,0,0,0,0.158335,0,0,0,0,0,0,0,0,0,0,0,0,0,0,0.153256,0,0,0,0,0,0,0,0,0.168168,0,0,0,0,0,0,0,0,0,0.147576,0,0,0,0,0,0.207673,0,0,0,0,0,0,0,0,0,0.156883,0,0,0,0,0,0,0,0,…
4080,0.307319,0,0.154915,0,0,0.179393,0.149674,0,0,0,0,0.126792,0,0,0,0,0,0,0.147797,0,0.167523,0.261,0,0.142389,0,0,0,0.342389,0,0,0.120766,0,0,0.144651,0,0,0,0,0,0,0.121479,0,0,0,0,0,0,0,0,0.169114,0,0,0.127547,0,0,0,0,0,0,0,0,0,0,0,0,0,0,0.147223,0,0.145492,0,0,0,0.263767,0,0,0,0,0,0.150733,0,0,0,0,0,0,0,0,0,0,0,0,0,0,0.13512,0,0,0,0,0,0,0,0,0,0.158851,0,0.13457,0,0,0.123897,0,0,0,0,0,0,0,0,0,…
4524,0,0,0.144926,0.390254,0.135525,0,0,0,0,0.196992,0,0,0,0.145917,0.171935,0,0,0,0,0,0,0,0,0,0,0.135411,0,0,0,0,0.162991,0,0,0,0,0,0.160901,0.186657,0,0,0,0,0,0,0,0,0,0,0,0,0,0,0,0,0,0,0.260288,0.205809,0,0.248526,0.168247,0,0.238428,0,0.198566,0,0,0,0,0,0,0,0,0,0,0,0,0,0,0,0,0,0,0,0,0,0,0.141454,0,0,0,0,0,0,0.151961,0,0.122864,0,0.142925,0,0,0,0,0,0,0,0,0,0,0,0,0,0,0,0,0,0,0,0,0,0,0,0,0,0,0,0,…
3779,0.138681,0,0,0,0,0,0.112629,0,0,0,0,0,0.140706,0,0.170319,0.161559,0,0,0.189206,0,0.119605,0,0,0.127078,0,0,0,0.169436,0,0,0,0,0,0,0,0,0,0,0.134616,0.109126,0,0,0,0,0,0,0,0.126397,0,0,0.168736,0,0,0,0,0,0,0,0,0,0,0,0,0,0,0,0,0,0,0,0.158367,0.233052,0,0,0,0.140275,0,0.115502,0,0,0.135131,0,0,0,0,0,0,0,0,0.145594,0,0,0,0,0,0,0,0,0,0,0,0,0,0,0.115347,0,0.110266,0,0.150832,0,0,0,0,0,0,0,0,0,0,0,…
1705,0,0.140299,0,0,0,0.169983,0,0,0.148371,0,0,0,0,0,0.205235,0,0,0,0,0,0,0,0,0.241226,0,0,0,0,0.165221,0,0,0,0,0,0,0,0,0,0.156358,0,0,0,0,0,0,0,0,0,0,0,0,0,0,0,0,0,0,0,0,0,0,0,0,0,0,0,0,0,0,0,0,0.371228,0,0.21371,0,0.206541,0.236268,0,0,0,0.158131,0,0,0,0,0,0,0.235987,0,0,0,0,0,0,0.198116,0,0.144406,0,0,0,0,0,0.194481,0,0.231409,0.206353,0,0,0,0,0,0,0,0,0,0,0,0.267346,0.198918,0,0,0,0,0,0,0.177…
3175,0.349459,0,0,0,0,0.234073,0.241368,0,0.173819,0,0,0.146815,0,0.166905,0.16748,0,0,0,0,0.163554,0.19687,0,0,0.368369,0,0,0,0.280719,0,0,0,0,0,0,0.106056,0,0,0,0,0,0,0,0,0,0,0,0,0,0,0,0,0,0,0,0,0,0,0,0,0,0,0,0,0,0,0,0.199891,0,0,0,0.105313,0,0.141602,0,0,0.119115,0,0,0,0,0,0,0,0,0.110809,0,0,0,0,0.136886,0,0,0,0,0.131703,0,0,0,0.151855,0,0,0,0.108156,0,0.152151,0,0,0,0,0,0,0,0,0,0,0,0,0,0,0,0,…
5018,0,0,0,0,0,0,0,0,0,0,0,0,0,0,0,0,0,0,0.107723,0.0751767,0,0.0700123,0,0,0,0,0,0,0.115574,0,0,0,0,0,0.101509,0.100837,0.0845667,0,0,0,0,0,0.0707198,0,0,0,0,0,0.0705437,0.089839,0,0,0,0,0,0,0,0,0,0,0,0,0,0,0,0,0,0,0,0.112555,0,0.0828643,0,0.0724237,0.0784394,0.133278,0,0,0,0,0,0,0,0.0872002,0.0944443,0.0933383,0,0.110693,0,0,0,0,0,0,0,0,0.0848413,0,0,0,0.0862072,0,0,0,0,0,0,0,0,0,0,0,0,0,0,0,0,…
2222,0.144034,0.122341,0,0,0.118249,0,0,0,0,0,0,0,0,0.104736,0,0.141486,0,0,0.145234,0,0,0,0,0,0,0,0,0,0.208263,0,0,0,0,0.163914,0,0,0.144796,0,0,0,0,0,0,0,0,0,0.109233,0.187081,0,0,0,0,0.109963,0,0,0,0,0,0.113942,0,0,0,0,0,0,0.108804,0,0.103877,0,0,0,0.118203,0,0.109249,0,0.114695,0,0,0,0,0,0,0,0,0,0.117884,0,0,0,0,0,0,0,0,0,0,0.128785,0,0,0,0,0,0,0,0,0,0,0.118341,0,0,0,0,0,0,0,0,0,0,0,0,0.12751…
1,0.221416,0,0.35283,0.359988,0.30419,0,0,0,0.950091,0,0,0,0,0,0,0.182712,0,0,0,0,0.181262,0.245042,0.27322,0,0,0,0,0.256087,0.178265,0,0,0.192311,0,0,0,0,0,0,0,0,0,0.185427,0,0,0,0,0,0,0,0,0,0,0,0,0,0,0.20934,0.201656,0,0.191395,0,0.176973,0.200175,0,0.249786,0,0.189295,0,0,0,0,0,0,0,0,0,0,0,0,0,0,0,0,0,0.196797,0,0,0.19245,0,0,0,0,0,0,0.303862,0,0,0,0.189263,0,0,0,0,0,0,0,0,0,0,0,0,0,0,0,0,0,0,…
904,0.206441,0.0980355,0,0.102767,0.10173,0,0.107567,0.14197,0,0,0,0,0,0,0,0,0,0.105179,0,0.10388,0,0,0,0,0,0.116588,0,0,0,0,0.174305,0.122238,0,0,0,0,0,0,0,0,0.113331,0.0991445,0,0,0,0,0,0,0,0,0,0,0,0,0,0,0,0,0,0,0,0.167051,0,0,0,0,0,0.104396,0,0,0,0,0.102097,0.108966,0,0,0,0,0,0,0,0,0,0,0,0,0,0,0,0,0,0,0,0,0,0,0.124004,0,0,0,0,0,0,0,0,0,0,0,0,0,0,0,0,0,0,0,0.11301,0,0,0,0,0,0,0,0,0,0.107969,0,0…
1018,0.14908,0.11773,0,0,0,0,0,0,0,0,0,0.113156,0,0,0,0,0,0,0.116227,0,0.0773861,0.0776109,0,0,0,0,0,0,0,0,0,0,0,0.0881956,0,0,0,0,0,0,0.111131,0,0,0,0,0,0,0,0,0,0,0,0,0,0,0.096297,0,0,0,0,0,0,0,0,0,0,0,0.1647,0,0,0,0,0.0861759,0.158862,0,0,0,0,0,0,0,0,0,0,0,0,0,0,0,0,0,0,0,0,0,0,0,0,0,0,0,0.0986615,0,0,0,0,0,0,0,0,0,0,0,0.0818677,0.0948359,0.0988962,0,0,0,0,0,0,0,0,0,0,0.12011,0.156191,0,0,0,0,0…
6197,0.129051,0,0,0.0929136,0,0.10088,0.145009,0,0,0,0,0,0.111905,0,0.129686,0,0,0,0.17618,0.091599,0,0,0.100256,0.112095,0.118164,0,0,0.0986506,0,0,0,0,0,0,0,0,0,0,0,0,0,0,0,0,0,0,0,0,0,0,0.147696,0,0,0,0,0,0,0,0,0,0,0,0,0,0,0,0,0,0,0,0.133611,0.146928,0.122311,0,0,0.0932266,0,0.0940996,0,0.0988803,0,0,0,0.101208,0.136969,0,0,0,0,0,0,0,0,0,0.0963961,0,0,0,0,0,0.120459,0,0,0.115543,0,0.11667,0,0,…
3764,0.281345,0,0.188636,0.493584,0,0,0.189696,0,0,0.300265,0,0,0,0,0,0,0,0,0,0.177121,0,0,0,0,0,0,0,0.257331,0,0,0.252229,0,0,0,0,0,0.219072,0,0,0.210957,0,0,0,0,0,0,0,0,0,0,0,0,0,0,0.186002,0,0.398953,0.262034,0,0.255409,0.172419,0,0.242347,0,0.23126,0,0,0,0,0,0,0,0,0.180554,0,0.202431,0,0,0,0,0,0,0,0,0,0.17027,0,0,0,0,0,0,0,0,0,0,0.210161,0,0.200769,0,0,0,0,0,0,0,0.206814,0,0,0,0,0,0,0,0,0,0,0…
244,0.283707,0.232716,0.250728,0.240335,0.32728,0,0,0,0.8326,0,0,0,0.300863,0,0,0.301744,0.413432,0,0,0,0.237586,0,0,0,0,0,0,0,0.259922,0.247914,0,0,0,0.304448,0,0,0,0,0,0,0,0,0.228858,0,0,0,0,0,0,0,0,0,0.228871,0,0,0,0,0,0,0,0,0.25452,0,0,0,0,0,0.22838,0,0,0,0,0,0,0,0,0,0,0,0,0,0,0,0,0,0,0,0,0,0,0,0,0,0,0.292056,0.293387,0,0,0,0,0,0,0.283258,0.305805,0,0,0,0,0,0,0,0,0,0,0,0,0,0,0,0,0,0,0.28085,0…
2865,0.146694,0,0,0,0.165399,0,0.188136,0,0,0,0,0,0,0.152971,0.269303,0.300766,0,0,0,0,0,0,0.150841,0.14591,0,0,0,0.189331,0,0,0,0,0,0,0,0.225319,0,0,0,0,0,0.184323,0,0,0,0,0,0,0,0,0,0.161824,0,0,0,0,0,0,0.190616,0,0,0.16642,0,0,0,0,0,0,0,0,0.183306,0.227197,0,0.255879,0,0.369245,0,0,0,0,0,0,0,0,0,0.167835,0,0.17114,0.170818,0,0,0,0,0,0,0,0.16023,0,0,0,0,0,0,0,0,0,0,0,0,0,0,0,0,0,0,0,0,0,0,0,0.14…
3618,0.200364,0,0.179976,0,0,0,0,0,0,0,0,0,0.25713,0,0,0.476638,0,0,0,0,0,0,0,0,0,0,0,0.179022,0.359387,0,0.273725,0,0,0,0,0,0,0,0,0.279704,0,0,0.199427,0,0,0,0,0.214826,0,0,0,0,0,0,0,0,0,0,0,0,0,0,0,0,0,0,0,0,0,0,0.187032,0.194441,0,0.318947,0,0,0,0,0,0,0.20397,0,0.207979,0,0,0,0,0,0,0,0,0,0,0,0,0,0.213981,0,0,0,0,0,0,0,0,0,0,0,0,0,0.185205,0,0,0.181276,0,0,0,0.205391,0,0.203291,0.199684,0,0,0,0…
4458,0,0,0,0,0,0,0,0,0,0,0,0,0,0,0,0,0.173574,0,0,0,0,0,0,0,0,0,0,0,0.188451,0,0.204916,0,0,0,0.199016,0,0,0,0,0,0,0,0,0,0,0,0,0.261439,0,0.169773,0,0,0,0,0,0,0,0,0.300845,0,0,0,0,0,0,0,0,0,0,0,0,0.202162,0,0.38581,0,0.250723,0,0,0,0,0,0,0,0,0,0.190478,0,0.257975,0.220533,0,0,0,0,0,0,0,0,0,0,0,0,0,0,0,0.183662,0,0,0,0,0,0,0,0,0,0,0.191634,0,0,0,0,0,0,0,0,0,0,0.227934,0,0,0,0,0,0,0.175417,0,0,0,0,…
919,0.367033,0,0,0.232904,0,0,0.306331,0,0,0,0,0,0,0,0.250278,0,0.206917,0,0,0,0.279921,0,0,0,0,0,0,0.162486,0,0,0,0,0,0,0,0,0.162864,0,0,0.159914,0,0,0,0,0,0.230905,0.233677,0,0,0,0,0,0,0,0,0,0,0,0,0,0,0.162972,0,0.268481,0,0.183724,0,0,0,0,0,0,0.153116,0,0,0,0,0.182805,0.823465,0,0,0,0,0,0.20899,0.158913,0,0,0,0,0,0,0,0,0,0,0,0.3326,0,0,0,0,0,0,0.164885,0,0,0,0,0,0,0,0,0,0,0,0,0,0,0,0,0.158098,…
211,0.247177,0.226055,0.329336,0,0,0,0.254629,0.367341,0.792462,0,0,0,0.355078,0,0.271265,0,0,0.279282,0.238083,0,0,0,0,0,0,0,0,0,0,0,0,0.273656,0.221492,0,0,0,0.233499,0.310072,0,0,0,0,0,0.259789,0,0,0,0,0,0,0,0,0,0,0,0,0,0,0,0,0,0,0,0,0,0,0,0,0,0,0,0,0,0,0,0,0,0,0,0.280815,0,0,0,0,0,0,0,0,0,0,0,0,0,0,0,0,0,0,0.403425,0,0,0,0,0,0,0,0.393209,0,0,0.253342,0,0,0,0,0,0,0,0,0,0,0,0,0,0,0,0,0,0,0,0,0,…
5405,0.0972585,0.0977556,0,0.133839,0.100598,0,0.107883,0,0.108711,0.104686,0,0,0,0.0855356,0.0872804,0.155294,0.083467,0,0,0,0,0,0,0.145895,0,0,0,0.078741,0.0911098,0.0925209,0.0963888,0,0,0,0,0,0,0,0,0,0,0,0.116248,0,0,0,0,0,0,0,0,0,0,0,0,0,0,0,0,0,0,0,0,0,0,0,0,0,0,0,0.0976748,0.159293,0,0,0,0.0906909,0.103114,0,0,0,0.089745,0,0,0,0,0,0.0833728,0,0,0,0,0,0,0.119184,0,0,0,0,0,0,0,0,0,0,0.077650…
1719,0,0.195785,0,0.172528,0.165931,0,0,0.202805,0.175222,0,0,0,0.200971,0,0,0.225605,0,0.307139,0,0,0,0,0,0,0.203512,0,0.191397,0,0,0,0,0,0,0,0,0,0,0.166096,0,0,0,0.20312,0,0,0,0,0,0,0,0,0,0,0,0,0,0,0,0,0,0,0,0,0,0,0,0,0,0,0,0,0,0.401286,0.170908,0,0,0,0.221642,0,0,0,0,0,0,0,0,0,0.199514,0,0,0,0,0.20011,0,0,0,0,0.190875,0,0.204046,0,0,0,0,0.176989,0,0,0.180143,0,0,0,0,0,0,0,0,0,0,0,0,0,0,0.17826…
445,0.470545,0.254693,0,0,0,0,0.361577,0.290685,0,0,0,0.319413,0,0,0.355422,0,0,0,0.351151,0,0.281277,0,0.218259,0,0,0.213182,0,0,0,0,0,0,0,0,0,0,0,0,0,0,0,0,0,0,0,0,0,0.302434,0,0,0,0,0.248463,0,0,0,0,0,0,0,0,0,0,0,0,0,0,0,0,0,0.203653,0.203484,0.347392,0.203772,0,0.247595,0,0,0,0.203874,0,0,0,0,0,0,0,0,0,0,0,0,0,0,0,0,0.212912,0,0.201612,0,0,0,0,0,0,0,0,0,0,0,0,0,0,0.299683,0,0,0,0,0,0,0,0,0,0,…
5849,0.178916,0.179208,0.371589,0.178634,0,0,0.143725,0,0.277683,0,0,0,0,0,0,0.248177,0,0,0,0,0,0.141233,0.155822,0.213672,0,0.26487,0,0,0,0,0.217741,0.309821,0.206414,0,0,0,0,0.156324,0,0.174533,0,0,0.142631,0,0,0,0,0,0,0,0,0,0,0.217835,0,0,0,0,0,0,0,0,0,0,0,0,0,0,0,0,0.141344,0,0,0,0,0,0,0,0,0,0,0,0,0,0,0,0,0,0,0,0,0,0,0,0.167024,0,0,0,0.174288,0,0,0,0,0.138931,0,0,0.15621,0,0,0,0.153288,0,0,0,…
5091,0,0,0.232267,0.293286,0,0,0,0,0,0.19263,0,0,0,0.214615,0,0.174786,0,0,0,0,0,0,0,0,0,0,0,0.201264,0,0,0.955779,0,0,0,0,0.195299,0.170954,0.233829,0,0.227886,0,0,0.269125,0,0.180302,0,0,0.17482,0,0,0,0,0,0,0,0,0.211542,0,0,0.1826,0,0.204753,0,0,0,0,0,0,0,0,0,0,0,0.260788,0,0,0,0,0,0,0,0,0,0,0,0.234156,0,0.214884,0,0,0,0,0,0,0.206293,0,0.18666,0,0,0,0,0,0,0,0,0,0,0,0,0,0,0,0,0,0,0,0,0,0,0,0,0,0…
5179,0.299704,0,0,0.237458,0,0.240653,0.24933,0,0.306544,0,0,0,0,0,0,0,0,0,0,0,0,0,0,0,0,0,0,0.271571,0.249908,0,0.336798,0.843495,0.350065,0,0.252715,0.249456,0,0,0.410979,0.236419,0,0.286479,0,0,0,0,0,0,0.283281,0,0,0,0,0,0,0.291791,0.239837,0,0,0,0,0,0,0,0,0,0.26695,0,0,0,0,0.232358,0.259421,0,0,0,0,0,0,0.226974,0,0,0,0,0,0,0,0.31001,0,0,0,0.291342,0,0,0.332046,0,0,0,0,0,0,0,0,0,0,0,0,0,0,0,0,…
4586,0.209935,0,0,0.45226,0,0,0,0,0.194024,0.17606,0,0,0,0,0.187682,0.23849,0,0,0,0,0,0,0.226568,0.258399,0,0,0,0.282087,0.167165,0,0,0,0,0,0,0,0,0,0,0.18597,0,0,0,0,0,0,0,0.196934,0,0,0,0,0.213229,0,0,0,0.170608,0.213164,0.17507,0.198133,0.169312,0,0.295229,0,0.369594,0,0.199435,0,0,0,0,0,0,0,0,0,0,0,0,0,0,0,0,0,0,0,0,0,0,0.163374,0.16462,0,0,0,0,0,0.184312,0,0,0,0,0,0,0,0.207629,0,0,0,0,0,0,0,0…
684,0.197878,0,0.139949,0.153959,0,0,0.134437,0,0,0,0,0,0,0,0,0,0,0,0,0,0,0,0,0,0,0.138363,0,0,0,0,0.165036,0,0,0,0,0.118953,0,0.14542,0,0,0,0,0.132271,0,0,0,0,0.119162,0,0,0,0,0,0,0,0,0,0,0,0,0,0,0,0,0,0,0,0,0,0,0,0,0,0.143318,0,0,0.127657,0,0,0,0,0,0,0,0,0.121358,0,0,0,0,0,0,0,0,0,0.1514,0,0,0.147834,0,0,0,0,0,0,0,0.14867,0,0,0,0,0,0,0.18591,0.165099,0,0.250916,0,0,0,0,0.125922,0,0,0,0,0.148967…
2794,0.10109,0,0,0.0927211,0.13196,0,0,0,0,0,0,0,0,0.10886,0,0.163746,0,0,0,0,0,0,0,0,0,0,0,0.132522,0.164045,0,0,0.100167,0,0,0,0.144161,0.0957978,0,0.112348,0.101103,0,0.164931,0,0,0,0,0,0,0,0,0,0,0,0,0,0,0.0929633,0,0,0,0,0,0,0,0,0,0,0,0,0,0.107196,0.200115,0,0.176564,0,0.147104,0,0,0,0,0.101709,0,0,0,0,0.123011,0,0,0,0,0,0,0,0,0,0,0.143881,0,0,0,0,0,0.089368,0,0,0,0,0.0990956,0,0,0,0,0,0,0,0,…
4225,0.343746,0,0,0,0.166564,0,0.220903,0,0,0,0,0,0,0,0,0.149035,0,0,0.160647,0,0.171963,0,0,0,0,0,0,0,0,0,0,0,0,0,0,0,0.177319,0,0,0,0.138454,0,0,0,0,0,0,0.187046,0,0,0,0,0,0,0,0,0,0,0.19767,0,0,0,0,0.175375,0,0,0,0.232915,0,0.179071,0,0.156001,0,0.145277,0,0,0,0,0,0,0,0,0,0,0,0,0,0,0.221152,0,0,0,0,0,0,0,0,0,0,0,0,0,0,0,0,0,0,0,0,0,0,0,0,0,0.184536,0.212485,0,0,0,0,0,0,0,0,0,0.139277,0.305062,0…
1800,0,0,0,0.167491,0,0,0,0.18176,0.359368,0,0,0,0,0.226336,0.263127,0.169096,0,0,0.315103,0,0,0,0.168102,0,0,0,0,0,0.353046,0,0,0,0,0,0.182189,0.296287,0.349596,0,0,0,0,0.27182,0,0,0.167838,0,0,0.171257,0,0,0,0,0,0,0,0,0,0,0.275575,0,0,0,0,0,0,0,0,0,0.198559,0,0,0.388681,0,0,0,0.256352,0,0,0,0,0,0,0,0,0,0.188038,0,0.202252,0,0,0,0.254612,0,0,0.176202,0,0,0,0,0,0,0,0,0,0,0,0,0,0,0,0,0,0,0,0,0,0,0…
2682,0.265684,0,0,0,0,0,0.1563,0,0,0,0,0,0,0,0.228946,0,0,0,0.215592,0,0.189761,0,0,0.125276,0,0,0,0.252472,0.178084,0,0,0,0,0,0.173839,0,0.171833,0,0,0,0,0.12681,0,0,0,0,0,0.204827,0,0,0,0,0.16093,0,0,0,0,0,0,0,0,0,0,0,0,0,0,0,0,0,0.178907,0.129136,0,0,0,0.248005,0,0,0,0.17898,0,0,0,0.165607,0.154153,0,0,0,0,0,0.201813,0,0.183938,0,0,0,0,0,0,0,0,0,0,0,0,0.144633,0,0,0,0,0,0,0,0,0,0,0,0,0,0,0,0,0…
2292,0.1076,0,0,0.168777,0.112784,0,0,0,0,0,0,0,0,0.106556,0.101296,0.0890036,0,0,0,0,0.10872,0,0,0,0,0,0,0.0856703,0,0,0,0,0,0,0,0,0,0,0.162099,0,0,0.10386,0,0,0,0,0,0,0.124061,0,0,0,0.114263,0,0,0,0.135629,0,0,0.089405,0,0,0.0908634,0,0.0965245,0,0,0,0,0.110458,0,0.124226,0,0,0,0,0,0,0,0,0,0,0,0.121182,0.135236,0,0,0,0,0,0,0,0,0,0.12778,0,0.102174,0,0,0,0,0,0,0.0851678,0,0,0,0,0,0,0,0,0,0,0,0,0…
1284,0.172769,0.69401,0,0,0,0.141777,0.131075,0,0.196111,0,0,0.119141,0,0,0,0.116011,0,0.118634,0,0,0,0,0.130409,0.120468,0,0,0,0,0,0.201734,0,0.135401,0,0,0,0.109556,0,0,0,0,0,0,0,0,0,0,0,0,0,0,0,0,0,0,0,0,0,0,0,0,0,0,0,0,0,0,0,0,0,0,0,0,0.148377,0,0,0,0.126116,0,0,0,0,0,0,0,0,0,0,0,0,0,0,0,0,0,0,0.173725,0,0,0,0,0,0,0,0.585118,0,0,0.125153,0,0,0,0,0.122728,0.113867,0.111337,0,0,0,0.153831,0,0,0…
2851,0.134091,0,0.103987,0.207652,0,0,0,0,0,0,0,0,0,0,0,0,0,0,0,0,0,0,0,0.104607,0,0.134773,0,0.133825,0,0,0,0,0,0,0,0,0,0,0,0,0,0,0,0,0,0.105732,0,0,0,0,0,0,0,0,0,0,0,0.153691,0,0.131619,0.126134,0,0.119413,0.166076,0,0,0,0,0,0,0,0,0,0,0,0,0,0,0,0,0,0,0,0,0,0,0,0,0,0,0,0,0,0,0,0,0,0,0.142825,0,0,0,0,0,0,0,0,0,0,0,0,0,0,0,0,0,0,0,0,0,0,0.105628,0,0,0,0,0,0,0,0,0.131601,0,0,0,0,0,0,0,0,0,0,0.14840…
4886,0,0,0.0690249,0.108056,0.141348,0,0,0,0,0.0705955,0,0,0,0,0,0.0789471,0,0.0705118,0,0,0,0,0,0,0,0,0,0,0.0693108,0,0.999576,0.0869328,0,0,0,0.104094,0,0,0,0.110048,0,0.073394,0.102509,0,0,0,0,0.0903028,0,0,0,0,0,0,0,0,0.0869959,0,0,0,0,0.083763,0,0,0,0,0,0,0,0,0,0,0,0.107783,0,0,0,0,0,0,0,0,0,0,0,0,0,0,0,0,0,0,0,0,0,0,0,0,0,0,0,0,0,0,0,0,0,0,0,0,0,0,0,0,0.115172,0,0,0,0,0,0,0,0.109092,0,0,0,0…
4257,0.66085,0.203844,0,0.231873,0.233075,0,0.270747,0.290674,0.289324,0,0,0.217647,0,0.289526,0.423038,0,0.244735,0,0,0.200691,0.242954,0,0,0.282364,0,0,0,0.221117,0,0,0,0,0,0,0,0,0,0,0,0,0,0.2356,0,0,0,0,0,0,0,0,0,0,0.197742,0,0,0,0,0,0.200677,0,0,0.204574,0,0,0,0,0,0,0.341203,0,0.244164,0.303977,0,0,0,0.26859,0.401135,0,0,0,0.310065,0,0,0,0,0,0.221336,0,0,0,0,0,0,0.210897,0,0,0,0,0,0,0,0,0,0,0…
3908,0,0,0.937487,0.253487,0,0,0,0.212008,0.201013,0.175533,0,0,0.193868,0,0.142481,0.489233,0,0,0,0,0,0,0.171594,0.172215,0,0.263736,0,0.18632,0.153058,0.283963,0.315525,0.34962,0.193144,0,0,0.260106,0,0.148051,0,0,0,0,0,0,0,0,0,0,0,0,0,0,0,0.144199,0,0,0,0,0,0,0,0,0,0,0.145741,0,0,0,0,0,0,0,0,0,0,0,0,0,0,0,0,0,0,0,0,0,0,0,0,0,0,0,0,0,0,0,0,0,0.149426,0.198335,0,0,0,0,0,0,0,0,0,0,0,0,0,0,0.14447…
169,0.257841,0.177757,0,0.107619,0,0.204442,0.227341,0,0.297107,0,0,0.208041,0,0,0.168124,0.107025,0,0,0.121906,0,0,0,0,0.192925,0,0,0,0.102181,0,0,0.101862,0,0,0.133693,0.177849,0,0.120305,0,0,0,0,0,0,0,0,0,0,0,0,0,0,0,0.30735,0,0.127337,0,0,0,0,0,0,0,0,0,0,0,0.101339,0,0,0.108212,0.118397,0,0.116422,0,0,0,0,0,0,0.0985269,0,0,0,0,0,0,0,0,0,0,0,0,0,0,0,0.116589,0,0,0,0,0,0,0,0,0,0,0,0,0,0,0,0,0,0…
1647,0.237605,0,0.117983,0.176293,0.292163,0,0.129803,0.236774,0.175926,0.146154,0,0.123062,0.149919,0.151106,0.162687,0.190729,0,0,0,0,0.110724,0,0,0,0,0,0,0,0,0.23823,0,0.243116,0,0,0,0,0.165743,0,0,0,0,0.130651,0.116806,0,0,0,0,0,0,0,0,0,0,0,0,0,0.112795,0,0.123821,0,0,0.115894,0,0,0.108155,0,0,0,0,0,0,0.156278,0,0,0,0,0,0,0,0,0,0,0,0,0,0,0,0,0,0,0,0,0,0,0.104525,0,0,0,0.138761,0.160526,0,0,0,…
5824,0.210298,0.177873,0,0,0,0.145321,0.205192,0,0.147095,0,0,0.145727,0.148967,0.109953,0.172759,0.253121,0.122679,0,0,0.120712,0.154947,0,0.120489,0.165864,0,0,0,0.16382,0,0.203342,0,0,0,0,0,0,0,0,0,0,0,0,0,0,0,0,0,0,0,0,0,0,0,0,0,0,0,0,0,0,0,0,0,0,0,0,0,0,0,0,0.105428,0,0.150291,0,0,0,0,0,0,0.114822,0,0,0,0,0,0,0,0,0,0.113337,0,0,0,0,0,0.163438,0,0,0,0,0,0,0,0.1358,0,0,0,0,0,0,0,0,0,0,0,0,0,0,…
4152,0.162127,0,0,0,0,0,0.156409,0,0.143943,0,0,0,0,0,0.194253,0,0,0,0,0,0.129736,0,0,0.144595,0,0,0,0.144446,0,0,0,0,0,0,0,0,0,0,0,0,0,0,0,0,0,0,0,0,0,0,0,0,0,0,0,0,0,0,0,0,0,0,0,0,0,0,0,0,0,0.1336,0,0.139522,0.18807,0.181837,0,0.158873,0.170576,0,0,0.167329,0.126616,0,0,0,0,0,0,0,0,0,0,0,0,0,0.135269,0.150449,0,0,0,0,0,0,0,0,0.24281,0.131225,0,0,0,0,0,0,0,0,0,0,0,0.144868,0,0,0,0,0,0,0,0,0,0.13…
87,0.339695,0.210606,0,0.228354,0,0,0,0.210348,0.477286,0,0,0,0,0,0,0,0.192731,0.192071,0,0,0.292956,0,0,0,0,0.179218,0,0,0,0,0,0,0,0,0,0,0,0,0,0,0,0,0,0,0,0,0,0,0,0,0,0,0,0,0,0,0.23659,0.17828,0.253302,0,0,0,0,0,0,0,0,0,0.208789,0.183748,0,0,0,0,0,0,0,0,0,0,0,0,0,0,0,0,0,0,0,0,0,0,0,0,0.230623,0,0,0,0,0,0,0,0.197667,0,0.222264,0,0,0,0,0,0.188798,0.22445,0,0,0,0,0.284583,0,0,0,0,0,0,0,0,0,0.19831…
2593,0.203293,0,0,0.160298,0,0,0.16157,0,0,0,0,0,0,0.153302,0,0.151761,0,0,0.211807,0,0,0.165956,0,0,0,0,0,0,0,0,0.177607,0,0,0,0,0,0.162149,0,0.231542,0,0,0.175105,0.152761,0,0,0,0,0,0,0,0,0,0,0,0,0,0,0,0,0,0,0,0,0,0,0,0.153385,0,0,0.156204,0,0,0,0,0,0.193042,0,0,0,0,0,0,0,0,0.197231,0,0,0.151592,0,0,0,0,0,0,0.182547,0,0,0,0,0,0,0,0,0,0,0,0,0,0,0,0,0,0,0,0,0,0,0,0,0,0,0,0,0,0,0,0.177681,0,0,0,0,…
1905,0.0939783,0,0,0,0.101833,0,0,0,0,0,0,0,0,0,0,0,0,0,0.205631,0,0,0,0,0,0,0,0,0,0.121606,0,0,0,0,0,0,0,0.140869,0,0.0917166,0.120964,0,0.114059,0,0,0,0,0,0.184825,0,0,0,0,0,0,0,0,0,0,0.166449,0,0,0,0,0,0,0,0,0,0,0,0.103765,0.137346,0,0,0,0.190036,0,0,0,0,0,0,0,0,0.164984,0.0986326,0,0.0936199,0,0,0,0,0,0,0,0,0.133143,0,0,0,0.0966772,0,0,0,0.0970416,0,0,0.120508,0,0,0,0,0,0,0,0,0,0,0,0,0,0,0,0,…
4854,0.264746,0.213288,0.251228,0.201588,0,0,0.203658,0,0.209725,0,0,0,0,0.1934,0.223025,0.250207,0,0.210454,0,0,0,0,0.244614,0.374561,0,0.22049,0,0.52132,0.238396,0,0.221963,0.36554,0.20023,0,0.212772,0.264893,0.185902,0,0,0.318167,0,0,0,0,0,0,0,0,0,0,0,0,0,0,0,0,0,0,0,0,0,0,0,0,0,0,0,0,0,0,0.221754,0,0,0,0,0.18735,0,0,0,0,0,0,0,0,0,0.188736,0,0.205634,0,0,0,0,0,0,0.182519,0,0,0,0,0.195802,0,0,0…
6027,0.346739,0,0,0.216977,0.229802,0,0.141538,0.140808,0,0,0,0,0,0,0,0,0,0,0,0.130621,0.324385,0.184184,0,0,0,0,0,0.152159,0,0,0,0,0,0,0.161518,0,0,0,0,0,0,0,0,0,0,0,0,0,0,0,0,0,0.141487,0,0,0,0.145597,0,0,0.138827,0,0,0.130607,0.196609,0.130595,0,0,0.178664,0,0.199689,0,0,0.154451,0,0,0,0,0,0,0,0,0,0,0,0,0,0,0,0,0,0,0,0.167467,0,0,0,0,0.178629,0,0,0,0,0,0,0,0,0,0,0,0,0,0,0,0,0,0,0,0,0,0,0,0,0,0…
4726,0.117756,0,0,0.196124,0,0,0,0,0.195737,0,0,0,0,0.121979,0.268989,0,0,0,0,0,0,0,0.17518,0,0,0,0,0,0,0,0,0.144613,0,0,0.113006,0.117261,0.200434,0,0,0,0,0.159306,0,0,0,0,0,0.123095,0,0,0.259839,0.110874,0.150837,0,0,0,0.138049,0,0,0,0.122135,0,0.112963,0,0,0,0,0,0,0.115868,0.163976,0.1233,0,0,0,0.111034,0,0,0,0,0,0,0.121224,0,0,0,0,0,0,0,0,0.141039,0,0,0,0,0,0,0.288215,0,0,0,0,0,0,0,0,0,0,0,0,…
773,0.129888,0,0,0,0.126671,0,0,0,0,0,0,0,0,0,0,0,0,0,0.107714,0,0,0,0.105858,0,0,0,0,0,0.132439,0,0.127818,0.119389,0,0,0.104932,0.132601,0,0.117168,0,0,0,0,0,0,0.109164,0,0.144681,0,0.122339,0,0,0,0,0,0,0,0,0,0.119392,0,0,0,0,0,0,0,0,0,0,0.153823,0,0,0,0.158639,0,0,0,0,0,0,0,0,0,0,0.140874,0.143196,0,0.135272,0,0,0,0,0,0,0.147632,0,0,0,0,0,0,0,0,0,0,0,0,0.107145,0,0,0,0,0,0,0,0,0,0,0,0,0,0,0,0,…
1083,0.242394,0,0,0,0,0.227104,0.220687,0,0.176829,0,0,0,0,0,0.355152,0,0,0,0.150089,0,0,0,0.18491,0.195103,0,0,0,0.18369,0,0,0,0,0,0.162811,0.156035,0,0.175496,0,0.184419,0,0,0,0,0,0,0,0.206937,0,0,0.212674,0.160988,0,0,0,0,0,0,0,0,0,0,0,0,0,0,0,0,0,0,0.170488,0.185903,0.400507,0,0,0,0.234799,0,0.268859,0,0,0.156746,0,0,0,0,0,0,0.153179,0,0,0,0,0,0,0.161343,0,0,0,0,0,0,0,0,0,0,0,0,0,0,0,0,0,0,0,…
1188,0.145093,0,0.1607,0.158487,0,0.134992,0.152109,0.124098,0,0.122254,0,0,0.26292,0,0.106815,0.243213,0,0,0.133644,0,0,0,0.162301,0,0,0,0,0,0.135769,0,0,0,0,0,0,0.122521,0,0,0,0,0,0,0,0,0,0,0,0.109743,0,0,0,0,0,0,0,0,0,0,0,0,0,0,0,0,0,0,0,0,0,0,0.143169,0,0,0.196494,0,0,0,0.151197,0,0,0,0,0,0,0,0,0,0,0,0.108327,0,0,0,0,0,0,0,0,0.1239,0,0,0,0,0,0,0,0.116514,0,0,0,0,0.183922,0,0,0,0,0,0,0,0,0,0,0…
1102,0.165655,0,0.184748,0,0,0,0,0,0,0,0,0,0,0,0,0,0,0.206077,0,0,0.167171,0,0,0,0,0.136572,0,0,0,0,0,0,0,0,0,0,0,0.27635,0,0.179315,0,0,0,0,0,0.17069,0,0,0,0,0,0,0,0,0,0,0,0,0,0,0,0,0,0,0,0,0,0,0,0.15814,0,0,0,0,0,0,0,0,0,0,0,0.13893,0,0,0,0.588191,0,0,0,0,0,0,0,0,0.210201,0,0.188953,0,0.165361,0.207601,0,0,0,0,0,0,0.18093,0,0,0,0,0,0,0,0,0,0,0,0,0,0,0.24751,0,0,0,0.155696,0,0,0,0,0,0.744499,0,0…
6228,0,0,0,0,0,0,0,0,0,0,0,0,0,0,0.410013,0,0,0.24786,0,0,0,0,0.22467,0.241395,0,0,0,0.274162,0.229753,0,0.405548,0.302224,0,0,0,0.304192,0.323071,0,0,0.26493,0,0,0,0,0.278398,0,0,0,0,0,0.283485,0,0,0,0.227477,0,0,0,0,0,0,0,0,0,0,0,0,0,0,0,0.247134,0.34706,0,0.237463,0,0.318928,0,0,0,0,0.33087,0,0,0,0,0,0.223881,0.234418,0,0,0,0,0,0,0,0,0,0,0,0,0,0,0,0,0,0.326249,0.232789,0,0.735947,0,0,0,0,0,0,0…
3130,0,0,0,0,0,0.107086,0,0,0,0,0,0,0.110281,0,0.183991,0,0,0,0,0,0,0,0.122056,0.133569,0,0,0,0.185808,0.176511,0,0,0,0,0,0,0,0,0,0.181321,0,0,0.10754,0,0,0,0,0.214309,0,0,0,0.23362,0,0,0,0,0,0,0,0,0,0,0,0,0,0,0,0,0,0,0.107738,0.212129,0.270291,0,0,0,0.112908,0.146678,0.162282,0,0,0,0,0,0.139313,0.202867,0,0.110952,0.155032,0,0,0,0,0.131467,0,0,0,0,0,0,0,0,0,0,0,0.109019,0,0,0,0,0,0,0,0,0,0,0,0,0…
1041,0,0,0,0,0,0,0,0,0,0,0,0,0,0.211753,0.183098,0.161839,0,0,0.202283,0,0,0,0.226963,0,0,0,0,0,0.234139,0,0,0.198388,0,0,0,0.197956,0.273554,0.204194,0.172705,0.227672,0,0.259144,0,0,0,0,0,0,0,0,0,0,0,0,0,0,0,0,0,0,0,0,0,0,0,0,0,0,0,0,0.170808,0.542137,0,0,0,0.388338,0,0,0,0,0,0,0.178984,0,0,0.261147,0.234226,0.247639,0,0,0,0.294519,0,0,0.225188,0,0.337644,0,0,0,0,0,0,0,0,0,0,0,0,0,0,0,0,0,0,0,0…
6244,0,0,0,0.172823,0,0.11694,0.123209,0,0,0,0,0,0,0,0.158022,0,0,0,0,0,0,0,0,0.124233,0,0,0,0.156824,0.294137,0,0,0,0,0,0,0,0,0,0.159683,0.120388,0,0.168843,0,0,0,0,0.143927,0,0,0,0.130799,0,0,0,0,0,0.169123,0,0,0,0,0,0,0,0,0,0,0,0,0,0.178064,0.192285,0,0.120683,0,0.16115,0,0,0.11861,0,0.229574,0,0,0,0.174411,0,0,0.284421,0,0,0,0,0,0.125466,0,0,0.121593,0,0,0,0,0,0,0,0,0,0,0,0,0,0,0,0,0,0,0,0,0,…
2538,0.225621,0,0.49279,0,0.134001,0,0,0.134689,0,0,0,0,0,0,0,0,0,0,0,0,0.132107,0.118205,0,0,0,0.165775,0,0.119352,0,0,0.192061,0,0,0.127216,0,0.124407,0,0.128483,0,0.148143,0,0,0,0,0,0.225273,0,0,0,0,0,0,0,0.122051,0,0,0,0,0,0,0,0,0,0,0,0,0,0.321437,0,0,0,0,0,0.162754,0,0,0,0,0,0,0,0,0.116697,0,0,0.15421,0,0,0,0,0,0,0,0,0,0,0,0,0.122034,0.200847,0,0,0,0,0,0,0,0,0,0,0,0,0,0,0,0,0,0,0,0,0,0,0,0,0…
2724,0.322903,0.327536,0,0.236554,0,0,0.28465,0,0.239938,0,0,0,0.276058,0,0,0.820671,0.297811,0,0.224985,0,0,0,0.302744,0.303564,0,0,0,0,0,0.446739,0.236288,0,0,0,0,0,0,0,0,0,0,0,0,0,0,0,0,0.347094,0,0,0.255795,0.333138,0,0,0,0,0,0,0.333582,0,0,0.264071,0,0,0,0,0,0,0,0,0,0,0,0.226593,0,0,0,0,0,0,0,0,0,0,0,0,0,0,0,0.228248,0,0,0,0,0,0,0,0,0.278655,0,0,0,0,0,0.234357,0,0,0,0,0,0,0,0,0,0,0,0,0,0,0,0…
2694,0.0985387,0,0,0.0867609,0,0,0,0,0.125481,0,0,0,0.0866867,0.0926377,0.134291,0,0,0,0.11052,0,0,0,0,0,0,0,0,0.0949007,0,0,0,0,0,0,0,0,0,0,0.092166,0,0,0,0,0,0,0,0,0,0,0,0.0968079,0,0,0.0929873,0,0,0,0,0,0,0,0,0,0,0,0,0,0,0,0,0.0927915,0.114601,0.0994864,0.0864789,0.0965377,0,0.0954269,0,0,0.0876781,0,0,0.147692,0,0,0,0,0,0,0,0,0,0,0.108736,0,0,0,0,0.0825854,0,0,0,0.080305,0,0.0846359,0,0,0,0,0…
2280,0.14822,0.195203,0,0,0,0,0.112823,0,0.145114,0,0,0,0,0,0.130186,0.152303,0,0.11463,0.132563,0,0,0,0.193618,0.118799,0,0,0,0.181012,0.248372,0,0.118268,0.114938,0,0,0,0,0,0,0,0,0,0,0,0,0,0,0,0,0,0,0,0,0,0,0,0,0,0,0,0,0,0,0,0,0,0,0,0,0,0,0.14719,0.117957,0,0.180467,0,0,0.176716,0,0,0,0,0,0,0,0,0,0,0,0,0,0,0,0,0,0.117254,0,0,0,0,0,0,0.1369,0.167141,0.126126,0.122132,0,0,0,0,0,0,0,0,0,0,0,0,0.11…
5033,0.104592,0,0,0,0,0,0,0,0,0,0,0,0,0,0,0,0,0.102221,0.109649,0,0,0,0,0,0,0,0,0.110211,0.127497,0,0,0,0,0,0,0,0.129431,0,0,0.109599,0,0,0,0,0,0,0,0,0,0,0,0,0,0,0,0,0.101443,0,0.114522,0,0,0,0,0.199113,0,0,0,0,0,0,0,0,0,0,0,0.129802,0,0,0,0,0,0,0,0,0,0.127864,0,0,0,0,0,0,0,0,0,0,0,0.101652,0,0.150308,0,0,0,0,0.148216,0,0,0,0,0,0,0,0,0,0,0,0,0,0,0,0,0.103635,0,0,0,0,0,0.100525,0,0,0,0,0,0,0,0,0,0…
829,0.223292,0,0.372581,0,0.213218,0,0,0,0,0,0,0,0,0,0,0.307578,0,0,0,0,0,0,0.21226,0,0,0,0,0,0.260979,0,0.268484,0.245322,0,0.218667,0,0,0.297098,0,0,0.690829,0,0,0,0,0,0,0,0.371389,0,0,0,0,0,0,0,0,0,0,0,0,0,0,0,0,0,0,0,0,0,0,0,0,0,0.200765,0,0,0,0,0,0,0,0,0,0,0,0.303197,0,0,0,0,0,0,0,0,0.262827,0,0.244679,0,0,0.304824,0,0,0,0,0,0,0.294586,0,0,0,0,0,0,0,0,0,0,0,0,0,0,0.218439,0,0,0,0.224579,0,0,…
814,0.237574,0.191046,0,0.203071,0.151862,0,0.168607,0,0,0.141192,0,0.165644,0,0,0,0,0,0,0,0.166415,0.0972482,0,0,0.11419,0,0.144263,0,0.106959,0,0.102188,0.138967,0,0,0,0.124466,0.129826,0,0,0,0,0,0.100337,0,0,0,0,0,0,0,0,0,0,0.130993,0,0,0,0,0.10746,0,0.0989248,0,0.101317,0.121297,0.111273,0.0952522,0,0,0,0,0.20324,0,0,0,0,0,0,0,0,0,0,0,0,0,0,0,0,0,0,0,0,0,0,0,0,0,0,0,0,0,0,0,0,0,0,0,0,0,0,0,0,…
1773,0.236501,0.171152,0,0.16403,0.203763,0,0.171178,0,0.19287,0,0,0,0,0.157912,0,0.191933,0,0,0,0,0,0,0,0.173919,0,0,0,0,0,0,0.331919,0,0,0,0,0,0,0,0,0,0,0.14878,0.187369,0,0,0,0,0,0,0,0,0,0,0,0,0,0.1527,0,0,0,0,0,0,0,0,0,0,0,0,0,0,0.151857,0,0.215053,0,0.186191,0,0,0,0,0,0,0,0,0,0,0,0,0,0,0,0,0,0,0.147075,0,0,0,0.18677,0,0,0,0,0.150865,0.181821,0,0,0,0,0,0,0,0,0,0,0,0,0,0,0.195893,0,0,0,0,0,0,0…
857,0,0,0,0.214664,0,0,0,0.19851,0.334947,0,0,0,0.231012,0.202482,0.369683,0.24409,0,0.186013,0.256237,0,0,0,0.216376,0,0,0,0,0,0.220303,0.194998,0,0.211787,0,0,0,0,0.195607,0,0,0,0,0.202277,0,0,0,0,0,0,0,0,0.216364,0,0,0,0,0,0,0,0,0,0,0,0,0,0,0,0,0,0,0,0.198655,0.637399,0,0,0,0.185254,0,0,0,0,0,0,0,0,0,0,0.217661,0,0,0.202059,0,0.22588,0,0.240463,0,0,0,0,0,0,0,0,0.209192,0.199402,0.207987,0,0,0,…
5692,0.193774,0,0,0.179129,0,0.145776,0.135701,0,0,0,0,0,0,0,0,0.227203,0,0,0,0,0,0.143964,0,0,0,0,0,0,0.152615,0,0.187141,0,0,0,0,0.142347,0.133896,0,0,0.194523,0,0.144692,0,0,0,0,0,0,0.144354,0,0,0.140056,0,0.174178,0,0,0.134178,0,0,0,0,0,0,0,0,0,0,0,0,0.170051,0,0.140858,0,0.289504,0,0.145816,0,0,0,0,0,0.143517,0,0,0,0.173575,0,0.189273,0,0,0,0,0,0,0.142324,0,0.179849,0,0,0,0,0,0,0,0,0,0.16762…
415,0.150496,0,0,0.169711,0,0,0,0,0,0,0,0,0,0,0,0,0,0,0,0.0946983,0.120836,0.0923365,0,0.190161,0,0,0,0.998274,0.105535,0,0,0,0,0,0,0,0,0,0,0,0.128348,0,0,0,0,0,0.0976254,0,0,0,0,0,0,0,0,0,0.187965,0.108051,0,0,0,0,0,0.196736,0.101548,0,0.151648,0,0,0,0,0,0,0,0,0,0,0,0,0,0,0,0,0,0,0.143007,0,0,0,0,0,0,0,0,0.112114,0,0.104639,0,0,0,0,0,0,0,0.132448,0,0,0,0,0,0,0,0,0,0,0,0,0,0,0,0,0,0,0,0,0,0,0,0,0…
3505,0.287972,0,0.264118,0.236348,0,0,0,0.163448,0.442295,0,0,0,0,0,0,0,0.154072,0,0,0,0.275748,0,0,0,0,0,0,0,0,0,0,0,0,0,0,0,0,0,0,0,0,0,0,0,0,0,0,0,0,0,0,0,0.268262,0,0,0.186194,0,0.16894,0.180943,0.165685,0,0.194334,0.191109,0,0,0,0.150795,0.24172,0,0,0,0,0,0,0,0,0,0,0,0,0,0,0,0,0,0,0,0,0,0,0,0,0,0,0,0,0,0,0,0.242761,0,0,0,0,0,0,0,0,0,0,0,0,0,0,0,0,0,0,0,0,0,0,0,0,0,0,0,0,0,0,0,0,0,0,0,0,0,0,0…
4941,0.230236,0,0,0.209277,0.199994,0,0,0.233733,0,0,0,0,0,0.203762,0.360729,0.206399,0,0,0,0,0,0,0,0,0,0,0,0,0.188272,0.173862,0,0,0,0,0,0,0,0,0,0,0,0.186234,0,0.200161,0,0,0,0,0,0,0,0,0,0,0,0,0.176376,0,0,0,0,0,0,0,0,0,0,0,0.970843,0,0.198217,0.245905,0,0,0,0.265573,0,0,0,0,0,0,0.193785,0,0.231328,0,0,0,0,0,0,0,0,0,0,0,0.196713,0,0,0,0,0,0.206938,0,0,0,0,0,0,0,0,0,0,0,0,0,0,0,0,0,0,0,0,0,0,0.19…
5061,0.216996,0.192589,0,0,0.305671,0,0,0.186396,0,0,0,0,0,0.183694,0,0,0,0.293139,0.230269,0,0,0,0,0,0,0,0,0,0.24766,0,0.201977,0,0,0,0.221684,0,0.19679,0,0.211159,0,0,0.267435,0,0,0,0,0,0.334399,0,0,0.19302,0,0.208286,0,0,0,0,0,0,0,0,0,0,0,0,0,0,0,0,0,0.282222,0.256456,0,0,0,0.32981,0,0,0,0,0,0,0.229907,0,0,0,0,0,0,0,0,0,0,0,0,0.256986,0.197741,0,0,0,0,0,0,0,0,0,0,0,0,0,0,0,0,0.243096,0,0,0,0,0…
1688,0.200786,0.302302,0.140703,0,0,0.125505,0.144082,0.17766,0,0,0,0,0,0,0,0.233803,0,0.214043,0.191234,0,0,0,0.158886,0.150676,0.140053,0.199929,0,0,0,0.253053,0.126466,0.181304,0,0,0,0,0,0.125027,0,0,0,0,0,0,0,0,0,0,0,0,0,0,0,0,0,0,0,0,0,0,0,0,0,0,0,0,0,0,0,0,0,0.181958,0.151732,0.126923,0,0,0.159362,0,0,0,0,0,0,0,0,0,0,0,0,0,0,0,0,0,0,0,0,0,0,0.140521,0,0,0,0.154049,0,0,0.173851,0.129723,0,0,…
400,0,0,0,0.250635,0,0,0,0,0,0,0,0,0,0,0.201414,0,0,0.23366,0,0,0,0,0,0,0,0.312841,0,0,0,0.227794,0.929303,0.443032,0,0,0.285587,0.290205,0,0,0,0,0,0,0,0,0,0,0,0,0,0,0,0.212331,0,0,0.203549,0,0,0,0,0,0,0,0,0,0,0,0,0,0,0,0,0,0.202431,0.227335,0,0,0,0,0.279372,0,0.192808,0,0,0,0,0,0,0,0,0,0,0,0,0,0,0,0,0,0,0,0,0,0,0,0,0,0.249693,0,0,0,0,0,0,0,0,0,0.247129,0,0,0,0,0,0,0,0,0,0,0,0,0,0.221882,0,0,0,0,…
5923,0.200673,0,0.301045,0.166123,0.290218,0,0,0.190687,0,0,0,0,0.219985,0,0,0.341938,0,0.172666,0,0,0,0,0,0,0,0,0,0,0,0,0.32457,0,0,0,0,0.172187,0,0,0,0.207157,0,0,0,0,0,0,0,0,0,0,0,0.174355,0,0.502307,0,0,0,0,0.185434,0,0,0,0,0,0,0,0,0,0,0,0.160844,0.323653,0,0.332488,0,0.224385,0.252544,0,0,0,0.171436,0,0,0,0,0,0,0.169629,0,0,0,0.181211,0,0,0,0,0.180123,0,0.206297,0,0,0,0,0,0,0,0,0,0,0,0,0,0,0…
1703,0.0782952,0.101428,0,0.0856325,0.069991,0,0,0,0,0,0,0,0,0,0,0.111672,0,0,0,0,0,0.0939401,0,0.0863509,0,0,0,0,0,0,0.0920507,0,0,0,0.0879288,0,0,0,0.104132,0,0,0.0670747,0.0659862,0,0,0,0,0,0.0781389,0,0,0.0680352,0.0861333,0,0,0,0.0832721,0,0,0,0,0,0,0.0786957,0,0.0991347,0,0,0,0.0683542,0,0,0,0,0,0,0,0,0.0649782,0,0,0,0,0,0,0,0,0,0,0,0,0,0,0,0.0848783,0,0,0,0,0,0,0,0,0,0.0637149,0.0671246,0.…
2410,0,0.267528,0,0.289799,0,0,0,0,0,0.22021,0,0,0,0,0,0.287619,0,0,0,0,0,0,0.293468,0.22726,0,0,0,0,0,0,0.238503,0,0,0,0,0.30645,0,0,0,0,0,0,0,0,0,0,0,0,0,0,0,0,0,0,0,0,0.218245,0,0,0,0,0.227232,0,0,0,0,0,0,0,0.223492,0,0,0,0.231084,0,0,0,0,0,0,0,0,0,0,0,0,0,0,0,0,0,0,0,0,0,0,0,0,0.214637,0,0,0,0,0.28562,0,0,0.320159,0,0,0,0,0.247808,0,0,0,0,0,0,0,0.234511,0,0,0,0,0,0,0,0,0,0,0,0,0,0.218357,0,0,…
672,0.186017,0,0,0.144573,0,0,0.197647,0,0.159368,0,0,0,0,0,0.246395,0,0,0,0.303636,0,0,0,0,0,0,0,0,0,0,0,0,0,0,0,0.204685,0,0.162105,0,0,0,0,0.162013,0,0,0,0,0,0,0,0,0.237621,0,0,0,0,0,0,0,0,0,0,0,0,0,0,0,0,0,0,0.142902,0.209892,0.243342,0,0,0,0.16896,0,0,0,0.209051,0,0,0,0.151423,0.169266,0,0.166468,0,0,0,0.153495,0.146616,0,0,0,0,0,0,0,0,0,0,0,0,0.156112,0.209385,0,0,0,0,0,0,0,0,0,0,0,0,0,0,0,…
930,0.11022,0,0,0.105787,0.0976012,0,0,0,0,0,0,0,0,0,0,0.125101,0,0,0,0,0,0,0,0.0880089,0,0,0,0.165976,0,0,0,0,0,0,0,0,0,0,0.0981431,0.14317,0,0,0,0,0,0,0,0,0.11129,0,0,0,0.0918796,0,0,0,0.0916052,0,0.0872321,0,0,0,0,0,0,0,0,0,0,0,0,0,0,0,0,0,0,0,0,0,0,0,0,0,0,0.114827,0,0,0,0,0,0,0,0,0,0,0.114479,0,0,0.0903245,0,0,0,0,0,0,0,0,0,0.105233,0,0,0,0,0,0,0,0,0,0,0,0,0,0,0,0,0,0.151282,0,0,0,0,0,0,0,0,…
1974,0.132144,0,0,0.142957,0,0.123023,0.147017,0,0,0.119463,0,0,0,0,0,0.118401,0,0,0.125951,0,0,0.121151,0,0,0.150451,0,0,0.117791,0.19164,0,0,0,0,0,0,0.240202,0.150213,0,0,0,0,0.149602,0,0,0,0,0,0,0,0.119711,0,0,0,0,0,0,0,0,0,0,0,0,0,0,0,0,0,0,0,0,0.124949,0.182981,0,0.144696,0,0.156636,0,0.127018,0,0,0,0,0,0,0.19447,0.16642,0,0.136737,0.138872,0,0,0,0,0,0.12988,0,0,0,0,0,0,0,0,0,0,0,0,0,0,0,0,0…
5161,0.282607,0,0,0.360131,0.175053,0,0.289171,0,0.198525,0.178825,0,0,0,0.261168,0.230982,0.170779,0,0,0,0,0.198001,0,0.192161,0.238819,0,0,0,0.208735,0,0,0,0,0,0,0,0,0,0,0,0,0,0.224867,0,0,0,0,0,0,0,0,0,0,0.218282,0,0,0,0.216485,0,0.175933,0.210201,0.171077,0,0.217091,0,0.211984,0,0,0,0,0.209703,0,0.188637,0,0,0,0,0,0,0,0,0,0,0,0.228587,0.252948,0,0,0.187175,0,0,0,0,0,0,0.454277,0,0,0,0,0,0,0,0…
1931,0,0,0,0,0,0,0,0,0,0,0,0,0.109255,0,0.125387,0,0,0.0898444,0,0,0,0,0,0,0,0,0,0.109846,0.2277,0,0,0,0,0,0,0,0.0952421,0,0.118952,0.102964,0,0,0,0,0,0,0.149385,0,0,0,0,0,0,0,0,0,0,0,0.0961893,0,0,0,0,0,0,0,0,0,0,0,0.139415,0.128306,0,0.109672,0,0.136726,0,0.210896,0,0,0.166327,0,0,0,0.104467,0.099437,0,0.203046,0.138473,0,0,0,0,0,0,0,0.108079,0,0,0,0,0,0,0,0,0,0,0,0,0,0,0,0,0,0,0,0,0,0,0,0,0,0,…
4098,0.221236,0,0,0,0,0,0.144151,0,0,0,0,0.14651,0,0.128246,0,0,0,0,0.174473,0,0,0,0,0,0,0,0,0,0,0,0.127101,0,0,0.137553,0,0.19769,0,0,0,0,0,0,0,0,0,0,0,0.129999,0,0,0,0,0,0.133255,0,0,0,0,0.131637,0,0,0,0,0,0,0,0,0,0,0,0,0.129867,0.14705,0.247608,0,0.207452,0,0,0,0,0,0,0,0,0,0.141156,0,0,0,0,0,0,0,0,0,0,0,0,0,0,0,0,0,0,0,0,0.136858,0,0,0,0,0,0,0,0,0.136659,0,0,0,0,0,0,0,0,0,0,0.284895,0.168723,0…
5938,0.12251,0,0,0.146625,0,0.119785,0.12841,0,0,0,0,0,0,0.126094,0,0.177272,0,0,0,0,0,0,0,0.138997,0,0,0,0,0.131547,0,0.158646,0,0,0,0,0,0,0,0,0,0,0.118431,0.267936,0,0,0,0,0,0,0,0,0,0,0,0,0,0,0,0,0,0,0,0,0,0,0,0.125638,0,0,0,0,0.258817,0,0.144527,0,0.129176,0,0,0,0,0,0,0,0.111021,0,0.121242,0.114188,0.125599,0,0,0.154361,0,0,0.117693,0.181551,0,0.122029,0,0,0,0,0,0,0,0.141697,0,0,0,0,0,0,0,0,0,…
4183,0.300445,0,0,0,0,0.327754,0,0,0,0,0,0,0.198558,0,0.30755,0,0,0,0,0.200639,0,0,0,0.214472,0,0.285199,0,0.556781,0,0,0,0,0,0,0.300096,0,0,0,0,0,0,0,0,0,0,0,0,0,0,0,0,0,0,0,0.254576,0,0,0,0,0,0,0,0,0,0,0,0,0,0,0,0,0,0,0.296912,0,0,0,0,0,0.322324,0.314919,0,0,0,0,0,0,0,0,0.276786,0,0,0,0,0,0,0,0,0,0,0,0,0,0.243273,0,0,0,0,0,0.286533,0,0,0.211314,0,0,0,0,0,0,0,0,0,0,0,0,0,0,0,0,0,0,0,0,0,0,0,0,0,…
945,0,0,0,0,0,0,0.0742649,0,0.0751624,0,0,0,0.0752418,0.0771164,0.103204,0.108692,0,0,0.0977927,0,0,0,0.0600732,0.0953903,0,0,0,0.079207,0.0896653,0,0,0,0,0,0,0,0,0,0,0,0,0,0,0,0,0,0,0.0939553,0,0,0,0,0,0,0,0,0,0,0.0635411,0,0,0,0,0,0,0,0,0,0,0,0,0.0694423,0,0.0629605,0,0.0658887,0.0918148,0,0,0,0,0,0,0,0,0,0,0,0,0,0,0,0,0,0,0,0,0,0,0,0,0,0.0640711,0,0.066543,0.0650732,0.0760102,0,0,0,0,0.0601433…
4755,0,0,0.192192,0,0.184896,0,0,0.311314,0,0,0,0,0,0,0,0.235316,0,0,0,0,0,0,0,0,0,0,0,0,0,0,0.246679,0,0,0,0,0,0,0,0,0.216166,0,0,0,0,0,0,0,0.227681,0,0,0,0.246382,0,0,0,0,0.267631,0,0,0,0,0,0,0,0,0,0,0,0,0,0,0,0,0.339363,0,0.197679,0,0,0,0,0,0,0,0,0,0,0,0,0,0,0,0,0,0,0,0,0,0,0.956501,0.202181,0,0,0,0,0,0,0.247851,0,0,0,0,0,0,0,0,0,0,0,0,0,0,0,0,0,0,0,0.248204,0,0,0,0,0,0,0,0,0,0,0,0,0,0,0.37585…
1919,0,0,0.138156,0,0.156852,0,0,0.174806,0,0,0,0,0.132415,0,0,0.141855,0,0.159621,0.229295,0,0,0,0,0,0,0,0,0,0.179441,0,0,0,0,0,0,0,0,0,0,0.280564,0,0,0,0,0.137889,0,0,0.180054,0,0,0,0,0,0,0,0,0,0,0.193632,0,0,0,0,0,0,0,0,0,0,0,0,0.195889,0,0.142939,0,0,0,0,0,0,0,0,0,0,0,0.189869,0,0,0,0,0,0,0,0,0,0,0,0,0,0,0,0,0,0,0,0,0,0,0,0,0,0,0,0.129952,0,0,0,0,0,0,0.129208,0,0.15005,0,0,0,0,0,0,0,0.1603,0,…
6301,0.358709,0,0,0.324237,0.619657,0,0.18548,0.244831,0.204778,0.200559,0,0.206399,0,0.315325,0,0.181375,0,0,0,0,0.213246,0.179923,0,0,0,0,0,0,0,0,0,0,0,0,0.25439,0,0,0,0.282671,0,0,0.26101,0.179636,0,0,0,0,0,0,0,0,0,0.296098,0,0,0,0.207402,0,0,0.196668,0.260961,0,0,0.18216,0,0,0,0,0,0.422028,0,0,0,0,0,0,0,0,0,0,0,0,0,0,0.212736,0.201974,0,0,0,0,0,0,0,0,0,0,0,0,0,0,0,0,0,0,0,0,0,0.212935,0,0,0,0…
1644,0,0,0,0,0,0.141923,0,0,0.118657,0,0,0,0,0,0.138759,0,0,0,0.123647,0,0,0,0,0,0,0,0,0,0.113403,0.102148,0,0,0,0,0,0,0,0,0,0,0,0,0,0,0,0,0,0,0,0,0,0,0,0,0,0,0,0,0,0,0,0.141014,0,0,0,0,0,0,0,0,0,0,0.113099,0.1184,0,0,0,0,0,0.121742,0.118373,0,0,0,0,0,0,0,0,0,0,0,0,0,0.185933,0.198968,0,0,0,0,0,0,0.147265,0.186298,0.131194,0,0,0,0,0.0991999,0.0972019,0,0.10482,0,0,0,0,0.111319,0,0,0,0,0,0,0,0,0,0…
1042,0.292846,0,0.341492,0.349906,0,0,0.241424,0,0,0.291512,0,0,0.233172,0,0,0.334208,0,0,0,0,0.289113,0,0.232652,0.281095,0,0,0,0.608363,0.198194,0,0,0,0,0,0,0,0,0,0,0.326513,0,0,0,0,0,0,0,0,0,0,0.222871,0,0,0,0,0,0.251769,0,0,0,0,0,0,0,0.20855,0,0,0,0,0.244157,0,0.302871,0,0,0,0.300414,0,0.268121,0,0,0,0,0,0,0,0.293787,0,0,0,0,0,0,0,0,0.237407,0,0.267697,0,0,0.200132,0,0,0,0,0,0,0,0,0,0,0,0,0,0…
3776,0,0,0,0.0876648,0,0,0.0732078,0,0,0,0,0,0.070523,0.0744775,0.074336,0.0721863,0,0,0.0758454,0,0,0,0,0,0,0,0,0.0670431,0.0902591,0,0,0,0,0,0,0,0,0.0788793,0,0.0890821,0,0.0844962,0,0,0,0,0,0.0675935,0,0,0,0,0,0,0,0,0,0,0.0879749,0,0,0,0,0,0,0,0,0,0,0,0.0757486,0.100351,0,0,0,0.081876,0,0,0,0,0,0,0,0,0,0.0678007,0,0.0664145,0,0,0,0.0703903,0,0,0.0688388,0,0.10663,0,0,0,0,0,0,0,0,0,0.0713983,0,…
4555,0.0993086,0,0.0580722,0.543115,0.060093,0,0,0,0,0.215411,0,0,0,0.0597497,0.0707399,0,0,0,0,0,0.0745787,0,0,0,0,0,0,0,0,0,0,0,0,0,0,0,0,0,0,0,0,0,0,0,0,0,0,0,0,0,0,0,0.0685211,0.0987104,0,0.0635265,0.108376,0.431827,0,0.420847,0.219862,0.0831527,0.356256,0,0.339907,0,0.0576444,0,0,0,0,0,0,0,0,0,0,0,0,0,0,0,0,0,0,0,0,0,0,0,0,0,0,0,0,0,0,0,0,0,0,0,0,0,0,0,0,0,0,0.0615095,0,0,0,0,0,0,0,0,0,0,0,0…
5006,0.233455,0,0.159338,0,0,0.142196,0.186891,0,0.997137,0,0,0,0,0,0.117194,0,0,0,0.104504,0,0,0,0,0.127673,0,0,0.104013,0,0,0,0.104039,0.130005,0.149438,0,0.147936,0,0,0,0,0,0,0.102123,0,0,0,0,0,0,0,0.112407,0,0,0,0,0,0,0,0,0,0,0,0,0,0,0,0,0,0,0,0,0.123835,0,0.108239,0,0,0,0.145137,0,0,0.222843,0,0,0,0,0,0,0,0,0,0,0,0,0,0,0.133303,0.107651,0,0,0,0,0,0,0,0.114475,0,0,0.191414,0,0,0,0,0,0,0,0,0,0…
4413,0.162437,0.150834,0,0,0,0,0.115873,0,0,0,0,0.0963373,0.0901854,0,0,0.117222,0.0940157,0,0,0,0.114633,0.0903925,0,0,0,0.100797,0,0,0,0.105845,0,0,0,0,0,0,0,0,0,0,0,0,0,0,0,0,0,0.0844807,0,0,0,0,0,0,0,0,0,0,0.084793,0,0,0,0,0,0,0,0,0,0,0.128545,0,0,0.0932847,0.090585,0,0,0,0,0,0,0,0,0,0,0,0,0,0,0,0,0,0,0,0,0,0.0850586,0,0,0,0,0,0,0,0.0893473,0,0.0896003,0.112193,0,0,0.0831813,0,0,0,0,0,0,0,0.1…
157,0.464201,0.233833,0.266747,0,0.429124,0,0.202608,0,0.730414,0,0,0,0.186597,0.199799,0,0.345271,0,0.186582,0,0,0.360136,0,0,0.207018,0,0,0,0,0.187447,0.187294,0,0,0,0,0,0,0,0,0,0,0,0,0,0,0,0,0,0,0,0,0,0,0.225905,0,0,0,0,0,0.318781,0,0,0,0,0,0,0,0,0,0,0.240527,0,0,0,0.205654,0,0,0,0,0,0,0,0,0,0,0,0,0,0,0,0,0,0,0,0,0,0,0.190983,0,0.295983,0,0,0,0,0.19999,0,0,0,0,0,0,0,0,0,0,0,0,0,0,0,0,0,0,0,0,0…
414,0.144073,0.168338,0,0.26114,0,0,0,0,0,0,0,0,0,0.158402,0.183224,0.198493,0,0,0,0,0,0,0,0.193783,0,0.139531,0,0.325894,0.132347,0,0,0,0,0,0.142658,0,0,0,0,0,0,0,0,0,0,0,0,0,0,0,0,0,0,0,0,0,0.214607,0.176942,0.172624,0.14168,0.145912,0,0.153399,0,0,0,0,0,0,0,0,0,0,0.217364,0,0.145102,0,0,0,0,0.142166,0,0,0,0,0,0,0,0,0.23815,0,0,0,0,0,0,0,0,0,0,0,0,0,0,0.164843,0,0,0,0,0,0,0,0,0,0,0,0,0,0,0,0,0,…
2239,0.183468,0,0.192504,0.315053,0,0,0,0,0,0,0,0,0,0,0,0.176993,0,0,0,0,0,0.275769,0,0.204909,0,0,0,0.264723,0.163383,0,0,0,0,0,0,0.19431,0.167775,0,0,0,0,0,0,0,0,0,0,0,0,0,0.251766,0.161245,0,0,0,0.972424,0.252603,0.177936,0,0,0.298788,0,0,0.185885,0,0,0,0,0,0.319904,0,0.170629,0.169937,0.169592,0,0.196244,0,0,0,0,0,0,0,0,0,0,0,0.182626,0,0,0,0,0,0,0,0,0,0,0,0,0,0.174994,0,0,0,0,0,0,0,0,0,0,0,0…
5235,0.183783,0,0.248114,0.338267,0.247546,0,0,0,0,0.18709,0,0,0,0,0,0,0,0,0,0,0,0,0,0,0,0,0,0,0.179713,0,0.341394,0.175564,0,0.295604,0,0,0.271564,0,0,0.212199,0,0,0,0,0,0.166972,0,0,0,0,0,0.150611,0,0,0,0.158594,0.239937,0.181833,0,0,0,0,0,0,0.240857,0,0.228744,0.449289,0,0,0,0,0,0.218512,0,0,0,0,0,0,0.159813,0,0,0,0,0,0,0,0,0,0,0,0,0,0,0,0,0,0,0,0,0,0,0,0,0,0,0,0,0,0,0,0,0,0,0,0,0,0,0,0,0,0,0,…
4397,0.302696,0.493677,0,0,0,0,0.316853,0,0,0,0,0.244257,0,0,0.293919,0,0,0,0.307559,0,0.222108,0,0,0.329911,0,0,0,0.247261,0,0,0,0,0,0,0.289855,0,0,0,0,0,0,0,0,0,0,0,0,0,0,0,0,0,0,0,0,0,0,0,0,0,0,0,0,0,0,0,0,0,0,0,0.233655,0,0.194452,0,0,0,0,0,0,0.210899,0,0,0,0.195617,0.228545,0,0,0,0,0.297537,0,0,0,0,0,0,0,0,0,0,0,0,0,0.308486,0.196799,0.838994,0.19805,0,0,0,0,0,0,0,0,0,0,0,0,0,0,0,0,0,0,0,0,0…
5964,0,0,0,0,0.304198,0,0,0,0,0,0,0,0,0.230496,0.256599,0.29329,0,0,0.226589,0,0,0,0.268311,0,0,0,0,0,0.346572,0,0.345079,0.256995,0,0,0,0,0.284693,0,0,0.304554,0,0.223266,0,0,0,0,0,0.758742,0,0,0.269835,0.315952,0,0,0,0,0,0,0,0,0,0,0,0,0,0,0,0,0,0,0.23731,0.303515,0,0.273469,0,0.267965,0,0.231574,0,0,0,0,0.22341,0,0.23753,0,0,0.205481,0.490282,0,0,0,0,0,0,0,0,0,0,0,0,0,0,0,0,0,0,0,0,0,0,0,0,0,0,…
299,0,0,0.0955604,0,0,0,0,0.101123,0,0,0,0,0,0,0,0,0,0.119965,0,0,0,0.11016,0,0,0,0.119838,0,0.0843899,0,0,0.163628,0.0904731,0,0,0.10407,0.118853,0,0,0,0,0,0,0,0,0.128992,0.101809,0,0.0914848,0,0,0,0.0832778,0,0,0,0,0,0,0,0,0,0,0,0,0,0,0,0,0,0,0,0,0,0.157837,0,0,0,0,0,0,0,0,0,0,0,0,0,0,0,0,0,0,0,0,0,0,0,0,0.104414,0,0,0,0,0,0,0,0.114321,0,0.102218,0,0,0,0,0,0,0,0,0,0,0,0,0,0,0.0936931,0,0,0,0,0,…
815,0,0,0,0,0,0,0,0,0.152235,0,0,0,0,0.0988339,0.137865,0.181273,0,0,0,0,0,0,0.247813,0.181683,0,0,0,0,0.109525,0.115355,0.159588,0.190425,0.0989138,0,0,0,0.153106,0,0,0,0,0,0,0,0,0,0,0,0,0,0.197077,0.140083,0,0,0,0,0,0,0.169333,0,0,0,0,0,0,0,0.14294,0,0,0,0.119394,0.100708,0,0,0,0.117356,0,0,0,0,0,0,0,0,0,0,0,0,0,0,0,0.132343,0,0,0,0,0,0,0.234763,0,0,0,0,0,0.10931,0,0,0,0,0,0,0,0,0,0,0,0,0,0,0.1…
4298,0.325313,0,0.361901,0,0,0,0.221554,0,0.340727,0,0,0,0,0.201876,0,0,0,0,0.341729,0,0,0,0.352303,0.261327,0,0,0,0.370585,0.328616,0,0,0.361685,0.23441,0,0,0,0.327115,0,0,0.832666,0,0,0,0,0,0,0,0,0,0,0,0,0.198674,0,0,0,0,0,0.309184,0,0,0,0,0,0,0,0,0,0,0,0,0.20451,0,0,0,0.21208,0,0,0,0,0,0,0,0,0,0.334024,0,0,0,0,0,0.199294,0,0,0.331715,0,0,0,0,0.26788,0,0,0,0,0,0,0,0,0,0,0,0,0,0,0,0,0,0,0,0.2164…
3046,0.105857,0.0760046,0,0.0799396,0.101412,0,0.0700162,0.0721651,0,0,0,0,0,0.0738026,0,0,0,0.0849204,0.107531,0,0,0,0,0,0,0,0,0,0.132814,0,0,0.125685,0,0,0,0,0.0653147,0,0.0709364,0.100913,0,0.110239,0,0,0,0,0,0.0752169,0,0,0,0,0.0669667,0.067775,0,0,0,0,0.130235,0,0,0,0,0,0,0,0,0,0,0,0,0.133418,0,0,0,0.0829873,0,0,0,0,0,0,0,0,0,0,0,0.0668282,0,0,0.0668357,0,0,0,0,0,0.0735242,0,0,0,0,0,0,0,0,0,…
257,0,0,0.110661,0,0,0,0,0,0,0,0,0,0,0,0,0.132724,0,0,0,0,0,0,0,0,0,0.110225,0,0,0.114183,0,0.998171,0.136683,0.0924669,0,0,0.104344,0,0.114776,0,0.132312,0.145334,0,0.100811,0.096493,0.128689,0,0,0,0,0,0,0.11984,0,0,0,0,0,0,0,0,0,0,0,0,0,0,0,0,0,0,0,0,0,0.24327,0,0,0,0,0,0,0,0,0,0,0,0,0,0,0,0,0,0,0,0,0,0,0,0,0,0.0971274,0,0,0,0,0,0,0.104438,0,0,0,0,0,0,0,0.160268,0,0,0,0,0,0,0,0,0,0.0986186,0,0.…
2339,0.0929139,0.108266,0,0,0,0,0,0,0.122638,0,0,0,0,0,0.119294,0.124872,0,0,0.143818,0,0,0,0,0,0,0,0,0,0.124035,0,0,0,0,0,0,0,0.0891297,0,0.104195,0.10641,0,0,0,0,0,0,0,0.117995,0,0,0,0,0,0,0,0,0,0,0,0,0,0,0,0,0,0,0,0,0,0,0,0.172531,0,0,0,0.112485,0,0,0,0,0,0,0,0,0,0.131094,0,0,0,0,0,0,0,0,0.0892678,0,0.127556,0.104226,0,0,0,0,0,0,0.094752,0.180008,0.0975635,0,0,0,0,0,0,0,0,0,0,0,0,0,0,0,0,0,0,0…
3003,0.238174,0,0.146192,0,0,0,0.140881,0,0.124109,0,0,0,0,0,0,0,0.234106,0,0,0,0.122424,0,0,0,0,0,0,0,0,0,0.167314,0,0,0.375579,0,0,0,0,0,0,0,0,0,0,0,0.137301,0,0,0,0,0,0,0.240124,0,0,0,0,0,0.121292,0,0,0,0,0,0,0.222314,0,0.404058,0,0,0,0,0,0,0,0,0,0,0,0,0,0,0,0,0,0,0,0,0,0,0,0,0,0,0,0.126842,0,0,0,0.158077,0,0,0,0,0,0,0,0,0,0,0,0,0,0,0,0,0,0,0,0,0,0,0,0,0,0,0.133477,0.130437,0,0,0,0,0,0,0,0.120…
859,0.0957232,0.120815,0,0.153626,0.115985,0.087659,0.134659,0.10558,0.134552,0,0,0.0950023,0,0,0.110082,0,0,0,0.082985,0,0,0,0.0914514,0.0837108,0,0,0,0,0.116137,0,0,0,0,0,0,0,0.160711,0.110474,0,0,0,0.0894926,0,0,0,0,0,0,0,0,0,0,0.125916,0,0,0,0,0,0,0,0.0988516,0,0,0,0,0,0,0,0,0,0,0.08983,0.0994143,0,0,0,0,0,0,0,0,0,0,0,0,0,0,0,0,0,0,0,0,0,0,0,0,0,0,0,0,0,0,0,0,0,0,0,0,0,0,0,0,0,0,0,0,0,0,0,0,0…
3949,0,0,0,0.273188,0.216814,0,0,0,0,0,0,0,0,0.37026,0,0,0,0,0,0,0,0.193373,0,0,0,0,0,0,0,0,0.17304,0,0,0,0,0,0,0,0.209972,0,0,0,0.196064,0,0,0,0,0,0,0,0,0,0.162148,0,0,0,0,0.169653,0,0.179486,0.182395,0,0,0,0,0,0,0,0,0,0,0,0.168097,0,0,0,0,0,0,0,0,0,0,0,0,0,0,0,0,0,0,0,0,0,0.207392,0.191963,0,0,0,0,0,0,0,0.280301,0,0,0,0,0,0.200382,0,0,0.171986,0,0,0,0,0,0,0,0,0,0,0,0,0,0,0,0,0,0,0,0,0,0,0,0,0.1…
2038,0,0,0,0,0,0,0,0,0,0,0,0,0,0,0,0,0,0,0,0,0,0,0,0,0,0,0,0,0,0,0,0,0,0,0,0,0,0,0,0,0,0,0,0,0,0,0,0,0,0,0,0,0,0,0,0,0,0,0,0,0,0,0,0,0,0,0,0,0,0,0,0,0,0,0,0,0,0,0,0,0,0,0,0,0,0,0,0,0,0,0,0,0,0,0,0,0,0,0,0,0,0,0,0,0,0,0,0,0,0,0,0,0,0,0,0,0,0,0,0,0,0,0,0,0,0,0,0,0,0,0,0,0,0,0,0,0,0,0,0,0,0,0,0,0,0,0,0,0,0,0,0,0,0,0,0,0,0,0,0,0,0,0,0,0,0,0,0,0,0,0,0,0,0,0,0,0,0,0,0,0,0,0,0,0,0,0,0,0,0,0,0,0,0,0,0,0,…
1444,0,0.25225,0,0,0,0.175652,0.149173,0,0.298856,0,0,0,0.192354,0.167983,0.148334,0,0,0,0.495969,0,0,0,0.229007,0,0,0,0.198909,0,0.278666,0,0,0,0,0,0,0,0,0,0,0,0,0.162823,0,0,0,0,0,0,0,0,0.186065,0,0,0,0,0,0,0,0,0,0,0,0,0,0,0,0,0,0,0,0.195234,0.334669,0,0,0,0.165707,0.173051,0,0,0.158629,0,0,0,0,0,0,0,0.143323,0,0,0,0.31833,0,0,0,0,0,0,0,0,0.177078,0,0,0.167598,0,0.141103,0,0.196176,0,0,0,0,0,0,…
5478,0.181307,0.224403,0,0,0,0.18599,0.233169,0,0,0,0,0,0,0.165737,0,0,0,0,0.196903,0.182091,0,0.175299,0,0,0,0,0,0,0.190126,0,0,0,0,0,0.282897,0,0,0,0.309619,0,0,0.209266,0,0,0,0,0.464107,0,0.22254,0,0.179735,0,0,0,0,0,0,0,0,0,0,0,0,0,0,0,0,0,0,0.320751,0.225742,0.227065,0,0,0,0.196523,0,0,0,0,0,0,0,0.169814,0,0,0,0,0,0,0,0,0,0,0,0,0.171137,0,0,0,0.207081,0,0,0,0,0.355505,0,0,0,0,0,0,0,0,0,0,0,0…
3833,0.155087,0.105461,0,0,0,0,0.10876,0,0,0,0,0,0,0.108157,0.115072,0,0,0.12679,0.106622,0,0,0,0.107134,0,0,0,0,0,0,0,0,0,0,0,0,0.208811,0,0,0,0.127308,0,0.112308,0,0,0,0,0,0,0,0,0.121841,0,0,0.107882,0,0,0,0,0,0,0,0,0,0,0,0,0,0,0,0,0.104434,0.127397,0,0,0,0,0,0.111378,0,0,0,0,0.103276,0,0,0.103417,0,0,0,0,0,0,0,0,0,0,0,0,0,0,0,0,0,0,0,0,0.108135,0,0.107766,0,0.110784,0.105566,0,0,0,0,0,0,0,0,0,…
3018,0,0,0,0.301003,0,0,0,0,0,0.237471,0,0,0,0.285573,0,0.31959,0,0,0.273557,0,0,0,0,0,0.237654,0,0,0,0.424735,0,0,0,0,0,0,0,0,0,0,0.211002,0,0.271631,0,0,0,0,0,0.236016,0,0,0,0,0,0,0,0,0,0,0,0,0,0,0,0,0,0,0,0,0,0,0.2123,0.724667,0,0.193891,0,0.45583,0,0,0,0,0.234832,0,0,0,0,0.206016,0.223121,0,0,0,0,0.22318,0,0,0,0,0.236231,0,0,0,0,0,0,0,0,0,0,0.289593,0,0,0,0,0,0.233744,0,0,0,0,0,0,0.240194,0,0…
2810,0.104688,0.0725117,0,0.114314,0,0,0.0981759,0,0,0.0969436,0,0,0,0.0896384,0.0870044,0.0785862,0,0,0,0.0868026,0,0,0.116962,0,0,0,0,0,0,0,0,0,0,0,0,0,0.103391,0,0,0,0,0.0841281,0,0,0,0,0,0.0840161,0,0,0,0,0.071849,0,0,0,0,0,0,0,0,0,0,0,0,0,0,0,0,0.073819,0.0842276,0.0760358,0,0,0,0.107723,0.07858,0,0,0,0,0,0,0,0,0.110274,0.0881932,0,0,0,0,0.106543,0,0,0,0,0,0,0,0,0,0,0,0,0.0991723,0,0,0,0,0,0…
2138,0.115346,0.098125,0,0,0,0,0.0942047,0,0,0,0,0,0,0,0,0.0882027,0,0,0,0,0,0,0,0.0870207,0,0,0,0,0,0,0,0,0,0,0.0852922,0,0,0,0.101255,0,0,0,0,0,0,0,0,0.154384,0,0,0.132784,0.146158,0.0989706,0,0.0875261,0,0,0,0,0,0,0,0,0.0997949,0,0,0,0,0,0,0,0,0.10462,0.0937639,0,0,0.0806472,0,0,0,0,0,0,0,0,0,0,0,0,0,0.0858886,0,0,0,0,0,0,0,0.121659,0,0,0,0,0,0,0,0,0,0,0,0,0,0,0,0,0,0,0,0,0,0,0.0915926,0,0,0,0…
700,0,0.139518,0,0,0,0,0,0,0,0,0,0,0,0.214428,0.195335,0.175535,0,0.173596,0,0,0,0,0.144541,0.17719,0,0,0,0,0,0,0.155532,0,0,0,0,0,0,0,0.142108,0,0,0.145436,0,0,0,0,0,0,0,0,0.145639,0,0,0,0,0,0.179508,0,0,0,0,0,0,0,0,0,0,0,0,0,0.161746,0.315053,0,0.15549,0,0.274891,0.145667,0,0,0,0,0,0,0,0,0,0.202855,0,0,0,0.153836,0,0,0,0,0,0,0,0.157687,0,0,0,0.138855,0.219391,0,0,0.16692,0,0,0,0.150559,0,0,0,0,…
485,0.137246,0,0,0,0.137321,0,0.0914016,0,0,0,0,0,0.12024,0,0.0915528,0.0982747,0,0,0,0,0.0913338,0,0,0,0,0,0,0,0.096255,0,0,0,0,0,0,0,0,0,0,0,0,0.103936,0,0,0,0,0,0,0.0905992,0,0,0,0,0,0,0,0.0927857,0,0.19112,0,0,0.0903437,0,0,0,0,0,0,0,0.135874,0,0.0918616,0,0,0,0.0822525,0,0,0,0,0,0,0,0,0,0,0,0,0,0,0,0,0,0,0.124919,0,0.166746,0,0.0951127,0,0,0,0,0,0.090477,0,0,0,0,0,0,0,0,0,0,0,0,0,0,0,0,0,0,0…
2424,0,0,0,0,0,0,0,0.122075,0,0,0,0,0.135163,0,0,0.14531,0,0,0.136606,0,0,0,0,0,0,0,0,0,0.21183,0,0,0,0,0,0.139372,0.222515,0,0,0,0,0,0,0,0,0.1219,0,0,0.218109,0,0,0,0,0,0,0.142335,0,0,0,0,0,0,0,0,0,0,0,0,0,0,0.13561,0,0,0,0.187753,0,0,0,0,0,0,0,0,0,0,0,0.141139,0,0,0,0,0,0,0,0,0,0,0,0,0,0,0,0,0,0,0,0.123322,0.211061,0,0,0,0,0,0,0,0,0,0,0,0,0,0,0.154071,0,0,0,0,0.126073,0,0,0,0,0.12866,0,0,0,0,0,…
1717,0,0,0,0.171959,0.177399,0,0,0,0,0,0,0,0,0,0,0.214798,0,0.1655,0,0,0,0,0,0,0,0,0,0.150545,0,0,0.306674,0,0,0,0,0.18667,0,0,0,0,0,0.184499,0,0.153193,0,0,0,0,0,0,0,0.224658,0,0,0,0,0.211245,0,0.250526,0,0,0.172334,0,0,0,0,0,0,0,0,0.149202,0.154029,0,0.365512,0,0.188361,0,0,0,0,0,0,0,0,0,0,0,0.201268,0,0,0,0,0,0,0,0,0,0,0.145273,0,0,0,0,0,0,0,0,0,0,0,0,0,0,0,0,0,0,0,0,0,0.185957,0,0,0,0,0,0,0,0…
4026,0.144171,0,0.0750815,0.110312,0,0,0.118565,0,0,0,0,0,0,0,0,0,0,0,0,0.0880971,0,0.11906,0.0868732,0,0,0.0880684,0,0.107495,0.088147,0,0.0912147,0,0,0,0,0.13211,0,0,0,0,0,0.100463,0.0960798,0,0,0,0,0,0,0.129037,0.0767019,0,0,0,0,0,0,0,0,0,0,0.0749148,0,0,0,0,0,0,0,0.10121,0,0,0.0865484,0.147428,0,0,0.0782092,0.0947884,0,0,0,0,0,0,0.0725564,0,0,0,0,0,0,0,0,0,0.0958508,0,0,0,0,0,0,0,0,0,0,0,0,0,…
2896,0.165459,0,0,0,0,0.200548,0,0,0,0,0,0,0,0,0,0,0,0,0.242057,0,0,0.168146,0.15815,0,0,0,0,0,0.174044,0,0.200404,0.170773,0,0,0.184793,0.151875,0.230632,0,0,0,0.220879,0,0,0,0.329886,0,0.184045,0.176275,0,0.149607,0.215489,0,0,0,0.233725,0,0,0,0,0,0,0,0,0,0,0,0,0,0,0.169977,0,0,0,0.171179,0.145953,0,0,0,0,0,0,0,0,0,0,0,0,0,0,0,0,0,0,0,0,0,0,0,0,0,0.201753,0,0,0,0,0,0,0,0,0,0,0,0,0,0,0,0,0,0,0,0…
5821,0.0942069,0.0798847,0,0,0.0842177,0,0,0,0.066173,0,0,0,0,0,0,0.108008,0,0,0,0,0,0,0,0.0693704,0,0,0,0,0,0,0.10154,0,0,0,0,0,0,0,0,0,0,0,0,0,0,0,0,0.0816264,0,0,0,0.0630679,0,0,0,0,0,0,0,0,0,0.079613,0,0,0,0,0,0,0,0,0,0,0.0711341,0.0659199,0,0,0,0,0,0.063042,0,0,0,0,0,0,0,0,0,0,0,0,0,0,0,0.106458,0,0,0,0,0,0,0,0.0722559,0,0,0,0,0,0,0,0,0,0,0,0,0,0,0,0,0,0,0,0,0,0,0,0,0,0,0,0,0,0,0,0.0626409,0…
642,0.113157,0,0,0,0,0,0.101099,0,0,0,0,0,0,0,0,0,0,0,0.102303,0,0,0,0,0.0926866,0,0,0,0.117948,0.141835,0,0,0.0865121,0,0,0,0,0.107435,0,0.0950906,0.0967501,0,0.0860095,0,0,0,0,0.0949553,0.105976,0,0,0,0,0,0,0,0,0,0,0.0830638,0,0,0,0,0,0,0,0,0,0,0,0.0873775,0.149735,0,0,0,0.136626,0,0,0,0,0,0,0,0.104927,0.0873476,0.0798346,0,0.107689,0.0842417,0,0,0,0,0,0.100699,0,0.0928774,0,0,0,0,0,0,0,0,0.089…
1988,0.208869,0,0,0.306173,0.152412,0.159763,0.199299,0,0,0.194994,0,0,0,0.16294,0,0.187049,0,0,0.153843,0,0,0,0.151477,0,0,0,0,0,0,0,0.19581,0,0,0,0,0,0.182858,0,0,0,0,0.182643,0.200816,0,0,0,0,0,0,0,0,0,0,0,0,0,0.165911,0.17072,0,0.16143,0.164877,0,0,0,0.166851,0,0,0,0,0,0,0.166904,0.142746,0,0,0.203004,0,0,0,0,0,0,0,0,0,0.149557,0,0,0,0,0,0,0,0,0.184105,0,0.146579,0,0.147397,0,0,0,0,0,0,0,0,0,…
6025,0.238447,0,0,0.14286,0,0,0.150857,0.0986433,0.13654,0,0,0,0.160331,0,0.186258,0.102383,0,0,0.195564,0,0.252532,0,0,0,0,0,0,0,0.106432,0,0,0,0,0,0,0,0,0,0,0,0,0.128601,0,0,0,0,0,0.118771,0,0,0,0,0.0983121,0,0,0,0,0,0,0,0,0,0,0,0,0,0,0,0,0,0.118093,0.165028,0,0,0,0.125938,0,0,0,0,0,0,0.156025,0,0,0,0,0,0,0,0,0.104292,0,0,0,0,0.120505,0.110353,0.116552,0,0,0,0,0,0,0,0,0,0,0,0,0,0,0,0,0,0,0,0,0,…
1899,0.094768,0.0679633,0,0.0795683,0,0.0907498,0.0652254,0,0,0,0,0,0,0.0765904,0,0,0,0.0685034,0.107762,0.0668361,0.0697816,0.0776358,0,0,0,0,0,0.0836925,0.103565,0,0,0,0,0,0,0.0744509,0,0,0,0,0,0,0,0,0,0,0,0,0,0,0.0704277,0,0,0,0,0,0,0,0,0,0,0,0,0,0,0,0,0,0,0.0891327,0,0.0923172,0,0.0730781,0,0,0.0664025,0.0856551,0,0,0,0,0,0,0,0.0810266,0,0,0,0,0,0,0,0,0,0,0,0,0,0,0.0688623,0,0,0,0,0,0,0.07885…
4181,0,0,0,0,0,0,0,0,0,0,0,0,0,0,0,0,0,0,0,0,0,0,0,0,0,0,0,0,0,0,0,0,0,0,0,0,0,0,0,0,0,0,0,0,0,0,0,0,0,0,0,0,0,0,0,0,0,0,0,0,0,0,0,0,0,0,0,0,0,0,0,0,0,0,0,0,0,0,0,0,0,0,0,0,0,0,0,0,0,0,0,0,0,0,0,0,0,0,0,0,0,0,0,0,0,0,0,0,0,0,0,0,0,0,0,0,0,0,0,0,0,0,0,0,0,0,0,0,0,0,0,0,0,0,0,0,0,0,0,0,0,0,0,0,0,0,0,0,0,0,0,0,0,0,0,0,0,0,0,0,0,0,0,0,0,0,0,0,0,0,0,0,0,0,0,0,0,0,0,0,0,0,0,0,0,0,0,0,0,0,0,0,0,0,0,0,0,…
3872,0.0567166,0,0,0.0676505,0,0,0,0,0,0,0,0,0,0.0557528,0,0,0,0,0.0695382,0,0,0,0,0.0615778,0,0,0,0.0766639,0.0637603,0,0.0784498,0.0548466,0,0,0,0.0894536,0.0695681,0,0,0.0812679,0,0,0,0,0.0544464,0,0,0.0652235,0,0,0.0608876,0,0,0,0,0,0.0645926,0,0.0639615,0,0,0,0,0,0,0,0,0,0,0,0,0.0689444,0,0.0819859,0,0,0,0,0,0,0,0,0,0,0,0,0,0.0604501,0,0,0,0,0,0,0,0,0.0563506,0,0.064919,0,0,0,0,0,0.0665842,0…
3961,0.237311,0.167978,0,0.190509,0.198446,0,0,0,0,0,0,0,0,0,0,0,0,0,0,0,0,0.178247,0,0,0,0,0,0,0,0,0.197749,0,0,0,0,0,0,0,0.202255,0,0,0,0.167046,0,0,0,0,0,0,0,0,0,0,0,0,0.236423,0,0,0.199873,0,0,0.250039,0,0,0,0,0.171934,0,0,0.231868,0,0,0.265143,0.199718,0,0,0,0,0,0,0,0,0,0,0,0,0,0,0,0,0,0,0,0,0.214917,0,0,0,0,0,0,0.177743,0,0.16526,0.165712,0,0,0,0,0,0,0,0,0,0,0,0,0,0,0,0,0,0,0,0,0,0,0,0,0,0,…
4165,0.212364,0.301899,0,0,0,0.224104,0.225808,0,0,0,0,0,0,0,0,0.280636,0,0,0,0,0,0,0,0.230327,0,0,0,0.204979,0,0,0,0,0,0,0.199669,0,0,0,0,0,0,0,0.190253,0,0,0,0,0,0,0,0.249853,0,0,0,0,0,0,0,0,0,0,0,0,0,0,0,0,0,0,0.19062,0.210097,0,0,0.243403,0,0,0.243575,0.288356,0,0,0,0,0,0,0,0,0,0,0.2065,0.200998,0,0,0,0.19114,0,0,0,0,0,0,0,0,0.196258,0.206049,0,0.194323,0,0,0,0,0.205272,0,0,0,0,0,0,0.249984,0…
5368,0,0,0.249263,0,0.201207,0,0,0,0,0.199548,0,0,0,0,0,0.363735,0,0,0,0,0,0,0,0.255476,0,0,0,0.39327,0.234445,0,0.3139,0.255418,0,0,0,0,0.236811,0,0,0.721341,0,0.278165,0,0,0.217501,0,0,0.216215,0,0,0,0.270513,0,0,0,0,0.199224,0,0,0,0,0,0,0,0,0,0,0,0,0,0.215435,0.352941,0,0,0,0.434641,0,0,0,0,0,0,0,0,0,0,0.207376,0.314655,0,0,0,0,0,0,0,0,0.2959,0,0,0,0,0,0,0,0,0,0,0,0.227222,0,0,0,0,0,0,0,0,0,0,…
2404,0,0,0,0,0,0,0,0,0,0,0,0,0,0,0,0,0,0,0.169971,0,0,0,0,0,0,0,0,0,0,0,0,0,0,0,0,0,0,0,0,0,0.2239,0,0,0,0.22248,0,0,0,0,0.181298,0,0,0,0,0.143343,0,0,0,0.146128,0,0,0,0,0,0,0,0,0,0,0,0,0,0,0.277736,0,0,0,0,0,0,0,0,0,0,0,0,0,0,0,0,0,0,0,0,0,0,0,0,0,0,0,0,0,0,0.1436,0,0.153602,0,0,0.145798,0,0.197399,0.245983,0,0.226524,0.202825,0,0,0,0,0,0,0,0,0,0,0.175982,0.226505,0,0,0,0,0,0.179599,0,0,0,0,0,0,…
1426,0.121163,0,0.142205,0.0943859,0.0942622,0,0,0.0863552,0,0,0,0,0,0,0,0.13233,0,0,0,0,0.0905026,0.0928286,0,0,0,0,0,0,0,0,0.106267,0,0,0,0,0.1155,0,0,0,0,0,0.100169,0,0,0,0,0,0.0863543,0,0,0,0,0.0970155,0.161068,0,0,0,0,0.0908772,0,0,0.11036,0,0,0,0,0,0,0,0.0929452,0,0,0,0.135188,0,0,0,0,0,0,0,0,0,0,0,0,0,0,0,0,0,0,0,0,0,0,0,0,0.0988755,0,0,0,0,0,0,0,0,0,0,0,0,0,0,0,0,0,0,0,0,0,0,0,0,0,0,0,0,0…
3615,0.191372,0.125351,0.127981,0.122201,0.133867,0,0,0,0,0,0,0,0,0.14256,0,0,0,0.140374,0,0,0,0,0,0,0,0,0,0,0,0,0.153865,0.138152,0,0,0,0.119529,0,0,0,0,0,0.121347,0.130909,0,0,0.126531,0,0,0,0,0,0,0,0.113401,0,0,0,0,0,0,0,0,0,0,0,0,0,0,0,0,0.110319,0.146318,0,0.128464,0,0.111694,0.112398,0,0,0,0.137389,0.110456,0.113005,0,0,0.155932,0,0,0,0,0,0,0,0,0,0,0,0,0,0,0,0,0,0,0,0,0,0,0,0,0,0,0,0,0.1341…
4610,0.148022,0.131738,0.201164,0.780858,0,0,0,0,0,0.405073,0.114062,0,0,0,0,0.115468,0,0,0,0,0,0,0,0.117029,0,0.14009,0,0,0,0,0.166436,0,0,0,0,0,0,0.197293,0,0,0,0,0,0,0,0,0,0,0,0,0,0,0,0,0,0,0.2154,0.496587,0,0.365443,0.216869,0,0.426844,0,0.426877,0,0,0,0,0,0,0,0.201091,0,0,0,0,0,0,0,0,0.11814,0,0,0,0,0,0,0,0,0,0,0,0,0,0,0,0,0,0.11612,0,0,0,0,0,0,0,0,0,0,0,0,0,0,0,0,0,0,0,0,0,0.183979,0,0,0,0,…
6017,0.834672,0,0.209584,0.246153,0,0.264819,0.26982,0,0,0,0,0.414652,0,0.270873,0.21022,0,0,0.277112,0.367154,0,0.446758,0,0.203312,0,0,0,0,0,0,0,0,0.237956,0,0,0,0.228159,0,0.202573,0,0,0,0,0,0,0,0,0,0,0,0,0,0,0,0,0,0,0,0,0,0,0,0,0,0,0,0,0,0,0,0,0,0.20465,0.333586,0.192355,0,0.191922,0,0,0,0,0,0,0,0,0,0.26653,0,0,0,0,0,0,0,0,0,0,0.270678,0,0,0,0,0,0,0,0,0,0,0,0,0,0,0,0,0,0,0,0,0,0,0,0,0,0,0,0,0…
5902,0.259603,0,0.268595,0,0,0,0.254899,0,0,0,0,0,0.931046,0,0.284872,0,0,0.222008,0,0,0,0,0.261749,0,0,0.236654,0,0.211281,0,0,0,0.31151,0,0,0,0,0,0,0,0.231257,0,0,0,0,0,0,0,0,0,0,0,0,0,0,0,0,0,0,0.279539,0,0,0.219381,0,0,0,0,0,0,0,0,0,0,0,0,0,0,0,0,0,0,0,0,0,0,0.269482,0,0,0,0,0.271746,0,0,0,0,0,0,0,0,0.248775,0,0,0,0.246738,0,0,0,0,0,0,0,0,0,0.228982,0,0,0,0,0,0,0,0,0.25357,0,0.230612,0.246136…
3848,0,0.222027,0.243987,0,0,0,0,0.260739,0,0,0,0,0,0,0,0.270098,0,0.306942,0,0,0,0.22957,0,0,0,0.246812,0,0,0.233937,0,0.287778,0.235183,0,0,0.253741,0.88329,0,0,0,0,0,0.262516,0,0,0.378757,0,0,0.213953,0,0,0.23008,0,0,0,0,0,0,0,0,0,0,0,0,0,0,0,0,0,0,0,0,0,0.228929,0.407868,0,0.24341,0.220695,0,0,0,0,0,0,0,0,0.257804,0,0,0,0,0,0,0,0,0,0,0,0,0,0,0,0,0,0,0,0,0.401043,0,0.336125,0,0,0,0,0.277983,0,…
1658,0.15487,0.100225,0,0.0821712,0.19659,0,0,0.132056,0.180982,0,0,0.083112,0,0,0,0,0,0,0,0,0,0,0,0,0,0.0872561,0,0,0,0,0.0910298,0,0,0,0,0,0.119387,0.108345,0,0,0,0,0,0,0,0,0,0.0807049,0,0,0,0,0.206383,0,0,0,0,0,0.181076,0,0,0,0,0,0,0,0.0829913,0,0,0.0979951,0,0,0,0,0,0,0,0,0,0,0,0,0,0,0,0,0,0,0,0,0,0,0,0,0.0833862,0,0,0,0.106761,0.227863,0,0,0,0,0,0,0,0,0,0,0,0,0,0,0,0,0,0,0,0,0,0,0,0,0,0,0,0,…
2420,0.234996,0.333219,0,0,0,0.209377,0.384446,0,0,0,0,0,0,0,0.331357,0,0,0,0.223255,0,0,0,0,0.255653,0,0,0,0,0,0,0,0,0,0,0,0,0,0,0,0,0,0,0,0,0,0,0,0,0,0,0.209227,0,0,0,0,0,0,0,0.198144,0,0,0,0,0.239233,0,0,0.237489,0,0,0,0,0,0.438974,0,0,0.314041,0,0,0,0,0,0,0,0,0.195848,0,0,0,0,0.210674,0,0,0,0,0,0,0,0,0,0,0,0,0,0.198974,0,0.890033,0,0,0,0,0,0,0,0,0,0,0,0,0,0,0,0.260837,0,0,0,0,0,0,0,0,0,0,0,0,…
4665,0.0987033,0,0,0.0850519,0,0,0.0967105,0,0,0,0,0.0604811,0,0.074004,0.0627641,0.102951,0.0610664,0,0,0,0.0807982,0,0,0.0667768,0,0,0,0.0873127,0,0.0618736,0,0,0,0,0,0,0,0.0696935,0,0,0,0,0,0,0,0,0,0,0.0838451,0,0,0.082321,0,0,0,0,0.0576844,0,0.0844884,0,0,0,0,0,0,0,0,0,0,0.102092,0,0.0605188,0,0,0,0,0,0,0,0,0,0,0,0,0,0.0698146,0,0,0,0,0,0,0,0,0.105579,0,0.0585864,0,0.066534,0,0,0,0,0,0,0,0.06…
1496,0,0.0845688,0,0.0815595,0,0,0,0,0,0,0,0,0,0,0.076622,0,0,0,0,0,0,0,0.0722541,0.0728614,0,0,0,0,0,0,0.0775623,0,0,0,0,0,0,0,0,0,0,0,0.0782534,0,0,0,0,0,0,0,0,0,0,0,0,0,0.117753,0,0.0765906,0,0,0,0,0,0,0,0,0,0,0.0763895,0.0864497,0,0,0,0,0.112563,0.0878775,0,0,0,0,0,0,0,0,0,0,0,0,0,0,0,0,0,0,0,0,0,0.108505,0,0,0,0,0.0872823,0.0848481,0,0,0,0,0,0,0,0.0735744,0.0780094,0,0,0,0,0,0,0,0,0,0,0,0,0,…
1763,0,0,0,0,0,0.128428,0,0,0,0,0,0,0,0.0861118,0.0835496,0,0,0,0.100805,0,0,0,0,0.0983369,0,0,0,0.151344,0.134784,0,0,0,0,0,0.111997,0,0,0,0.107359,0,0.0882639,0,0,0,0.104592,0,0.102864,0.0853573,0,0,0.084786,0,0,0,0.0841177,0,0,0,0,0,0,0,0,0,0,0,0,0,0,0.0832751,0.14344,0.108427,0,0.151558,0,0.169808,0,0,0,0,0.130162,0,0,0,0,0,0,0.118615,0,0,0,0,0,0,0,0,0.0940492,0,0,0,0,0,0,0,0.0878165,0,0.0970…
5957,0,0,0,0.324442,0,0,0,0,0,0,0,0,0,0,0.302791,0,0,0.219657,0,0,0,0,0.241656,0,0,0.227662,0,0,0,0,0.467301,0.284957,0,0,0.21554,0,0.757432,0.224505,0,0,0,0,0,0.293911,0,0,0,0,0,0,0.235458,0,0,0,0,0,0.218025,0,0,0,0,0,0,0,0,0,0,0,0,0,0.232556,0.332092,0,0,0,0.386403,0,0,0,0,0,0,0,0,0,0.204836,0.249548,0,0,0,0,0.246793,0,0,0,0,0.270991,0,0,0,0,0,0,0,0,0,0.225946,0,0,0,0,0,0,0,0,0,0,0,0,0,0,0,0,0,…
4567,0.254233,0,0.186929,0.286341,0,0,0.200116,0,0.124996,0,0,0,0,0,0,0,0,0,0,0,0.161349,0,0,0,0,0,0,0,0,0,0,0,0,0,0,0,0,0.177586,0,0,0,0,0,0,0,0,0,0,0,0,0,0,0.141361,0.132003,0,0.12925,0.133456,0.181804,0.129491,0.18785,0,0,0.172323,0,0.174841,0,0.145614,0,0,0.155126,0,0,0,0.140673,0,0,0,0,0.125229,0,0,0,0,0,0,0,0,0,0,0,0,0,0,0,0.187052,0,0.138921,0,0,0.156402,0,0,0,0,0,0,0,0,0,0,0,0,0,0,0,0,0,0…
215,0.335478,0.413522,0,0.44229,0,0,0,0,0.812446,0,0,0,0,0,0,0,0,0,0,0,0.232985,0,0,0.223101,0,0,0,0,0,0,0,0,0,0,0,0,0,0,0,0,0,0,0,0,0,0,0,0,0,0,0,0,0.226121,0,0,0,0.253056,0.259205,0,0.277953,0,0,0.328843,0,0.252497,0,0,0,0,0,0,0,0,0,0,0,0,0,0,0,0,0,0,0,0,0,0,0,0,0,0,0,0,0,0,0,0,0,0,0,0,0,0,0.255359,0.260515,0,0.251221,0,0,0,0,0,0,0,0,0,0.253966,0,0,0,0,0,0,0.248504,0,0,0,0,0,0,0,0,0,0,0,0,0,0,0…
5972,0.279989,0,0.278857,0.2837,0.230046,0,0,0,0,0,0,0,0,0,0,0,0,0,0.342588,0,0,0,0.218363,0,0,0,0,0,0,0,0.394642,0,0,0,0,0,0.280571,0,0,0.323221,0,0,0,0,0.243289,0,0,0.836217,0,0,0,0,0.25485,0,0,0,0,0,0,0,0,0,0,0.21828,0,0,0,0,0,0,0,0,0,0,0,0,0,0,0,0,0,0,0,0,0,0,0,0,0,0,0,0,0,0,0,0,0,0,0,0,0,0,0,0,0.220441,0,0.253399,0,0,0,0,0,0,0.231442,0.303625,0,0,0,0,0,0,0,0.217936,0,0,0,0,0,0,0,0,0,0,0,0,0,…
3802,0.239369,0.119124,0,0.119319,0,0,0.124131,0.19411,0,0,0,0,0,0,0,0,0,0,0,0,0,0.158903,0,0,0,0,0,0,0,0,0,0,0,0.13646,0,0,0,0,0,0,0,0,0,0,0,0,0,0.122315,0,0,0,0,0.156656,0,0,0,0,0,0,0,0,0,0,0,0,0,0,0.189967,0,0,0,0,0,0,0,0,0,0,0,0.168813,0,0,0,0,0,0,0,0,0,0,0,0,0,0,0,0,0,0,0.141191,0,0,0,0,0,0,0,0,0,0,0.147732,0,0,0,0,0.124434,0,0,0,0,0,0,0,0,0,0,0,0,0.143641,0,0,0,0,0,0,0,0,0,0,0,0,0,0,0,0,0,0…
5697,0.170768,0.136388,0,0.16666,0,0.199596,0.181778,0,0,0,0,0,0,0,0,0.166937,0,0,0,0,0,0,0,0.283531,0,0.138252,0,0.153202,0.164681,0,0.136206,0,0,0,0.146332,0.188919,0.206249,0,0,0,0,0.14585,0,0.140623,0,0,0,0,0,0,0,0.139175,0,0,0,0,0,0,0,0,0,0.149974,0,0,0,0,0,0,0,0,0,0,0.142766,0.161464,0,0.142719,0,0,0,0,0,0,0,0,0,0.137648,0,0.186028,0,0,0,0,0,0,0,0,0.14883,0,0,0.136221,0,0,0,0,0,0,0,0,0,0,0,…
5891,0,0,0.241943,0.23131,0.37274,0,0,0.215246,0,0,0.204385,0,0.936862,0,0.243685,0.258458,0.192636,0,0.191356,0,0,0,0,0,0,0,0,0,0.245133,0.188002,0,0.184479,0,0,0,0,0,0,0,0,0,0,0,0,0,0,0,0,0,0,0,0,0,0.185361,0,0,0.197065,0,0.458305,0,0,0.248306,0,0,0,0,0,0,0,0,0,0,0,0,0,0,0,0,0,0,0,0,0,0,0,0,0,0,0,0,0,0,0,0,0,0,0,0,0,0.195805,0,0,0,0.187817,0,0,0,0,0,0,0,0,0,0,0,0,0,0,0,0,0,0,0,0,0,0,0,0,0,0,0,0…
5795,0.33446,0,0,0.212937,0,0,0.161326,0,0,0,0,0.174537,0,0.177926,0,0,0,0,0,0,0.254953,0.191533,0,0,0,0,0,0.163965,0,0,0,0,0,0,0,0,0,0,0,0,0,0,0,0,0,0,0,0,0,0,0,0,0.145535,0,0,0,0.178918,0,0,0,0,0,0,0.250206,0,0,0,0.157064,0,0.157418,0,0,0.178693,0,0,0,0,0,0,0,0,0,0,0,0,0.210227,0,0,0,0,0,0,0,0,0,0,0,0,0.142072,0.138915,0,0,0,0,0,0,0,0,0,0,0,0,0,0,0,0,0.142178,0,0,0,0,0,0,0,0,0,0,0.172869,0,0,0,…
2726,0.144459,0.13212,0,0.155144,0,0.102953,0.134108,0,0,0,0,0,0,0.105228,0,0.157438,0,0,0,0,0.0968536,0.128691,0.131013,0.114932,0,0,0,0.124204,0,0,0,0,0,0,0,0.114424,0,0,0.0962472,0,0,0,0.13149,0,0,0,0,0,0.111385,0,0.110857,0,0,0,0,0,0,0,0,0,0.0986183,0,0,0.0997145,0.100556,0,0,0,0,0.197439,0,0.119116,0,0.100635,0,0,0.121235,0.116205,0,0,0,0,0,0,0,0.110852,0,0,0,0,0,0,0,0,0.154579,0,0,0,0,0,0,0…
5481,0.270307,0,0,0.403188,0,0.270912,0.2646,0,0,0,0,0,0,0,0.278653,0,0,0,0,0,0.214163,0,0,0,0,0,0,0.365419,0.342035,0,0,0,0,0.22179,0,0,0.228679,0,0,0,0,0,0,0,0,0,0.86473,0,0,0,0,0,0,0.234238,0,0,0,0,0,0,0,0,0,0,0.342508,0,0,0,0,0.237454,0,0.354503,0,0,0,0,0,0,0.234765,0,0,0,0,0.242232,0.245465,0.262649,0,0.314206,0,0,0,0,0,0,0.235848,0,0.22299,0,0,0,0,0,0,0,0,0,0,0,0,0,0,0,0,0,0,0,0,0,0,0,0,0.3…
2056,0.317086,0,0.221165,0,0,0,0,0,0,0,0,0,0,0,0,0,0,0.258107,0.266222,0,0,0.251191,0,0,0,0.206736,0,0.218477,0,0,0.28005,0.251608,0.201699,0,0,0.258126,0,0,0,0,0,0,0,0,0.265578,0,0,0,0,0,0,0,0,0,0,0,0,0,0,0,0,0,0,0,0,0,0,0,0,0,0,0.217007,0,0.477546,0,0,0.233477,0,0,0,0,0,0.331013,0,0,0.24394,0,0,0.254665,0,0,0,0,0,0,0,0,0,0,0,0,0,0,0,0,0,0.21211,0,0,0,0.245371,0,0,0,0,0,0,0,0,0,0,0,0,0,0,0.22539…
2903,0,0,0,0.10789,0,0,0,0,0,0.102019,0,0,0,0.0655404,0,0.097077,0,0,0,0,0,0,0,0,0,0,0,0.0995335,0.0619835,0,0.112159,0,0,0,0,0.0658912,0.0766136,0,0,0.0882599,0,0.0861298,0,0,0.0726862,0,0,0,0,0,0,0,0,0,0,0,0.0873264,0,0,0,0,0,0,0,0,0,0,0,0,0,0.0810315,0.0727945,0,0,0,0.1052,0,0,0,0,0.0712574,0,0,0,0,0.0761336,0.0675026,0.0870441,0,0,0,0.0635546,0,0,0.0638889,0,0.0916422,0,0,0,0,0,0,0,0,0,0,0,0,…
3429,0.215746,0,0,0.559094,0.131588,0,0.148064,0,0,0.27827,0,0,0,0,0,0,0,0,0,0,0.149074,0.140059,0,0,0,0.189937,0,0,0,0,0.135302,0,0,0,0.155488,0,0,0.133515,0,0,0,0.143203,0.17907,0,0,0,0,0,0,0,0,0,0,0,0,0,0.24211,0.319964,0,0.413116,0.280757,0,0.446946,0.281552,0.233495,0,0,0,0,0,0,0,0,0,0,0,0,0,0.129683,0,0,0,0,0,0,0,0,0,0,0,0,0,0,0,0,0,0,0,0,0,0,0,0,0,0,0,0,0,0,0,0,0,0,0,0,0,0,0,0,0,0,0,0,0,0,…
2458,0.246598,0,0,0,0.206043,0.200119,0,0,0.328598,0,0,0,0,0,0,0,0,0,0.217095,0,0,0,0,0,0,0,0,0,0,0,0,0,0,0.227358,0,0,0,0,0,0,0,0,0,0,0,0,0,0.203111,0,0,0,0,0.359726,0,0,0,0,0,0,0,0,0,0,0,0,0,0,0,0,0,0,0,0,0,0,0,0,0,0,0,0,0,0,0,0,0,0,0,0,0,0,0,0,0,0,0.303973,0,0.225261,0.291414,0,0,0,0,0,0,0,0.367036,0,0,0.226589,0,0,0,0,0.23194,0,0,0,0,0,0,0,0,0,0,0,0,0.215746,0,0,0,0,0,0,0,0,0,0,0,0,0,0.209358…
6113,0.166495,0,0,0,0,0,0,0,0.185993,0,0,0,0,0,0,0.24832,0,0.262154,0,0,0.159998,0,0,0,0,0,0,0,0,0,0,0,0,0,0,0,0,0.218459,0,0.156894,0,0,0,0,0,0,0,0,0,0,0,0,0,0,0,0,0,0,0.17418,0,0,0,0,0,0,0,0,0,0,0,0,0.320268,0,0.166366,0,0.29783,0,0,0,0,0,0,0,0,0,0.263655,0.179341,0.156425,0,0,0,0.189159,0,0,0.17028,0,0.429779,0,0.333765,0,0,0,0,0,0.160643,0,0.218213,0,0,0,0,0,0,0,0,0,0,0,0,0,0,0,0,0,0,0.95037,…
6016,0.235033,0.189981,0,0,0,0,0.176584,0,0.219955,0,0,0,0.167067,0.130203,0.148885,0.19158,0.270932,0.135065,0,0,0.173148,0,0.140262,0,0,0,0,0,0.115227,0.156279,0,0,0,0,0,0,0,0,0,0,0,0,0,0,0,0,0,0,0,0,0,0,0,0,0,0,0,0,0.16391,0,0,0,0,0,0,0,0,0,0,0,0,0.145179,0,0,0,0,0.118581,0,0,0,0,0,0,0,0,0,0,0,0,0,0,0.130575,0,0,0,0,0,0,0.114668,0,0,0,0,0.146473,0,0,0.118803,0,0,0,0,0.154582,0,0,0,0,0,0,0,0,0,…
3970,0.153412,0,0,0.191117,0,0,0,0,0.129371,0,0,0,0,0.286467,0,0.151668,0,0,0.145072,0,0,0,0,0.134823,0,0,0,0,0.151419,0,0.197546,0,0,0,0,0.159726,0,0,0.135355,0,0,0.16035,0,0,0,0,0,0.147252,0,0,0,0,0,0,0,0,0.196264,0,0.161055,0.137715,0,0,0,0,0,0,0,0,0,0.136755,0,0.171885,0,0.166901,0,0.139636,0,0,0,0,0,0,0,0,0,0.128145,0,0,0,0,0,0,0,0,0.164874,0,0.214204,0,0.151244,0,0,0,0,0,0.143998,0,0,0,0,0,…
5741,0.236415,0.189484,0.208395,0,0,0,0,0.235918,0,0,0.202763,0,0.215897,0.19236,0.175354,0,0,0.363805,0,0,0.1634,0,0.199085,0,0,0.167338,0,0,0.204111,0,0,0.216495,0.186561,0,0,0,0,0,0,0,0,0.164277,0,0,0,0,0,0,0,0,0,0,0,0,0,0,0,0,0,0,0,0,0,0,0,0,0,0,0,0,0,0.303844,0,0,0,0,0.201649,0,0,0,0,0,0.438396,0,0,0.195139,0,0,0,0,0,0,0,0,0,0,0.187297,0,0,0,0,0.233897,0,0,0,0,0.160688,0.179934,0,0,0,0,0,0,0…
3936,0.210577,0,0,0.343162,0.210458,0,0,0,0.186651,0,0,0,0,0,0,0,0,0,0,0,0.271931,0,0,0,0,0,0,0,0,0,0,0,0,0,0,0,0,0,0,0,0,0,0,0,0,0,0,0,0.188042,0,0,0,0,0,0,0.190183,0.217113,0.214001,0,0.182887,0,0,0.258582,0.228076,0.184298,0,0.265139,0,0,0.237559,0,0,0.192006,0,0,0,0,0,0,0,0,0,0,0,0,0,0,0,0,0,0,0,0,0,0.278404,0,0,0,0,0,0,0.246752,0,0,0,0,0,0,0,0,0,0,0,0,0,0,0,0,0,0,0,0,0,0,0,0,0,0,0,0,0,0,0,0,…
651,0.173459,0.146275,0,0.162156,0,0.148728,0.157393,0,0,0,0,0,0,0,0.175425,0.197138,0,0,0,0.148643,0,0,0.178616,0.131177,0,0,0,0.170627,0,0,0,0,0,0,0,0,0,0,0,0,0,0.144751,0,0,0,0,0,0,0,0,0.243176,0.171527,0,0,0,0,0,0,0,0,0,0,0,0,0,0,0,0,0,0.1493,0,0.328434,0,0.156387,0,0.227881,0.265044,0.146749,0,0,0.146852,0,0,0,0,0,0.142166,0,0,0,0.18763,0,0,0,0,0,0,0,0,0,0.127963,0,0,0,0,0,0.152351,0,0,0,0,0…
3677,0,0,0,0,0,0,0,0,0.222928,0,0,0,0,0,0.244246,0.229027,0,0,0,0,0,0,0,0,0,0,0,0,0.434555,0,0,0,0,0,0,0,0,0,0,0.194158,0,0.195992,0,0,0,0,0,0.228284,0,0,0.326453,0,0,0.259504,0,0,0.202727,0,0,0,0,0,0,0,0,0,0,0,0,0,0.375683,0.744527,0,0.21627,0,0.484317,0.30572,0.194215,0,0,0,0,0.303225,0,0,0,0.208056,0.281403,0,0,0,0.259406,0,0.287986,0,0,0.198858,0,0,0,0,0,0,0,0,0,0.20019,0.197613,0,0,0,0,0,0,0…
5359,0,0,0,0.217784,0,0,0,0,0,0.13934,0,0,0,0,0.113357,0.180804,0,0,0,0,0,0,0,0.154575,0,0,0,0.153808,0.219814,0,0,0,0,0,0.134917,0,0.200536,0,0,0.159871,0,0.120137,0,0.200398,0,0,0.153648,0,0,0,0,0,0,0,0,0,0.17201,0,0,0,0,0,0,0,0.132229,0,0,0,0,0,0.130207,0,0,0,0,0.161882,0,0,0.108205,0,0,0,0,0,0,0.116887,0,0.263323,0,0,0,0.117102,0,0,0.125276,0,0.165357,0,0,0,0,0,0,0,0,0,0,0,0,0,0,0,0,0,0,0,0,0…
449,0.380775,0,0.262967,0.207857,0,0,0.216994,0,0,0,0,0,0.356005,0,0,0.212187,0,0,0,0,0,0,0,0,0,0,0,0.338923,0,0,0,0.247124,0,0,0,0,0.312999,0,0,0.692052,0,0,0,0,0,0,0,0.227311,0,0,0.263907,0,0,0,0,0,0,0,0,0,0,0,0,0,0,0,0,0,0,0,0,0.215385,0,0,0,0,0,0.230446,0.268104,0,0.439898,0,0.203971,0,0,0,0,0,0,0,0,0,0,0,0,0,0,0.335131,0,0,0.226798,0,0,0,0,0.204336,0,0,0,0,0,0,0,0,0.198505,0,0,0,0.225211,0,0…
1087,0.0816372,0,0,0.094843,0.0593246,0,0,0,0,0,0,0,0,0.0634012,0.0660603,0,0,0,0,0,0,0,0,0.0731727,0,0,0,0.0922158,0.0600489,0,0,0,0,0,0,0,0,0,0.0627232,0,0,0.0712152,0,0,0,0,0,0,0,0,0,0,0,0,0,0,0.100701,0,0,0.0588768,0,0,0,0,0,0,0.0751402,0,0,0.0585414,0,0.0973963,0,0,0,0.102273,0,0,0,0,0.0743081,0,0,0,0,0.0711994,0.0703563,0.0595711,0,0,0,0,0,0,0.0813116,0,0.0594602,0.0619897,0,0,0,0,0,0,0.078…
4239,0.527903,0,0,0.198177,0.243516,0,0.216657,0.887513,0,0,0,0.198868,0,0,0,0.208903,0,0,0,0,0.339886,0,0,0,0,0,0,0,0,0,0,0,0,0,0,0.18529,0,0,0,0,0,0,0,0,0,0,0,0.19542,0,0,0,0,0.296559,0.170578,0,0,0,0,0.31699,0,0,0.229372,0,0,0,0,0,0.202511,0,0.239974,0,0,0,0,0,0,0,0,0,0,0,0,0,0,0,0,0,0,0,0,0,0,0,0,0,0,0,0,0.173493,0.188232,0,0,0,0,0,0,0,0,0,0,0,0,0,0,0.212774,0,0,0,0,0,0,0,0,0,0,0,0.174562,0.3…
4336,0,0,0,0,0,0,0,0,0,0,0,0,0.125395,0.193235,0.131125,0.128297,0,0,0,0,0,0,0,0,0,0,0,0,0.222712,0,0,0,0,0,0,0,0,0,0,0,0,0,0,0,0,0,0,0,0,0,0,0,0,0,0,0,0.133155,0,0.299776,0,0,0,0,0,0,0,0,0,0,0,0.130917,0,0,0.133183,0,0,0,0,0,0,0,0,0,0,0,0,0,0,0,0,0,0,0,0,0,0,0,0,0.125531,0,0,0,0.18149,0.140583,0.151667,0,0,0,0,0,0,0,0.157707,0,0,0,0,0,0,0.218149,0,0,0,0,0,0,0,0,0,0,0,0,0,0,0,0,0,0.175821,0,0.147…
1700,0,0.164424,0,0,0,0,0,0,0,0,0,0,0,0,0,0,0,0.107214,0.124732,0,0,0,0,0.113294,0,0,0,0,0.152871,0,0.222604,0.122737,0.133856,0,0,0,0,0,0,0,0,0,0,0,0.110829,0,0,0,0,0,0,0.112069,0,0,0,0,0,0,0,0,0,0,0,0,0,0,0,0,0,0,0,0,0,0.126293,0,0,0,0,0,0,0.105462,0,0,0,0,0,0,0,0,0,0,0,0,0,0,0.112013,0,0,0,0,0,0,0,0.135045,0.117021,0,0,0,0,0.118695,0,0,0.182452,0,0,0,0,0.156464,0,0,0,0,0,0,0,0,0,0.191966,0,0,0…
3060,0,0,0,0.114944,0.109809,0,0,0,0,0,0.08487,0,0,0.0876464,0,0.10603,0,0,0,0,0,0,0,0,0,0,0,0,0.112908,0,0,0,0,0.0872765,0.125218,0,0.162805,0,0.0961009,0,0,0.0820056,0,0,0,0,0,0.108558,0.0912499,0,0,0,0.111124,0,0.105513,0,0,0,0,0,0,0,0,0,0,0,0,0,0,0.0993476,0,0.102155,0,0,0.112943,0,0,0,0,0,0,0,0,0,0,0.139028,0,0,0,0,0,0,0,0.0878444,0,0,0,0,0,0,0.110319,0,0,0,0,0,0,0,0,0,0,0,0,0,0,0,0,0,0,0,0,…
1328,0.125482,0.0854107,0.140198,0,0,0,0,0,0.177441,0,0,0,0.126078,0,0.0928244,0.156603,0,0,0.0945212,0,0.0964467,0,0,0,0.11092,0,0,0,0.111773,0,0,0,0,0,0,0,0,0,0,0,0,0,0,0,0,0,0,0,0,0,0,0,0,0,0,0,0,0,0,0,0,0,0,0,0,0,0,0,0,0,0.107916,0.103844,0,0,0,0,0.127619,0.0861435,0,0.0874801,0,0,0.0940287,0,0,0,0,0,0,0.120848,0,0.0894976,0,0.0867948,0,0,0,0.0901835,0,0,0,0,0.0918821,0,0,0,0,0,0,0,0.147724,0…
2421,0.299949,0,0,0.188256,0,0,0.214087,0,0,0,0,0,0,0,0.247896,0,0,0,0,0,0.226287,0.220044,0,0.205966,0,0,0,0.410731,0,0,0,0,0,0,0,0,0,0,0,0,0,0,0,0,0,0,0,0,0,0,0.282038,0.241313,0,0,0,0,0.325238,0,0,0,0,0,0,0,0,0,0,0,0,0.185068,0,0.265328,0.230054,0.950311,0,0.29547,0.183134,0.180866,0,0,0.314609,0,0,0,0,0,0,0,0,0,0.209299,0,0.178725,0,0,0,0,0,0.188196,0,0,0,0,0,0,0,0,0,0,0,0,0,0,0,0,0,0,0,0,0,0…
5411,0.201495,0,0,0.197754,0,0.145445,0.193505,0,0,0,0,0,0,0,0.164457,0.230537,0,0,0,0,0,0,0,0.185569,0,0,0,0.18651,0,0,0.154538,0,0,0,0,0,0.154779,0,0.154381,0.150902,0,0.167248,0.275854,0,0,0,0,0,0,0,0,0,0,0.186153,0,0,0,0,0,0,0,0,0,0,0,0,0,0,0,0,0,0.368315,0,0.173489,0,0.226289,0.169839,0,0,0,0.147227,0,0,0,0,0.153607,0.184047,0,0,0,0,0,0,0.204261,0,0,0.193941,0,0,0,0,0,0,0,0,0,0,0,0,0,0,0,0,0…
6212,0.218677,0,0.272328,0.250564,0,0,0,0.190387,0,0,0,0,0,0,0,0,0,0,0,0,0,0,0,0,0,0.235891,0,0,0,0,0,0,0,0,0,0,0,0.193242,0,0,0.196147,0,0,0,0,0.339437,0,0,0,0,0,0,0.220049,0,0,0,0,0,0,0,0,0,0,0,0,0,0,0.26197,0,0.192286,0,0,0,0,0,0,0,0,0,0,0,0,0,0,0,0.380893,0,0,0,0,0,0,0,0,0,0,0,0,0,0.260582,0,0,0,0,0,0,0,0,0,0,0,0,0,0,0.20696,0,0,0,0,0,0,0,0,0,0,0,0.207768,0.434387,0,0,0,0.38642,0,0,0,0,0,0,0,…
4318,0.0850963,0.0728336,0,0,0,0.102004,0.0834733,0,0,0,0,0,0,0,0.1015,0,0.0621008,0,0.0727469,0,0,0,0.0664338,0.0835384,0,0,0,0.0738659,0,0,0,0,0,0,0,0,0,0,0,0,0,0,0,0,0,0,0,0,0,0,0,0,0,0,0,0,0,0,0.0698893,0,0,0,0,0,0,0,0,0,0,0,0,0.0807441,0.077989,0.0764704,0,0.0649033,0,0,0,0,0,0,0,0,0,0,0,0,0,0.077785,0,0,0,0,0,0,0,0,0,0,0,0,0,0.0705178,0.0721506,0,0,0,0,0,0,0.0632343,0.0619179,0,0,0,0,0.0597…
3768,0.115813,0,0,0.176737,0,0,0.14368,0,0,0,0,0,0,0,0.180636,0,0,0,0,0,0,0,0,0.183316,0,0,0,0.239027,0,0,0.147192,0.118404,0,0,0.168121,0,0,0,0.132273,0,0,0.116444,0.133789,0.125652,0,0,0.209804,0,0.119749,0,0.121454,0,0,0,0,0,0,0,0,0,0,0,0,0,0,0.119899,0,0,0,0,0.202498,0.140578,0,0,0,0.157501,0,0,0,0,0.127078,0,0,0.218083,0.158178,0,0.125502,0.12183,0,0,0.120069,0,0,0,0.13666,0,0,0,0,0,0,0,0,0,…
2751,0,0,0,0.27681,0.162956,0.189383,0.172095,0,0,0.219099,0,0,0,0.177878,0,0.217335,0,0,0,0,0,0.163571,0.161153,0.161674,0,0,0,0,0.18544,0,0.358055,0.170978,0,0,0,0,0.205865,0,0.169897,0,0,0.226374,0.184229,0,0,0,0,0,0,0,0,0.194235,0.188468,0,0,0,0,0,0,0.209194,0,0.168706,0,0,0,0,0,0,0,0,0.164156,0,0,0,0,0.170354,0,0,0,0,0,0,0,0,0,0,0,0.198018,0,0,0,0.199352,0,0,0.223508,0,0.203733,0,0,0,0,0,0,0…
6283,0.189128,0,0,0,0.422571,0,0.161908,0.178404,0,0,0,0,0.157648,0.156881,0,0,0,0,0.196807,0,0,0,0,0,0,0,0,0,0.219157,0,0.180954,0,0,0,0,0.163086,0.166282,0,0,0.172048,0,0.160758,0,0,0,0,0,0.260457,0,0,0,0,0,0,0,0,0,0,0.196585,0,0,0,0,0,0,0,0,0,0.182004,0.168096,0.154602,0.457321,0,0.161428,0,0.230877,0,0,0,0,0.179657,0,0.206224,0,0,0,0,0.173118,0,0,0,0,0,0,0,0,0,0,0,0,0,0,0.15422,0,0,0,0,0.1870…
4496,0,0,0,0,0,0,0,0,0,0,0,0,0,0,0,0,0,0,0,0,0,0,0,0,0,0,0,0,0,0,0,0,0,0,0,0,0,0,0,0,0,0,0,0,0,0,0,0,0,0,0,0,0,0,0,0,0,0,0,0,0,0,0,0,0,0,0,0,0,0,0,0,0,0,0,0,0,0,0,0,0,0,0,0,0,0,0,0,0,0,0,0,0,0,0,0,0,0,0,0,0,0,0,0,0,0,0,0,0,0,0,0,0,0,0,0,0,0,0,0,0,0,0,0,0,0,0,0,0,0,0,0,0,0,0,0,0,0,0,0,0,0,0,0,0,0,0,0,0,0,0,0,0,0,0,0,0,0,0,0,0,0,0,0,0,0,0,0,0,0,0,0,0,0,0,0,0,0,0,0,0,0,0,0,0,0,0,0,0,0,0,0,0,0,0,0,0,…
5877,0.220668,0,0,0,0,0.162504,0.199354,0.173482,0.197758,0,0,0,0.218514,0.159064,0.191547,0,0,0,0.193754,0,0,0,0,0,0,0,0.152746,0,0,0,0,0.184527,0,0,0.224644,0,0.162086,0,0,0,0,0,0,0,0,0,0,0,0,0,0.242819,0,0,0,0.234835,0,0,0,0.17321,0,0,0,0,0,0,0,0,0,0,0.363873,0.163058,0,0.177126,0.212138,0,0,0,0,0,0,0,0,0.153229,0,0.267014,0,0,0,0,0,0,0,0,0,0,0,0,0,0.187767,0,0,0,0,0.166467,0,0,0.186772,0,0,0,…
867,0,0.168277,0,0,0,0.115824,0,0,0.132238,0,0,0,0,0.10933,0,0.128847,0,0,0,0,0,0,0,0.131583,0,0,0,0,0.120336,0,0,0,0,0,0,0,0,0,0.136043,0.129948,0,0.143997,0.126402,0,0,0,0,0,0,0,0,0,0,0,0,0,0,0,0,0,0,0,0,0,0,0,0,0,0,0,0.133274,0.230263,0,0,0,0.140993,0.11199,0,0,0,0.111033,0,0,0,0,0,0.194909,0,0,0,0,0,0,0.175995,0,0,0.117175,0,0,0,0,0,0.120166,0,0.154025,0,0,0,0,0,0,0,0,0,0,0,0,0.122447,0,0.140…
5973,0,0.122058,0,0,0,0,0,0,0.118941,0,0,0,0,0,0,0,0.102716,0,0,0,0,0,0.113672,0,0,0,0,0,0,0,0.105149,0,0,0,0.120777,0,0,0,0,0,0,0,0,0,0,0,0,0.217602,0,0,0,0,0.107782,0,0,0,0,0,0,0,0,0,0,0,0,0,0,0,0,0.117973,0,0.165239,0.112875,0.151599,0,0.150496,0.225535,0,0,0,0,0,0,0,0,0,0,0,0,0,0,0,0,0,0.106865,0.108598,0,0,0,0,0,0,0,0,0,0.115242,0.132357,0,0,0,0,0,0,0.12638,0,0,0,0.14743,0,0,0,0,0,0,0,0,0,0,…
312,0,0,0.264542,0.504862,0,0,0,0,0,0.276765,0,0,0,0,0,0,0,0.160669,0,0,0,0,0,0,0,0,0,0.14729,0,0,0.401458,0,0,0,0,0,0,0.201794,0,0.203774,0.14836,0,0,0,0,0,0,0,0,0,0,0,0,0,0,0,0.321072,0.269463,0,0.302915,0,0.148101,0.354084,0,0.23558,0,0,0,0,0,0,0,0,0,0,0,0,0,0.154413,0,0,0,0,0,0,0,0,0,0,0,0,0,0,0,0.146585,0,0,0,0.170118,0,0,0,0,0,0,0,0.152537,0,0,0,0,0,0,0,0,0,0.152054,0,0,0,0,0,0.164536,0.160…
6249,0.122825,0,0,0.194695,0,0,0,0,0,0,0,0,0,0.155094,0.245252,0,0.147393,0,0,0.122823,0,0,0,0,0,0,0,0,0.13252,0,0,0,0,0,0,0,0.11296,0,0.136332,0,0,0,0,0,0,0,0.120756,0,0,0,0,0,0,0,0,0,0.128347,0.12759,0,0.116215,0.120032,0.113198,0,0,0,0,0,0,0,0,0,0.153922,0,0,0,0.159757,0,0,0,0,0.18446,0,0,0,0.110468,0.111961,0,0.219073,0,0,0,0,0,0,0,0,0.131994,0,0,0,0,0,0,0,0,0,0,0,0,0,0,0,0,0,0,0,0,0,0,0,0,0,…
5143,0.179713,0.266704,0,0.185203,0,0,0.209359,0,0,0,0,0,0.178338,0.176736,0,0,0,0,0.339111,0.190225,0,0,0,0.176112,0,0,0,0.190138,0.199906,0,0,0,0,0,0.188638,0,0.226944,0,0,0,0,0,0,0,0,0,0,0,0.199202,0,0,0,0.259593,0,0,0,0,0,0.18915,0,0.198192,0,0,0.207947,0,0,0,0,0,0.264472,0,0,0.169279,0,0,0,0,0,0,0,0,0,0,0.193424,0.197006,0.21351,0,0,0,0,0,0,0,0,0.18376,0,0,0,0,0,0,0,0,0,0.193801,0.428052,0,0…
4700,0.161868,0.124652,0,0.212693,0.257961,0,0,0,0.311429,0.148206,0,0,0,0,0.228428,0.241346,0.196361,0.142457,0,0,0,0,0.315699,0.219457,0,0,0,0,0,0.981578,0.162042,0,0,0,0,0,0,0,0,0,0,0,0,0,0,0,0,0,0,0,0.157558,0,0,0,0,0,0,0,0,0,0,0,0.152686,0,0,0,0,0,0,0.196304,0,0.247736,0,0.194988,0,0,0.256885,0.141442,0,0,0,0.133087,0,0,0,0,0,0,0,0,0,0,0,0,0,0,0,0,0,0,0,0,0,0.158878,0,0,0,0,0,0,0,0,0,0,0,0,0…
1668,0.299292,0.131926,0,0.231981,0,0,0.135316,0,0.167504,0,0,0,0,0.148092,0.227334,0,0,0,0,0,0,0,0,0,0,0,0,0,0,0.140425,0,0,0,0,0,0,0,0,0,0,0,0,0,0,0,0,0,0,0,0,0,0,0.1419,0,0,0,0,0.124763,0,0.191577,0,0.126602,0,0,0.13315,0,0,0,0.134239,0,0,0,0.168926,0,0,0,0,0,0,0,0,0,0,0,0,0,0,0,0,0,0,0,0,0,0.128919,0,0.12594,0,0,0,0,0,0,0.201125,0,0,0,0,0,0.168927,0.130826,0,0,0,0,0,0,0,0,0,0,0,0,0,0,0,0,0,0,…
688,0.138608,0.0991678,0,0.0992867,0,0.16517,0.213114,0,0,0,0.16971,0.112489,0.0935959,0,0,0,0,0,0.161771,0,0,0,0,0,0,0,0,0,0.0922729,0,0,0.217902,0,0.130972,0.170179,0,0.141601,0,0,0,0,0,0,0.098101,0,0,0,0.113211,0,0.142502,0.0988965,0,0.0950717,0,0.105847,0,0,0,0,0,0,0,0,0,0,0,0,0,0,0.0956699,0,0,0.126584,0,0,0.103398,0,0,0,0.154256,0,0,0,0,0.147821,0,0,0,0,0,0,0,0,0,0,0,0,0,0,0,0.0971412,0,0,0…
3641,0,0,0.201572,0.309282,0,0,0,0,0,0.167672,0,0,0,0,0,0.213177,0,0,0,0,0,0,0,0.200542,0,0.401589,0,0.241563,0,0,0.827074,0.488398,0.226912,0.335274,0,0.464274,0.171653,0,0.209529,0,0,0,0,0,0,0,0,0,0,0,0,0.162539,0,0.206385,0,0,0.319503,0.160316,0,0.179447,0,0,0,0,0.186583,0,0,0,0,0,0,0,0,0,0,0,0,0,0,0,0,0,0,0,0,0,0,0,0,0,0,0,0,0,0,0,0,0,0,0.209471,0,0,0,0,0,0,0,0,0,0.228012,0.163202,0,0,0,0,0,0…
1943,0,0.0619206,0,0.0837631,0,0,0,0,0,0,0,0,0.0593548,0.0618855,0.0677522,0.0596889,0,0,0.0987114,0,0,0,0.0724367,0,0.0584395,0,0.0614976,0,0.0947958,0,0,0,0,0,0,0,0,0,0.0657014,0,0,0.0663118,0,0,0,0,0,0,0,0,0,0,0,0,0,0,0,0,0,0,0,0,0,0,0.0620886,0,0,0,0,0,0.0650905,0.0823371,0,0,0,0,0.0657069,0,0,0,0,0,0,0,0,0,0.0590193,0,0,0,0,0,0,0,0.0687223,0.058183,0,0,0,0,0,0,0.0742747,0.0925957,0,0,0.06504…
2057,0.287503,0.245084,0,0,0.248173,0,0,0,0,0,0,0,0.314796,0,0.255139,0,0,0.329883,0.307695,0,0,0,0,0,0,0,0,0,0,0,0.274081,0,0,0,0,0,0,0,0,0,0,0,0,0,0,0,0,0,0,0,0,0,0,0,0,0,0,0,0,0,0,0,0,0,0,0,0,0,0,0,0,0.25888,0.22161,0.254853,0,0,0,0,0,0.342956,0.230887,0,0,0,0,0,0,0,0,0.22764,0,0,0,0,0,0.276607,0,0.230575,0,0,0,0,0,0.280016,0.242118,0,0,0,0,0.2913,0,0,0.221262,0.324812,0.220852,0,0,0.349743,0,…
1239,0.10845,0,0,0.114815,0.105638,0,0.113088,0,0,0,0,0,0.0932381,0,0.172088,0.100513,0,0,0,0,0,0,0,0,0,0,0,0.101338,0.116775,0,0,0,0,0,0.116449,0,0.125229,0,0,0,0,0,0,0,0,0,0.0964451,0,0,0,0.114182,0.104256,0,0,0,0,0,0,0,0,0,0,0,0,0,0,0,0,0,0.0934686,0.128782,0.116065,0,0.127744,0,0.107147,0,0,0,0,0,0,0,0,0.114822,0.113639,0,0.127669,0.121517,0,0,0,0,0,0,0,0,0,0,0,0,0,0,0,0,0,0,0,0,0,0,0,0,0,0,0…
2806,0.120857,0,0,0.0729336,0,0.067552,0.116798,0,0,0,0,0,0,0.0994271,0.0911938,0.0689417,0.118058,0,0,0.0676933,0,0,0.0731643,0.1005,0,0,0,0,0,0,0,0,0,0.0733791,0,0,0,0,0,0,0,0,0,0,0,0,0,0,0,0,0,0.107088,0,0,0,0,0,0,0,0,0,0,0,0,0,0,0,0,0,0,0,0,0.0683898,0,0,0.1014,0,0,0,0,0.0697833,0.0714319,0,0,0,0.065872,0.0852755,0,0,0,0.0739184,0,0.0728924,0,0,0,0,0,0,0,0,0,0,0,0.076959,0,0,0,0,0,0,0,0,0,0,0…
5053,0.455654,0.244889,0,0.406384,0,0,0.238422,0,0,0.300777,0,0,0.219288,0,0,0.314185,0,0,0,0,0.263354,0,0,0.264907,0,0,0,0.314398,0,0,0,0,0,0,0,0,0.22858,0,0,0.272068,0,0,0,0,0,0,0,0,0,0,0,0,0,0.230214,0,0,0.231046,0.236571,0,0,0.2676,0,0,0,0,0,0,0,0,0,0,0.224038,0,0,0,0.217627,0,0,0,0,0,0,0.219462,0,0,0,0,0,0,0,0,0,0,0.246884,0,0,0,0.254133,0,0.285528,0,0,0,0,0,0,0,0,0,0.288297,0,0,0,0,0,0,0,0,…
2136,0.137884,0,0,0.249764,0,0.131039,0.149335,0,0,0.267495,0,0,0,0,0.124273,0.207024,0,0,0,0,0,0,0.126391,0.127393,0,0,0,0,0,0,0,0,0,0,0.210549,0,0.1506,0,0.142537,0,0,0.125463,0.117386,0,0,0,0.115654,0,0.147973,0,0.169843,0.161966,0.15393,0.125928,0,0.120615,0.13707,0.117625,0,0,0,0,0,0,0,0,0.120952,0,0,0.18713,0.137769,0,0,0,0,0,0,0,0,0,0,0,0,0,0,0,0,0.13591,0,0,0,0,0,0.125352,0.140211,0,0,0,0…
2813,0.31403,0.221329,0,0,0,0,0.248394,0,0,0,0,0,0,0,0,0.172882,0,0.202867,0,0,0.177173,0,0.244756,0.184197,0.161183,0,0,0.209739,0,0,0,0,0,0,0.183644,0,0,0,0,0,0,0,0,0,0,0,0,0,0,0,0.20493,0.254269,0,0,0,0,0,0,0,0,0,0,0,0,0,0,0.179445,0,0,0,0,0,0,0,0,0,0.163841,0,0,0,0,0,0,0,0.159286,0,0,0,0.179881,0.191738,0,0,0,0,0,0,0,0,0.418165,0,0,0,0,0,0,0,0.207292,0,0,0,0,0,0,0,0,0,0,0,0,0,0,0,0,0,0,0,0,0,…
1033,0.2724,0,0.23156,0.34259,0.230753,0,0,0.203967,0.183928,0.234632,0,0,0,0,0,0.184586,0,0,0,0,0,0,0,0,0,0,0,0.17993,0,0,0.467192,0.194858,0,0,0,0,0,0,0.177102,0,0,0,0,0,0,0,0,0,0,0,0,0,0.254879,0.20281,0,0.181786,0.248956,0.173201,0,0.194069,0,0,0.173889,0,0.175195,0,0.278657,0.242837,0,0,0,0,0,0,0,0,0,0,0,0,0,0,0,0,0,0,0,0.175187,0,0,0,0,0,0,0,0,0,0,0,0,0,0,0,0,0,0,0,0,0,0,0,0,0,0,0,0,0,0,0,0…
1173,0,0,0,0,0,0,0,0,0,0,0,0,0.155428,0.150843,0.21307,0,0,0.15162,0.172774,0,0,0,0,0,0,0,0,0,0,0,0,0,0,0,0,0,0,0,0,0,0,0.179244,0,0,0,0,0,0,0,0,0,0,0,0,0,0,0,0,0,0,0,0,0,0,0,0,0,0,0,0,0.177849,0.331634,0,0,0,0.209195,0.146136,0,0,0,0,0,0,0,0,0.150847,0.136485,0,0,0,0,0,0,0,0.14378,0,0.136303,0,0,0,0,0,0.165433,0.307301,0,0,0,0,0,0,0.154019,0,0.210867,0,0,0,0,0.168326,0,0,0,0,0,0,0,0.199665,0,0.1…
2708,0.128967,0,0,0.106679,0,0.0991854,0.115198,0,0,0.0797617,0,0,0,0,0,0,0,0,0,0.0847717,0,0,0,0.0783067,0,0,0,0.106522,0,0,0,0.0822211,0,0,0.117634,0,0.0894321,0,0,0.0728253,0,0.0760003,0.0977017,0.0787194,0,0,0.0834001,0,0,0.0736439,0,0,0,0,0,0,0,0,0,0,0,0,0,0,0,0,0,0,0,0.0792105,0.117684,0.0706024,0,0,0.0756169,0.106256,0,0,0,0,0,0,0,0,0.0791945,0.107409,0,0.0754368,0,0,0.0768751,0,0,0,0,0,0,…
3609,0.601313,0.319335,0,0.361466,0,0,0.332852,0,0,0,0,0.290648,0.216774,0,0.202402,0.239684,0.244218,0,0,0,0.373516,0,0,0.218653,0,0.30525,0,0.256267,0,0,0,0,0,0,0,0,0,0,0,0,0,0,0,0,0,0,0,0,0,0,0,0,0,0.231043,0,0,0,0.204882,0,0.195438,0.322053,0,0.19206,0,0,0,0,0,0,0,0,0,0.312703,0,0,0,0.217628,0,0,0,0,0,0,0,0,0,0,0,0,0,0,0,0,0,0,0,0,0,0,0,0,0,0,0,0,0.221346,0,0,0,0,0,0,0,0,0,0,0,0,0,0,0,0.20574…
5617,0.127268,0,0.115416,0.125637,0.0951093,0,0,0,0,0,0,0,0.0964469,0,0,0,0.0978979,0.103519,0,0,0.0889065,0,0,0,0,0.131392,0,0,0,0,0.0962968,0,0,0,0,0,0,0,0,0,0,0,0,0,0,0.143128,0,0,0,0,0,0,0,0,0,0,0,0,0,0,0,0,0.0960208,0.0956445,0,0,0,0.0931729,0,0.0968782,0,0,0.0890119,0,0,0,0,0,0,0,0,0,0,0,0,0,0,0,0,0,0,0,0,0,0,0,0,0.0932235,0.0884362,0.105905,0,0,0,0,0,0,0,0,0,0,0,0,0,0,0.0946516,0,0,0,0,0,0…
3617,0.0946513,0.0797987,0,0.106367,0,0,0,0,0,0,0,0,0.0965456,0.0778951,0.0787889,0.0881173,0.0954856,0,0,0,0,0,0,0,0.079684,0.0999303,0,0,0,0,0,0.100642,0,0,0,0,0,0,0,0,0,0,0,0,0,0,0,0,0,0,0,0,0,0.114108,0,0,0,0,0,0,0.0860597,0,0,0,0,0,0,0,0,0,0,0,0,0,0,0,0,0,0,0,0.0746191,0,0.0812791,0,0,0.112914,0,0.0746334,0,0,0,0,0,0,0,0,0,0,0,0.12039,0,0,0,0,0,0,0,0,0,0,0,0,0,0,0,0,0,0,0,0,0,0.083849,0,0,0,…
5947,0.101092,0,0,0.0980252,0.0725504,0,0.0703665,0,0,0,0,0,0,0,0,0,0,0,0.0884164,0,0.0630703,0,0,0,0,0,0,0,0,0,0.0611611,0,0,0,0,0,0.0885516,0.0704623,0,0.0783442,0,0,0,0,0,0,0,0.0997867,0,0,0,0,0.0693332,0,0,0,0,0,0.0665967,0,0.0695638,0,0,0.0799886,0.0607555,0,0,0,0,0.0620903,0,0.0661669,0,0,0,0,0,0,0,0,0,0,0,0,0,0.0914915,0,0,0,0,0,0,0,0,0,0,0,0.0677206,0,0,0,0,0,0,0,0.0630154,0,0,0,0,0,0,0,0…
2892,0.237197,0,0,0,0,0,0.154436,0,0,0,0,0,0.203951,0,0.142379,0,0,0,0.208698,0,0.216986,0.246223,0,0.155093,0,0,0,0.329815,0,0,0,0,0,0,0,0,0,0,0,0,0,0,0,0,0,0,0,0,0,0,0,0,0,0,0,0,0,0,0,0,0,0,0,0,0,0,0,0,0,0,0,0,0.185139,0.236117,0,0,0.253193,0,0,0.429329,0,0,0,0,0.153762,0,0,0,0,0.223984,0,0,0.157568,0,0,0,0,0,0,0,0,0,0,0.242083,0,0,0,0,0,0,0,0,0,0,0,0,0,0,0,0,0,0,0,0,0,0,0,0,0,0,0,0,0,0,0,0,0,0…
4574,0.163911,0,0,0.466799,0,0,0,0,0.272397,0.199224,0,0,0,0,0.166527,0.231982,0,0,0,0,0,0,0,0,0,0,0,0,0.190883,0,0.223088,0,0,0,0,0,0,0,0,0,0,0,0.157545,0,0,0,0,0.16899,0,0,0,0,0,0,0,0,0.204924,0.241537,0,0.301734,0,0,0.299067,0,0.37742,0,0,0,0,0,0.168343,0,0,0.170062,0,0,0,0,0,0.177227,0,0,0,0,0,0,0,0,0,0,0,0,0,0.248025,0,0,0,0,0.158014,0,0,0,0,0,0.21833,0,0,0,0,0,0,0,0,0,0,0,0,0,0,0.186126,0,0…
144,0.0655819,0.106611,0,0.101091,0,0.0805589,0.083698,0,0.999007,0,0,0,0,0.105521,0.13101,0.163295,0,0,0.0642764,0,0,0,0.216478,0.12754,0,0,0,0,0,0.139984,0,0,0,0,0,0,0,0,0,0,0,0,0,0,0,0,0,0,0,0,0,0,0.0771536,0,0,0,0,0,0,0,0.0828871,0,0,0,0,0,0,0,0,0,0,0.0628561,0,0,0,0,0.072667,0,0,0,0,0,0,0,0,0,0,0,0,0,0,0.0718804,0,0,0.167083,0.0663018,0,0,0,0,0,0,0,0.126703,0.0833613,0,0,0,0,0,0,0.0679727,0,…
3009,0.225226,0,0,0.200315,0,0,0.311134,0,0,0.151971,0,0,0.144063,0,0.397364,0.161049,0,0,0,0,0,0,0.138588,0.15245,0,0.152024,0,0.159933,0,0,0.191634,0.276555,0,0,0,0,0.337074,0.235454,0,0.182578,0,0,0,0,0,0,0,0,0,0,0,0,0,0,0,0,0,0,0.170688,0,0,0,0,0,0,0,0.14152,0,0,0,0,0,0.201537,0.145712,0,0.160736,0,0,0,0,0,0,0,0,0,0,0,0,0,0,0,0.139264,0,0,0.179901,0,0,0,0,0,0,0,0,0,0,0.154001,0,0,0,0,0,0,0,0,…
4666,0.211357,0.187161,0,0.149693,0.133949,0,0.172623,0.152095,0.176155,0,0,0.132202,0,0,0.131148,0.538398,0,0,0,0,0,0,0.183352,0.170302,0,0,0,0,0,0.936363,0.164347,0,0,0,0,0,0,0,0,0,0,0.147606,0,0,0,0,0,0,0,0,0.173489,0,0,0,0,0,0,0,0,0,0,0,0,0,0,0,0,0,0,0.132243,0,0.154742,0,0.128677,0,0,0.138123,0.14575,0,0,0,0,0,0,0,0,0,0,0,0,0,0,0,0,0,0,0,0,0.212248,0,0,0,0,0.14636,0,0,0.140259,0,0,0,0,0,0,0,…
5645,0.0679056,0,0,0.0641671,0,0.107104,0.0776329,0,0,0,0,0,0,0,0.06277,0.0734048,0,0,0.0774525,0,0,0,0,0.106619,0,0,0,0.0683224,0.0876776,0,0.0644687,0,0,0,0,0,0.0856547,0,0,0,0,0,0,0,0,0,0,0.0750996,0,0,0,0.0652238,0,0,0.0949522,0,0,0,0,0,0,0,0,0,0,0,0,0,0,0,0,0.0728538,0.0607593,0,0,0.085847,0,0,0,0,0.0717531,0,0,0,0,0,0,0,0,0,0,0,0,0,0,0,0,0,0,0,0,0,0,0,0.0875706,0.0765686,0,0,0,0,0,0,0,0,0,0…
403,0,0.315074,0,0,0,0.266921,0.184648,0.27016,0,0,0,0,0,0,0,0.180269,0,0.247566,0.165704,0,0,0.187751,0.376006,0,0,0.28851,0,0,0,0,0,0.52844,0.332488,0,0.296499,0.206902,0,0,0.159926,0,0,0.241358,0,0,0.33588,0,0,0,0,0,0.214926,0,0,0,0.25756,0,0,0,0,0,0,0,0,0,0,0,0,0,0,0,0.222433,0,0,0,0,0,0,0,0,0,0,0,0,0,0,0,0,0,0,0,0,0.17668,0,0,0,0,0,0,0,0,0,0,0,0.222946,0,0,0.251004,0,0.19736,0,0,0,0,0,0,0,0,…
2208,0.342346,0,0.181123,0,0,0,0.183758,0,0,0,0,0,0,0,0.155138,0,0,0,0.155463,0,0,0,0,0.19033,0,0.221111,0,0.397514,0,0,0.154032,0.452617,0.185024,0,0,0.155404,0.152178,0.14532,0,0.237446,0,0.175674,0,0,0.204384,0,0,0,0,0,0,0,0,0,0,0,0,0,0,0,0,0,0,0,0,0,0,0,0,0,0.145274,0.160578,0,0.147913,0,0.183768,0,0,0,0,0,0,0,0,0,0,0,0,0,0,0,0,0,0,0.210488,0,0,0,0,0.153848,0,0,0,0,0,0,0,0,0.150771,0,0,0,0,0,…
4078,0.161351,0,0,0.126989,0,0.148219,0.129091,0,0,0.12392,0,0,0,0,0.11305,0,0,0,0.117532,0,0,0,0,0.112012,0,0,0,0.241378,0,0,0,0.143887,0,0,0.171242,0,0.111643,0,0,0.132831,0,0,0,0.150259,0,0,0.198909,0,0,0.248504,0.155223,0,0,0.122285,0,0,0,0,0,0,0,0,0,0,0,0,0,0,0,0,0.127341,0,0,0.157039,0,0.150373,0,0.133051,0.152295,0.11286,0,0,0,0,0,0,0,0.149385,0,0,0.117313,0,0,0,0,0,0,0,0,0,0.151903,0,0,0,…
3207,0.147917,0,0,0.283041,0.232474,0,0,0.132502,0.186276,0.138099,0,0,0,0,0.15901,0,0,0,0,0,0.135877,0,0,0,0,0,0,0,0,0.166381,0,0,0,0,0,0,0,0,0,0,0,0,0,0,0,0,0,0,0,0,0,0,0,0,0,0,0,0.162605,0,0.151702,0.156455,0,0.143936,0,0.200395,0,0.128831,0,0.141005,0,0,0,0.196361,0,0,0,0,0,0,0,0,0,0,0,0.204894,0,0,0,0,0,0,0.136985,0,0,0,0,0,0,0.179243,0,0,0,0,0,0,0,0,0,0,0,0,0,0,0,0,0,0,0,0,0,0,0,0,0,0,0,0,0…
5231,0.204584,0,0,0.217,0.410986,0,0,0,0,0,0,0,0,0.205566,0,0.338103,0,0,0,0,0,0,0,0.220263,0,0,0,0.216203,0,0,0.348548,0.171184,0,0,0,0,0.208658,0,0,0,0,0.185663,0.176969,0,0,0,0,0,0,0,0,0,0,0,0,0,0.216597,0,0.174254,0,0.223999,0.169594,0,0,0,0,0.191337,0,0,0,0,0.165591,0,0.171589,0,0.188803,0,0,0,0,0,0,0,0,0.209087,0,0,0,0,0,0,0,0,0,0,0,0,0,0.175613,0,0,0,0,0,0,0,0,0,0,0,0,0,0,0,0,0,0,0,0,0,0,0…
698,0.197571,0,0,0.474719,0,0,0,0,0,0.279025,0,0,0,0,0.634099,0,0,0,0.199353,0,0,0,0,0,0,0,0,0,0,0,0,0,0,0,0.252959,0,0.196645,0,0,0,0,0.210779,0,0,0,0,0,0,0,0,0.253505,0,0,0.249535,0,0,0.343151,0.333144,0,0.194253,0.220476,0,0.229165,0,0.227674,0,0,0,0.190163,0,0.203753,0.355109,0.286134,0,0,0.256407,0,0.196453,0,0,0,0.200885,0,0,0.192321,0,0.226219,0,0,0.219073,0,0,0,0,0,0,0,0,0,0,0,0,0,0,0.201…
949,0.352646,0.245198,0,0.264518,0,0.309301,0.252651,0,0,0,0,0,0.300132,0,0.253467,0,0,0,0,0,0,0,0,0.255057,0,0,0,0,0,0,0,0,0,0,0,0,0,0,0,0,0,0,0.325841,0,0,0,0,0,0.225478,0,0,0,0,0,0,0,0,0,0,0,0,0,0,0.296633,0,0,0,0,0,0.287645,0,0.297672,0.359508,0,0,0,0.26247,0,0,0,0,0.29773,0,0.271077,0.257554,0.356689,0,0,0,0,0.239068,0,0,0.244469,0,0,0,0,0,0,0,0,0,0,0,0.25011,0,0,0,0,0,0,0,0,0,0,0,0.256478,0…
1754,0.117233,0.112339,0,0.134009,0.121372,0,0.11809,0,0,0,0,0,0.116223,0.143127,0.106637,0.136932,0,0,0.116697,0,0,0,0,0,0,0,0,0.103826,0.169128,0,0,0,0,0,0,0,0,0,0,0,0,0.127334,0,0,0,0,0,0,0.124928,0,0,0,0,0,0,0,0,0,0.11702,0,0,0,0,0,0,0,0,0,0,0,0.113266,0.203245,0,0,0,0.155661,0.142639,0,0,0,0,0,0,0,0,0,0.147658,0,0,0,0,0.111437,0,0,0,0,0.120718,0,0,0,0,0,0,0,0,0,0,0.133496,0,0,0,0,0,0,0,0,0,0…
4701,0.100356,0.089293,0,0.129926,0,0,0.0837909,0,0.0815759,0,0,0,0,0.0823437,0.0790629,0.600404,0.156285,0,0,0,0,0,0.112227,0.18319,0.0791546,0,0,0.0808156,0,0.847314,0,0,0,0,0,0,0,0,0,0,0,0,0,0,0,0,0,0,0,0,0,0.08129,0,0,0,0,0,0,0,0,0.0823921,0,0.0737532,0,0.0737165,0,0,0,0,0,0,0.0992101,0,0.0912099,0,0,0.0994848,0.0914551,0,0,0,0,0,0,0,0,0,0,0,0,0.072193,0,0,0,0.0764214,0,0,0,0.0857377,0,0,0,0,…
18,0.360597,0.18354,0.147822,0.383722,0,0.195518,0.274649,0,0.943219,0,0,0,0,0.162003,0.295832,0.187115,0.159353,0,0,0,0.262153,0,0,0.20187,0,0,0,0,0,0,0,0,0,0,0.154292,0,0,0,0,0,0,0,0,0,0,0,0,0,0,0,0,0,0.442374,0,0,0,0,0.200278,0,0.162694,0.171365,0,0.218553,0,0.258175,0,0,0,0,0.151398,0,0,0.203377,0,0,0,0,0,0,0,0,0,0,0,0,0.159915,0,0,0,0,0,0,0,0,0.263399,0,0,0,0,0,0,0,0,0,0,0,0.149908,0,0,0,0,0…
3177,0.116476,0,0,0.190672,0,0.102971,0.120533,0,0,0.127463,0,0,0,0.109986,0.234425,0,0,0,0.0994252,0,0,0,0,0.112101,0,0,0,0,0,0,0.137851,0,0,0,0.118141,0,0.239174,0,0.0963886,0,0,0,0,0,0,0,0,0.0967267,0,0.0952643,0.111525,0,0,0,0,0,0.122016,0.113259,0,0,0.106192,0,0,0,0,0,0.125423,0,0.0986732,0,0.104241,0.127227,0,0,0.218429,0.190053,0,0,0,0,0,0,0,0,0,0,0.113533,0,0,0,0,0.0993576,0,0,0,0,0,0,0,0…
2965,0.110846,0,0,0.187317,0.140982,0,0.121256,0.13072,0,0.131514,0,0,0,0.124628,0.113379,0.238122,0,0,0,0,0,0,0,0.138099,0,0,0,0.145605,0,0,0.116725,0,0,0,0,0,0,0,0,0.154977,0,0.157361,0,0,0,0,0,0,0,0,0,0,0,0,0,0,0,0,0.124578,0,0,0.110183,0,0,0,0,0,0,0,0,0,0.203874,0,0,0,0.114494,0,0,0,0,0,0,0,0,0,0,0,0,0,0,0,0,0,0,0.123142,0,0,0,0,0.11301,0,0,0,0,0.144794,0,0,0,0,0,0,0,0,0,0,0,0,0,0,0.143265,0,…
4409,0.288,0,0,0,0,0.313926,0.279894,0,0,0,0,0,0.238467,0,0,0,0,0.216547,0,0,0,0,0,0,0,0,0,0,0,0,0.408029,0,0,0,0.195785,0.205196,0,0,0,0,0.203122,0,0,0,0,0,0,0,0,0.203956,0,0.237658,0,0,0,0,0,0,0,0,0,0,0,0,0,0,0,0,0,0,0.195997,0.214137,0.19887,0.568532,0,0,0.243512,0,0.239706,0,0.215248,0,0,0,0,0,0,0,0,0,0,0,0,0,0,0,0,0,0,0,0,0,0,0,0,0,0.279377,0,0.215438,0.30036,0,0,0,0,0.249182,0,0,0,0.206011,…
725,0.213541,0,0,0.311156,0,0,0.268936,0,0,0.199194,0,0,0,0.220615,0.192334,0.161748,0,0,0,0.256293,0.159022,0,0,0.284193,0,0,0,0.387235,0,0,0,0,0,0,0.143008,0,0,0,0,0,0,0.16977,0,0,0,0,0,0,0.174979,0,0,0,0,0,0,0,0.154959,0.157253,0,0,0.176661,0,0.152196,0.141933,0.145464,0,0,0,0,0.180103,0.170179,0.195318,0,0,0,0.255489,0.170464,0,0,0,0,0,0,0.159309,0,0,0.14987,0,0,0,0.193192,0,0,0,0.185159,0,0,…
4388,0,0,0,0,0,0.23432,0,0,0,0,0,0,0,0,0,0.171522,0,0.15163,0.234455,0.149336,0,0.137446,0,0,0,0,0.140929,0.148957,0.143054,0,0,0,0,0,0.191123,0.371112,0,0,0,0,0.20085,0,0,0,0,0,0,0,0,0.154865,0.238396,0,0,0,0,0,0,0,0,0,0,0,0,0,0,0,0,0,0,0.215367,0.158972,0.214038,0.140169,0.342966,0,0.222785,0,0,0,0,0,0,0,0,0,0.179066,0,0.14258,0,0,0,0,0,0,0,0,0,0,0,0,0.146007,0,0,0,0,0,0.165658,0.148823,0,0,0,0…
3642,0.209685,0.137365,0.136011,0.163523,0.106303,0,0.135188,0,0.100888,0,0,0,0,0,0.107197,0.168444,0,0.134866,0,0,0.116851,0.108966,0.175167,0.241952,0,0.131638,0,0.243766,0,0,0,0.0969145,0,0,0,0.0995724,0,0,0,0,0,0,0,0,0,0,0,0,0,0,0,0,0,0.114079,0,0,0.118164,0,0,0,0.108208,0,0,0,0,0,0,0,0,0.144008,0,0.154375,0,0,0,0,0.169227,0.126908,0,0,0,0,0,0,0,0,0,0,0,0,0,0,0,0,0.111294,0,0,0,0,0.10618,0,0,…
3685,0,0,0,0.202834,0,0,0.138578,0,0,0.184673,0,0,0,0,0.226593,0.248134,0,0.140271,0,0,0,0,0.171036,0.132594,0,0,0,0,0,0,0.147947,0,0,0,0,0.145104,0.130163,0,0,0,0,0.146204,0,0,0,0,0,0,0,0,0,0,0,0,0,0,0,0,0,0,0,0,0,0,0,0,0,0,0,0,0.14994,0.356553,0,0.201435,0,0.25389,0.133577,0,0,0,0,0,0,0,0,0,0.207499,0,0,0,0,0.167722,0,0,0.188522,0,0.130836,0,0.13283,0,0,0,0,0,0,0,0.221109,0,0,0,0.211012,0,0,0,0…
1319,0.0775733,0,0,0.101473,0.0901495,0,0.0897427,0.0989036,0,0,0,0,0.0826646,0,0.116749,0,0,0,0.0713978,0.0775542,0,0,0,0,0,0,0,0,0,0,0,0,0,0,0.120788,0,0,0,0,0,0,0.0707077,0,0,0,0,0,0.0709206,0,0,0,0,0.101878,0,0.0979319,0,0.0845946,0,0,0,0,0,0,0,0,0,0,0,0,0,0.0737876,0,0.0972642,0,0,0.10825,0,0,0.0933827,0,0,0,0,0,0.0709864,0,0,0,0,0,0,0,0,0,0,0,0,0,0.0857813,0,0,0,0,0,0,0,0,0,0,0.0809878,0,0,…
4166,0,0,0,0,0,0.0950448,0,0,0,0,0,0,0.0907112,0,0.080876,0,0,0,0.0960308,0,0,0,0,0,0,0,0,0,0,0,0,0,0,0,0.0987884,0,0,0.107959,0,0,0,0,0,0,0.0966487,0,0,0,0,0,0,0,0,0,0,0,0,0,0,0,0,0,0,0,0,0,0,0,0,0,0,0.087128,0.132733,0.0885406,0,0.0922457,0.0816073,0,0,0,0,0,0,0,0,0.124548,0,0,0,0,0,0,0,0,0,0.0971886,0,0,0,0,0,0,0,0,0,0.13581,0.0739558,0,0,0,0,0,0,0,0,0,0,0,0.0788305,0,0,0,0,0,0,0,0,0,0,0,0,0.0…
3679,0,0,0,0.377816,0.307112,0,0,0,0,0.289762,0,0,0,0.188788,0.392651,0.179385,0,0,0,0,0,0,0.190593,0,0,0,0,0,0,0.169003,0,0.193618,0,0,0.152218,0,0.309694,0,0,0,0,0.228876,0,0,0,0,0,0,0,0,0.237585,0,0,0,0.150965,0,0.277871,0,0,0,0.202831,0,0,0,0.180478,0,0,0,0,0,0.313563,0.356359,0,0,0,0.627086,0,0,0,0,0.213532,0,0,0,0,0,0.301462,0,0,0,0.16704,0.26637,0,0,0,0,0,0,0,0,0,0,0,0,0,0,0,0,0,0,0,0,0,0,…
3463,0,0.408752,0,0,0,0.131324,0,0,0,0,0,0,0,0.15843,0,0,0,0,0.173002,0,0,0,0.274892,0.245854,0,0,0,0.139595,0,0,0,0.165951,0,0,0,0,0,0,0,0,0,0,0,0,0.18118,0,0,0,0,0,0,0,0,0,0.138545,0,0,0,0.144729,0,0,0,0,0,0,0,0,0,0,0,0,0,0,0,0,0,0.135523,0,0,0,0,0,0,0,0,0,0,0.141373,0,0,0,0,0,0,0,0,0,0,0,0,0,0,0,0.473467,0.130812,0.332027,0,0,0,0,0,0.144337,0.24257,0,0,0,0,0.941072,0,0,0,0,0,0,0,0,0,0.167405,0…
4565,0.167237,0,0,0.290672,0,0,0.13634,0,0,0.160195,0,0,0,0.200929,0.201842,0,0,0,0,0,0,0,0,0.193263,0,0,0,0,0,0,0.133511,0,0,0,0,0,0,0,0.127853,0,0,0.139097,0,0,0,0,0,0,0,0,0,0,0.155686,0,0,0,0.174386,0.15748,0,0.251461,0.195819,0,0.146182,0,0,0,0,0,0,0,0.162626,0.127303,0,0,0,0,0,0,0,0,0,0,0,0,0,0,0.144555,0,0,0,0,0,0,0.148529,0.145868,0.123739,0,0,0,0,0,0,0,0,0.123925,0,0,0,0,0,0,0,0,0,0,0,0,0…
2314,0.184957,0.123107,0,0,0.115268,0.12059,0.134795,0.112235,0,0,0,0,0,0,0,0.125355,0,0.116563,0.135734,0,0,0.113906,0.13325,0,0,0,0,0,0.123732,0,0.240378,0,0,0,0,0.114991,0,0,0,0.102159,0,0.101549,0,0,0,0.117709,0,0.206894,0,0,0.105812,0,0,0,0,0,0,0,0,0,0,0,0,0,0,0,0,0,0,0,0,0.143663,0.12255,0.238592,0,0.10721,0.104482,0,0,0,0,0,0,0,0,0,0,0,0,0,0,0,0,0,0,0.254967,0,0,0,0,0,0,0,0,0,0,0.113198,0,…
1512,0.163049,0.114528,0.103071,0,0,0,0.0946236,0.12531,0.0962246,0,0,0,0,0,0,0.150927,0.0935354,0,0,0,0,0.115457,0.11954,0.101144,0,0.130795,0,0,0,0.117746,0,0.121186,0,0,0,0.189671,0,0,0,0,0,0,0,0,0,0,0,0,0,0,0,0,0,0.142973,0,0,0,0,0,0,0,0,0,0,0,0,0,0,0,0,0,0,0,0.10365,0,0,0.118624,0,0,0,0,0,0.108013,0,0,0,0,0,0,0,0,0,0,0,0,0,0,0,0.15778,0.0980936,0,0,0,0,0,0,0.11252,0,0,0,0.150943,0,0,0,0,0,0,…
3723,0.113769,0.101256,0,0,0,0,0.111755,0,0,0,0,0,0,0,0,0.13562,0,0,0.165835,0,0,0,0.18555,0.0965545,0,0,0,0,0.103222,0,0.104707,0.108896,0,0,0,0.106929,0.152765,0,0,0,0,0.146748,0,0,0,0,0,0.106874,0,0,0.0887805,0.0926856,0,0,0,0,0,0,0.132785,0,0,0,0,0,0,0,0,0,0,0,0.11899,0.186146,0,0.0957226,0,0.198424,0,0.0953514,0,0,0,0,0,0,0,0,0.107393,0,0,0,0,0,0,0,0,0,0,0,0,0,0,0,0,0,0,0.0904322,0.102544,0.…
1855,0.15928,0,0,0.120553,0.127722,0.134967,0.151944,0,0,0,0,0,0,0,0,0,0,0,0.159963,0.141896,0,0.168323,0,0,0,0,0,0,0,0,0,0,0,0,0.204957,0.130523,0.125679,0,0.234504,0,0,0.18952,0,0,0,0,0.135405,0,0,0,0.15282,0,0,0,0,0,0,0,0,0,0,0,0,0.122823,0,0,0,0,0,0.188787,0,0.179737,0.170453,0,0,0.126749,0,0,0,0,0,0,0,0.29109,0.304306,0.139325,0,0,0,0,0.134693,0,0,0,0,0,0,0,0,0,0,0,0,0,0,0,0,0,0,0,0,0,0,0,0,…
5324,0.136005,0,0,0.105097,0,0.109381,0.114946,0,0,0,0,0,0,0.0837904,0.169148,0.132335,0,0,0,0,0,0,0.0845259,0.121108,0,0,0,0.10485,0.0867573,0,0,0,0,0,0,0,0.0859449,0,0.0842237,0,0,0,0,0,0,0,0,0,0,0,0,0,0,0,0,0,0,0,0,0,0,0,0,0,0,0,0,0,0,0,0.147439,0.133127,0,0.0928915,0,0.10131,0,0.0871613,0,0,0.0897769,0,0,0,0.133371,0,0,0,0.0901732,0,0.0915865,0,0,0,0.0947945,0,0,0,0,0,0,0,0.146489,0,0,0,0,0,0…
3944,0.253006,0,0,0.186298,0.307315,0,0,0,0,0,0,0.237892,0,0.182574,0,0,0,0,0,0,0.207552,0.248923,0,0,0,0,0,0,0,0,0,0,0,0,0,0,0,0,0,0,0,0,0.222783,0,0,0,0,0,0.17859,0,0,0,0,0,0,0,0,0,0,0,0,0,0,0,0,0,0,0.19675,0,0.257276,0,0,0.21854,0,0,0,0,0,0,0,0,0,0,0,0,0.197583,0,0,0,0,0,0,0,0,0,0,0,0.179211,0,0,0,0.188424,0,0,0,0,0,0,0,0,0,0,0,0,0,0,0,0,0,0,0,0,0,0,0,0,0,0.382686,0,0,0.184392,0,0,0,0,0,0,0.19…
3616,0.129829,0.0784462,0,0.129797,0,0.0828323,0.103175,0,0.116436,0.0941359,0,0,0,0.0883424,0.136797,0,0,0,0.072404,0,0,0,0.0991526,0,0,0,0,0,0,0,0,0.0771138,0,0,0.090945,0,0,0,0.103475,0,0,0.12968,0,0,0,0,0,0,0,0,0.0735777,0,0,0.0954493,0,0,0,0,0,0.0688999,0.070385,0,0,0,0,0,0,0,0,0.0691648,0.109085,0.0798426,0,0,0.0806659,0,0,0,0,0,0,0,0.068441,0,0,0,0.0839525,0,0,0,0,0.0848228,0,0,0.077973,0,…
5468,0,0,0,0.191689,0,0,0.160091,0,0,0.146726,0,0,0,0,0.199279,0.182068,0,0,0,0,0,0,0.176857,0,0,0,0,0.198667,0.162047,0,0,0.179122,0,0,0,0,0.21595,0.171315,0,0.251886,0,0.194788,0,0,0,0,0.357104,0,0,0,0,0,0,0,0,0,0,0,0,0,0,0,0,0,0.147534,0,0,0,0,0,0.247817,0.261994,0,0,0,0.164289,0,0,0,0,0,0,0,0,0,0.181114,0,0.150862,0,0,0,0,0,0,0,0,0.269146,0,0,0,0,0,0,0,0,0,0.142498,0,0,0,0,0,0,0,0,0,0,0,0,0,0…
4200,0.0978424,0,0,0,0,0.114003,0.0943647,0,0,0,0,0,0,0.110258,0.126042,0.0907402,0,0,0,0,0,0,0,0.132061,0,0,0.0967141,0.165409,0.0950018,0,0,0.102258,0,0,0.0988004,0,0,0,0.105085,0,0,0,0,0,0,0,0,0,0,0,0.119123,0,0,0.0929417,0,0,0.0870265,0,0,0,0,0,0,0,0,0,0,0,0,0,0.116034,0.115117,0,0.120444,0,0.10525,0.102663,0,0,0,0,0,0,0,0,0,0.0902806,0.13198,0,0.127876,0,0.104397,0,0,0,0,0,0,0,0,0,0,0,0,0,0,…
2808,0.412342,0,0,0.303999,0.506933,0,0,0.234434,0.175988,0,0,0,0,0.17856,0.197418,0.213285,0,0,0,0,0.251822,0.241605,0,0,0,0,0,0.180059,0.184313,0,0,0,0,0,0,0,0.207474,0,0,0,0,0,0,0,0,0,0,0,0,0,0,0,0.198489,0.195935,0,0,0.310617,0,0,0,0,0,0,0,0.209637,0,0,0.219625,0,0.266345,0,0,0,0,0,0,0,0,0,0,0,0,0,0,0,0,0,0,0,0,0,0,0.197447,0,0,0,0.202741,0,0,0.178341,0,0,0,0,0,0,0,0,0,0,0,0,0,0,0,0,0,0,0,0,0…
3871,0,0,0,0,0,0,0,0,0,0,0,0,0,0,0,0,0,0,0,0,0,0,0,0,0,0,0,0,0,0,0,0,0,0,0,0,0,0,0,0,0,0,0,0,0,0,0,0,0,0,0,0,0,0,0,0,0,0,0,0,0,0,0,0,0,0,0,0,0,0,0,0,0,0,0,0,0,0,0,0,0,0,0,0,0,0,0,0,0,0,0,0,0,0,0,0,0,0,0,0,0,0,0,0,0,0,0,0,0,0,0,0,0,0,0,0,0,0,0,0,0,0,0,0,0,0,0,0,0,0,0,0,0,0,0,0,0,0,0,0,0,0,0,0,0,0,0,0,0,0,0,0,0,0,0,0,0,0,0,0,0,0,0,0,0,0,0,0,0,0,0,0,0,0,0,0,0,0,0,0,0,0,0,0,0,0,0,0,0,0,0,0,0,0,0,0,0,…
2670,0.211251,0.140058,0,0,0.185753,0.201277,0.236791,0,0.17438,0,0,0,0,0,0,0,0,0,0.171047,0,0,0,0.149205,0,0,0,0,0,0.145175,0,0.271715,0.219551,0,0.149618,0,0.164091,0.173838,0,0,0.140348,0,0.206043,0.31783,0,0.136351,0.132598,0,0,0,0,0.170719,0,0,0,0,0,0,0,0,0,0,0,0,0,0,0,0,0,0,0,0.140882,0.197567,0,0.149014,0,0,0,0,0,0,0,0,0,0,0,0,0,0,0,0,0,0.132639,0,0,0,0,0,0,0,0,0.161239,0,0,0,0,0,0.143732,…
1069,0.250915,0,0.209391,0.569443,0.179548,0,0,0.171101,0,0.358254,0,0.177866,0,0,0,0.281376,0,0,0,0,0.191161,0,0,0,0,0,0,0.201124,0,0,0,0.216461,0,0,0,0.176472,0.375801,0.18226,0,0.186685,0,0,0,0,0,0,0,0,0,0,0,0,0,0,0,0,0,0.294889,0,0.260387,0.245259,0.20185,0.23849,0,0.345714,0,0,0,0,0.187476,0,0,0,0.17215,0,0,0,0,0,0,0,0,0,0,0,0.211639,0,0,0,0,0,0,0,0,0,0,0,0,0,0,0,0,0,0,0,0,0,0,0,0,0,0,0,0,0,…
2985,0.0913493,0,0,0,0.088894,0.0990573,0,0,0,0,0,0,0,0,0.0862657,0,0,0,0,0,0,0,0,0.0929438,0,0,0,0,0.110485,0,0.153467,0,0,0,0.128025,0,0,0,0.0895293,0,0,0,0,0,0,0,0,0.0910587,0,0,0,0.120904,0,0,0.145759,0,0.107972,0,0,0,0,0,0,0,0,0,0.0959115,0,0,0.0854227,0.106267,0.121859,0,0.108599,0,0.097134,0,0,0,0.0855349,0.118147,0,0,0,0.0885902,0,0,0,0,0,0,0,0,0,0,0,0,0.0834137,0,0,0,0,0,0,0.116842,0,0,0…
1928,0.128559,0,0.126535,0.117204,0.092725,0,0.0868486,0,0,0,0,0,0.121399,0.0821274,0.117253,0.0931028,0,0,0,0,0.112338,0,0.107632,0,0.0867816,0,0,0,0.10862,0,0,0,0,0,0,0,0,0,0,0,0,0,0,0,0,0,0,0,0,0,0,0,0,0.0848453,0,0,0.0900864,0,0,0,0,0,0,0,0,0,0,0,0,0,0.0867407,0.106893,0,0.0839093,0,0,0.0916138,0.149008,0,0,0,0,0,0,0.0864727,0,0,0,0,0.0865238,0,0,0,0.0860119,0,0,0,0,0.112274,0,0,0,0.0794901,0…
1247,0.191082,0.293398,0.256945,0,0.203552,0,0,0,0.203262,0,0,0,0.181423,0,0.215837,0.236627,0,0.229029,0.215092,0,0,0,0.360424,0.18828,0,0,0,0,0.187624,0,0.37657,0.541097,0.278131,0,0,0.228615,0,0.192843,0,0,0,0.223889,0,0,0.212973,0,0,0,0,0,0.278889,0,0,0,0,0,0,0,0,0,0,0,0,0,0,0,0,0,0,0,0.273974,0.197413,0,0,0,0,0,0,0,0,0,0,0,0,0,0,0,0,0,0,0,0.336078,0,0,0,0,0,0,0.183663,0,0,0,0,0.247068,0,0,0.…
4924,0,0,0,0.346204,0.171884,0,0,0,0.249675,0.200313,0,0,0,0.191514,0.16119,0.134082,0,0,0.196466,0,0,0,0,0,0,0,0,0,0,0,0.159532,0,0,0,0,0,0.165781,0,0,0,0,0.133669,0,0.132072,0,0,0,0.146284,0,0,0,0,0.145247,0,0,0,0.193043,0.210632,0.240353,0.159537,0.208175,0,0.146186,0,0.198087,0,0,0,0.313034,0,0,0.184515,0,0,0,0.162967,0,0,0,0,0,0,0,0,0,0,0,0,0,0,0,0,0,0,0,0,0,0,0,0,0,0,0,0,0,0,0,0.134115,0,0,…
3436,0,0,0,0,0.166981,0,0,0.146246,0,0,0,0,0,0,0,0,0,0.178921,0,0,0,0,0,0,0,0,0,0,0,0,0.303566,0,0.147553,0,0,0,0,0,0,0,0,0,0,0,0,0,0,0.230868,0,0,0,0,0,0,0,0,0,0,0.293487,0,0,0.144583,0,0,0,0,0,0,0,0,0,0,0,0.233195,0,0,0,0,0,0,0,0,0,0,0,0,0,0,0,0,0,0,0,0,0,0,0,0,0,0,0,0,0,0,0,0,0.155873,0,0,0,0,0,0.189352,0.15275,0.980526,0.287761,0,0,0,0,0,0,0,0,0.150115,0,0,0.287671,0,0,0.155119,0,0,0.18089,0,…
3178,0.3658,0.213119,0.174614,0.31444,0.186859,0,0.347159,0,0.227083,0.249498,0,0,0,0,0.23486,0.220352,0,0,0.171895,0,0,0,0,0,0,0,0,0,0,0,0.255709,0,0,0,0.191904,0,0.229712,0,0,0,0,0,0,0,0,0,0,0.208829,0,0,0.209204,0,0.185333,0,0,0,0,0,0,0,0,0,0,0,0,0,0,0,0,0.235444,0.220842,0.18704,0,0.196784,0.512395,0.289105,0,0,0.247894,0,0,0,0,0,0,0,0,0,0,0,0,0,0,0,0,0,0,0,0,0,0,0,0,0,0,0,0.201769,0,0,0,0,0,…
3622,0,0,0,0.294467,0,0,0,0,0.317482,0,0,0,0,0.216294,0.24603,0.30824,0,0,0.238776,0,0,0,0.286265,0,0,0,0,0,0.219584,0.223211,0.626337,0,0,0,0,0,0,0,0.273499,0,0,0.278059,0.295673,0,0,0,0,0.29022,0,0,0,0.232581,0,0.212215,0,0,0.246459,0,0,0,0,0,0,0,0,0,0,0,0,0,0,0.362867,0,0.303028,0,0,0.252057,0,0,0,0,0.274299,0,0,0,0,0.317005,0,0,0,0,0,0,0.236976,0,0,0,0,0.268746,0,0,0,0,0,0,0,0,0,0,0,0,0,0,0.2…
1348,0.296342,0,0,0.216895,0,0.22142,0.293062,0,0,0,0,0,0,0,0.201588,0,0,0,0,0.258103,0.204816,0.14635,0,0,0,0,0,0.1877,0,0,0,0,0,0,0.417069,0,0,0,0,0,0,0,0,0,0,0,0,0,0,0.357348,0.158903,0,0,0,0,0,0,0.131209,0,0,0.135124,0,0,0,0,0,0.151728,0,0,0.21597,0.159403,0.183068,0.158343,0.204706,0,0,0,0.134622,0.148625,0,0,0,0,0,0,0,0,0,0,0,0,0,0,0,0,0,0,0,0,0,0,0,0,0,0,0,0,0,0,0,0,0,0,0,0,0,0,0,0,0,0,0,0…
3321,0,0,0,0,0,0,0,0,0,0,0,0,0.237289,0,0,0.177278,0,0,0,0,0,0,0,0.134782,0,0,0,0.16914,0.288427,0,0.141868,0.248631,0,0,0,0,0.190617,0,0,0.346499,0,0,0,0,0,0,0,0.140675,0,0,0,0,0,0,0,0,0,0,0,0,0,0,0,0,0,0,0,0,0,0,0.22153,0.169337,0,0,0,0.239854,0,0.156512,0,0,0.278861,0,0,0,0,0,0.133097,0.127109,0,0,0,0,0,0,0,0,0,0,0,0,0,0,0,0,0.125866,0,0,0.124887,0.124515,0,0,0,0,0,0,0,0,0.166122,0,0.142762,0.…
1497,0.296046,0,0,0,0,0,0.131961,0,0,0,0,0,0,0,0,0,0,0,0.144806,0,0.210791,0,0,0,0,0,0,0,0,0,0,0,0,0,0,0,0,0,0,0,0,0,0,0,0,0,0,0.140088,0,0,0,0,0,0,0,0,0.152612,0,0,0,0,0,0,0.151238,0,0,0.165562,0,0,0.154818,0,0,0,0,0,0,0,0,0,0,0,0,0,0,0,0,0,0,0,0,0,0,0,0,0,0.143504,0,0.133038,0.232418,0,0,0,0,0,0.143704,0,0.137647,0,0,0,0,0,0,0,0,0,0,0,0,0,0,0,0,0,0,0,0.138828,0,0,0,0,0,0,0,0,0,0,0,0,0,0,0.14619…
2127,0.242572,0.201282,0,0.175047,0,0,0.188364,0,0,0,0,0,0.204511,0.211748,0,0.295529,0,0,0,0.258288,0,0.200569,0,0.219158,0,0,0,0.426246,0.175376,0,0,0,0,0,0,0,0,0,0,0,0,0,0.187009,0,0,0,0,0,0,0,0,0,0,0,0,0,0,0,0,0,0,0,0,0,0,0,0,0,0,0.217056,0,0,0,0.205958,0,0,0.21482,0.187903,0,0,0.251817,0,0,0,0,0.226589,0,0,0,0,0,0,0,0,0,0,0,0.230468,0,0,0,0,0,0,0,0,0,0,0,0,0,0,0,0,0,0,0,0.283447,0,0,0,0.1752…
19,0.310705,0.311411,0.249718,0.408462,0,0,0,0,0.664145,0,0,0,0,0,0.279944,0.257099,0,0,0.210834,0,0.25808,0,0,0.208427,0,0.248432,0,0,0,0,0.202954,0,0,0,0,0,0,0,0,0,0,0,0,0,0,0,0,0,0,0,0,0,0.341371,0.405686,0,0,0,0.254874,0.234892,0.200662,0.217347,0,0.211434,0,0.248464,0,0,0,0,0,0,0,0,0,0,0,0,0,0,0,0,0,0,0,0,0,0,0,0,0,0,0,0,0.235479,0.246817,0,0.207363,0,0,0,0,0,0,0,0,0,0,0,0,0.254977,0.238697,…
982,0,0,0,0,0,0,0,0,0,0,0,0,0,0,0,0,0,0,0.242078,0,0,0,0.204054,0.194988,0,0,0,0,0,0,0,0,0,0,0,0,0.255923,0,0.230767,0.200919,0,0.215088,0,0,0.189555,0,0.178267,0.307575,0,0,0,0.217274,0,0,0.189246,0,0,0,0.248129,0,0,0,0,0,0,0,0,0,0,0,0,0.438465,0,0,0,0.457233,0,0,0,0,0,0,0,0,0.203451,0,0.300088,0,0,0,0.210035,0,0,0,0,0,0,0,0,0,0,0,0,0,0.335111,0,0,0,0,0,0,0,0,0,0,0,0,0,0,0,0,0,0,0,0,0.24368,0,0,…
3257,0.487188,0,0.257986,0,0,0,0.261744,0,0.107499,0,0,0.136174,0.103792,0,0,0.0902114,0,0,0,0,0.4784,0,0,0,0,0.090533,0,0,0,0,0,0,0,0,0,0,0,0.116641,0,0.0792827,0,0.0790562,0,0,0,0,0,0,0,0,0,0,0,0.108177,0,0,0,0,0,0,0,0,0,0,0,0,0,0,0,0,0,0,0.101436,0,0,0,0,0,0,0,0,0,0,0,0,0,0,0,0,0,0,0,0,0,0.139679,0,0,0,0.122791,0.0851358,0,0,0,0,0,0,0,0,0,0,0,0,0,0,0,0,0,0,0,0,0,0.0772514,0.0879287,0,0,0,0.111…
5117,0.0905471,0,0.109456,0.0823173,0,0,0,0,0.106212,0,0,0,0.0861549,0,0.104201,0.133551,0,0,0.138829,0,0,0,0,0,0,0,0,0.154806,0.104464,0,0,0.0838843,0,0,0,0,0.0790702,0,0,0.157677,0,0.0865482,0,0,0.127605,0,0,0,0,0,0,0,0,0,0,0,0,0,0,0,0,0,0,0,0,0,0,0,0,0,0.0786041,0.153623,0,0,0,0.11639,0,0,0,0,0,0,0,0,0,0,0,0,0,0,0,0.07863,0,0,0.102872,0,0.0829734,0,0,0,0,0,0,0,0.0865668,0,0.0878924,0,0.0991309…
25,0.235734,0.203766,0,0.161879,0,0.181121,0.198197,0.178105,0.447909,0,0,0.183651,0,0.139064,0.376372,0.142485,0,0,0.363565,0,0.171203,0,0,0.140988,0,0,0,0,0.151116,0,0,0,0,0,0,0,0,0,0.156013,0,0,0,0,0,0,0,0,0,0,0,0,0,0.172598,0,0,0,0,0,0,0,0,0,0,0,0,0,0.137928,0,0,0,0.136869,0,0.182042,0,0,0,0,0,0,0.30209,0,0,0,0.154957,0.153924,0,0,0,0,0.229145,0,0,0,0,0,0,0,0,0,0,0,0,0,0,0,0,0,0,0,0,0,0,0,0,0…
547,0.389197,0.215508,0,0,0.180634,0,0,0,0,0,0,0.171612,0,0,0,0,0,0.157921,0,0,0.271505,0.178003,0,0,0,0,0,0.171397,0,0,0,0,0,0,0,0,0,0,0,0,0,0,0.154912,0,0,0,0,0,0,0,0,0,0,0,0,0,0,0,0.155618,0,0,0,0,0,0,0,0,0,0,0,0,0,0,0.155445,0,0,0,0,0,0.162364,0,0,0,0,0,0,0,0,0,0,0,0,0,0,0,0.154088,0,0.169115,0,0,0,0,0,0.249126,0,0,0,0,0,0.182985,0.160613,0,0.210512,0,0,0,0,0,0,0,0,0,0,0,0,0,0,0.187844,0,0,0,…
1397,0.165094,0,0.115682,0.255116,0,0,0.173639,0,0.107408,0.220723,0,0,0,0.108089,0.13721,0.13699,0,0,0,0,0,0,0,0.156281,0,0,0,0.241928,0,0,0.114555,0.153475,0,0,0,0,0.182557,0,0,0,0,0,0.104377,0.15721,0,0,0,0,0,0,0,0,0,0,0,0,0.124194,0,0,0.110235,0,0,0,0,0.156295,0,0,0,0,0,0.174368,0,0,0,0.150061,0.126343,0,0,0,0,0,0,0,0,0,0,0,0.114133,0,0,0,0.147036,0,0,0.109194,0,0,0,0,0,0,0,0,0,0,0,0,0,0,0,0,…
5367,0,0,0,0.10496,0,0,0,0,0,0.0809584,0,0,0.179754,0,0.117283,0.0952078,0,0,0,0,0,0,0.0993864,0.103731,0,0,0,0.16293,0.0911255,0,0,0,0,0,0,0,0,0,0,0.163266,0,0.0816929,0,0,0,0,0,0,0.119574,0,0.140328,0.107447,0,0.116733,0,0,0.125432,0,0,0,0,0,0,0,0,0,0,0,0,0,0.155753,0.118724,0,0,0,0.140043,0,0.117878,0,0,0,0,0,0,0,0.111322,0,0.126475,0,0,0,0.0828625,0,0.106518,0.0875916,0,0.0912161,0,0,0,0,0,0,…
1354,0,0,0,0.120209,0,0,0,0,0,0,0,0,0,0,0,0,0,0,0,0,0,0,0,0.0934577,0,0,0,0.106182,0,0,0.133791,0,0,0,0,0,0,0,0,0,0,0,0,0,0,0,0,0,0,0,0,0,0,0,0.107988,0,0.140273,0,0.0969667,0,0,0,0,0,0,0,0,0,0,0.0930597,0,0,0,0,0,0.0941043,0,0,0,0,0,0,0,0,0,0,0,0,0,0,0,0,0,0,0.0973146,0,0,0,0,0.095639,0,0,0,0,0.107284,0,0,0,0,0,0,0,0,0,0,0,0,0,0,0,0,0,0,0,0,0,0,0.100373,0,0,0,0,0,0,0,0,0.125198,0,0,0,0,0,0,0,0,0…
3509,0.244259,0.204823,0,0.325975,0.198608,0,0,0,0,0.203807,0,0,0,0.186647,0,0.167214,0,0,0,0,0,0,0,0,0,0.173663,0,0,0,0,0.37694,0,0,0,0,0,0,0,0,0,0,0.140199,0,0,0,0,0,0,0,0,0,0,0.164753,0.16761,0,0,0,0.18479,0,0.22437,0.186191,0.163492,0.184101,0,0.131425,0,0,0,0,0,0,0,0,0,0,0,0,0,0,0,0,0,0,0,0,0,0,0,0,0,0,0,0,0,0,0.142852,0,0,0,0,0,0,0,0,0,0,0,0,0,0,0,0,0,0,0,0,0,0,0,0,0,0,0,0,0,0,0,0.13771,0,0…
4645,0.148196,0.264927,0,0.178323,0,0,0.127114,0,0.143562,0,0,0,0,0.119692,0,0.58174,0.132268,0,0,0,0,0,0.146105,0,0,0,0,0,0,0.882552,0.11054,0,0,0,0,0,0,0,0,0,0,0,0,0,0,0,0,0,0,0,0,0.115063,0,0.129405,0,0,0,0,0,0,0,0,0,0,0,0,0,0,0,0.133798,0,0,0.122814,0.117223,0,0,0.126099,0,0,0,0,0,0,0,0,0,0.123436,0,0,0,0,0,0,0,0.158861,0,0,0,0.142026,0,0,0,0,0.217414,0,0,0.146868,0,0,0,0,0,0,0,0,0,0,0.170104…
3996,0,0,0,0,0,0,0,0.149834,0,0,0,0,0,0.218452,0.192588,0.241821,0,0.170977,0,0,0,0,0.150141,0,0,0,0,0.171558,0,0,0,0,0,0,0,0,0,0,0,0.160735,0,0.184446,0,0,0,0,0,0.156518,0,0,0,0,0,0,0,0,0.193709,0,0.306602,0,0,0,0,0,0,0,0,0,0,0,0.179269,0.365203,0,0,0,0.362197,0,0,0,0,0,0,0,0,0,0,0,0,0,0,0,0.163834,0,0,0,0,0.205234,0,0.24772,0,0,0,0,0,0,0,0.148066,0,0,0,0,0,0,0,0,0,0,0,0,0.269645,0.149873,0,0,0,…
3627,0.266519,0,0,0,0.127119,0.159285,0.156134,0,0,0,0,0,0.174403,0,0,0,0,0,0.231706,0,0.248823,0,0,0,0,0,0,0,0,0,0,0,0,0,0,0,0,0,0,0,0,0,0,0,0,0,0,0.164947,0,0,0,0,0,0,0,0,0,0,0,0,0,0,0,0,0,0,0,0.119036,0,0,0,0,0.18518,0,0,0,0,0,0,0,0,0,0.119969,0,0,0,0,0,0,0,0,0,0,0,0,0,0,0,0.115818,0,0,0,0,0,0,0,0,0,0,0,0,0,0,0,0,0,0,0,0,0,0,0.12052,0,0,0,0,0,0.124766,0,0.124838,0,0,0,0,0,0,0,0,0,0,0,0,0,0,0,0…
1678,0.128407,0,0,0.0857076,0.10193,0.0944766,0.0950071,0,0.10709,0,0,0,0,0.102377,0,0.0992442,0,0,0.103533,0,0.0776133,0,0,0,0,0,0,0,0.11533,0,0,0,0,0,0,0,0,0,0.0834177,0,0,0.088297,0,0,0,0,0.0831126,0.101547,0,0,0,0,0.0760621,0,0,0,0,0,0.0925274,0,0,0,0,0,0,0,0,0,0,0.0755965,0,0.10699,0,0,0,0.0793005,0,0,0,0,0,0,0,0,0.075765,0,0,0.0799561,0,0,0,0.078512,0,0,0,0,0.0841353,0,0,0,0,0,0,0,0,0,0,0,0…
2343,0.185674,0,0,0.286285,0,0,0,0,0.17913,0,0,0,0,0.355142,0.273972,0.312824,0,0,0.201353,0,0,0,0,0.271323,0,0,0,0.25181,0,0.180784,0.20921,0,0,0,0,0,0,0,0,0,0,0,0,0,0,0,0,0,0,0,0,0,0,0,0,0,0.334986,0,0.221461,0.185646,0.190878,0,0,0,0,0,0,0,0,0,0,0.184197,0,0,0,0.23949,0,0,0,0,0,0,0,0,0,0,0,0,0,0,0,0,0,0,0.226508,0,0,0,0.506895,0,0,0,0,0,0.243463,0,0,0,0,0,0,0,0,0,0,0,0,0,0,0.215911,0,0,0,0,0,0…
4750,0.312587,0.17762,0,0,0,0.157468,0.159691,0.172917,0,0,0,0,0,0,0,0,0,0.162997,0.234291,0,0.1679,0.150487,0,0,0,0.159098,0,0,0,0,0,0.173842,0,0,0,0,0,0,0,0,0,0,0,0,0,0,0,0,0,0,0,0,0,0,0.142134,0,0.143417,0,0,0,0,0,0,0,0,0,0.186562,0,0,0,0,0,0.234767,0.172422,0,0,0,0,0,0,0,0,0,0,0,0,0,0,0,0.186115,0,0,0,0,0,0,0.144157,0.155547,0.188837,0,0,0,0,0,0,0,0.208288,0,0,0,0.160281,0,0,0,0,0,0,0,0,0,0,0…
1597,0.178016,0.147234,0.163094,0,0.329984,0,0,0,0,0,0,0,0,0,0,0,0,0.156453,0,0,0,0,0.228987,0,0,0.145934,0,0,0,0,0.24127,0,0,0,0,0.155853,0,0.247488,0,0,0,0.14606,0,0,0,0,0,0,0,0,0,0,0,0,0,0,0,0,0.47709,0,0,0.166442,0,0,0,0,0,0,0,0.179816,0,0,0,0,0,0,0,0,0,0,0,0,0,0,0,0,0,0,0,0,0,0,0,0,0,0,0,0,0.213891,0.186602,0,0,0,0,0,0,0.147063,0,0,0,0,0,0,0,0,0,0,0,0,0,0,0,0,0,0.253531,0,0,0,0.191999,0,0,0,…
1139,0,0,0,0.0996436,0,0,0,0,0,0,0,0,0.1045,0,0.109212,0,0,0.128,0.104937,0,0,0,0.109009,0,0,0,0,0,0.123478,0,0,0.10044,0,0,0,0,0.107317,0.129666,0,0.219316,0,0.149413,0,0,0.100559,0,0,0.136233,0,0,0,0,0,0,0,0,0,0,0,0,0,0,0,0,0,0,0,0,0,0,0.109023,0.224917,0,0,0,0.120747,0,0,0,0,0,0,0,0,0,0.185305,0.125717,0,0,0,0,0,0,0.14354,0.134212,0,0.193146,0,0,0,0,0,0,0,0,0.108223,0,0,0,0,0,0,0,0,0,0,0,0,0,0…
1694,0.334627,0,0,0,0,0.165601,0.208977,0,0,0,0,0,0,0,0,0,0,0,0.232582,0,0.274498,0,0,0,0,0,0,0,0,0,0,0,0,0,0,0,0,0,0,0,0,0,0,0,0,0.161658,0,0,0,0,0,0,0,0,0,0.182167,0,0,0,0,0,0,0,0.222438,0,0,0.201604,0,0,0,0,0,0.281099,0,0,0,0,0,0,0,0,0,0,0,0,0,0,0,0,0,0,0,0,0,0.163392,0,0,0,0.214924,0,0,0,0,0,0.165886,0,0,0,0,0,0,0,0,0,0,0,0,0,0,0,0,0,0,0,0,0,0.150929,0,0,0,0.207476,0,0,0,0,0,0,0,0,0,0,0.22425…
936,0.141132,0,0,0.117945,0,0,0.143939,0,0,0,0,0,0.149587,0.181168,0.16602,0.123599,0,0,0.163201,0,0,0,0.125171,0.146951,0,0,0,0.138496,0.168122,0,0,0,0,0,0,0,0,0,0,0,0,0.147801,0,0,0,0,0,0.126973,0,0,0,0,0,0,0,0,0,0,0,0,0,0,0,0,0,0,0,0,0,0,0.269401,0.169142,0,0,0,0.212853,0,0,0,0,0,0,0,0.129724,0.140184,0,0,0,0,0,0.147653,0,0,0,0,0,0,0,0,0,0,0,0,0.138762,0,0.14833,0,0,0,0,0,0,0,0.234317,0,0,0,0,…
5597,0.241475,0,0,0,0,0,0.20563,0,0.289192,0,0,0,0,0.27897,0.211888,0.219181,0,0,0.408672,0,0,0,0.224291,0.259639,0,0,0,0,0,0,0.21481,0,0,0,0,0,0,0,0,0,0,0,0,0,0,0,0,0.556581,0,0,0.303249,0.26532,0,0,0,0,0,0,0,0,0,0,0,0,0,0,0,0,0,0,0.220029,0.22489,0,0.252454,0,0,0.233368,0.252284,0,0,0,0,0,0,0,0,0,0,0,0,0,0,0,0,0,0,0,0,0.261427,0,0,0,0,0.220931,0.208521,0,0.204559,0,0,0,0,0,0.228079,0.276583,0,0…
3167,0.827709,0.320561,0,0,0.246832,0,0.320688,0,0.27765,0,0,0.236409,0,0,0.254524,0.25015,0,0,0,0,0.392613,0,0.370388,0.310562,0,0,0,0.306894,0.334517,0,0.277666,0,0,0,0,0,0,0,0,0,0,0,0,0,0,0,0,0,0,0,0,0,0,0,0,0,0,0,0.302116,0,0,0,0,0,0,0,0.247868,0,0,0,0,0,0,0,0,0,0.240301,0.333497,0,0,0,0,0,0,0,0,0,0,0,0,0,0,0.226295,0,0.249344,0,0,0,0,0,0,0,0,0,0,0,0,0,0,0,0,0,0,0,0,0,0,0,0,0,0,0,0,0,0,0,0.23…
1124,0.121609,0,0.13443,0.100399,0,0,0,0,0,0,0,0,0,0,0,0,0,0,0,0,0,0,0,0,0,0.104404,0,0,0,0,0.12544,0.071201,0,0,0,0,0,0.0842424,0,0.137645,0,0.0680289,0,0,0,0,0,0.0703152,0,0,0,0,0,0,0,0,0.0843989,0,0,0.0718113,0,0,0,0,0,0,0,0,0,0,0,0,0,0,0,0,0,0,0,0,0,0,0,0,0,0,0,0,0,0,0,0,0,0,0.0925395,0,0.0784302,0,0.0938956,0.115085,0,0,0,0,0,0,0,0,0,0,0,0,0,0,0,0,0,0,0,0,0,0,0,0.0705079,0,0,0,0.11404,0,0,0,…
5302,0.201113,0.208353,0,0.208751,0,0.238283,0.176121,0,0,0.180762,0,0,0,0,0,0,0,0,0.388237,0,0,0,0,0,0.24409,0,0,0,0.17518,0,0,0,0,0,0,0,0,0,0,0,0,0.204893,0,0,0.174992,0,0,0,0.175836,0,0,0,0,0,0,0,0,0,0,0,0,0,0,0,0,0,0,0,0,0.174185,0,0.254903,0.206781,0.182306,0,0.188443,0.177504,0,0,0,0,0.521286,0,0.356672,0.290607,0,0.189802,0,0,0,0,0,0,0,0.171269,0,0,0,0,0,0,0,0,0,0,0,0,0.192568,0,0,0,0,0,0,…
6021,0.883356,0.139776,0.101345,0.107145,0.12345,0,0.369837,0.117451,0.104909,0,0,0.427472,0,0,0,0.146946,0,0,0,0.132963,0.51722,0,0,0.141394,0,0.133881,0,0.111404,0,0,0.14378,0,0,0,0,0,0,0,0,0,0,0.12248,0,0,0,0,0,0,0,0,0,0,0.10513,0.118785,0,0,0,0,0,0,0,0,0,0,0,0,0,0,0,0.142512,0,0.124168,0.131225,0,0,0,0.157561,0,0,0,0,0,0,0,0,0,0,0,0,0,0,0,0,0,0.149669,0,0,0,0,0.123553,0,0,0,0,0,0,0,0,0,0,0,0,…
3198,0,0,0,0,0,0.109091,0,0,0,0,0,0,0,0.0861309,0,0,0,0,0.0982955,0,0,0.0874023,0.111364,0,0,0,0,0,0,0,0.0966892,0,0,0,0,0,0,0,0.0831697,0,0.0795472,0.0782812,0.0783891,0,0,0,0.0730378,0.0796976,0.0663447,0,0.123429,0.086571,0,0,0,0,0,0,0,0,0,0,0,0,0,0,0.0720754,0,0,0.0782257,0.0806012,0.0946909,0,0,0,0,0,0.0820239,0,0,0,0,0,0,0,0.0823801,0,0,0,0,0,0.116501,0,0,0,0,0,0,0,0,0,0.0752448,0,0.0900644…
2285,0.136304,0.133713,0,0,0,0.129467,0.176434,0,0.109007,0,0,0,0,0,0.177446,0,0,0,0,0.0899252,0,0,0.114821,0.178617,0,0,0,0.102173,0,0,0,0.0870839,0,0,0.105375,0,0,0,0,0,0,0,0,0,0,0,0,0,0,0,0.0908564,0,0,0,0.0859172,0,0,0,0,0,0,0,0,0,0,0,0,0,0,0,0.121038,0.109879,0,0,0,0,0.102636,0,0,0,0,0,0,0.0924518,0.0984944,0,0,0,0,0.10534,0.12873,0,0,0,0.0902395,0,0,0,0,0,0,0,0,0.104472,0,0,0,0,0,0,0.082783…
735,0.170463,0.109402,0,0.120325,0,0.157614,0.17389,0,0,0,0,0,0,0,0.133653,0,0,0,0.112831,0.179621,0,0,0,0,0,0,0,0.16448,0.233605,0,0,0,0,0,0,0,0,0,0,0,0,0,0,0,0,0,0,0,0.163827,0,0,0,0,0,0,0,0,0,0,0,0,0,0,0,0,0,0,0,0,0.189402,0.123555,0.120118,0.11897,0,0,0.113148,0.113314,0,0,0,0,0,0,0,0,0.148854,0,0.109752,0,0,0,0,0,0,0.134728,0,0.118282,0,0,0,0.110475,0,0,0,0,0.140637,0,0,0,0,0,0,0,0,0,0,0,0,0…
146,0.251001,0.227175,0.410556,0.265538,0.195033,0,0,0.391841,0.940915,0,0,0,0.211677,0,0.223824,0.227161,0,0,0.26069,0,0.226751,0,0.223862,0,0,0.20461,0,0,0.218828,0.245409,0.204334,0.293948,0.227202,0,0,0,0,0,0,0,0,0,0,0,0,0,0,0,0,0,0,0,0,0.199201,0,0,0,0,0,0,0,0.233471,0,0,0.205589,0,0,0,0,0,0,0.199364,0.205212,0,0,0,0,0,0,0,0,0,0.203462,0,0,0,0,0,0,0,0,0,0,0,0,0,0,0,0.225759,0,0,0,0,0,0,0,0,0…
5171,0.332919,0.365336,0.202865,0.246122,0,0.221898,0.233704,0.330333,0.288941,0.203848,0.216391,0,0.284437,0.235977,0,0.217925,0,0.231131,0.365013,0,0,0.198342,0.244761,0,0,0,0,0,0.224682,0,0,0.619102,0.329134,0,0,0.262169,0,0,0,0,0,0.236888,0,0,0,0,0,0,0,0,0.206412,0,0,0,0,0,0,0,0,0,0,0,0,0,0,0,0,0,0,0,0.215185,0,0,0,0,0,0,0,0,0,0,0,0.231131,0,0,0,0,0,0,0,0,0.352098,0,0,0,0,0,0,0,0,0,0,0,0.2436…
1582,0.137249,0,0,0.238153,0.114087,0,0,0.151058,0.238351,0.171099,0,0,0,0,0.200564,0.172947,0,0,0,0,0,0,0.128053,0,0,0,0,0,0,0.194166,0,0,0,0,0,0,0.156505,0,0,0,0,0.123778,0,0.116295,0,0,0,0,0,0,0.200183,0,0.17146,0,0,0,0,0,0,0,0,0,0.136034,0,0.148464,0,0,0,0.143514,0.122005,0.144057,0.274943,0,0,0,0.125902,0,0,0,0,0,0,0,0,0,0,0,0,0,0,0,0.133092,0,0.142612,0,0,0,0,0,0,0,0,0,0,0,0,0.114444,0,0,0,…
6238,0.0772965,0,0,0,0,0,0,0.0604752,0,0,0,0,0,0,0,0,0,0,0.074195,0,0,0.0570823,0,0,0,0,0,0.0603352,0.0716162,0,0.0645647,0,0,0,0.0634359,0.0597869,0.0560488,0.059408,0.0618563,0.0608745,0,0,0,0,0.0598883,0,0,0.0693873,0,0,0,0,0,0,0,0,0.0567515,0,0.0557685,0,0,0,0,0,0,0,0,0,0,0.0627921,0,0.0654422,0,0.0843548,0,0,0,0,0,0,0,0,0,0,0,0.0615686,0,0,0,0,0,0,0,0,0,0,0.05904,0,0,0,0,0,0,0,0,0,0.0550105,…
5011,0.172622,0.132983,0,0,0,0,0.170119,0,0.996936,0,0,0,0.114086,0.116525,0.196853,0.16142,0,0.116891,0.137286,0,0,0,0.180963,0.129489,0,0,0,0,0,0,0,0,0,0,0,0,0,0,0,0,0,0,0,0,0,0,0,0,0,0,0,0,0,0,0,0,0,0,0,0,0,0,0,0,0,0,0,0,0,0,0.179316,0.169942,0,0,0,0.132096,0.1699,0,0,0,0,0,0,0,0,0,0,0,0,0,0,0.148268,0,0.118231,0.112976,0.119363,0,0,0.13271,0,0,0,0,0.116335,0,0,0.126607,0,0,0,0,0,0,0,0,0,0,0,0…
1178,0.194625,0,0.133032,0.175314,0.100989,0.0935661,0.126314,0.116267,0,0.16009,0,0,0,0.104675,0,0.144982,0.0944992,0,0.0966151,0,0.119692,0,0.0980531,0,0,0,0,0,0,0,0,0,0,0,0,0.129759,0,0,0,0.107024,0,0.164421,0,0,0,0,0,0.137933,0,0,0,0,0,0.13856,0,0,0,0,0,0.100456,0,0,0,0,0,0,0,0,0,0,0,0.0953035,0.102384,0,0,0.123522,0,0.097882,0,0,0,0,0,0,0,0.13631,0,0,0,0,0,0,0,0,0,0,0,0,0,0,0,0,0,0,0,0,0,0,0…
1453,0.105824,0,0,0.200102,0.161658,0,0,0,0,0.178189,0,0,0,0.115087,0,0.138144,0.107909,0,0.0962728,0,0,0,0,0.154666,0,0,0,0.130326,0,0,0,0,0,0,0.098888,0,0.131598,0,0,0.110582,0,0,0,0,0,0,0,0.130364,0,0,0,0,0,0,0,0,0,0.0985633,0,0,0.112591,0,0,0,0.105033,0,0,0,0,0.105768,0.1276,0,0,0,0,0.118574,0,0.102362,0,0,0.124545,0,0,0,0,0,0,0,0,0,0,0,0,0.099159,0,0,0,0,0,0,0.098311,0,0,0,0,0,0,0.103776,0,0…
4975,0.176632,0.249311,0,0,0.143886,0,0.159758,0,0.686598,0,0,0,0,0.183876,0.192211,0.202095,0.180885,0,0.137409,0,0,0,0.145078,0.21468,0,0,0,0,0.145364,0,0.16131,0.114781,0,0,0,0,0,0,0,0,0,0,0,0,0,0,0,0.110446,0,0,0,0,0.193302,0,0,0,0,0,0.579063,0,0,0.157539,0,0,0,0,0,0,0,0.119491,0,0.111766,0,0,0,0,0,0,0,0,0,0,0,0,0,0,0,0,0,0,0,0.146323,0,0,0.176076,0.128205,0.110514,0,0,0.117588,0,0,0,0,0,0,0,…
4966,0,0,0,0.189006,0,0,0.193655,0,0,0,0,0,0.222871,0,0.563386,0.173139,0,0,0.234113,0,0,0,0.19831,0,0,0,0,0,0.225481,0,0,0,0,0,0,0,0.162852,0,0,0,0,0,0,0.237478,0,0,0,0,0,0,0,0,0,0,0,0,0,0,0.183779,0,0,0,0,0,0,0,0,0,0.834289,0,0.289934,0.376185,0,0,0,0.272346,0.174978,0,0,0,0,0,0,0,0,0,0,0,0,0,0,0.186693,0,0,0,0,0,0,0,0,0,0,0.225559,0,0.161903,0.1752,0,0,0,0,0.206133,0.25147,0,0,0,0,0,0,0,0.1629…
638,0,0,0,0.100162,0,0,0,0,0,0,0,0,0,0.131592,0,0.192469,0,0,0,0,0,0,0,0,0,0,0,0,0.175026,0,0,0,0,0,0,0,0.093358,0,0,0.143897,0,0.134846,0,0,0,0,0,0,0,0,0.0915974,0,0,0,0,0,0.11383,0,0,0,0,0,0,0,0,0,0,0,0,0,0.0955972,0.148414,0,0,0,0.129609,0,0,0,0,0,0,0,0,0,0,0,0.0932767,0,0,0,0.150774,0,0,0,0,0.111926,0,0.135076,0,0,0,0,0,0,0,0,0,0.146634,0,0,0,0,0,0,0,0,0,0,0.105481,0.108319,0,0,0,0,0.167623,0…
550,0,0,0,0,0,0,0,0,0,0,0,0,0,0,0,0.151063,0,0,0,0,0,0,0,0,0,0,0,0,0,0,0,0,0,0,0,0,0,0,0,0,0,0,0,0,0,0,0,0,0,0,0,0.244719,0,0,0.205541,0,0,0,0.227832,0,0,0.149902,0,0,0,0,0,0,0,0,0,0,0,0.298486,0,0,0,0,0,0.159888,0,0,0,0,0,0,0,0,0,0,0,0,0,0,0,0.152726,0,0,0.18412,0,0,0,0.167713,0.449583,0.21619,0,0.199012,0,0,0,0,0,0.324712,0,0,0,0,0.212294,0,0.184363,0,0,0,0,0,0,0,0,0,0,0,0,0,0,0,0,0,0,0,0,0,0,0…
3612,0.256536,0.543875,0,0.200146,0,0.303068,0.234905,0,0,0,0,0,0,0.199507,0,0.356713,0,0.231486,0,0.231656,0,0,0.204179,0,0,0,0,0,0,0.22283,0.244515,0,0,0,0.272112,0.220473,0,0,0,0,0,0,0,0,0,0,0,0,0,0,0,0.221035,0,0,0,0,0,0,0,0,0,0,0,0,0,0,0,0,0,0.272783,0,0,0.211648,0.347269,0,0,0.201496,0,0,0,0,0,0,0,0,0,0,0,0,0,0,0,0,0,0,0,0,0,0,0,0,0,0,0.233616,0,0,0.29131,0,0,0,0,0,0,0,0,0,0,0,0,0,0,0.22529…
2762,0,0.136879,0,0,0,0,0,0,0.133151,0,0,0,0,0.102444,0,0.130899,0,0.115024,0.132131,0,0,0,0,0,0,0,0,0,0.164929,0,0.994935,0.211291,0.140465,0,0,0.252381,0,0,0.150527,0.118091,0,0.159236,0.14364,0.109936,0,0,0,0,0,0,0,0,0,0.203771,0,0,0,0,0,0,0,0,0,0,0,0,0,0,0,0,0,0.151768,0,0.247829,0,0.112578,0,0,0,0,0,0,0,0,0,0,0.121973,0,0,0,0,0,0,0,0,0,0.244309,0,0,0,0,0,0,0.10276,0,0,0,0,0,0,0.121183,0,0,0,…
5396,0.107666,0,0,0.0937375,0,0.121166,0.0927273,0,0,0,0,0,0,0.107806,0,0.178634,0,0,0,0,0,0,0,0.102729,0,0,0,0.119045,0,0.0882492,0.0929639,0.0883316,0,0,0.137924,0.121268,0,0,0,0,0.126043,0,0,0,0,0,0,0,0,0,0.0984059,0.163959,0,0,0.104263,0,0.13126,0,0,0,0,0,0,0,0,0,0,0,0,0,0,0,0,0.152254,0,0.11947,0,0,0,0,0.0922259,0,0,0,0,0,0,0.086392,0,0,0,0,0,0,0,0,0,0,0.0910733,0,0,0,0,0,0,0,0.088283,0,0,0,…
106,0.232185,0,0,0.364042,0.191336,0,0,0,0.610665,0.253121,0,0,0,0.258131,0.222114,0.471734,0,0,0,0,0,0,0,0,0,0,0,0,0.241454,0,0.247566,0,0,0,0,0,0,0,0,0,0,0,0,0,0,0,0,0.23839,0,0,0,0,0.225042,0.198392,0,0,0.205979,0,0,0.192961,0,0.200461,0.202314,0,0.198181,0,0,0,0,0,0,0.272432,0,0.271227,0,0,0,0,0,0,0,0,0,0,0,0,0,0.207367,0,0,0,0.281129,0,0.23499,0.265919,0,0,0,0,0,0,0,0,0,0,0,0,0,0,0,0.197949,…
3239,0.238988,0,0,0.382837,0,0,0,0,0,0.273506,0,0,0,0.224642,0.360802,0.370094,0.275027,0,0,0,0,0,0,0,0,0,0,0.244009,0,0.230137,0.344775,0,0,0,0,0,0,0,0.30426,0,0,0.245147,0,0,0,0,0,0,0,0,0.352973,0.266478,0,0.758668,0,0,0,0,0,0.227769,0,0,0,0,0,0,0,0,0,0,0,0.345487,0,0.341659,0.249287,0.216089,0.241867,0.229458,0.251425,0,0,0,0,0,0,0,0,0.21874,0,0,0,0,0,0.32745,0,0,0.233109,0,0,0,0,0,0,0,0,0,0,0…
2060,0.226009,0,0,0,0,0,0,0,0,0,0,0,0.28156,0,0.185128,0,0,0,0.23216,0,0,0,0,0,0,0,0,0.20412,0.19024,0,0,0,0,0,0,0.23284,0.224429,0,0,0.316725,0,0,0,0,0.183765,0,0,0.254938,0,0,0,0,0,0.256264,0,0,0,0,0,0,0,0,0,0,0,0,0,0,0,0,0.186917,0.284685,0,0.198265,0,0,0,0.188681,0,0,0,0,0.257337,0,0,0.212201,0,0,0.248019,0,0,0,0,0,0,0,0,0,0,0,0.203564,0,0,0,0,0,0,0,0,0,0.184457,0,0,0,0,0,0,0.168635,0,0,0,0.1…
2688,0.190678,0.13013,0,0.135019,0,0.119034,0.18489,0,0,0,0,0.176951,0,0.121147,0.120675,0,0,0,0.129515,0.14116,0,0.120307,0,0.12663,0,0,0,0.242505,0.162233,0,0.117501,0.119255,0,0,0,0,0.151014,0,0.159392,0.118739,0,0,0,0,0,0,0,0,0,0,0,0,0,0,0,0,0,0,0,0,0,0,0,0,0,0,0,0,0,0,0,0.162284,0.144212,0.122049,0,0,0,0,0,0,0,0,0,0.115553,0,0.120664,0,0,0,0,0,0,0,0,0.156091,0,0,0,0,0,0,0,0,0,0,0,0,0,0,0,0,0…
3384,0.191655,0,0,0.34857,0.229098,0,0.152143,0,0,0.166953,0,0,0,0.162165,0.170769,0,0,0,0.150535,0,0,0,0,0,0,0,0,0,0.273528,0,0,0.176898,0,0,0,0,0.983543,0,0,0,0,0,0,0,0,0,0.256084,0.164161,0,0,0,0,0.2215,0,0,0,0,0.154585,0,0,0.238266,0,0,0.144473,0.181181,0.182344,0,0,0,0,0,0,0,0,0,0,0,0.174235,0,0,0,0,0,0,0,0.195827,0,0.21959,0,0,0,0.147407,0,0,0,0,0,0,0,0.188209,0,0,0,0,0,0,0,0,0,0,0,0,0,0,0,…
1624,0.442548,0.365644,0.175088,0,0,0,0.230096,0,0.186153,0,0,0.171687,0.187562,0,0.186872,0.169988,0,0,0.151951,0,0.172632,0.141739,0.274956,0.149955,0,0.189677,0,0,0,0,0.172789,0.152477,0,0,0,0,0,0,0,0,0,0,0,0,0,0,0,0,0,0,0.213779,0.160688,0,0.204817,0,0,0,0,0,0,0,0,0,0,0,0,0,0,0,0,0,0,0,0,0,0,0.345272,0.224812,0,0,0,0,0,0,0,0,0,0,0,0,0,0,0,0,0,0,0,0,0.157576,0,0,0,0,0.279734,0,0,0,0,0,0,0.1512…
3666,0.0350585,0,0,0.0306621,0,0,0,0,0.0301696,0,0,0,0,0.0314265,0,0.0377829,0,0.0342231,0.0317397,0,0,0,0,0.0346089,0,0,0,0.0325934,0.0384221,0,0.0398916,0,0,0,0,0,0,0,0,0,0.0316615,0,0,0,0,0,0,0.0406815,0,0,0,0.0349065,0,0,0,0,0.0359835,0,0.0337613,0,0,0,0,0,0,0,0,0,0,0.0332924,0,0.0351541,0,0.0392996,0,0,0,0,0,0,0,0,0,0,0,0,0,0,0,0,0,0,0,0,0,0,0.0325257,0,0.0361156,0,0,0,0,0,0.0332998,0,0.0359…
5526,0,0,0,0.124404,0,0,0.1374,0.153891,0,0,0,0,0,0.138892,0.21148,0.178641,0,0,0.126193,0,0,0,0.129435,0,0,0,0,0,0.14725,0,0.142553,0.15393,0,0,0.132236,0.21341,0.152206,0,0,0,0,0.166955,0.128506,0,0,0,0,0.14936,0,0,0.185154,0,0,0,0,0,0,0,0,0,0,0,0,0,0,0,0,0,0,0,0.225622,0.272036,0,0.148022,0.134574,0.166014,0.150364,0,0,0,0,0,0.1263,0,0,0,0.122212,0,0,0,0.130636,0.171414,0,0,0,0,0,0,0,0,0,0,0,0…
1526,0.0632439,0.0776939,0,0.0511236,0,0,0,0,0,0,0,0,0.052751,0,0,0.0689794,0,0,0.0517255,0,0,0,0,0,0,0,0.0536422,0.0691449,0,0,0.0537941,0,0,0,0,0,0,0,0,0.0684099,0,0,0,0,0,0,0,0.0479745,0,0,0.0548145,0.0757931,0,0,0.0622832,0,0,0,0,0,0,0,0,0,0,0,0,0,0,0,0,0,0.049881,0,0,0.0661733,0,0,0,0,0.0541454,0,0,0,0,0,0,0,0,0,0,0,0,0,0,0,0,0,0,0.0484773,0,0,0,0,0.0741605,0.0579509,0.0609915,0,0,0,0,0,0,0,…
1520,0.135917,0.119363,0,0,0,0.141636,0.118056,0,0.134708,0,0.102987,0,0,0,0.1882,0.10159,0,0,0.100191,0,0,0,0.0995938,0,0,0,0,0,0.098187,0.116343,0,0.160723,0.0946958,0,0,0,0,0,0,0,0,0,0,0,0,0,0,0,0,0,0.0922462,0,0,0.0938473,0,0,0,0,0,0,0,0,0,0,0,0,0,0,0.0895123,0,0.0951607,0.117568,0.0949243,0.0990754,0,0,0.102105,0,0,0.091709,0,0,0,0,0,0,0,0,0,0,0,0,0,0,0,0,0,0,0,0,0,0,0.0968481,0.179598,0,0,0…
2229,0.147664,0,0,0.146358,0.144628,0,0,0,0.2316,0,0,0,0.127831,0.13843,0.162024,0,0,0,0.188202,0,0.123916,0,0,0,0,0,0,0,0.147502,0,0,0,0,0,0,0,0.172856,0,0,0,0,0.161734,0,0,0,0,0,0,0.130072,0,0,0,0,0,0,0,0,0,0.230354,0,0,0,0,0,0,0,0,0,0,0.196402,0,0.350759,0,0,0,0.144276,0,0,0,0,0,0,0,0,0,0,0,0,0,0,0,0,0,0,0.242153,0,0.145326,0,0,0,0,0,0.20661,0,0.197875,0,0,0.181548,0,0,0,0.166692,0,0,0,0,0,0,0…
260,0.193613,0.186915,0,0,0,0,0,0,0,0,0,0,0,0,0,0.241237,0,0.189944,0.205286,0,0,0,0,0.182737,0,0,0,0,0.18153,0,0.956365,0,0,0,0,0.21778,0,0,0,0,0,0,0,0,0.220241,0,0,0,0,0,0,0,0,0,0,0.284509,0.178874,0,0.359474,0,0,0.378371,0,0,0,0,0.178966,0,0,0,0,0,0,0.351989,0,0,0,0,0,0,0,0,0,0,0,0,0,0,0,0,0,0,0,0,0.222261,0,0.193196,0,0,0,0,0,0,0,0,0,0.212683,0,0,0,0,0,0,0,0,0,0,0,0,0.234522,0,0,0,0,0,0,0,0,0…
2987,0.115573,0.0792664,0,0.0975426,0,0.103355,0.13059,0,0,0,0,0,0,0.0867653,0,0.124467,0,0,0.0698446,0,0,0,0.0966239,0.0914071,0,0,0,0.0704636,0.0741007,0,0,0.0761444,0,0,0.0771256,0.0819243,0,0,0,0,0,0.10996,0,0,0,0,0,0,0,0,0.0873963,0,0,0,0,0,0,0,0,0,0.0854224,0,0,0,0,0,0,0,0,0.0696149,0.0721018,0.087136,0,0,0,0,0,0.0779558,0,0,0,0,0,0,0,0,0,0,0,0,0.0804537,0.0866348,0,0,0.0741276,0,0,0,0,0,0,…
1695,0.12886,0,0,0.21523,0,0,0.125728,0,0,0.115683,0,0,0,0,0.223307,0,0,0,0,0,0,0,0.0995381,0.127615,0,0,0,0.200806,0.0979835,0,0.137827,0,0,0,0,0,0.0990203,0,0,0,0,0,0,0,0,0,0,0,0,0,0,0,0,0,0,0,0.093947,0.121618,0,0.110121,0,0,0.100395,0,0.107807,0,0,0,0,0,0.0973562,0,0.124801,0,0,0.108581,0,0,0,0,0.134144,0,0,0,0,0,0,0.0970333,0,0,0,0,0,0,0.116755,0,0,0,0,0,0,0,0,0,0,0,0,0,0,0,0,0,0,0,0,0,0,0,0…
3111,0.306431,0,0,0,0,0.240703,0.255239,0,0,0,0,0,0.210958,0,0.201036,0,0,0,0,0,0,0,0.267345,0.205668,0,0.22639,0,0.251753,0,0,0,0.220607,0,0,0.242679,0,0.195124,0,0,0,0,0.215171,0,0,0,0,0.497893,0,0,0.294512,0.317487,0,0,0,0,0,0,0,0,0,0,0,0,0,0,0,0,0,0,0,0.221568,0.224322,0,0,0,0,0,0.211546,0,0,0,0,0,0.242722,0.250335,0,0,0.218767,0,0,0,0,0,0,0,0,0,0,0,0,0.231234,0,0,0,0,0,0,0,0,0,0,0,0,0,0,0,0,…
5799,0.389534,0,0,0.148167,0,0,0.278498,0,0.146345,0,0,0,0.152988,0,0.204204,0,0,0,0,0,0.293303,0,0,0,0,0,0,0,0,0,0,0,0,0,0,0,0.155226,0,0,0,0,0,0,0.137151,0,0,0.153084,0.14284,0,0,0,0,0,0.188322,0,0.150199,0,0,0,0,0,0,0,0.330032,0,0,0.19863,0,0,0,0.1438,0,0.166276,0,0,0,0,0,0.262855,0.132172,0,0,0,0,0.242179,0,0,0,0,0,0,0,0,0,0,0,0,0.167356,0.147569,0,0,0,0,0,0,0,0,0,0,0,0,0,0,0,0,0,0,0,0,0,0,0.…
4162,0,0.190441,0,0,0,0,0.15248,0,0,0,0,0,0.162148,0,0,0,0,0,0,0,0,0,0,0.158689,0,0,0,0,0,0,0,0,0,0,0.190965,0,0,0,0,0,0,0,0,0.140924,0,0,0,0,0,0,0,0,0,0,0.145583,0,0,0,0,0,0,0,0,0,0,0,0,0,0,0,0.243736,0,0,0.143885,0,0.238267,0,0,0,0.153682,0,0,0,0,0,0,0,0.181938,0,0,0,0.179059,0,0,0,0,0,0,0.145072,0,0,0,0,0,0,0.193979,0.202974,0,0,0,0,0,0,0,0,0,0,0,0.148393,0.188184,0,0,0,0,0,0,0,0,0,0,0,0,0,0,0…
3756,0.0814837,0,0,0.0825895,0,0,0.0778913,0,0,0,0,0,0,0,0,0,0,0,0,0,0,0,0,0.0714223,0,0,0,0.0726765,0.0875334,0,0,0,0,0,0,0,0.0817357,0,0,0.0756969,0,0.0761034,0,0.0761589,0,0,0,0.0784593,0,0,0,0,0,0,0,0,0,0,0,0,0,0,0,0,0,0,0.0876971,0,0,0,0,0.0921957,0,0,0.0696722,0.112621,0,0,0,0,0,0,0,0.0779975,0.0705972,0.0737777,0,0.120486,0,0,0.113996,0,0,0,0.0902158,0,0.0844776,0,0,0,0,0,0,0,0,0,0,0,0,0,0…
1235,0.185961,0.346382,0,0,0,0,0.198304,0,0,0,0,0,0,0,0,0.209239,0,0,0.206693,0,0,0,0.217369,0.170976,0,0,0,0,0,0,0.152187,0.185892,0,0,0,0,0.180986,0,0,0.163849,0,0,0,0,0.167569,0,0,0,0,0,0.199599,0,0,0,0.206269,0,0,0,0,0,0,0,0,0,0,0,0,0,0,0,0.200808,0,0,0,0,0,0,0,0,0,0,0,0,0,0,0,0,0,0,0.184413,0,0.152255,0,0,0,0,0,0,0,0,0,0,0,0,0.221945,0.18831,0,0,0,0,0.150556,0.15189,0.166569,0,0,0,0,0.239758…
2070,0,0,0,0,0,0,0,0,0,0,0,0,0,0.226882,0.189172,0.26932,0,0.187624,0,0,0,0,0.170927,0,0,0,0,0.174269,0,0,0,0,0,0,0,0,0,0,0,0.196124,0,0.206538,0,0,0,0,0,0.176308,0,0,0,0,0,0,0,0,0.199989,0,0.328412,0,0,0,0,0,0,0,0,0,0,0,0.19125,0.436046,0,0,0,0.394844,0,0,0,0,0,0,0,0,0,0,0.171151,0,0,0,0,0.184061,0,0,0,0,0.223601,0,0.255059,0,0,0,0,0,0,0,0,0,0.164094,0,0,0,0,0,0,0,0,0,0,0.29696,0.18968,0,0,0,0,0…
5583,0.143441,0.173432,0,0,0,0.161722,0,0,0,0,0,0,0,0.151162,0.169371,0,0,0,0.183278,0,0,0,0.201313,0,0.168432,0,0,0,0,0,0,0,0,0,0,0,0,0,0,0,0,0,0,0,0,0,0,0,0,0,0.169837,0,0,0,0,0,0,0,0,0,0,0,0,0,0,0,0,0,0,0,0.14505,0.150882,0,0,0,0,0.209295,0.147283,0,0,0,0,0,0.165247,0.199763,0,0,0,0,0,0,0,0,0,0,0,0,0,0,0,0,0,0.16302,0.308958,0,0.143734,0,0,0,0,0,0.183107,0.171943,0,0,0,0,0,0,0,0,0.153749,0,0,0…
4403,0.362693,0,0.280118,0.223846,0.250197,0,0.265158,0,0,0,0,0.210736,0,0.280854,0,0.277517,0,0,0,0,0,0,0,0.232897,0,0,0,0.350217,0,0,0.321926,0.210924,0,0,0,0.315087,0,0,0,0.229912,0,0,0,0,0,0,0,0,0,0,0.255368,0.235405,0,0.27863,0,0,0.21997,0,0,0,0,0,0,0,0,0,0,0,0,0.243097,0.214308,0.326264,0,0.923708,0,0,0.339604,0.269607,0,0,0.240889,0,0,0,0,0,0,0,0,0,0,0,0,0,0.205614,0,0,0,0,0,0,0,0,0,0,0,0,…
94,0.257996,0.319166,0,0.220141,0.203013,0,0.209031,0,0.875891,0,0,0,0,0,0.195504,0.158727,0,0,0,0,0.172543,0,0.258351,0.159643,0,0,0,0,0,0,0.160673,0,0,0,0,0,0,0,0,0,0,0,0,0,0,0,0,0.200624,0,0,0,0,0.301255,0.172697,0,0,0,0,0.558199,0,0,0.290253,0,0,0,0,0,0,0,0,0,0,0,0,0,0,0,0,0,0,0,0,0,0,0,0,0,0,0,0,0,0,0,0,0.249425,0.197689,0,0,0.173541,0.219544,0,0,0,0,0,0,0,0,0,0,0,0,0,0,0,0,0,0,0,0,0,0,0,0,0…
4861,0.163125,0.163415,0,0.193676,0,0,0.164075,0,0,0,0,0,0,0.178822,0,0.14685,0,0,0,0,0,0,0,0.254082,0,0,0,0.176398,0,0,0.987501,0.241463,0,0,0,0,0.232589,0,0.153606,0,0,0,0.150753,0,0,0,0,0,0,0,0,0,0,0,0,0,0,0,0,0,0,0,0,0,0,0,0.171242,0,0,0,0,0.257197,0,0.187457,0,0.178543,0,0,0,0,0,0,0,0,0,0,0.151098,0,0,0,0.281451,0.210148,0,0,0.189142,0,0,0,0.150676,0,0,0,0,0,0.169451,0,0,0,0,0,0.150223,0,0,0…
734,0,0,0,0.136944,0.0894788,0.0865042,0.107086,0,0.16931,0.107594,0,0,0,0.139045,0.157465,0,0,0,0.107199,0,0,0,0.125708,0.1107,0,0,0,0,0.0888086,0,0,0,0,0,0.105817,0,0,0,0,0,0,0.105172,0,0,0,0,0,0,0,0,0.0905648,0,0,0,0,0,0,0,0,0,0,0,0,0,0,0,0,0,0,0.106202,0.104529,0.140842,0.0897051,0,0,0.127046,0.101199,0,0,0,0,0,0,0.0989989,0.0981883,0,0.129025,0.088968,0,0,0,0.0942766,0,0,0.10717,0,0,0,0,0,0,…
1896,0.131576,0,0,0,0,0.200177,0.15142,0,0,0,0,0,0,0,0,0,0,0,0.14266,0,0,0,0.151042,0.117379,0.123507,0,0,0,0,0,0,0,0,0,0.134576,0,0,0,0,0,0,0,0,0,0,0,0,0,0,0,0.197747,0,0,0,0,0,0,0,0,0,0,0,0,0,0,0,0,0,0,0.117672,0.156457,0.292992,0,0.160462,0,0.16874,0.190552,0.173225,0,0,0,0,0,0,0,0,0.117534,0,0,0,0.125582,0,0,0,0,0,0,0,0,0,0,0,0,0.115294,0.146815,0.153953,0,0.171926,0,0,0,0.16568,0,0,0,0,0,0.1…
2649,0,0.235401,0,0,0,0.185396,0,0,0,0,0,0,0,0,0,0,0,0,0.21694,0,0,0,0,0,0,0,0,0,0,0.220648,0,0,0,0,0,0,0,0,0,0,0,0,0,0,0,0,0,0,0,0,0,0,0,0,0,0,0,0,0,0,0,0,0,0,0,0,0,0,0,0,0,0,0.207907,0,0,0,0,0,0,0.22474,0,0,0,0,0,0,0,0,0,0.176698,0,0,0,0,0,0.275495,0,0,0,0,0,0,0.165954,0.434708,0.350669,0,0,0,0,0,0,0.16029,0.273079,0,0,0.187879,0,0.256772,0,0,0,0,0,0,0,0,0,0,0,0,0,0,0,0,0,0,0,0,0,0,0,0,0,0,0,0,…
3240,0.134148,0,0,0.441345,0.198523,0,0,0,0,0.204982,0,0,0,0.173668,0,0.129401,0,0.144713,0,0,0,0,0,0,0,0,0,0,0,0,0.267728,0,0,0,0,0,0.131714,0,0,0,0,0.160077,0.147995,0,0,0,0,0,0,0,0.156749,0,0.14565,0.31029,0,0,0.371994,0.29437,0,0.275857,0.210148,0,0.28598,0,0.20745,0,0.143463,0,0,0,0,0.132517,0,0,0,0,0,0,0,0,0,0.183016,0,0,0,0,0,0,0,0,0,0,0,0,0,0,0,0,0.160386,0,0,0,0,0,0,0,0,0,0,0,0,0,0,0,0,0…
1177,0,0.0754915,0,0,0,0.0871646,0,0,0,0,0,0,0,0,0.0777945,0,0,0,0.118221,0,0,0,0.112914,0,0,0,0,0.0738597,0,0,0.128811,0,0,0,0,0,0,0,0,0,0,0,0,0,0,0,0,0,0,0,0,0,0,0,0,0,0,0,0,0,0,0,0,0,0,0,0,0,0,0,0,0,0.0772671,0.096232,0,0,0.110056,0,0,0,0,0,0,0,0,0,0,0,0,0,0,0,0,0,0.0853993,0.0789208,0,0,0,0,0,0,0.0899965,0.145251,0.0756372,0,0,0,0,0,0,0,0.107184,0.102435,0,0,0,0.103679,0.145238,0.0759837,0,0,…
4893,0,0.187729,0.25311,0.533689,0,0,0,0,0,0.330214,0,0,0,0,0,0.222345,0,0,0,0,0,0,0,0,0,0.165581,0,0,0,0,0.870074,0.203349,0,0,0,0,0.184411,0.290398,0,0.198493,0,0,0,0,0,0,0,0.257484,0,0,0,0,0,0,0,0,0.163549,0.271709,0,0.345585,0.191624,0,0.309413,0,0.20759,0,0,0,0,0,0,0,0,0.16639,0,0,0,0,0,0,0,0,0,0,0,0,0,0,0,0,0,0,0,0,0,0,0,0,0,0.167317,0,0,0,0,0,0,0,0,0,0,0,0,0,0,0,0,0,0,0,0,0,0,0.184012,0,0,…
2761,0.292579,0.253768,0,0,0.242395,0,0,0,0,0,0,0,0,0,0,0.248149,0,0.264229,0.205794,0,0,0.173938,0,0,0,0,0,0,0.164215,0,0.957307,0,0,0,0,0,0,0,0,0,0.242924,0,0.374396,0,0,0.214135,0,0,0,0,0,0,0.164098,0,0,0,0,0,0,0,0,0,0,0,0,0,0,0,0,0,0,0,0,0.350673,0,0,0,0,0,0,0.166428,0,0,0,0,0,0,0,0,0,0,0,0,0,0.164597,0.22285,0,0,0,0,0,0,0,0,0,0,0.255261,0,0,0,0,0,0,0,0.203911,0,0.196848,0.18432,0,0,0,0,0.191…
1452,0.0771141,0.0895885,0,0.0898665,0,0,0.088021,0,0.138805,0,0,0,0,0,0.11109,0.0920471,0,0,0.0989572,0,0,0,0.122444,0.127541,0,0,0,0,0.125632,0,0.0729849,0.0739381,0,0,0,0,0.127295,0,0,0,0,0.0918167,0.0753818,0,0,0,0,0,0.0766367,0,0,0,0,0,0,0,0,0,0,0,0,0,0,0,0,0,0,0,0,0,0.0869748,0.101718,0,0,0,0.088541,0,0,0,0,0,0,0,0,0,0,0,0.0876882,0,0,0,0.0885529,0,0,0,0,0,0,0,0,0,0,0,0,0.0744616,0,0,0,0,0,…
4532,0,0,0,0.639276,0.179953,0,0,0,0,0.35429,0,0,0,0,0,0,0,0,0,0,0,0,0.160487,0,0,0,0,0,0,0,0.198062,0,0,0,0,0,0.183758,0,0,0,0,0,0,0,0,0,0,0,0,0,0,0,0,0,0,0,0.344498,0.317794,0.17722,0.406093,0.183162,0.157571,0.447737,0.189016,0.370875,0,0,0,0,0,0,0,0,0,0,0.229719,0,0,0,0,0,0,0,0,0,0,0.157068,0,0,0,0,0,0,0,0,0,0,0,0.178813,0,0,0,0,0,0,0,0,0,0,0,0,0,0,0,0.163496,0,0,0,0,0,0,0,0.225179,0,0,0,0,0,…
3223,0,0.109642,0,0.113935,0,0,0,0,0,0,0,0,0,0.121996,0.10475,0,0,0,0,0,0,0,0.102389,0,0,0,0,0,0.155543,0,0,0,0,0,0.124325,0,0,0,0,0,0,0.16772,0,0,0,0,0,0,0,0,0,0,0,0,0,0,0,0,0,0,0.106216,0,0,0,0,0,0,0,0,0,0.127901,0.151139,0.100193,0,0,0.199592,0.124059,0,0,0,0,0,0,0,0.130846,0.147933,0.110164,0.12008,0,0,0,0.112981,0,0.0968887,0.0996842,0,0.153048,0,0,0,0,0,0,0,0,0,0,0.182502,0,0,0,0,0,0,0,0,0,…
2744,0.0875561,0,0.152795,0.126432,0.112886,0,0,0,0,0,0,0,0,0,0,0.121345,0,0,0,0,0,0,0,0.0846405,0,0,0,0.122248,0,0,0.999202,0,0,0,0,0,0,0.0978921,0,0.136193,0,0,0.132646,0,0.106008,0,0,0.0886978,0,0,0,0.117029,0,0,0,0,0.148863,0,0,0,0,0,0,0,0,0,0,0,0,0,0,0,0,0.124514,0,0,0,0,0,0,0,0,0,0,0,0,0,0,0,0,0,0,0,0,0.113234,0.0911577,0.120182,0,0.121606,0,0,0,0,0,0,0,0,0,0,0,0,0,0,0,0,0,0,0,0,0,0.107353,…
3037,0.235226,0.13507,0,0.299596,0,0,0.143537,0,0,0.228969,0,0,0.160733,0.170338,0.165786,0.160127,0,0,0.234684,0,0.149121,0,0,0,0,0,0,0.132197,0,0.157857,0.167133,0.144511,0,0,0,0,0,0,0,0,0,0.13444,0,0.135672,0,0,0,0,0,0,0.144812,0,0,0,0,0,0,0.149995,0,0,0.157238,0,0.135131,0,0.159077,0,0,0,0.15768,0,0,0.145462,0.156925,0,0,0,0,0,0,0,0,0,0.137709,0,0,0,0,0,0,0,0,0,0,0,0,0,0,0,0,0,0,0,0,0,0,0,0,0…
551,0,0.274487,0,0,0,0.194829,0,0,0,0,0,0,0,0,0,0,0,0.160483,0.170719,0,0,0.19802,0,0.158947,0,0,0,0,0,0,0,0.226362,0,0,0.177541,0,0,0,0,0.198975,0,0,0,0,0.196678,0,0,0,0,0,0.175196,0.248462,0,0,0,0,0,0,0,0,0,0,0,0,0,0,0,0,0,0,0.167924,0,0,0,0,0,0,0,0,0.176559,0,0,0,0,0,0,0,0,0,0,0,0,0,0.220601,0,0,0,0,0,0,0.208895,0,0,0,0,0.202289,0.174497,0,0,0.163607,0.215614,0,0,0,0,0,0,0.21145,0,0,0,0,0,0,0,…
4090,0.099774,0,0,0,0,0.0944528,0,0,0,0,0,0,0.0920531,0,0.107284,0.0911373,0,0.0994611,0.158832,0,0,0,0,0,0,0,0,0,0.138391,0,0,0,0,0.100362,0,0,0.155004,0,0,0.160062,0,0,0,0,0,0,0,0.0939164,0,0,0,0,0,0,0,0,0,0,0,0,0,0,0,0,0,0,0,0,0,0,0,0.132672,0,0,0,0.0998702,0,0,0,0,0.109549,0,0,0,0,0.171063,0,0.108174,0,0,0,0,0,0,0,0,0.106235,0,0,0,0,0,0,0,0,0,0.0988724,0,0.0963494,0,0,0,0,0,0,0,0,0,0,0,0.1086…
250,0,0,0,0.214973,0,0,0,0,0,0,0,0,0,0,0,0.222757,0,0.200186,0,0,0,0,0,0,0,0,0,0,0.265373,0,0.743408,0.22889,0.193592,0,0,0,0,0.242603,0,0.327891,0,0,0,0.512891,0,0,0,0,0,0,0,0,0,0,0,0,0.245566,0,0,0,0,0,0,0,0,0,0,0,0,0,0,0,0,0.195278,0,0,0,0,0,0,0,0,0,0,0,0,0,0,0,0,0,0,0,0,0,0,0.189463,0,0.200539,0,0,0,0,0,0.221495,0,0.261283,0,0,0.222452,0,0,0,0,0.253931,0,0,0,0.187405,0.37387,0.204402,0,0,0,0,…
6149,0.164054,0,0,0.174461,0,0,0.116254,0,0,0.109259,0,0,0,0.195621,0.231757,0.0989286,0,0,0.137645,0,0.131559,0,0.128013,0,0,0,0,0,0,0,0,0,0,0,0,0,0.14881,0,0,0,0,0,0,0,0,0,0.118223,0.127843,0,0,0.159294,0,0,0,0,0,0,0,0.12916,0,0.190283,0,0,0,0,0,0,0,0,0.10578,0.103761,0.161802,0,0,0,0.112106,0,0.172545,0,0,0,0,0,0,0,0.123152,0,0,0.100313,0,0,0.190903,0,0,0.104003,0,0,0,0,0,0,0,0,0,0,0,0,0,0,0,0…
3150,0,0.271254,0,0,0,0.137822,0,0,0,0,0,0,0,0.143023,0,0.256623,0.20538,0,0,0,0,0,0.166186,0.188487,0,0,0,0.214994,0,0,0.234587,0,0,0,0,0.210613,0,0,0,0,0.150984,0,0,0,0,0,0,0,0,0,0.138711,0.389163,0,0,0,0,0,0,0.133666,0,0,0.162477,0,0,0,0,0,0,0,0.147309,0,0,0,0.444253,0,0,0.194786,0,0,0,0,0,0,0,0,0,0,0,0.168941,0,0,0,0,0,0,0,0,0,0,0,0,0,0,0.144029,0,0,0,0.18634,0,0,0,0,0,0,0.146053,0,0,0,0,0,0,…
4547,0,0,0,0.519673,0,0,0,0,0,0.280383,0,0,0,0,0,0,0,0,0,0,0,0,0,0,0,0.122521,0,0,0,0,0.168539,0,0,0,0,0,0.14326,0.156247,0,0,0,0,0,0,0,0,0,0,0,0,0,0,0,0,0,0,0.187757,0.261901,0,0.439831,0.174073,0.124709,0.384463,0,0.257557,0,0,0,0,0,0,0,0,0,0,0,0,0,0,0,0,0,0,0,0,0,0,0.177287,0,0,0,0,0,0,0.189858,0,0.179021,0,0,0,0,0,0,0,0,0,0,0,0,0,0,0,0,0,0,0,0,0,0,0,0,0,0,0,0,0,0,0,0,0,0,0,0,0,0,0,0.145752,0,…
3684,0.0541095,0,0,0.0433256,0,0,0,0.0549022,0,0,0,0,0,0.0521053,0,0,0,0,0,0,0,0,0,0,0,0,0,0.0413012,0.0515159,0,0.0538733,0.0466392,0,0,0,0.0593383,0.0432714,0.0495979,0,0.0539231,0,0.0448555,0,0,0,0,0,0.0406246,0.041127,0,0,0,0,0.0414841,0,0,0.0462992,0,0,0,0,0,0,0,0,0,0,0,0,0.0424231,0.0408575,0.060501,0,0.0535171,0,0.041288,0,0,0,0,0.0410378,0,0,0,0,0.0517333,0,0.0437816,0,0,0,0,0,0,0.0429607…
137,0.393672,0.220088,0,0,0.236321,0.221104,0.199451,0.235154,0.96048,0,0,0,0,0.204401,0,0.28214,0.185313,0,0.26545,0,0,0,0,0,0,0,0,0,0.248546,0,0.249596,0,0,0.237632,0,0.175062,0,0,0.199854,0,0,0.226811,0,0,0,0,0,0,0,0,0,0,0.317586,0,0,0,0,0,0,0,0,0,0,0,0,0.17399,0,0.189492,0,0.184817,0,0.262533,0,0.174492,0,0,0,0,0,0,0,0,0,0,0,0,0,0,0,0,0,0,0,0,0.239718,0,0.249396,0,0,0,0,0,0,0,0,0,0,0,0,0,0,0,…
6007,0.762357,0.254733,0.222341,0.168315,0,0,0.387177,0,0,0,0,0.377107,0,0,0,0.166604,0,0,0,0,0.530339,0.278958,0.157143,0.251615,0,0.209283,0,0.299801,0,0,0,0,0,0,0,0,0,0.17923,0,0,0,0,0,0,0,0,0,0,0,0,0,0,0,0.156538,0,0,0,0,0,0,0,0,0,0,0,0,0,0,0,0.195934,0,0,0.266291,0,0,0,0,0,0,0.186988,0,0,0,0,0,0,0,0,0,0,0,0,0,0,0.188328,0,0.158518,0,0,0.186113,0,0,0,0,0,0,0,0,0,0,0,0,0,0,0,0,0,0,0,0,0,0,0,0,…
4678,0,0,0,0.274889,0.100374,0,0,0.128686,0.122089,0.192127,0,0,0.111681,0.11528,0.167884,0.598935,0,0,0,0,0,0,0,0,0,0.105201,0,0,0,0.760832,0,0.113162,0,0,0,0,0,0,0,0,0,0.100094,0.0967975,0,0,0,0,0,0,0,0,0,0,0,0,0,0.106309,0.114504,0,0.135441,0,0,0.111627,0,0.188391,0,0,0,0,0,0.108394,0.1936,0,0,0,0,0.10538,0,0,0,0.104593,0,0,0,0,0,0.117368,0,0,0,0,0.0989493,0,0,0,0,0,0,0,0,0,0,0,0.0960215,0,0,0…
49,0,0.236218,0.205872,0.320736,0,0,0,0,0.640983,0,0,0,0.260158,0.237455,0.331901,0.252884,0,0,0.376604,0,0.208217,0,0.224896,0,0,0,0,0.217725,0.373805,0,0,0,0,0,0,0,0,0,0,0,0,0.346625,0,0,0,0,0,0,0,0,0,0,0,0.240602,0,0,0,0,0,0,0.208161,0,0,0,0,0,0,0,0,0.189956,0,0.333542,0,0,0,0,0.204209,0,0,0,0,0,0,0.289453,0.223013,0,0,0,0,0,0,0.227773,0,0,0.226795,0,0.285496,0,0,0,0,0,0.203845,0,0,0,0,0,0,0,0…
5386,0.139935,0,0.196886,0.158938,0,0,0,0,0,0.139116,0,0,0.120687,0,0,0.124996,0,0,0,0,0,0,0,0,0,0,0,0.134795,0,0,0,0.119622,0,0,0.105247,0,0.144605,0,0,0.21574,0,0,0,0.111543,0,0,0.116988,0,0,0,0.227056,0,0,0,0,0,0,0,0,0,0,0,0,0,0,0,0,0,0,0,0.109569,0,0,0.144755,0,0.107866,0,0.113104,0.120877,0,0,0,0.122425,0,0,0.130604,0,0,0,0,0,0,0,0,0,0,0,0,0,0,0,0,0,0,0,0,0,0,0,0,0,0,0,0,0,0,0,0,0,0,0,0,0,0,…
4333,0.227839,0.183541,0.206166,0.212305,0,0,0,0,0.193119,0,0,0,0,0,0.176466,0,0,0.236196,0,0,0,0.177554,0.215799,0.214647,0,0,0,0,0,0,0,0,0,0,0,0,0,0,0,0,0,0,0,0,0,0,0,0,0,0,0,0,0,0,0,0,0.220792,0,0,0.179945,0,0,0,0,0,0,0,0,0,0,0,0.201137,0,0,0,0,0.232279,0,0,0,0,0,0,0,0,0,0,0,0,0,0,0,0,0,0.251124,0,0.186936,0,0.20489,0,0,0,0.201838,0.218343,0.263574,0,0.210962,0,0,0,0,0.244132,0,0,0,0,0,0,0,0,0…
5714,0.27243,0,0.192131,0.205818,0,0,0.195707,0.170841,0,0.115993,0,0,0,0,0.173455,0.180726,0,0.119765,0,0,0.194787,0,0,0.182895,0,0.204987,0,0.22157,0,0,0,0.107089,0,0,0.134,0,0,0,0,0.15469,0,0.123435,0,0,0,0,0,0,0,0,0,0,0.175837,0.116446,0,0,0,0,0,0,0,0,0,0,0.12233,0,0,0,0,0,0,0.113341,0,0.118327,0,0,0,0,0,0,0,0,0,0,0,0.11467,0,0,0,0,0,0,0,0,0,0,0,0,0,0.111562,0,0,0,0,0,0,0.147313,0,0,0,0.10747…
6236,0,0.190212,0,0,0,0,0,0,0,0,0,0,0,0.172285,0,0.252876,0,0.237126,0,0,0,0,0.199472,0.174801,0,0,0,0.298136,0.311764,0,0,0,0,0,0,0,0.199429,0,0.206231,0.557742,0,0.256006,0,0,0,0,0.183805,0,0,0,0,0,0,0,0,0,0,0,0,0,0,0,0,0,0,0,0,0,0,0,0.190453,0.26258,0,0,0,0.232604,0,0,0,0,0,0,0,0,0,0.314393,0,0,0,0,0,0,0,0,0,0,0.369727,0,0,0,0,0,0,0,0,0,0.202151,0,0.361335,0,0,0,0,0,0,0,0,0,0,0,0.281845,0,0,0,…
2159,0,0,0,0.0676183,0,0.0751458,0.0809021,0.0712354,0,0,0,0,0,0.0891776,0.0734982,0.0898541,0,0,0.0746468,0,0,0,0,0,0,0,0,0,0.0702772,0,0,0,0,0,0.0706051,0,0.0655256,0,0,0.0792642,0,0,0,0,0,0,0,0.0810179,0,0,0,0,0,0,0.0929227,0,0,0,0,0,0,0,0,0,0,0,0,0,0,0,0,0,0.0795322,0.0760819,0,0,0,0,0,0,0.09561,0,0,0,0,0,0,0.0656471,0,0,0,0,0,0,0,0,0,0,0,0,0,0,0,0,0,0,0.0768294,0,0.0996703,0,0,0,0,0,0,0,0,0,…
3455,0.39136,0,0,0.32117,0,0,0.205427,0,0,0,0,0,0,0.295414,0,0,0.230089,0,0,0,0,0,0,0,0,0,0,0.236332,0,0,0.271434,0,0,0,0,0,0,0,0,0,0.201709,0,0,0,0,0,0,0,0,0,0,0,0,0.255283,0,0.247368,0,0.220323,0.207429,0.206324,0.213463,0.936724,0,0,0,0,0,0.242285,0,0,0,0,0,0.21749,0,0,0,0,0,0,0.198374,0,0,0,0,0,0,0,0,0,0,0,0,0,0,0,0,0,0,0,0,0,0,0,0,0,0,0.233234,0,0,0,0,0,0,0,0,0,0,0,0,0,0,0,0,0,0,0,0,0,0,0,0,…
[truncated: 2,673 more rows]
[truncated: 233 more columns]
