# Supplementary material for: Validation of 3 Computer-Aided Facial Phenotyping Tools (DeepGestalt, GestaltMatcher, and D-Score): Comparative Diagnostic Accuracy Study
Source: J Med Internet Res. 2024 Mar 13;26:e42904. doi: 10.2196/42904 (PMC10973953; doi:10.2196/42904)
Supplement: Multimedia Appendix 1 [file jmir_v26i1e42904_app1.zip › code and data/gmdb_GM_scores.csv]

disease name	Cold-Induced Sweating Syndrome	Pallister-Hall Syndrome; PHS	Potocki-Shaffer Syndrome	Congenital disorder of deglycosylation; CDDG	Pycnodysostosis	Microcephaly - autosomal recessive - hypomyelination - PYCR2 mutations	Mitochondrial Complex I Deficiency	Raine Syndrome; RNS	Craniofacial Dysmorphism; Skeletal Anomalies; and Mental Retardation Syndrome; CFSMR	Urofacial Syndrome	Neurofibromatosis; Type I; NF1	Frank-Ter Haar Syndrome; FTHS	Adams-Oliver Syndrome	Mucopolysaccharidoses	Phelan-Mcdermid Syndrome; PHMDS	Microcephalic Osteodysplastic Primordial Dwarfism; MOPD	Otopalatodigital Syndrome	Thanatophoric Dysplasia	Mandibulofacial Dysostosis; Guion-Almeida Type; MFDGA	Mental Retardation; X-Linked; Syndromic; Snyder-Robinson Type; MRXSSR	Hennekam Lymphangiectasia-Lymphedema Syndrome 1; HKLLS1	Bosch-Boonstra-Schaaf Optic Atrophy Syndrome; BBSOAS	Apert Syndrome	Keutel Syndrome	Schwartz-Jampel Syndrome; Type 1; SJS1	Xia-Gibbs syndrome	Campomelic Dysplasia	Pierpont Syndrome; PRPTS	Renpenning Syndrome 1; RENS1	Blepharocheilodontic Syndrome; BCDS	Melnick-Needles Syndrome; MNS	Fabry Disease	Schuurs-Hoeijmakers syndrome; SHMS	Bardet-Biedl Syndrome	Deafness; Onychodystrophy; Osteodystrophy; Mental Retardation and seizures syndrome; DOORS	Ohdo Syndrome; SBBYS Variant; SBBYSS	Seckel Syndrome	Fetal Valproate Syndrome	Bloom Syndrome; BLM	Neurologic; Endocrine; and Pancreatic Disease; Multisystem; Infantile-Onset; IMNEPD	Sclerosteosis	Yunis-Varon Syndrome; YVS	Aarskog-Scott syndrome ; AAS	Opitz-Kaveggia syndrome; OKS	Schilbach-Rott Syndrome	Cherubism	Achondroplasia; ACH	Metaphyseal Chondrodysplasia; Jansen Type	Pierre Robin Sequence with Cleft Mandible and Limb Anomalies
disease id	700018060	100146510	100601224	700013684	100265800	700021502	100252010	100259775	100213980	700018040	100162200	100249420	300000036	300000034	100606232	300000031	300000030	200000634	100610536	100309583	100235510	700017332	100101200	100245150	100255800	700017439	100114290	700018919	100309500	100119580	100309350	100301500	700016848	700018013	100220500	100249620	300000020	500028491	100210900	700017777	300000025	100216340	300000027	300000028	100164220	100118400	100100800	100156400	100268305
4050	0.031543963	0.06406504	0.0057181567	0.07991166400000001	0.06838921	0.04300185	0.08928791	0.036154356	0.034773804	0.034109045	0.08251774	0.03922435	0.08143516	0.121512994	0.16541278	0.017189365	0.05246731599999999	0.012923728	0.048872117	0.106107265	0.1839385	0.025493216000000003	0.006353645	0.03620919	0.027075214	0.03646707	0.02940769	0.093936116	0.052498527	0.05326869	0.081058435	0.10148771	0.018977368	0.15178071	0.027800512000000003	0.15443505	0.03592938	0.10868229	0.06259300599999999	0.12878166	0.036452048	0.07834664	0.098182306	0.058496017000000004	0.084958285	0.0031890664	0.025406718	0.036588505	0.044210072999999996
5059	0.13257691	0.026106134	0.0050834687	0.089462206	0.12865810000000003	0.054494474	0.06982646	0.07929474	0.0027894842999999997	0.07373418	0.20025994	0.02205231	0.017701142	0.08436906	0.249575	0.15845549	0.09129876	0.07372834	0.1732094	0.037852783	0.12800552	0.072234385	0.03700666	0.24568574	0.092294164	0.14739634	0.010092512	0.0849299	0.21321943	0.12785392	0.10767117	0.1060421	0.07397117	0.062198177	0.022878291000000002	0.04863639	0.16359594	0.17873138	0.12618081	0.10595067	0.12969461	0.11046641	0.11043281	0.1448658	0.10944459	0.009442092	0.06294321	0.19108443	0.06245979
5503	0.009090036	0.021618400000000003	0.07482158400000001	0.013064595	0.10371373	0.20116892	0.11865643	0.01922476	0.07662725	0.05305814	0.096879244	0.06128028	0.11152485	0.036442757	0.12509209	0.22230883	0.07958771	0.0029361990000000004	0.19479819	0.19126967	0.059345003	0.08878921	0.034040637	0.07871538	0.03236052	0.031811077	0.067883894	0.16823968	0.14230205	0.068905964	0.10058801	0.030692201000000002	0.12134056	0.11648249599999999	0.14127222	0.20116915	0.19542095	0.04454484	0.24182856	0.0053963754	0.097706005	0.08589693	0.09989943	0.05524068	0.06331268	0.073235005	0.09540470000000001	0.057708643	0.14698532
5053	0.07799628	0.034869038	0.048976474000000006	0.09543747	0.06998524	0.2677462	0.009803789	0.11906543	0.16109478	0.008515259	0.164242	0.18234812	0.03572417	0.23208614	0.13632631	0.022907227000000002	0.12133662	0.0054509626	0.2075748	0.02841685	0.07900508	0.034658499999999995	0.11116735	0.049097404000000004	0.047031034000000006	0.12517662	0.015387142	0.009876427	0.11726068	0.21222085	0.16680324	0.13692433	0.21236292	0.07186428	0.06743845	0.009768983	0.057193317	0.15052105	0.09693263	0.10473023	0.08534489	0.013999251	0.20005362	0.07306591	0.045550585	0.020632647	0.071823046	0.16594186	0.048033155999999994
5054	0.07945624	0.097614795	0.07787801	0.061964847	0.04464417	0.19744354	0.073709354	0.0011695542	0.113975905	0.0024767416	0.14808896	0.09470596	0.109463975	0.043597557	0.3189795	0.16593516	0.06163322	0.06912601	0.2666573	0.17080677	0.077712506	0.1551721	0.01123211	0.002240892	0.06845839	0.08791499	0.10110511	0.053819782999999996	0.14830655	0.08678992	0.14288974	0.113101885	0.14333725	0.12263641	0.10800839999999998	0.023598105	0.14290789	0.11279000000000002	0.16798708	0.0617425	0.01911275	0.0076958732999999994	0.14974219	0.05175455	0.030681502000000003	0.038499475	0.05912579	0.07326738	0.010441816999999999
5505	0.065387875	0.06434438	0.30076963	0.093212746	0.07604666	0.041555654	0.20772585	0.12735654	0.057543322	0.01303719	0.2342801	0.07822935	0.19806743	0.00948924	0.33601397	0.10077121	0.06101664	0.012438375	0.17940432	0.14752197	0.13110545	0.286128	0.07633658	0.021689597999999997	0.052328203	0.09943944	0.02484956	0.2345056	0.21299063	0.14570263	0.16265179999999999	0.10454772400000001	0.16273782	0.17823951	0.05754821	0.14450638	0.10619336	0.18828411	0.25696445	0.17141303	0.086245075	0.0104746865	0.09179808	0.19875625	0.042155303	0.024914019	0.097201645	0.079408824	0.063381895
230	0.29570293	0.075960085	0.034693245	0.109025694	0.04643555	0.11184766	0.20220311	0.15026975	0.18912491	0.046070963	0.18364899	0.23104179	0.1824966	0.25738555	0.17218429	0.0361251	0.02009299	0.13483834	0.13790374	0.13787758	0.038193535	0.035965748	0.011225192	0.080072165	0.13913445	0.02987199	0.2022922	0.16223566	0.026289682999999998	0.06712096	0.054972835	0.12977341	0.16244170000000002	0.06252207	0.27676415	0.09856512	0.01026011	0.16202845	0.051304154000000005	0.0074831676	0.14939195	0.15681848	0.039279558	0.10112139	0.052093863	0.013768896000000001	0.17235912	0.13866863	0.0073118283999999995
233	0.023377247	0.017996022	0.049817442999999996	0.04088848	0.13437434	0.09590048	0.08122891	0.07453778	0.08782007	0.009233658	0.11592026	0.15060458	0.017353807	0.16943683	0.16078362	0.090723544	0.005340059300000001	0.071161814	0.20367454	0.05164311	0.010714807	0.08445849	0.13995053	0.048039235	0.033483785	0.020088736	0.05057058	0.073068544	0.24995822	0.06261621	0.10346703	0.21037431	0.14652562	0.13174520000000003	0.09311985	0.005196871699999999	0.15756267	0.072985515	0.25823270000000004	0.16455412	0.09795991	0.0043199816999999995	0.11255841	0.16468623	0.18116015	0.00688981	0.16996053	0.078456074	0.04754454599999999
234	0.025793477999999998	0.05510078400000001	0.16180053	0.12052906	0.12594339	0.10468497	0.1325565	0.0013639313	0.035615325	0.11882618	0.19433793	0.144558	0.22415383	0.14573428	0.23841869999999998	0.107790284	0.08286849	0.050285332	0.17572284	0.24437134	0.061719897999999995	0.13445929	0.060821243	0.07643744	0.010173409	0.060443795999999994	0.009226544	0.031029271	0.22853243	0.07256473599999999	0.032385863	0.273179	0.23218098	0.1341562	0.2500149	0.08916144	0.09625964	0.11158737	0.22249599	0.107905075	0.059411302	0.071520664	0.11744079	0.24022559999999998	0.26753527	0.24014562	0.17444551	0.11217779	0.09629299999999999
235	0.16905579	0.00016577728	0.022213197999999997	0.061276834	0.082319975	0.19859731	0.21048063	0.05068339400000001	0.22090831	0.12854382	0.23813188	0.19907138	0.25528044	0.21711849	0.24218477	0.08504527	0.0578391	0.06770543	0.32016575	0.06496674599999999	0.14201126	0.07517967	0.053415284	0.20123798	0.10509646	0.08630887	0.12285361	0.022022467	0.16831365	0.088047944	0.11629887	0.17738706	0.18282717	0.123555586	0.17603216	0.010720243999999999	0.15839407	0.2619161	0.24416792	0.1176077	0.05876462	0.08723275	0.29950798	0.17112464	0.11402077	0.16736841	0.17940899999999999	0.105059035	0.19054356
236	0.14890099	0.018452685	0.08477559	0.12269046	0.12649621	0.10333136	0.18863329999999998	0.07307509	0.11593830599999999	0.1982497	0.22156931	0.12352576	0.21061614	0.16213343	0.26859248	0.06476779	0.031548783	0.06693737	0.18385708	0.16765295	0.046385203	0.068344876	0.10090941	0.22352302	0.15228873	0.12333765599999999	0.15611917	0.044025722999999996	0.15997458	0.0033266675	0.0026268940000000003	0.16230978	0.14029515	0.089359365	0.2794771	0.08291226	0.056050874	0.18510152	0.20140055	0.17543282	0.06454471	0.0073225414	0.13272321	0.30753726	0.15929191	0.20117779	0.25980407	0.12148389999999999	0.028431144
237	0.017436005	0.059606782999999997	0.075223766	0.043573022	0.09415299	0.048248347000000004	0.09929639999999999	0.00959968	0.018395558	0.18723911	0.1681203	0.053479858	0.06566402	0.04859996	0.06030736	0.106933296	0.11215997	0.026908971	0.004206346	0.031230807000000003	0.10528011599999999	0.024094751	0.054159615	0.15426727	0.017367186	0.031210454	0.11467239	0.047367685	0.08905381	0.08282715	0.004486448	0.12017187	0.039261956	0.03559699	0.021350361	0.15342796	0.09681462	0.013679914	0.14468384	0.09916649999999999	0.11737713	0.055278405999999995	0.08216731	0.00040776095999999997	0.0416423	0.06503186400000001	0.080897816	0.08033454	0.073051095
238	0.0131795425	0.059765063	0.15701854	0.09543066	0.13723937	0.13880575	0.088845626	0.014614151	0.00034594722000000003	0.043667927	0.25545645	0.18989775	0.22218001	0.09932552	0.25480616	0.04998023	0.046831875999999995	0.087280765	0.27638644	0.19059521	0.02378816	0.18161885	0.1289606	0.060927153	0.046499900000000004	0.05908981	0.013936463	0.029738117	0.18032618	0.14241517	0.21770076	0.15865585	0.2761234	0.17004146	0.20355302	0.07371761	0.044816262999999995	0.04638975	0.1460445	0.0687574	0.04856158	0.07779361	0.21628398	0.09934709	0.060721286	0.07822672	0.24315241	0.032755025	0.040499903
239	0.012470476999999999	0.013261276	0.007236731999999999	0.03736234	0.06475672	0.100071415	0.13228461	0.010070404	0.052093547000000004	0.13655636	0.04405981	0.04393588	0.08371646	0.004343856	0.12657759	0.14425495	0.040149104	0.035286527000000005	0.21161218	0.08829413	0.07937240599999999	0.08786788599999999	0.0175155	0.04046122	0.065519854	0.038698953	0.0028998115999999997	0.0666344	0.14149638	0.06219824	0.014202583000000001	0.11129766	0.029419558	0.04897142	0.09785041	0.02853206	0.1698558	0.020224046000000002	0.20867112	0.055392165	0.029389912	0.04604543	0.09851837	0.053231157	0.08182616	0.010497471000000001	0.07293474	0.0008629374000000001	0.076370336
2193	0.07848968	0.1936881	0.06471432	0.09357403	0.094373345	0.03864359	0.11717484	0.35646690000000003	0.10295096	0.10573232	0.14679378	0.21533513	0.06829277	0.21625063	0.014451751	0.007882343	0.07790922	0.19283928	0.029269855	0.03997091	0.08211994	0.029839981	0.24872279	0.095298566	0.0389115	0.17995605	0.33862892	0.059776515	0.046707194	0.051624015	0.10574363	0.0071110353000000005	0.25626615	0.12595855	0.11628847	0.12845327	0.05552426	0.13677832	0.058039865999999996	0.060739725999999994	0.08802855	0.18877548	0.07184118	0.025832117	0.021230292	0.048466012	0.17174141	0.14250457	0.0077813584
4909	0.23598926	0.14840874	0.08718328	0.11995909	0.021134939	0.2564684	0.0069484115	0.12343642	0.30538666	0.04229922	0.01176841	0.18696336	0.15336683	0.23516643	0.07012703	0.043056548	0.08951929	0.1321072	0.10306346400000001	0.11033108	0.103476115	0.019864365	0.08581695	0.077813596	0.14255711	0.054898348	0.13563612	0.09437311	0.07775801	0.044250425	0.05363987	0.023357635	0.18344802	0.11662172	0.20073675	0.112576984	0.028513607000000003	0.123138115	0.10195762	0.05524824	0.048563052	0.109837525	0.09696995	0.09840560000000001	0.038609582999999996	0.018442642	0.09302604	0.082273185	0.06299855
4908	0.23542823	0.19055398	0.11960232	0.19980401	0.05416477	0.27469042	0.13825312	0.18633838	0.17306882	0.09629753	0.019589365	0.16535035	0.1555103	0.18781509	0.12295645	0.13374269	0.022568513	0.00047666392999999997	0.033119507	0.13978526	0.10444151	0.12574048	0.06542732	0.11068959	0.21601851	0.1921817	0.16983232	0.05657882	0.056496713	0.069218785	0.12032287	0.005057511	0.09664415	0.26721382	0.14755891	0.07885409	0.023652662	0.11044231	0.06578301	0.02122588	0.064345285	0.09471784	0.09648496	0.06050189	0.032346606	0.07462150000000001	0.116059035	0.024055097	0.026503552000000003
4905	0.11582432	0.024482913	0.011877468	0.1841099	0.0072037335	0.31535512	0.18298066	0.017222698999999998	0.2041575	0.11620793	0.061382945999999994	0.11609028	0.31588805	0.17495082	0.19393624	0.08191998	0.04353651	0.057202525	0.27926475	0.23265532	0.06016398	0.15699954	0.011696910500000001	0.116622925	0.11919512	0.17072774	0.070258215	0.047612928	0.08905377	0.058982997999999995	0.05984867	0.16311273	0.11061917	0.13837397	0.16615838	0.051259056	0.1023697	0.06489299	0.10976818	0.09430592	0.0056491476	0.0021402920000000002	0.19301161	0.058534697000000004	0.02699901	0.05309418	0.16804263	0.031432804	0.12445329
1662	0.0838115	0.035246663	0.13481072	0.018408561	0.0914648	0.194011	0.073930636	0.103840575	0.06250341	0.0688539	0.10844719400000001	0.032648664	0.16361189	0.032192200000000004	0.16409074	0.094807625	0.01293062	0.038230196	0.20251095	0.18480608	0.10824846	0.18708506	0.016133553999999998	0.10215817	0.18655507	0.056748815	0.023356784	0.15650243	0.10144559	0.06547204	0.07068189999999999	0.098996	0.16174941	0.16828348	0.10236932	0.25690898	0.15693288	0.17663932	0.09904254	0.15113328	0.026189711	0.06912761	0.04910277	0.09445806	0.18956372	0.044784597999999995	0.011245671	0.024074176	0.053978402
4906	0.17222814	0.017502965	0.07922584	0.11848361	0.0748239	0.29691303	0.10429433	0.054784677999999996	0.21265341	0.11353619400000001	0.023279248	0.26014477	0.16301398	0.12394598	0.035891026	0.012411067	0.04760504	0.051834013	0.1309243	0.07244937	0.08249524	0.055637742999999996	0.011308946	0.00753902	0.1618835	0.05017095	0.21185064	0.008421324	0.055036537	0.14293645	0.036302499999999994	0.043017477	0.11203481	0.057389703	0.10478124	0.031618413	0.02167201	0.10158881	0.034167603	0.02708348	0.030897334	0.12674926	0.13634920000000003	0.089956224	0.0007011127000000001	0.062153354	0.08040465	0.029184033999999998	0.048833612
4900	0.084421165	0.020500189	0.16743883	0.13752455	0.14693739	0.20601165	0.08769122	0.043463133	0.1770815	0.20771122	0.042557045999999994	0.22743882	0.095847875	0.23140012	0.057700805	0.05184844	0.12220234	0.038365588	0.24043715	0.036377117	0.16358621	0.042304117	0.052857577999999995	0.10345526	0.16143408	0.00710374	0.12546629	0.09619166	0.046147134000000006	0.105803214	0.08569256	0.041329585	0.08246575	0.07994947	0.024489965	0.056516	0.06273633	0.080379345	0.011336569	0.087118566	0.06292156	0.081166	0.19864348	0.038914807	0.017948909	0.034385093	0.069952555	0.089894935	0.073243216
4903	0.1975711	0.14172876	0.13358262	0.073606685	0.036702786	0.2810228	0.013144416	0.21975867	0.13152149999999999	0.050094455	0.04820868	0.28410748	0.08373570400000001	0.14864615	0.01027466	0.04950895	0.059550077	0.22346392	0.15313691	0.087461844	0.13884321	0.08304058	0.17338356	0.101573125	0.13385970000000003	0.112899855	0.21554407	0.022741195	0.065271646	0.0046095625	0.08417468	0.0054476513	0.14668892	0.020294277	0.04011412	0.09561613	0.051221255	0.040889345	0.03886819	0.0073834527	0.03126835	0.08996521	0.16302931	0.042751025	0.088241115	0.019997328999999998	0.16901408	0.052270345	0.042871892
4902	0.26780555	0.18331935	0.046313386	0.1578595	0.16510215	0.26011628	0.07802108	0.27051428	0.32887238	0.0024964213	0.07643661	0.40485668	0.20384522	0.33996606	0.006692081	0.033130415	0.14900619	0.18162993	0.07102768	0.12127627	0.06715807	0.10758756	0.24415405	0.010738253	0.18543562	0.22495059999999997	0.31123587	0.03180681	0.07953234	0.1420824	0.2680057	0.08334007	0.27913737	0.17978847	0.19076268	0.0016000234	0.07364082	0.1906356	0.056139544000000006	0.039284725	0.04573579	0.09723799	0.3118631	0.007998684	0.07257711	0.06262929	0.2616595	0.053593445999999996	0.020699283
5186	0.016889531	0.058144342	0.06104646	0.009600414	0.08817507	0.08409683400000001	0.22825259	0.18304579999999998	0.027840285	0.18571728	0.24754588	0.014039692	0.051528104000000005	0.019285483	0.20473522	0.05357337	0.05459129	0.060815915	0.17395985	0.14721411	0.11956295	0.056922138	0.060166553	0.035326082	0.059545577	0.03746312	0.006507461	0.07388868	0.23269653	0.06715764	0.12753385	0.23880485	0.001515565	0.07920261	0.10400833	0.15756148	0.099626645	0.055405594	0.24043444	0.039844952999999995	0.07173011	0.13640231	0.32624745	0.21025819	0.02186369	0.036836736	0.11819959	0.032409795	0.09495275
5184	0.035451498	0.08997823	0.056036413	0.21988747	0.042301923	0.2806071	0.10253656	0.14394885	0.019247688	0.07989681	0.1646297	0.14198312	0.24692169	0.26348790000000005	0.27062076	0.04575615	0.11091761	0.010993353	0.18747376	0.042055077999999996	0.036216646	0.25994998	0.032944127999999996	0.09115559	0.07866257	0.23495318	0.07841653	0.03660881	0.061245475	0.06652066	0.25026816	0.27360854	0.1932944	0.29737714	0.20177583	0.0032583023	0.032069407	0.08173261	0.08548176	0.108414635	0.009570366	0.11398102	0.12367379	0.039730627000000004	0.03959863	0.15745445	0.14769398	0.021664906	0.027931273
5185	0.11612965	0.08185086	0.25060314	0.02099735	0.037760712	0.032944717000000005	0.29376537	0.13877372	0.026498012	0.24370283	0.32770663	0.04242687	0.18891367	0.04449264	0.2695804	0.051468894	0.014522823	0.07110198	0.119114205	0.23873952	0.088975556	0.22726549	0.08306441	0.07635261	0.19422507	0.029012497999999998	0.09961821	0.10041894	0.17461896	0.06481131	0.06699619	0.30740267	0.13741593	0.30887659999999995	0.13954613	0.16632366	0.089365736	0.26920956	0.18408650000000001	0.10419479	0.07935868	0.029426928999999998	0.16669379	0.15989894	0.18013549	0.06455843	0.043417696	0.019185513	0.12793988
5183	0.06552378	0.003930648	0.079725504	0.29593894	0.08566431	0.2174326	0.17843512	0.09071825	0.00018482561999999997	0.15084857	0.23578694	0.08933954	0.2749629	0.18074341	0.24647671	0.03745479	0.00961687	0.09606949	0.19691421	0.11556812	0.0013627466	0.29145876	0.09510973	0.08816178	0.018881757	0.16983366	0.028773066	0.06188248	0.14880020000000002	0.061586632999999995	0.15928677	0.28769416	0.30246443	0.23110419999999998	0.08291799999999999	0.005964645	0.022039384	0.14797208	0.16785061	0.22274351	0.08306928	0.060698614000000005	0.33134472	0.0047580404	0.000516722	0.1309663	0.049079813	0.0990884	0.03363344
5188	0.029509507	0.0100666005	0.03767375	0.16461006	0.064541474	0.057470962	0.109366015	0.043187797	0.08087404	0.15070379	0.10998314	0.110145606	0.10873609	0.07674216	0.023157101	0.05038002	0.15053117	0.039071385	0.12517533	0.01606506	0.09160825	0.11858510000000001	0.21367234	0.13285682	0.08819664	0.071325004	0.012421976999999999	0.23255248	0.054038048	0.06878024	0.12602742	0.22998936	0.08615784	0.09593865	0.028074484	0.01761914	0.021306118	0.071793176	0.12318683	0.037129972000000004	0.11682329999999999	0.14726254	0.33348006	0.03708416	0.019250486	0.025226828	0.049382052999999995	0.11380573	0.1330544
4277	0.12415406	0.11761445	0.18516192	0.0037125684000000004	0.15303634	0.06372989	0.14288932	0.0033685304	0.004245339	0.021918816	0.15884492	0.08525649	0.07599134	0.019790582	0.19535078	0.09185845	0.096258625	0.08187146	0.051143635	0.19263552	0.18881422	0.01784861	0.14369820000000003	0.16819687	0.08226681	0.14271107	0.04429884	0.18406853	0.23337139	0.2234449	0.08524387	0.22427785	0.13674492	0.11198461	0.19347894	0.26215586	0.11782289	0.09361168	0.084962174	0.14115205	0.07956715	0.14385322	0.025921442000000003	0.181686	0.2725715	0.16827244	0.07946046	0.09976891	0.22258227
4276	0.18742794	0.06660141	0.079952516	0.14484441	0.10071351	0.18452796	0.28588179999999996	0.04753685	0.015334703	0.22731289999999998	0.17838722	0.089195855	0.2630127	0.16598523	0.14853373	0.18613087	0.041113146	0.094963655	0.16155803	0.08036183599999999	0.11211135	0.11866769	0.039919928	0.13928026	0.23778273	0.12820703	0.17680934	0.08897358	0.10286803	0.07028523	0.039700545	0.09853367	0.12774652	0.20895502	0.085767694	0.055202916	0.13725361	0.23425049	0.20225063	0.0035439425	0.051878266	0.08647546	0.05860153	0.041494176	0.106751665	0.06304680000000001	0.058607097999999996	0.04404252	0.15998929999999997
4275	0.027125135	0.04572712	0.05431293	0.06964311	0.13564277	0.066274665	0.15554552	0.07778372	0.051651787000000005	0.24276298	0.19104242	0.054421667	0.23912033	0.10833497	0.19216	0.007211844	0.13298479	0.02945131	0.08265148	0.1650247	0.27318656	0.18162706	0.006737177	0.011376994	0.13050872	0.089926615	0.13546178	0.08428560000000002	0.04712623	0.12498965	0.039500427000000005	0.17876726	0.15745044	0.22741733	0.06769234	0.47419873	0.05839631	0.21673113	0.09217887	0.013077426000000001	0.007711361999999999	0.060014255	0.13892269	0.22147994	0.10100952	0.22133662	0.12690426	0.11821152	0.06546605
5501	0.002092449	0.078854576	0.20036682	0.340098	0.0036296341999999997	0.15071732	0.23663393	0.07646330400000001	0.013224979	0.25474674	0.11941427	0.024555182000000002	0.34443185	0.08564046	0.279012	0.1309363	0.00021870619999999998	0.104946576	0.20484158	0.18412492	0.073817566	0.3541337	0.07531241	0.20470867	0.06942646	0.094998464	0.07947914	0.028076442000000004	0.19430423	0.020237073	0.087042704	0.29444003	0.21177176	0.27075845	0.14046295	0.15509811	0.17467415	0.12139471	0.23403716	0.20255914	0.09567979	0.0100060105	0.038372964	0.18923014	0.22257215	0.2803098	0.093876734	0.16615713	0.06969369
4272	0.061119005	0.02730987	0.04309353	0.13300228	0.0072026793000000006	0.22417477	0.0053365732999999995	0.09457456	0.18490711	0.05699773	0.25514296	0.18400067	0.20418820000000001	0.26334876	0.12537791	0.06337482	0.07330930000000001	0.024629592999999998	0.15977028	0.11889599	0.10364685	0.13208574	0.008480483	0.07836333	0.00694573	0.07996151	0.08459992	0.059627384000000005	0.07171157	0.056640315999999996	0.17978184	0.17504862	0.29203784	0.15481275	0.19432893	0.022435782	0.03208823	0.1383819	0.08854911	0.17110614	0.01705867	0.06290753	0.22313917	0.013402376	0.07019210000000001	0.058220085	0.14532116	0.04011486	0.013868103
4271	0.061492994	0.014003116999999999	0.13613842	0.25181615	0.20470136	0.13449183	0.26285136	0.05499822	0.09803936	0.3058821	0.20409411	0.015095366	0.11885714	0.07686879	0.19434299	0.12653103	0.15201235	0.10598751	0.12923431	0.16427946	0.06047044	0.1826886	0.1033595	0.19729388	0.23868662	0.12708077	0.069898926	0.0791911	0.19849277	0.025618277000000002	0.10015024	0.29427493	0.07647286	0.15126564	0.056922615	0.10088646400000001	0.22078273	0.12523462	0.25711402	0.21413553	0.19031679999999998	0.0010118375	0.2373176	0.24593118	0.22412384	0.18968627	0.0848211	0.27210736	0.15799361
4270	0.025542516	0.11905954	0.07011126	0.23822676	0.054880242999999995	0.081002116	0.051094636	0.04081834	0.15268584	0.1833155	0.14531972	0.005088502	0.10619475	0.16865763	0.16121525	0.016433626	0.14531241	0.05579999	0.1266634	0.036044437	0.16308175	0.12182822	0.119263574	0.20562014	0.12484334400000001	0.014494488	0.1059412	0.076105155	0.1435116	0.012172371000000001	0.1332142	0.24743913	0.09177111	0.13906527	0.19326295	0.22001643	0.16842581	0.16048592	0.10215485	0.08681112	0.14829114	0.0007525510000000001	0.13666582	0.26709148	0.17138570000000003	0.25060377	0.06731072	0.23196827	0.21036157
3478	0.038366877	0.03903354	0.15925764	0.11198582	0.25426102	0.106081516	0.22191444	0.018612772	0.09347462	0.20362923	0.11385237	0.001406528	0.14734195	0.021268072000000002	0.09351577	0.25410086	0.047809042	0.058655507999999995	0.20462629	0.07794222	0.019150615	0.17424482	0.016948525	0.13767563	0.16315627	0.02119299	0.04235421	0.032621816	0.15846376	0.07418727	0.076737374	0.07569114	0.11267732	0.07241347	0.072304204	0.040227544	0.30398706	0.12658179	0.35739157	0.2706269	0.008263834	0.02839522	0.0264697	0.07942624400000001	0.12561788	0.09342606	0.021690119	0.124943815	0.19465518
5506	0.12560916	0.058311265	0.06146192599999999	0.1043096	0.0573737	0.32563514	0.20474921	0.1161711	0.059361905	0.10702819	0.103003114	0.040542744	0.374566	0.07537000599999999	0.26149917	0.13583317	0.13437939	0.031883907	0.42413828	0.21441498	0.22729695	0.19045486	0.13110851	0.14985320000000002	0.104857385	0.021043392	0.08565344	0.09406838	0.18552107	0.04217364	0.026330093	0.14001489	0.20080672	0.19947231	0.20731649	0.32038638	0.28266466	0.24671334	0.26243779999999994	0.06468213	0.075096056	0.12962027	0.04439622	0.07538977	0.24944411	0.12380549	0.054691027999999996	0.0293841	0.22423401
4279	0.02314011	0.04784204	0.12891859	0.05847742400000001	0.09954926	0.03974525	0.023342937	0.15693843	0.050925422000000005	0.18349326	0.015153941	0.07212729	0.045157425	0.1939094	0.10515044	0.32901552	0.09170891	0.015001432	0.2546739	0.072254285	0.047172338	0.0034195744	0.08993435	2.9243529e-06	0.047200438	0.17435382	0.059412337999999995	0.0422817	0.2709341	0.008969787	0.003003799	0.008820718	0.07585693	0.061772883	0.0032970542	0.034109704	0.3909347	0.10773516	0.3797264	0.101182215	0.073552325	0.15580843	0.07957937	0.08563989400000001	0.2326393	0.020800535	0.059909735	0.118293904	0.17077123
4278	0.16716999	0.06291641	0.046283193	0.09145106	0.29962087	0.22342607	0.2594973	0.09771312	0.073973596	0.119731456	0.18372084	0.117061526	0.17260289	0.08164579	0.10042933400000001	0.26430297	0.07648364	0.060444437000000004	0.33594388	0.22172489999999997	0.09589131	0.060284726	0.01173648	0.10499491	0.21016186	0.029926157999999998	0.13574502	0.11026015	0.21183395	0.13975757	0.16989143	0.07813808	0.19992816	0.09259861	0.16715401	0.13153312	0.2784509	0.12768286	0.26406825	0.19526513	0.035010926	0.08507205	0.01794116	0.012279818999999999	0.17603856	0.0047572395000000005	0.020917926	0.114447035	0.22441190000000003
356	0.008218773	0.06828728	0.049619656	0.15830885	0.07763792	0.13376668	0.15445194	0.059599802	0.056640405	0.22999588	0.09772263	0.030916687	0.12672983	0.0582994	0.01297064	0.054589555	0.06432155	0.06543442599999999	0.07121535400000001	0.030170765	0.17487213	0.1396064	0.108167574	0.09947612	0.17705894	0.18406415	0.22830594	0.016978027	0.0054482956999999995	0.09812027	0.013496069	0.16962177	0.10614313	0.08292196	0.0042824429999999995	0.016098313	0.05670235	0.09199043	0.08278765	0.18024349	0.054258928	0.01719146	0.08801374	0.06053836	0.04465925	0.08307174	0.11040112	0.15136644	0.19820651
5056	0.033312727	0.012959465	0.11494117	0.082722135	0.07685365	0.27319762	0.09079	0.009181759	0.16338584	0.042849004	0.18251237	0.08726058	0.12711024	0.087386966	0.24398398	0.14325868	0.054438908	0.0969693	0.23908448	0.21778667	0.04402995	0.15215753	0.038566086	0.015889019	0.028489571	0.14663666	0.12756787	0.08828515	0.14188504	0.20554525	0.13525543	0.12556241	0.20452324	0.05766451400000001	0.08773450599999999	0.18688104	0.19819424	0.08043824	0.17854828	0.16052073	0.0060215257	0.072686024	0.08163631	0.14923814	0.04381997	0.06888833	0.07330054	0.09565419	0.058445595
5618	0.068882465	0.05993168	0.08090182	0.109563395	0.03186743	0.010521431999999999	0.02414367	0.02513433	0.28243703	0.014299776	0.07476834	0.099845216	0.005974991999999999	0.023200804	0.018403284	0.059268318	0.39264083	0.029959606	0.0025465898	0.05334057	0.16137439	0.07458289	0.24212831	0.05581821	0.007130037	0.12784284	0.04024357	0.05626239	0.05530389	0.16869089	0.08549964	0.019199312	0.120915525	0.03394347	0.059293315	0.19844228	0.01281481	0.11647934	0.031205764	0.02100372	0.20910889	0.07224761	0.31921214	0.14608599	0.13011277	0.01019739	0.09673047	0.115137845	0.053768285
5617	0.045920725999999995	0.09831652	0.17870118	0.061065495	0.12600362	0.06838073	0.07413072	0.14173701	0.27774245	0.03274788	0.025802769	0.23154768	0.085651405	0.12548074	0.0778635	0.031639113999999996	0.22532311	0.18849257	0.043283496	0.071660995	0.10202636	0.08712264	0.22908449999999997	0.07733521	0.06052889	0.010760003	0.13584852	0.05762776	0.045333423	0.25003415	0.14106277	0.032037422	0.08907183	0.07631282	0.12811714	0.10172427	0.05302222	0.016629528	0.061652433	0.090956286	0.16284688	0.1548503	0.27511376	0.14513713	0.10521713	0.024860702000000002	0.21869037	0.08491833	0.13361093
5614	0.14262149999999998	0.024016617	0.19681065	0.01882399	0.13400109999999998	0.16055351	0.044555895	0.13807318	0.32638064	0.1426186	0.11189736	0.3748092	0.09508656	0.28978842	0.071308725	0.10953498	0.30549192	0.08825448	0.07011252	0.013968285	0.14098759	0.09295185	0.23092215	0.02028988	0.19053537	0.108125836	0.1348009	0.10520117	0.04397671	0.10034154	0.19597825	0.14127259	0.23036824	0.036286604	0.06701495	0.0024467893	0.0608686	0.16641898	0.05241157	0.02568993	0.12028439	0.01709202	0.40121209999999996	0.041151732	0.15891044	0.06888063	0.21517874	0.050725408	0.06476946
5615	0.045601428	0.032035366	0.15172736	0.03663697	0.08067929	0.029822774	0.11387349999999999	0.053074285	0.18698585	0.046930067	0.03660441	0.2092779	0.0149568925	0.04969634	0.019570123000000002	0.06845547	0.13128924	0.13583018	0.088450275	0.050762713	0.16912082	0.10950178	0.2486945	0.22268559	0.046051912	0.0074081784	0.022178412999999998	0.02481223	0.018496037	0.22344506	0.18136986	0.02866712	0.12399475	0.09414604	0.08344826	0.010283583	0.100403264	0.033584945	0.09904310000000001	0.025228556	0.16015309	0.094804145	0.30985972	0.03450838	0.11748263	0.08429821	0.1612533	0.041541196	0.059015705999999994
5612	0.07627907	0.08107772	0.07872894	0.12333627	0.202939	0.24468404	0.08649175	0.14660282	0.10802273	0.089547195	0.15201917	0.22507676	0.17076334	0.25106716	0.23240316	0.13049245	0.05144439	0.17500192	0.20458227	0.085693136	0.045821268	0.23001316	0.06649564	0.018931156	0.101113595	0.09208612	0.1066065	0.010570521000000001	0.07565884	0.10754752	0.1486691	0.097523704	0.19118209	0.07752053	0.13710979	0.02099689	0.1029118	0.12380098	0.27625759999999994	0.1510671	0.113836214	0.024477132000000002	0.23738271	0.17711756	0.005917549	0.030294362000000002	0.30186033	0.16323164	0.12796661
5610	0.029342662999999998	0.060758695	0.07180727	0.1161923	0.051310197	0.12288304	0.06212811	0.01228567	0.2085399	0.04896824	0.06487547	0.21815309	0.061360545	0.0510754	0.05698008	0.059657514	0.06014899	0.11608176	0.22203742	0.020734513	0.09257594	0.011793116999999999	0.08205371	0.17396013	0.036729574	0.06613608	0.09521977599999999	0.02756055	0.021477789	0.08029794	0.19185734	0.046839162999999996	0.047869086	0.14628237	0.101319395	0.06343087	0.15258098	0.020943806000000002	0.19421177	0.014966226000000001	0.051123872	0.15560089	0.27117905	0.066228345	0.04016372	0.12547064	0.06358202	0.04821256	0.09671159
5611	0.047128774000000005	0.10056084400000001	0.110675395	0.123849146	0.06286416	0.11923141	0.059924815	0.0792122	0.24408764	0.084871255	0.04134806	0.24917851	0.17455673	0.16292521	0.06759149	0.08178088	0.29872566	0.053652085	0.1918123	0.08958985	0.1129366	0.1324003	0.1331233	0.05134709	0.037156377000000004	0.15724239	0.16583067	0.07852196	0.009844951	0.113439105	0.19352466	0.05617163	0.17482442	0.14277485	0.14427465	0.15049134	0.005844009	0.10839051	0.06556297	0.06079074	0.20940438	0.008126135	0.41585618	0.16589120000000002	0.12206656	0.027483982999999997	0.17070425	0.027385805	0.05745609
1978	0.05130332	0.032845553	0.087192655	0.06490573	0.08677006	0.030959500000000004	0.033226635	0.08888224	0.040767923	0.10520248	0.20362478	0.07369769	0.058936533	0.022688952999999998	0.14767343	0.0037625106	0.12758107	0.04794666	0.022374414	0.042299237	0.10464357	0.10346717	0.04158199	0.025639517	0.044448793	0.044352885	0.01656002	0.079713374	0.040676262000000005	0.00620205	0.16523862	0.16098744	0.017354053	0.27482995	0.10029035	0.1743183	0.07168089	0.12307791400000001	0.11361694	0.012554253999999999	0.02119313	0.15841225	0.1294443	0.15443584	0.041946172999999996	0.003387927	0.012432219	0.0045666974	0.08908275
128	0.07920759	0.03069973	0.078924745	0.10517602	0.09299593	0.2975909	0.082121685	0.049408898	0.021725602000000004	0.18515384	0.24571621	0.13349268	0.21423985	0.09988877	0.14765777	0.08904361	0.006630691	0.04970288	0.30011594	0.13817424	0.10901468	0.122837156	0.06069657	0.09017389	0.09118962	0.016279519	0.014842006999999999	0.11265281	0.21352391	0.024298025	0.09659155	0.20432020000000004	0.16124439	0.029747577	0.1478108	0.09032832	0.14491427	0.06322211	0.29336345	0.16734022	0.039984383	0.03209234	0.23346785	0.07536214599999999	0.01844946	0.0074410727	0.16372812	0.04887251	0.14432332
124	0.006316464399999999	0.025626186000000002	0.16220734	0.09430112	0.07447692	0.08355514	0.20899941	0.117452905	0.009441371	0.21084265	0.32443824	0.094628274	0.19625889	0.10574444	0.26932836	0.11172832	0.01628591	0.0632453	0.14823957	0.1251235	0.0018180916	0.16281052	0.023761177	0.07249404	0.13049784	0.009622762	0.08903833	0.17228954	0.25605100000000003	0.06613618	0.00028346572	0.3065442	0.025705292999999997	0.061956592000000005	0.12320989	0.13640228	0.19645841	0.1845985	0.33207715	0.26324028	0.0076952036	0.092218384	0.028836286000000003	0.24197510000000003	0.24557516	0.14057001	0.110950336	0.18031612	0.09949569999999999
1972	0.024570882000000002	0.030820403	0.04437463	0.036815967000000005	0.13490142	0.004848943	0.13145162	0.11678164	0.04044698	0.13333689999999998	0.2539996	0.10732402	0.13126871	0.04723714	0.2453259	0.043083526	0.12466789	0.092538215	0.095305674	0.22557631	0.19539820000000002	0.15845937	0.014262431	0.021846186	0.05350823	0.02587648	0.0547509	0.093338616	0.12106212	0.08970771	0.08075893	0.2053176	0.12349633	0.26361840000000003	0.06889907	0.36931518	0.099744365	0.20596981	0.08778504	0.018788911000000002	0.026172146	0.07394492	0.24339342	0.18681172	0.060855083	0.047115803	0.0013352325	0.020257939	0.07917593
126	0.09563029	0.12261369	0.008576135	0.017226903000000002	0.29195297	0.17969294	0.07269807	0.11323437	0.22638178	0.029270021	0.22407936	0.27859762	0.14869781	0.25034806	0.09843677	0.1515352	0.028485384	0.18603116	0.22185957	0.15552053	0.05533443	0.07006326	0.10465771	0.036281098	0.012349398999999999	0.011944892	0.07397197	0.12742114	0.21603917	0.2886939	0.19878185	0.14068729	0.26493979	0.017045692	0.26705409999999996	0.101332776	0.16487196	0.2331877	0.28539452	0.14739768	0.05715487	0.09841180000000001	0.07568137	0.25327277	0.14295697	0.15031308	0.26402932	0.17466025	0.1172223
1970	0.03310246	0.0105240755	0.13096774	0.02869545	0.037022467999999996	0.09163834	0.09110827	0.22201817	0.028779387000000003	0.21874477	0.2705009	0.08497505	0.08671482	0.025055641	0.28134003	0.038968362	0.058449607	0.03134834	0.20515266	0.20542851	0.22009352	0.1263965	0.1434902	0.017033275	0.08365525	0.08377971	0.100285776	0.21745166	0.27663267	0.0799984	0.07237758	0.17033464	0.17239743	0.16097051	0.11165826	0.3270818	0.19000232	0.2001052	0.28106895	0.06709086	0.01127839	0.0047785174	0.13909417	0.20120284	0.20369716	0.08683501	0.017217033	0.0187101	0.1368809
120	0.09135358	0.04345239	0.18619779	0.16592588	0.20407179	0.21857075	0.19508293	0.057259335999999994	0.011858690500000001	0.16918212	0.2892478	0.061905388	0.1704649	0.12854114	0.29524267	0.2617131	0.050417364000000006	0.05126109	0.3167377	0.20861198	0.028637592000000003	0.22636299	0.01943047	0.08801569	0.13243178	0.06969604	0.143352	0.071040116	0.24705021	0.12516506	0.14379707	0.16008133	0.25280613	0.085484676	0.09851692599999999	0.050257962	0.24240573	0.14948061	0.37452853	0.17328645	0.038158868	0.052735105	0.13683307	0.09687123	0.1334846	0.082493216	0.13512152	0.18306270000000002	0.02773678
3871	0.1156698	0.039864797	0.067230314	0.09525798	0.08106275	0.17276573	0.07851882	0.06862807	0.1676403	0.17325631	0.055333067	0.19400823	0.14698434	0.10600956	0.090916485	0.10717926	0.08606647	0.037046757	0.19406083	0.2042911	0.15705347	0.11076768	0.013995769	0.13523282	0.09313621	0.18058687	0.16774844	0.0017079334	0.011895541	0.047151152	0.06646135	0.057231396	0.22860329999999998	0.20069931	0.024738539	0.11607335	0.102468565	0.15801525	0.123770714	0.03204622	0.13760301	0.07235286	0.17517114	0.072478846	0.008202706	0.10704969	0.07515668	0.14506409	0.07712935
122	0.015990143999999998	0.085329324	0.1602575	0.055377036	0.030605282999999997	0.13023044	0.08384511	0.09374416	0.01700224	0.09073235	0.19449674	0.06360528	0.19795434	0.04282087	0.20729274	0.10929671	0.14277032	0.02890557	0.27101237	0.18048088	0.0065249847	0.1595136	0.06760342400000001	0.006257604	0.11553929	0.0006666663	0.043171167	0.14833337	0.20872775	0.056985136	0.021558134	0.20613483	0.15867123	0.04067412	0.26034832	0.10863677	0.16497725	0.123004995	0.28950876	0.21993805	0.056215744000000005	0.09118451	0.009622939	0.27739559999999996	0.20044406	0.117744535	0.13172425	0.042770866	0.12489547599999999
1974	0.11775833	0.0038746474	0.22634518	0.15007806	0.11276311	0.03871244	0.12561072	0.029789712000000003	0.04804688	0.18111436	0.31444365	0.031012066	0.24732222	0.16917056	0.3285666	0.015202558	0.1207838	0.073905654	0.087251194	0.23385529	0.06978664	0.23410794	0.05562947	0.16558126	0.14507619	0.05088208	0.0073012263	0.10549957	0.11796318	0.092627734	0.24567243	0.37051266	0.18942448	0.39099902	0.17993025	0.27125373	0.0098961815	0.26260346	0.05829019	0.034192099999999996	0.15453449	0.04075827	0.20613146	0.19820334	0.0830906	0.20205367	0.07796405	0.029277261000000002	5.1565470000000004e-05
4871	0.16756004	0.12126054	0.10842925	0.07445434	0.041887812	0.079930246	0.2692806	0.10005073	0.12256804	0.2559488	0.20787889	0.15045011	0.21932739999999998	0.27335954	0.20626971	0.024651706000000002	0.021149129	0.02867664	0.08834498	0.29770672	0.110939704	0.17775634	0.18663248	0.11116697	0.13727406	0.12603977	0.15484798	0.13646102	0.17343591	0.04202752	0.05202991	0.17855762	0.19789165	0.21171507	0.08365925	0.058675807	0.021293372	0.26197487	0.09481725	0.013147134	0.00768139	0.12257217	0.20215544	0.086163715	0.099824324	0.19000845	0.16394146	0.004475333	0.06307581
4697	0.13313606	0.020160524	0.09568752	0.029266274	0.18727420000000003	0.11413957	0.2091016	0.0058316104	0.0686967	0.1561939	0.2140369	0.084514484	0.05415485	0.12187403	0.26242447	0.106790975	0.0048674406	0.059065595	0.23646460000000002	0.16953073	0.029840092999999998	0.20726192	0.06357476	0.10150772	0.19314504	0.036991324	0.11884488	0.19858789999999998	0.25249454	0.09209323	0.061218817	0.14830828	0.1655307	0.01394131	0.07303044	0.059936862	0.16482438	0.23466322	0.23243082	0.23989159	0.015542822	0.14047785	0.09303862	0.13571866	0.13647363	0.10944973	0.1059125	0.022450162000000003	0.006344148000000001
4874	0.02994052	0.016327895	0.044776525	0.08514022	0.01237883	0.18289673	0.084598705	0.038300358	0.14166337	0.11843867599999999	0.07562284	0.10949716	0.06766161	0.07656135	0.10442886	0.06468302	0.04393837	0.06010014	0.1747072	0.13077012	0.10439584	0.11636344	0.03186684	0.07907453	0.09286217	0.005543848499999999	0.034483	0.0907292	0.13989194	0.033265952	0.06581192	0.08621854	0.102909975	0.013706488999999999	0.08291206	0.12161313	0.10644552	0.02726081	0.19434004	0.18025121	0.02212805	0.08918294	0.16802473	0.069445975	0.078433186	0.07577966	0.039812714	0.01984865	0.072141014
4876	0.17598642	0.06564602	0.14004779	0.16027784	0.11198563	0.22218439	0.1949085	0.0050138137	0.12200633	0.2434018	0.102625996	0.061492026	0.26082116	0.15976445	0.14363426	0.033440236	0.07601709	0.022933783	0.19735257	0.20627612	0.06991710000000001	0.25787595	0.06618437	0.15151474	0.11263738599999999	0.16767505	0.09946593	0.14663674	0.07326784	0.051843002	0.030972918	0.18823642	0.18745266	0.23809949	0.1437039	0.07202987400000001	0.026666198	0.21809627	0.03964281	0.017718557	0.14917961	0.104171105	0.123150185	0.07159038	0.041507654	0.020643886	0.037612148	0.031807583	0.103698485
4879	0.1112268	0.07675956	0.006671925	0.16232017	0.0045392355	0.29246968	0.12248859	0.14065132	0.18934602	0.10677360000000001	0.046484835	0.31239787	0.22516488	0.20963755	0.03317363	0.047806885	0.09280714400000001	0.11197206400000001	0.09122417	0.11211777	0.04831679	0.15001525	0.066975	0.07302705	0.164222	0.13710338	0.23124632	0.14267263	0.10303911	0.029597268	0.12512782	0.08009339	0.12024972	0.20261526	0.08229662	0.02735092	0.047592822	0.065645605	0.02145524	0.022292602999999998	0.010399666	0.07531378400000001	0.24632542	0.061309643	0.10920128	0.075402245	0.13933610000000002	0.0027043298	0.018053742
4878	0.082017995	0.040101364	0.009461528	0.08849528400000001	0.042915765	0.30005732	0.08091160000000001	0.07541472	0.22127321	0.09014944	0.06361754	0.09366471	0.19882306	0.05629761	0.24187034	0.22572698	0.047166675	0.0708121	0.38888633	0.17776443	0.19207355	0.08616215	0.03331795	0.082382984	0.107983574	0.05627694	0.02947606	0.024526916	0.16323677	0.16228347	0.07681732599999999	0.073715605	0.116583265	0.15371805	0.15954818	0.09590746	0.30878377	0.10322021	0.18093532	0.086701035	0.033301387	0.10819078	0.09690474	0.14369179999999998	0.102553114	0.0242047	0.01905918	0.007497918	0.23357929999999996
4698	0.0046236617	0.017609253999999998	0.036926825	0.063000314	0.15648097	0.06618437	0.08533048	0.0012392923	0.083226845	0.19440888	0.11496708	0.016183193999999998	0.04772895	0.09073185	0.09042013	0.14304002	0.16274324	0.025622267	0.21205549999999998	0.08047342	0.008505895	0.19580555	0.004006363	0.15764451	0.13470015	0.09713438	0.011171518	0.07852398599999999	0.27921325	0.1307306	0.026883313	0.21123345	0.0625224	0.044706073	0.068763375	0.11261165	0.2696111	0.14838785	0.23317772	0.13241015	0.18219960000000002	0.02319452	0.012227321000000001	0.28099155	0.25303265	0.057302162000000004	0.05143442	0.12181796	0.13677008
3614	0.07812307	0.019937802	0.10894634	0.15309998	0.14298052	0.113562375	0.18745272	0.03983279	0.1217816	0.16538157	0.16271729999999998	0.079846874	0.16313767	0.15781474	0.2337696	0.016024332	0.08915643	0.07886633	0.20122784	0.15495132	0.01412732	0.35784185	0.025307463	0.14224467	0.10545910000000001	0.20543382	0.001859298	0.03492787	0.14736836	0.09256715	0.18333985	0.29102793	0.24762425	0.25120836	0.062105756	0.044213224	0.08192029	0.21368971	0.17549892	0.08798781	0.062310465	0.06679716	0.23300004	0.16094348	0.14956738	0.06589383	0.03244169	0.06783909	0.031197954
3615	0.03461294	0.038008507000000004	0.10887754	0.18526033	0.14581612	0.21292689999999997	0.11818973	0.028805096000000002	0.18752627	0.14709929	0.15894489	0.10743059	0.19681310000000002	0.11633225	0.1746647	0.008214022	0.06706572	0.12127176	0.18938933	0.20603932	0.09580614400000001	0.25493088	0.09370258	0.004642546	0.10572383	0.15610844	0.04607454	0.091544494	0.053397555	0.1892614	0.15356112	0.20283443	0.27531609999999995	0.16178073	0.12276062	0.10930727	0.097838745	0.0707908	0.15647826	0.19008549	0.0649902	0.035335794	0.25328717	0.09206148	0.022547482999999997	0.0035133347999999997	0.056839783	0.15891333	0.06538144
3616	0.07894482	0.030105208999999997	0.19512239	0.25227556	0.029937487000000002	0.052708662999999996	0.28845525	0.047734104000000006	0.005274971999999999	0.2871611	0.27217174	0.14567241	0.21566206	0.26950198	0.3505801	0.06009555	0.019515888999999998	0.04479737599999999	0.15931046	0.22549331	0.049962185	0.39263309999999996	0.03938169999999999	0.20087186	0.17931291	0.17527679	0.09875991	0.1284568	0.16905609	0.10120985	0.00012355857	0.36749655	0.29626957	0.23071910000000004	0.16026473	0.0632699	0.054077484	0.17309034	0.1683706	0.13511556	0.028465267000000002	0.15878527	0.17491898	0.20277335	0.11508851	0.18789014	0.25179276	0.071192205	0.06843986
3617	0.060892202	0.15174483	0.050331272	0.22496402	0.09701603	0.12878872	0.032634288	0.051332332	0.009988101	0.0055013136	0.21055539	0.19536996	0.16040365	0.24305789	0.18699649	0.046256587	0.11363909400000001	0.013045548999999998	0.20642714	0.09167223	0.04787928599999999	0.25068384	0.026378392999999997	0.036455333	0.023596022	0.06497274	0.04758777	0.005572015400000001	0.15703186	0.19009323	0.28863590000000006	0.25858343	0.33070767	0.16663048	0.14174178	0.09199755	0.026409852999999997	0.14110878	0.08714622	0.09263165	0.16712189	0.03680511	0.25294733	0.06688692	0.0536975	0.110393286	0.051847905	0.11710805	0.011448358999999998
4479	0.02063965	0.090346605	0.07728146	0.052472055	0.034978166	0.028269226	0.011152271000000002	0.16174904	0.028681033999999998	0.04692878	0.09560712	0.16071767	0.06451209	0.29784563	0.13128951	0.040478	0.034932476000000004	0.02989036	0.05397407	0.07047012400000001	0.09503302	0.2527864	0.0027538966	0.14311396	0.10741391	0.021702212999999998	0.12756279	0.055267327000000005	0.081054136	0.008936673000000001	0.031971514	0.15265113	0.19156906	0.04481828	0.19905952	0.020418111	0.10732611	0.117348045	0.027696164	0.019966975	0.062484503	0.037008345	0.031871498	0.1027845	0.06644800000000001	0.033075865	0.14425105	0.007099566999999999	0.17338668
3611	0.028369712000000002	0.020599112	0.18535715	0.067482784	0.101279505	0.18650997	0.12185652599999999	0.086550966	0.03314501	0.14093448	0.075856335	0.049436115	0.23745662	0.03590519	0.35439765	0.34260464	0.22359437	0.15311071	0.36872184	0.27634865	0.049492873	0.3447347	0.19395651	0.12421465	0.018545463999999998	0.012989473999999999	0.10301073	0.10450284	0.26255009999999995	0.106119886	0.032733932	0.14111322	0.16731068	0.1625828	0.11455771	0.15789597	0.35379654	0.09353505	0.3319062	0.15627271	0.06433151	0.003942582	0.042969365	0.1557959	0.23467478	0.08207262	0.014071181	0.11647553	0.16442782
3612	0.069877274	0.018111082	0.016271139	0.12611282	0.14513266	0.11649069999999999	0.16702539	0.026641402	0.15371156	0.23541313	0.20504679999999997	0.10051754	0.19288105	0.13310429999999998	0.13666968	0.062352872999999996	0.14317492	0.08561545	0.22824349	0.21240923	0.17754641	0.20615596	0.007467055699999999	0.10373621	0.23012868	0.015033568999999998	0.055757985	0.029908594	0.19682112	0.039140347	0.04741645	0.22845228	0.15011516	0.12775119	0.16706252	0.13837126	0.13469902	0.26701367	0.25362146	0.08029062	0.029819587	0.01768737	0.16192465	0.13669389999999998	0.11911017	0.040941335	0.06804323	0.06951487	0.12883072
3613	0.0900347	0.12399981	0.034720395	0.10690103	0.01577627	0.25404847	0.10658339999999998	0.06856246	0.14507201	0.08807618	0.0051116776000000004	0.20324299	0.049365092	0.15305462	0.14689392	0.0009750500300000001	0.07788282	0.036947113	0.16254556	0.10929774	0.06709151	0.18893795	0.03688722	0.035298545	0.051562067	0.07141456	0.036992796	0.05512828400000001	0.029030333999999998	0.033004463	0.098268315	0.010186101999999999	0.17122352	0.12644151	0.19582134	0.09564468	0.00024562702	0.024300314	0.035693362	0.047960296	0.06031482	0.027784899999999998	0.12932539	0.11549613	0.019571038	0.09469442	0.13749021	0.01321802	0.014032807
4474	0.20630032	0.18242732	0.05815311	0.085616626	0.09747221	0.015036453	0.10579237	0.09138980000000001	0.14186068	0.016715024	0.039014045	0.16884914	0.025443172000000003	0.114482254	0.019222599	0.18348344	0.015120946000000001	0.09009279	0.09688963	0.029393042999999997	1.4910009000000001e-05	0.12042009	0.016271751	0.12609096	0.12079738	0.16971494	0.11387214	0.01901368	0.14888707	0.07115664	0.13367255	0.017774343	0.019752385	0.096423194	0.17504603	0.044804715	0.14934272	0.011346981	0.066955	0.046845313	0.20690632	0.2012225	0.048642106	0.0498598	0.09673612	0.05229286	0.017236024	0.0038569607000000002	0.0032222928
3618	0.14821529999999997	0.04770109	0.04947547	0.028819676000000002	0.018532846000000002	0.31975454	0.02357303	0.019417515	0.25202525	0.034890153	0.034355395	0.16668068	0.17241485	0.158056	0.20996317	0.08250609	0.0027108938	0.056209452	0.26290604	0.2159468	0.01029139	0.271621	0.085434966	0.07627018	0.07219979	0.040327802	0.023299461	0.1206401	0.09162774	0.07778786	0.13341275	0.10122102	0.23777178	0.14611746	0.24501516	0.19568336	0.1373544	0.08811601	0.07322866	0.07834927	0.05581878	0.06748812	0.10394378	0.049641545999999995	0.019007407	0.002824292	0.013067883999999998	0.08222784	0.027225299999999997
3619	0.007045945	0.012825547	0.16693676	0.14225996	0.022307847000000002	0.04416615	0.16820092	0.20739989999999997	0.014338206499999999	0.20577419	0.18095404	0.056754436	0.23300171	0.07097374	0.29109526	0.01991246	0.0013724361	0.14505668	0.1973947	0.26604962	0.08750430000000001	0.377256	0.229296	0.009222504	0.009540495999999999	0.021201157999999998	0.057500317999999995	0.12425698	0.20616489999999998	0.026720282	0.038972743	0.26873863	0.16127618	0.21919416	0.13118462	0.25149804	0.13042304	0.15753876	0.26629072	0.16970143	0.08412043	0.040931337000000005	0.10777812	0.24938008	0.23256420000000003	0.15928486	0.009579592	0.09727266400000001	0.01661655
4473	0.117305666	0.06040597	0.018027041	0.047367387000000004	0.1915746	0.11436503	0.20831451	0.12040236	0.2733659	0.033485934	0.26350364	0.22161992	0.06791563	0.20967406	0.17524864	0.06338942	0.12811366	0.054658618	0.19993804	0.13874824	0.07639882	0.016476274	0.11963211	0.027417242999999997	0.18141478	0.062264495	0.28946516	0.25869536	0.16500327	0.23881373	0.19223168	0.06168644	0.23734288	0.019250318	0.27570959999999994	0.11173644	0.05582569	0.281574	0.19047394	0.06311412	0.08637127	0.012792096499999999	0.19056672	0.18389687	0.032979865	0.10959388	0.23208392	0.07723805	0.077931456
3584	0.14739105	0.13875385	0.12612702	0.18799102	0.11927625	0.05542384	0.07609938	0.14104185	0.25373456	0.12687212	0.17366207	0.14499164	0.14382741	0.21210447	0.105897635	0.06673597	0.30262333	0.21653315	0.11442907	0.038707107000000004	0.0863218	0.10055965	0.09603828	0.04174073	0.03245578	0.17252356	0.121038176	0.06383135	0.026346724	0.18878494	0.14436078	0.18734083	0.13205081	0.21676582	0.21140584	0.20127985	0.119229876	0.22059046	0.0058167763	0.012234958	0.13850839999999998	0.14811066	0.18879747	0.31975842	0.008521991999999999	0.30477909999999997	0.26792404	0.007074123000000001	0.04025114
4679	0.10492626599999999	0.035120472	0.050988853	0.10277051	0.14935553	0.19041905	0.16450587	0.015634764	0.072878994	0.09493372	0.18765566	0.15934545	0.20376757	0.19214772	0.2217815	0.14925578	0.089667104	0.046266638	0.24647978	0.065079905	0.06507142	0.21755993	0.10879058	0.124697715	0.15391539	0.0034398101	0.19411707	0.077358305	0.28043693	0.07729491	0.23148309	0.23885953	0.11289988	0.11335315	0.18554679	0.0007222397	0.18561096	0.31667024	0.29484528	0.13198906	0.034846675	0.028844796000000002	0.094902486	0.11809897400000001	0.16664577	0.10809898	0.041758686	0.06660828	0.117223494
4678	0.14955111	0.029498253	0.06909994	0.11930104	0.21915191	0.2712481	0.09217851	0.08843148	0.20050192	0.04336755	0.20017993	0.28154963	0.21860406	0.3962864	0.27781838	0.06451316	0.05366487	0.016417496	0.27118403	0.24100100000000002	0.0005509835	0.23464867	0.010912443	0.121459186	0.0646752	0.0056179017000000005	0.07732752	0.09663609	0.20075810000000002	0.13581935	0.26075298	0.31310767	0.31494945	0.094023675	0.24335323	0.039284788	0.07112370400000001	0.16794585	0.206011	0.15978520000000002	0.07583575	0.06334117	0.23631969	0.15576589	0.0609029	0.029696123999999997	0.18557066	0.0004896764	0.06652241
4673	0.043368462	0.04943686	0.0047408220000000004	0.06133859	0.13667937	0.21916069999999999	0.20665646	0.008785397	0.15547453	0.11781251400000001	0.17479129999999998	0.13980253	0.14435956	0.16926138	0.11417925	0.10407141	0.07206088	0.008256615	0.27930385	0.11115530000000001	0.034424026	0.1503553	0.11276481	0.119674444	0.12464637	0.0018850993	0.25916576	0.0487506	0.23005920000000002	0.017709296	0.12516385	0.118443325	0.093267426	0.05947321	0.16024534	0.04780173	0.14108779	0.28416622	0.33563578	0.18786798	0.048844777	0.07186491	0.14696416	0.15332727	0.10710610000000001	0.045893338	0.11909394	0.06436698	0.1229327
4672	0.10522769400000001	0.06542294	0.04803916	0.1815579	0.11640674599999999	0.2540001	0.3567958	0.056174412	0.11531754599999999	0.24489535	0.19593495	0.18464781	0.22287223	0.29098192	0.19336432	0.0019861092000000003	6.555766e-05	0.07253414	0.17970544	0.07202268	0.034024768	0.23709697	0.011377236	0.10308741	0.21672693	0.13416784	0.28046727	0.043018907	0.14011300000000002	0.0087435525	0.10260535	0.25614265	0.16025025	0.11541616	0.08557029	0.042425532	0.06590007	0.22611499	0.28995717	0.07104279	0.04985742	0.033028796	0.21985328	0.11061509	0.044082105	0.13833112	0.19069505	0.16316056	0.19961053
4671	0.09836845	0.07112487	0.19923195	0.27212086	0.02517638	0.20423199	0.22623457	0.024469812999999997	0.044222787	0.15303439	0.21711802	0.07339631	0.38394803	0.26674265	0.28788259999999993	0.13107917	0.06561481	0.027381267	0.31083024	0.16897976	0.03986294	0.2827929	0.17741561	0.24444006	0.040907993999999996	0.067920096	0.13510479999999997	0.19389589	0.35011882	0.005887976	0.025552537	0.29406524	0.20324627	0.16122243	0.22576606	0.009319906	0.16523655	0.26448154	0.2639705	0.19235024	0.040477462	0.07422703	0.11688319	0.16693287	0.2677757	0.23472625	0.107629515	0.12287715	0.045981005
4670	0.0055975816	0.039464366	0.008824633	0.13821805	0.1426509	0.21329056	0.20121682	0.061930858	0.0052204337	0.05360788	0.22414666	0.21844589999999997	0.24472052	0.21805334	0.20838237	0.14730117	0.02686195	0.050935782	0.23422061	0.092759386	0.076132424	0.14252202	0.065543965	0.06360003	0.07180926	0.1979504	0.17180467	0.085682124	0.23420789999999997	0.1358751	0.17788248	0.20920729999999998	0.1755909	0.012452446	0.094175845	0.11581269	0.07092449	0.25799012	0.24274716	0.09927675	0.001225351	0.09286981	0.22874522	0.12109866	0.004000257199999999	0.07359806	0.18696867	0.09974261	0.15422663
4677	0.11101022	0.045683123	0.033224158	0.005518077	0.06761677	0.11854400000000001	0.1306063	0.039013684	0.037501197	0.09516888	0.25230128	0.11224025	0.11053086	0.15535851	0.179472	0.101002075	0.17457926	0.021964433	0.25812662	0.10285119	0.09189239	0.11562985	0.13567083	0.16579917	0.005293505	0.0642178	0.12289172400000001	0.15863451	0.38277715	0.043539654000000004	0.10284431	0.08940916	0.15470996	0.046808995	0.17929849	0.0026044154000000003	0.12343381	0.21803735	0.21133497	0.14172675	0.040632407999999995	0.008876588000000001	0.14403388	0.090865076	0.21448416	0.07720777	0.09951751	0.045023575	0.037478145
3589	0.00068664085	0.09783197	0.11161466	0.08499914	0.041752785	0.10852804	0.013961943000000001	0.06217254	0.15087709	0.04138033	0.094179064	0.1332221	0.0771515	0.06732613	0.1310955	0.010131961	0.09595083	0.011541996	0.14235917	0.18431345	0.020064473	0.1296517	0.10424185	0.05155629	0.015957834	0.08224825599999999	0.040333837000000004	0.033697173	0.022974312	0.102941945	0.042990394	0.091168836	0.16607364	0.19127095	0.20473856	0.20606564	0.03321571	0.014114038999999998	0.008932925	0.09748468	0.013206657	0.026220236	0.11938452	0.09350983	0.0036496809	0.04024271	0.13001071	0.01361946	0.016105564
4675	0.027091822	0.06744928	0.019201336	0.05083897	0.118604034	0.1997338	0.13583504	0.0034910012	0.08906995	0.10313969	0.23886143	0.083591715	0.10916708	0.15261836	0.17042542	0.08824379	0.059660356	0.06866911	0.3251145	0.2283209	0.12666659	0.17836486	0.0027789286999999998	0.00270598	0.114013486	0.041251905	0.19829893	0.16675820000000002	0.19743821	0.032355342	0.07419244	0.12192282	0.26002359999999997	0.04982475	0.11203206	0.118252814	0.18314531	0.20245923	0.29597372	0.19487557	0.082671955	0.08230825	0.1186412	0.11433436	0.12014404	0.0034221596999999995	0.11897692	0.17436095	0.10388757
4674	0.07396911	0.049828403	0.036283795	0.046307605	0.06822656	0.19188061	0.087055504	0.020447313999999998	0.14550331	0.16932389	0.16439685	0.15725145	0.08670603	0.18121839	0.0886814	0.041919835	0.07866087599999999	0.04345027	0.19768904	0.12196858	0.16348407	0.17629433	0.06225233	0.06521793	0.14735276	0.072581664	0.12285091	0.012662046000000001	0.09301505	0.0369543	0.09841788	0.15066509	0.15442774	0.036873505	0.05759541	0.07966133	0.16138308	0.17625985	0.16933420000000002	0.19451633	0.046753783	0.067822225	0.11257964	0.07971942	0.07716375	0.075188726	0.08585335	0.16161709	0.054980706
5203	0.040395692000000004	0.016290093000000002	0.012857872	0.08334826	0.18296519	0.022817852000000003	0.15596136	0.025893512999999996	0.14711924	0.14838487	0.24045026	0.102475695	0.24522631	0.23099965	0.19469264	0.08416296	0.14281993	0.044367004	0.12252661599999999	0.19074905	0.10802198	0.12031138	0.025452428	0.27028573	0.13486315	0.062060762	0.013801726	0.13939379999999998	0.25900388	0.18709520000000002	0.052485384	0.26613078	0.16205159	0.10451627	0.18186343	0.068664886	0.11333875	0.29614064	0.11025624	0.04277158	0.08920281	0.06908510000000001	0.08918376	0.17040966	0.27124286	0.228888	0.07104091	0.082889795	0.06889098
2347	0.23140049	0.1046177	0.06699465	0.04777622	0.18909990000000002	0.058878757000000004	0.0024999366	0.1732983	0.11859305	0.07039756	0.16130292	0.13049556	0.13181014	0.18901987	0.05475621	0.01663019	0.10510896	0.17226312	0.03176198	0.12494558	0.095911786	0.024021197	0.12608391	0.2000642	0.05635071	0.0063321805	0.010838579	0.027302865	0.04485858	0.14361310000000002	0.16036314	0.1525594	0.13166422	0.15353867	0.1798567	0.043876745	0.022706373	0.15567653	0.04153171	0.008058715	0.17057303	0.041352503	0.06578632400000001	0.060299385	0.10120738	0.14470384	0.107748285	0.08961634	0.0007083909599999999
6125	0.22281255	0.09270046	0.18469828	0.18093409	0.05948312	0.23546836	0.10192737	0.08790179	0.10148671	0.0152444765	0.23901932	0.10964537	0.27757919999999997	0.2618547	0.32777768	0.12563106	0.08093496	0.033079207	0.20286310000000002	0.17632437	0.07816574	0.21179360000000003	0.012949193000000001	0.18213516	0.09978792	0.14421637	0.080194056	0.13036734	0.10380584	0.18631979999999998	0.16887768	0.27772534	0.27997273	0.22418639	0.19571081	0.14519688	0.0884471	0.14778887	0.0017357967000000002	0.23913994	0.00070230383	0.061715834000000004	0.058399748	0.12331941	0.034897633	0.18490264	0.087010406	0.05135206	0.05203667
3900	0.17947268	0.1389828	0.002775905	0.20320743	0.174322	0.17683986	0.08932981	0.16933167	0.34075326	0.07310137	0.25963897	0.29104468	0.25643378	0.31049824	0.13732708	0.007028696	0.25512046	0.13363495	0.150703	0.12486718	0.0055525154	0.12016149	0.2604806	0.123683244	0.04213503	0.20493221	0.16637892	0.063746944	0.11174776	0.25452137	0.27717096	0.23086381	0.34936374	0.07678517	0.25366214	0.14886722	0.045215257	0.27550226	0.12975684	0.17101008	0.08781833	0.11912364	0.4188186	0.21732785	0.01093444	0.11490075	0.25472543	0.19897910000000002	0.07524803
3273	0.08568434	0.011329577	0.072185196	0.07062434	0.03712707	0.04992973	0.0032471335	0.052732743	0.16758853	0.10205599	0.06336902	0.11554267	0.041864116	0.17927745	0.012895085	0.069674805	0.20777345	0.08998489999999999	0.1279343	0.05333962	0.14047688	0.075901926	0.10807658	0.18922868	0.056005955	0.008561136	0.053954173	0.12836426	0.052181117	0.063420996	0.029258072000000003	0.06503405	0.088905096	0.01526311	0.03250959	0.094221994	0.06740554	0.16780457	0.022853052000000002	0.094125	0.27322534	0.11324905	0.13424484	0.09151603	0.0035199690000000004	0.30073625	0.066062436	0.03503315	0.04203508
3270	0.07653041	0.07570737599999999	0.021461856	0.09652671	0.046749026	0.047961205	0.06548910599999999	0.108976305	0.09748815	0.058535635	0.063563004	0.14393434	0.10426884	0.049898267	0.11039189999999999	0.061937900000000004	0.07115518	0.12603745	0.058597032	0.046447627000000005	0.06323878	0.14939931	0.020601153	0.07697703	0.07427412	0.035712764	0.027660754	0.09283856	0.069505334	0.13005254	0.05146703	0.10073198400000001	0.006071319300000001	0.123877734	0.0036615320000000003	0.05056393	0.07355493	0.036550898	0.041464712	0.0549614	0.061297647999999996	0.28945770000000004	0.05003227	0.008076919	0.05279131	0.12669343	0.07797906	0.0072004125	0.039945647
3903	0.07560094	0.05501905	0.05216133	0.055207923	0.1729943	0.1579963	0.15391370000000001	0.11216356	0.13376117	0.16071345	0.15752697	0.13843584	0.19786985	0.20869094	0.2079018	0.13305709	0.07359364	0.0018019751000000002	0.30383438	0.16641825	0.127004	0.13175729	0.11415616	0.1515382	0.17796052	0.0021761504	0.06367012	0.085368305	0.21257553	0.16631508	0.11256629	0.2955939	0.1807135	0.07925854	0.15565410000000002	0.20614766	0.2458919	0.1603243	0.29063442	0.21399514	0.08870412400000001	0.021813917999999998	0.19293073	0.25601175	0.21124116	0.09063706	0.15253113	0.15525162	0.16146323
3904	0.13299406	0.050893947	0.07120087	0.077293426	0.15301271	0.14311393	0.14276929	0.07629073	0.11562444	0.23755324	0.18177366	0.16222647	0.22111315	0.29965433	0.19185188	0.075797826	0.0019854773	0.081052154	0.20645759	0.13616967	0.04067666	0.19056632	0.0007507382000000001	0.14440072	0.20367643	0.01744543	0.123463176	0.14303425	0.21113923	0.06839682	0.09701038	0.28420913	0.19709753	0.003526291	0.13633363	0.14934212	0.16412390000000002	0.24039337	0.27621126	0.16884820000000003	0.07709124	0.0023218258	0.16318597	0.25498256	0.17812581	0.14828457	0.15226674	0.11070827	0.07376883
3905	0.047374405	0.07706787400000001	0.05610471	0.08550573	0.045220368	0.06889221	0.16887733	0.043883994	0.101156384	0.017738227	0.12555739999999999	0.17988971	0.11613258	0.177266	0.08723754	0.07870187599999999	0.0059484243000000004	0.03521384	0.18762425	0.09966179	0.04866555	0.11585371	0.05859093	0.003393471	0.031547144	0.13975152	0.10988663	0.05191865	0.075542495	0.021494292	0.25441283	0.062004045	0.27599242	0.034419607000000005	0.08379958	0.05204068	0.09330732	0.04496948	0.11936775599999999	0.07357623	0.05557943	0.055457957	0.36659200000000003	0.054249603	0.07490295	0.056410975999999995	0.11962138	0.09613615	0.05026859
3906	0.15365914	0.033183455	0.03382475	0.11998993	0.018626023000000002	0.11767917	0.033859257000000004	0.03381143	0.27337962	0.13957453	0.15796578	0.27953926	0.16088189	0.31293106	0.10587546	0.0858202	0.11217727	0.00379029	0.117378816	0.24770309999999998	0.07629737	0.14838123	0.017427875	0.037146732	0.015137631	0.072137594	0.06512666	0.10725137	0.00026904745	0.022147313	0.13980722	0.20970139	0.30812280000000003	0.16474241	0.22886238	0.18254949999999998	0.013917116	0.1396586	0.042069945	0.008784456	0.011308984	0.003995184000000001	0.3731688	0.06752001	0.035086792	0.027738906	0.06724123	0.036512843999999996	0.033360384
3275	0.14172423	0.18367371	0.20005125	0.14035770000000003	0.0055428166	0.20138004	0.14349584	0.17510463	0.05606072	0.08615514	0.059069104000000004	0.045012444000000006	0.18468058	0.042941257000000004	0.019790877	0.21061648	0.0632838	0.08111533	0.09275129	0.08952333	0.10381314	0.10484395	0.09958932	0.10718769	0.07343501599999999	0.18457896	0.15515253	0.07627806	0.02245823	0.017200596999999998	0.025981301000000002	0.08577752	0.11729452	0.18162867	0.10838011	0.10630876	0.11598053	0.11375089	0.025534007999999997	0.13884178	0.053848565	0.24835919	0.0036926003999999996	0.027818162	0.13285673	0.097380556	0.07781422	0.13674659	0.13257122
4581	0.22188999	0.119578324	0.12653556	0.032756068	0.10510716	0.023894183	0.06128765	0.15528689999999998	0.19702989	0.08528826	0.06051132	0.23289679	0.07287678	0.36367756	0.03816412	0.14352675	0.12869054	0.0935335	0.05624788	0.0023596454	0.15553589	0.090724245	0.15663171	0.11034451	0.12209472	0.08465658	0.17762165	0.010220176	0.06374127	0.11753881	0.2670895	0.10150975	0.14744231	0.15236445	0.14926814	0.022119142	0.11397639	0.14836082	0.14454682	0.1472147	0.2597829	0.0011576787	0.05710571	0.030302499999999996	0.038547367	0.21615689	0.11506481	0.0043305894	0.04507715
3909	0.07935441	0.017295543	0.1516813	0.0049874038	0.026626274	0.1233414	0.025435884	0.07495904	0.2091993	0.037772268	0.15624306	0.3087278	0.13220605	0.2601661	0.003734583	0.06918865	0.10856469	0.07342939	0.16772053	0.11634762	0.10787507	0.06742293	0.15827526	0.005456681999999999	0.0023051174	0.04781796	0.09784477	0.027956083	0.008103911	0.025999475	0.11505858	0.07257418	0.36510485	0.010189638	0.12710345	0.16500561	0.012194773999999999	0.073594406	0.04219715	0.04954627	0.013635993999999999	0.030937217000000003	0.3288507	0.08504724	0.12394822	0.07490643	0.17883024	0.124996096	0.07531028
4582	0.09178421	0.13261816	0.096775755	0.20850927	0.09678793	0.17309394	0.08797677	0.278659	0.12747426	0.05450235	0.12056731	0.19632405	0.07610111	0.35500429999999994	0.10338778	0.031273775	0.034802783	0.25645998	0.031661045	0.09117713	0.0027229707	0.19386587	0.22799166	0.037517697	0.05165443	0.10200369999999999	0.13585144	0.09307921	0.008083245	0.07511523	0.057663135	0.16491398	0.22674958	0.011547923	0.08872788	0.0009338660000000001	0.071984105	0.10517081	0.030349266	0.10909342	0.02016944	0.07814139	0.14715904	0.17765963	0.025134746	0.06933659	0.35500756	0.10465114	0.0779972
4584	0.17358798	0.12972501	0.035159405	0.20490250000000002	0.17324248	0.13265702	0.009709341	0.14593443	0.08619033	0.11073463	0.314919	0.110525414	0.18884557	0.31927443	0.21861154	0.10106321	0.20587331	0.08841061	0.02565994	0.008975647	0.0030626645000000003	0.15470468	0.058850966	0.25095075	0.07139897	0.24102612	0.12679980000000002	0.11339065400000001	0.18487662	0.25054258	0.20950660000000002	0.29251355	0.20251861	0.11125269	0.21716955	0.017869717	0.028573527999999997	0.37066129999999997	0.08079295	0.1900562	0.20576313	0.002730132	0.016323404	0.16562423	0.13923304	0.29294282	0.1921425	0.24751388	0.008260868499999999
5356	0.004609932	0.09142964	0.09419860000000001	0.03708397	0.108114175	0.104117505	0.081137344	0.010653905	0.09657737599999999	0.013360602	0.16703254	0.101359025	0.16036499	0.18670586	0.20043653	0.06736162	0.011885679	0.032315633999999996	0.14436328	0.20802534	0.031287022000000005	0.19148535	0.03700075	0.034258455	0.018067548	0.009990078000000001	0.022969957000000003	0.033443123	0.08235717	0.18191515	0.119772084	0.16895643	0.11407930000000001	0.12237184	0.064944856	0.025680207000000004	0.13291466	0.09517848	0.14760065	0.06448066	0.04768938	0.04486014	0.1966713	0.1331119	0.074220315	0.17047131	0.14475961	0.121938	0.02893257
4586	0.2163167	0.17834881	0.04717515	0.04037351	0.1126049	0.19401973	0.17090896	0.12660965	0.107988425	0.060819067000000004	0.16284204	0.23844305	0.27637595	0.32397032	0.16855226	0.042547338	0.0156235825	0.09329653	0.20627800000000002	0.21708423	0.17988542	0.047384292	0.042013437	0.16820072	0.06385172	0.08106576	0.14796561	0.08623810000000001	0.17054152	0.11396763	0.120757386	0.16500747	0.19842474	0.18120953	0.2502844	0.06311746	0.022735171000000002	0.22325283	0.0043104924	0.0037865209999999997	0.03808646	0.14025186	0.12873088	0.14423916	0.09948534	0.20105162	0.2266822	0.02466001	0.08258098
3728	0.073360726	0.16850702	0.05449143	0.09597623	0.049964238	0.051606935	0.13249433	0.26024210000000003	0.012187371	0.19355473	0.10944570599999999	0.1978876	0.010423688	0.19421357	0.03009498	0.014645362	0.07455748	0.24107206	0.033046603	0.020919451000000002	0.04132826	0.19372049	0.18453585	0.009589906	0.16642717	0.09509577599999999	0.1967909	0.018601615	0.010952075	0.10634445	0.028285295	0.08242838	0.12699628	0.004124457	0.009763296	0.048047908	0.05823041	0.0063298945	0.037738126000000004	0.071805224	0.008191396	0.02499052	0.08357395	0.08508343	0.018902913	0.005235698	0.28800926	0.13290048	0.06508668
3058	0.05737281	0.22331232	0.10583776	0.16857809	0.104374915	0.12897056	0.02260442	0.0056739813	0.010422541	0.12134825	0.022399997	0.0071965484	0.07704614	0.18959989	0.1407046	0.04859975	0.078335494	0.06614933	0.12222132	0.08635282	0.17513612	0.1884116	0.048880484	0.07956212	0.043761678	0.03492029	0.08008258	0.09468111	0.12981763	0.0887411	0.074496806	0.1492781	0.022331702999999998	0.14920953	0.106709756	0.19386170000000003	0.06027040000000001	0.02021711	0.00319026	0.015211928000000001	0.06431663	0.059492577000000005	0.15290178	0.18605122	0.10221031	0.11225174	0.051866613	0.028737955	0.1347549
3059	0.101428844	0.08808485	0.14092162	0.17939615	0.044642035	0.16616264	0.088960305	0.050410043	0.07069695	0.13285767	0.16242968	0.03544969	0.11436972	0.1552076	0.19279732	0.076306514	0.019912746000000002	0.018885488	0.14892260000000002	0.25328898	0.17874146	0.24395746	0.014761483999999998	0.06898878	0.117268965	0.119518384	0.006396929	0.08917012	0.06598186	0.10537958	0.015240061000000001	0.19504094	0.21698618	0.14115682	0.10706536	0.23544674	0.15825248	0.071356036	0.11647533	0.16104008	0.021875195	0.022238642000000003	0.06686014	0.17277998	0.10050522	0.113102525	0.09250247	0.19135694	0.1570125
908	0.06440379	0.09946379	0.16937584	0.12504855	0.10746561	0.08999872	0.033464346	0.17397454	0.10523857	0.07365362	0.069172636	0.082089745	0.016124735	0.031612575	0.061144985	0.1009406	0.19414511	0.13853323	0.073669225	0.04562244	0.04345461	0.066627495	0.16170108	0.114024736	0.088010155	0.16053309	0.11678319999999999	0.09288537	0.09235239	0.06248667	0.09069807	0.022135925	0.06821315	0.10058568	0.10254462	0.11250086	0.05716056	0.02938058	0.04808794	0.025736116	0.1170944	0.12048571	0.103376076	0.18976599	0.09816649	0.10874038	0.11613119	0.10042846	0.031670116
906	0.30902886	0.1483554	0.16240494	0.074689955	0.06538661	0.16723958	0.14260182	0.02405917	0.14851731	0.12809831	0.15739767	0.0456696	0.20455849	0.19282329	0.23200140000000002	0.056724206	0.066792406	0.03707367	0.122464225	0.11845888	0.07471081	0.10842712	0.044322744000000004	0.22343367	0.08211834	0.19202027	0.13490787	0.17432508	0.07751933	0.14305514	0.16902521	0.064324185	0.19583446	0.3300824	0.16094925	0.1499598	0.011662846000000001	0.25530988	0.020982146	0.007419601	0.017542988	0.18653373	0.09461248	0.064718366	0.07070291	0.2013144	0.01608296	0.07331271	0.13072322
3721	0.08180073	0.1259164	0.081273414	0.32476163	0.10971019	0.1159035	0.2951288	0.12632000000000002	0.034020796	0.18413255	0.26251525	0.085767806	0.19847801	0.23632282	0.3003844	0.08892125	0.18582970000000001	0.10144268	0.0010305764	0.06516449	0.0010996023	0.18555808	0.01837727	0.17837861	0.10259368	0.335611	0.19168729	0.17309749	0.15135327	0.13516903	0.13698092	0.24096656	0.15903779999999998	0.23311210000000002	0.12570699	0.048584327000000004	0.057082374000000005	0.32375628	0.21461914	0.10690738	0.2240877	0.0039297985	0.14939769	0.18586078	0.10237201	0.26501736	0.24087586	0.22305775	0.07355729999999999
904	0.07227166	0.09077696	0.03583395	0.13943899	0.16980001	0.24862708	0.12371759	0.095667765	0.15134266	0.0795184	0.05974909	0.112053245	0.07189857	0.07594122	0.05157994	0.01738703	0.06211456	0.045929424	0.14937387	0.05189552	0.10260324	0.17498964	0.16789053	0.06720665	0.27767313	0.13344258	0.2408574	0.1152135	0.017057108	0.019334108	0.18982309	0.08757528	0.09774548	0.09217255	0.048685238	0.104861654	0.07920061	0.12108260400000001	0.16306782	0.17998168	0.004137392	0.08938214	0.14107978	0.00014217105	0.012546908999999998	0.056184486	0.113059774	0.1792825	0.1855832
3723	0.049799707	0.020070609	0.19778489	0.12732027	0.036789786	0.17195731	0.27912948	0.043512017	0.013609798999999999	0.08225753	0.26708192	0.080386296	0.2613542	0.066453315	0.2879312	0.13798104	0.022442237	0.036837615	0.24359846	0.16681993	0.18767226	0.205969	0.01670845	0.13082895	0.15581989999999998	0.13438156	0.0741102	0.22470316	0.1729908	0.059742164	0.09853983	0.1754751	0.16350177	0.25520486	0.048792854000000004	0.2441549	0.1747579	0.214892	0.17212799	0.08285105	0.05492194	0.06777412	0.08814989	0.10119189	0.18289629	0.22888911	0.050045174000000005	0.101033926	0.10779941
3724	0.07571551	0.01764232	0.28274915	0.25145596	0.09317694	0.09067197	0.05074366	0.03691869	0.08977719999999999	0.028100386	0.23682107	0.0076769628	0.19740288	0.076284304	0.3200896	0.040013906	0.012493576999999999	0.03454268	0.13245893	0.15863612	0.06423762400000001	0.24600083	0.02622312	0.0112255	0.18051971	0.25821358	0.069628	0.11912622	0.10630421	0.052677747000000004	0.12304096	0.15900318	0.21705711	0.30156478	0.1283957	0.11240499	0.02826911	0.024240471	0.050890252000000004	0.120432466	0.038363174	0.043469343	0.26824477	0.12381499	0.052311095999999994	0.11546184	0.13072741	0.023795292000000003	0.0647652
3725	0.12770817	0.122156695	0.041353285	0.13942227	0.19729038	0.1010295	0.18796381	0.31070414	0.14916396	0.11373464	0.19261941	0.32440406	0.13220519	0.29167935	0.032003082	0.074865595	0.056821942	0.13774839	0.07579066	0.05304262	0.03039428	0.08950308	0.17613474	0.15052298	0.13246259	0.28723920000000003	0.32238126	0.097184256	0.044593114	0.13309589	0.20650439	0.071991846	0.25592133	0.024483632	0.13997698	0.062945515	0.06323531	0.15893343	0.07027053	0.13438413	0.00047264527999999996	0.029198201	0.19804564	0.03025864	0.004999941	0.08575711400000001	0.34499450000000004	0.16780132	0.049409717
3726	0.0664475	0.06350733	0.045651615	0.10821509	0.098701194	0.14791234	0.07526685	0.07841176	0.07746589	0.18998894	0.22994545	0.16842276	0.16118322	0.22197367	0.22236955	0.15827446	0.074656606	0.028272493	0.28157946	0.1428079	0.027268077999999998	0.18810669	0.10319664	0.17226496	0.016584799999999997	0.09017013	0.16993195	0.015407357	0.16923897	0.12901999	0.11657414	0.07631268	0.21871012	0.09462035	0.10993143	0.015111768000000001	0.15908283	0.19722617	0.24551608	0.103129685	0.08138078	0.024868137999999998	0.15172166	0.12075647	0.073375404	0.15352233	0.15424232	0.20728517	0.004762077
96	0.020322638	0.015937155	0.0010019261	0.0095295925	0.13411358	0.14734533	0.051664673	0.22673342	0.020780917	0.042815454	0.14179733	0.30440300000000003	0.12255266	0.1742779	0.10136214	0.073691174	0.012819251	0.059067975999999994	0.352007	0.16348283	0.004332442	0.11404301	0.1621456	0.020247387	0.042436577	0.14860179999999998	0.12330722	0.02597221	0.013006963	0.10376982400000001	0.15070236	0.038420692	0.3527212	0.021474691	0.08083523	0.14048906	0.076516524	0.0034719044	0.13406491	0.08608702	0.08282887	0.015852038	0.17944697	0.041580893	0.047400745999999994	0.008578752	0.15355898	0.11015428	0.0059265540000000005
3299	0.040970616	0.018752344	0.16297425	0.15026984	0.07631981	0.02616598	0.049789525999999994	0.026277484	0.030995967000000003	0.062720805	0.03245603	0.0923592	0.24425408	0.082393125	0.17951099999999998	0.038365103	0.1406017	0.01910463	0.10196373	0.07371655	0.005060207	0.07581449999999999	0.05867884	0.10687879	0.035207577000000004	0.20683905	0.13219345	0.025106363	0.063441455	0.11520355	0.039289515	0.07334297	0.1835521	0.13008039999999998	0.13073656	0.11476258	0.06530822	0.113502614	0.025972705	0.011593725	0.08913942	0.25357425	0.1769059	0.10139729	0.05339974	0.21318668	0.02303395	0.007121573000000001	0.06621179
4836	0.01920851	0.016874488	0.040742137000000005	0.07219169	0.01820723	0.11323941	0.10963152	0.10750232	0.042576075	0.1969361	0.16937664	0.06913612	0.051654793	0.18076134	0.09932347400000001	0.00040051248	0.13972946	0.16727433	0.04584886	0.11378892	0.11474922	0.12933832	0.049692525999999994	0.026172236	0.18677682	0.0017879793	0.21209663	0.04836039599999999	0.08903183	0.08209026	0.11392401	0.1620431	0.01950305	0.0058340630000000004	0.019964017	0.11160416	0.06897059	0.18536475	0.10561775	0.03665195	0.052414487999999995	0.024063595	0.0948704	0.1852822	0.09340738	0.0030021332	0.17782807	0.12003551400000001	0.0882389
3292	0.04750239	0.040212825	0.036960907	0.025279116	0.26204324	0.0924844	0.08185717	0.122610845	0.080311626	0.09174669	0.024471942000000003	0.09626703	0.008959277	0.11137888	0.020681186	0.11886893	0.006062126	0.019002926	0.03506427	0.03703424	0.06815929	0.30900243	0.10526424	0.0039007748	0.17559306	0.076896966	0.007995589	0.009336852	0.011939874	0.029708263999999998	0.042698734	0.10775014	0.08491182	0.033912335	0.056396086	0.048496507	0.085549444	0.020942893	0.15924743	0.15870839999999997	0.029535905	0.035200976	0.030254645	0.07254058	0.08436584	0.069510244	0.14609712	0.09509881	0.047032326
5943	0.10209577	0.04552694400000001	0.0043101744	0.05506064	0.031058472	0.18840942	0.08056029	0.06585920599999999	0.31374544	0.0038979724	0.20530441	0.068491444	0.13021061	0.09951935	0.16452767	0.09057891	0.21448556	0.05191791	0.19357675	0.06269522	0.19322979999999998	0.00886598	0.06786002	0.11042049	0.021341136	0.1725007	0.08069113	0.061728	0.011595201999999999	0.23088759	0.1463474	0.044456743	0.08214123	0.14532834	0.15820011	0.16743237	0.09117059400000001	0.21742973	0.06498455	0.14234135	0.06523455	0.11386074	0.23822188	0.20193179	0.05982912	0.10979441	0.09683706	0.11991866	0.045766085
1144	0.04738023	0.034809105	0.20750964	0.17695686	0.001492966	0.22036323	0.06772367	0.08448311	0.050990455	0.1191698	0.082356334	0.047882743	0.17070532	0.06723456	0.31155646	0.075897515	0.02901742	0.13286662	0.27024499999999996	0.19910374	0.002024334	0.23884466	0.08381893	0.18491933	0.031107161	0.02754017	0.11478269	0.066626616	0.20674153	0.06280871	0.042174123	0.23161018	0.12232672	0.20452520000000002	0.15865394	0.1744892	0.20106228	0.14695227	0.14162982	0.1842093	0.0354251	0.054858968	0.046352647000000004	0.13199499	0.11958207	0.01707637	0.10254497	0.009512876	0.04686702400000001
5944	0.03761699	0.02181958	0.07186648	0.14173333	0.021363195	0.17739525	0.022567602000000003	0.0027370396999999995	0.07884988	0.021281386	0.20664401	0.025692097999999997	0.13206170000000003	0.07732668	0.08326982	0.0056796856000000005	0.17755479	0.026894087	0.12408663	0.061550796	0.20436272	0.066425525	0.07214002	0.033954732	0.018956497	0.09238079	0.03756146	0.08501962	0.11115354	0.078196645	0.09309742	0.20927308	0.041067295	0.14572448	0.18209316	0.13807282	0.09124344	0.057886727	0.022436473999999998	0.17350116	0.011203285	0.12573877	0.21999377	0.1433578	0.15024829	0.05508442	0.0455548	0.07626947	0.12147447
793	0.06926918	0.03441976	0.12199572	0.16294163	0.10927352	0.17197248	0.23420614	0.021732097000000002	0.048162684000000004	0.17981574	0.19784757	0.0074930415	0.19172668	0.09199192	0.18924624	0.11573569	0.108313665	0.06465566	0.24817969	0.09798063	0.03109595	0.24112564	0.005760126700000001	0.17733829	0.22308289	0.11234231	0.09586186	0.08435054	0.26427513	0.019604873000000002	0.13141121	0.27796948	0.14450338	0.054013357000000005	0.09364295	0.14111705	0.19881701	0.20952165	0.32188004	0.24383816	0.04228051	0.02053661	0.07959033	0.15476894	0.18846072	0.10302147	0.048202537000000004	0.11993274	0.21808144
6011	0.01001684	0.015114302	0.14596558	0.04456563	0.1223317	0.08583379	0.10729993	0.072791755	0.020438496	0.0405939	0.25765067	0.030579451	0.159816	0.12998776	0.25474483	0.07134533	0.14299389999999998	0.02791575	0.12172169999999999	0.13622522	0.11564772	0.085221484	0.16536729	0.13410848	0.03723281	0.27466026	0.0050244406	0.09162669	0.117237836	0.249387	0.06815982	0.16012703	0.25968593	0.15771028	0.14569302	0.18603548	0.01573059	0.17654037	0.1053442	0.030998763	0.06504195	0.07035459599999999	0.07222213	0.20905454	0.18924999	0.21106201	0.21378317	0.18343754	0.07805967
3128	0.0935645	0.034218773	0.29771706	0.10359003	0.013503817	0.102601774	0.24532753	0.011507303	0.015585119	0.18872163	0.30132459999999994	0.024331115	0.23514585	0.123233795	0.29036653	0.10075482	0.099524185	0.027095917999999997	0.054941535	0.2677884	0.057640300000000005	0.2118424	0.06578648	0.06280216	0.03003854	0.22754203	0.016365634	0.2034125	0.10524090400000001	0.04219133	0.034779962000000005	0.25404298	0.26336566	0.34264290000000003	0.11877061400000001	0.10871342	0.015424488	0.29736516	0.064430095	0.08449797	0.09843601	0.03593352	0.08771871	0.07886518	0.14215562	0.11147458	0.08124008	0.041977044000000005	0.0034133717
3129	0.20400159	0.13053375	0.13239042	0.27472094	0.08146606	0.07625763	0.07961398	0.15171748	0.10384473	0.12397647	0.19305858	0.1206578	0.1536606	0.26938444	0.29793638	0.038259204	0.16678587	0.012350567	0.0018306961	0.19783619	0.034614354	0.14425549	0.08849184	0.11930712	0.11054765	0.26482454	0.01273741	0.06351971	0.05718023	0.25291213	0.06862146	0.24160498	0.21066883	0.24270296	0.16553956	0.016112793	0.055967912	0.15259898	0.081156775	0.04828906	0.07129495	0.0131077785	0.07364912	0.07557055	0.03144131	0.17201743	0.26553205	0.08524571	0.07296302
3126	0.14583974	0.077771455	0.040642194	0.06367651	0.048466224	0.24633844	0.06574921	0.1188299	0.30302173	0.03461367	0.11595257	0.25494796	0.10714041	0.32683852	0.044470057	0.01518853	0.048408598	0.06282833	0.25311300000000003	0.24544948	0.06446536	0.18226197	0.088687435	0.061410137000000004	0.0002909014	0.07388803	0.055607274000000005	0.020647693	0.006437946	0.07755201	0.18042171	0.10234369	0.35242933	0.0622884	0.088685125	0.117256254	0.041959832999999995	0.18453185	0.019609213	0.021278454	0.06479791	0.034936123	0.26581913	0.032212212999999996	0.089179866	0.03348134	0.08149679	0.062571906	0.053815722
5478	0.023555662	0.04410433	0.25560513	0.09845699	0.11103099599999999	0.017117482	0.23101115	0.05237406	0.110954106	0.17326745	0.18793221	0.15408967	0.0827082	0.029210882	0.25765889999999997	0.07512747	0.010142789000000001	0.027205423	0.029538725	0.10129027	0.038042665	0.20931052	0.06459204	0.07337123	0.10164705	0.16661999	0.022930726000000002	0.21665773	0.04174555	0.08282783	0.13275115	0.08124289	0.060653887999999996	0.18421847	0.036130026	0.08273731	0.037929334	0.11253765	0.16180712	0.11170769	0.08998611599999999	0.0040491326	0.010271128000000001	0.06261738	0.003593625	0.017518543	0.06973560000000001	3.813021e-05	0.06426293400000001
3123	0.1212964	0.040064435	0.23478079	0.29579604	0.0034427613	0.1159344	0.07264256	0.16345897	0.09980501	0.06505841	0.18455539999999998	0.105463505	0.19020931	0.09963049	0.11958276	0.04292172	0.23166347	0.10832760000000001	0.041309156	0.12049401	0.07088293	0.09409605	0.16661679999999998	0.051018752	0.024881999999999998	0.35724545	0.12869658	0.03652449	0.12048375	0.12354486	0.15476686	0.04548577	0.20225786	0.32955062	0.113245346	0.060368955	0.12460999999999998	0.14366892	0.16004565	0.05478076	0.050495476	0.12966304	0.21197583	0.008793615	0.09700121	0.11351092	0.16457908	0.0999033	0.053742602
3120	0.012420045	0.033464476	0.31761605	0.052587133	0.030904345	0.020352619	0.25952187	0.11157974	0.07603259400000001	0.018465943999999998	0.23385605	0.08616341	0.24566612	0.05922982	0.24692987	0.0904194	0.03576974	0.06072379	0.030536514	0.1949964	0.034921385	0.20269725	0.10724146	0.09926723	0.036970254	0.19083327	0.05051834	0.24600413	0.09839602	0.007389878000000001	0.021430067999999997	0.20457292	0.13403109	0.32303938	0.07760738	0.1287507	0.052035294	0.18984273	0.0883281	0.005618822	0.13259125	0.06454220000000001	0.20704159	0.1565204	0.069362454	0.10595905	0.09186488400000001	0.07449391	0.07153122
3121	0.007217154	0.0029589746000000003	0.26316014	0.06549045	0.017416257	0.07207688	0.20807315	0.09046238	0.00647951	0.062462736	0.16150022	0.17465231	0.13948917	0.12250018	0.15590845	0.039960586	0.13584462	0.077876955	0.06596780599999999	0.12445143	0.12182979	0.09890638	0.034717824	0.03581875	0.09243615	0.089621305	0.03471893	0.08619441	0.062580876	0.005164880300000001	0.040402625	0.16435575	0.011648394	0.30732313	0.05596791	0.22038865	0.085103676	0.12709558	0.099978104	0.04868023	0.07060875	0.088713184	0.1462066	0.11268562	0.13051422	0.0010424973	0.042709965	0.0017329566000000001	0.2100287
5187	0.06271698	0.031549983	0.03895265	0.11906536	0.033241514	0.14580223	0.0932776	0.028730262000000003	0.062382772999999996	0.17192248	0.09309146	0.10990938	0.045971394000000006	0.12152152	0.13568023	0.026025383	0.058307365	0.052409396	0.19503239	0.09022125	0.09899822	0.0930493	0.055697408	0.061164245	0.053367488	0.120516896	0.012378307	0.07451922	0.0065969583	0.072327785	0.112999536	0.14582953	0.082388006	0.1695672	0.07229157	0.12653208	0.04827127	0.026826352	0.070109814	0.04462041	0.07221068	0.16452192	0.20230274	0.009868786	0.061419375	0.11765502	0.007197731	0.07853376	0.06994282
3800	0.02309843	0.013769423999999999	0.12031275	0.09357155	0.19399886	0.11433895	0.07367369	0.09642286	0.33266413	0.0809957	0.06337148	0.17782278	0.019215398	0.041923337000000005	0.031917535	0.17265803	0.17359881	0.0026790053000000005	0.31251037	0.12950152	0.08755498	0.016971752	0.25411743	0.08055375	0.18928106	0.019770188	0.036684792	0.048043877	0.11690427	0.15467978	0.23999505	0.04264101	0.13597345	0.16645277	0.12476045	0.22739875	0.27774394	0.035695326	0.24348778	0.16369501	0.15024929	0.07372099	0.2353395	0.22561286	0.034339316	0.004846876500000001	0.16563964	0.18596958	0.17840907
5479	0.062378287000000004	0.20812361	0.25664467	0.07636583	0.13449368	0.093727246	0.020478703	0.138725	0.021120029	0.0066164155	0.20142168	0.016783604	0.14469577	0.14325269	0.031207292999999997	0.07993173	0.17901082	0.11503610000000002	0.101328135	0.055557575	0.15184844	0.03840971	0.10291372	0.09833879	0.045047402	0.08528598	0.16349836	0.12112227	0.07814051	0.11807696	0.13264087	0.116509914	0.11038615	0.28025103	0.21612096	0.16333866	0.11444984	0.25541179999999997	0.13618566	0.0631693	0.046197432999999996	0.24654639	0.0062154313	0.16278729	0.18267971	0.24438784	0.06571621400000001	0.032585546	0.08012344
5866	0.021851983	0.07267927	0.054335485999999995	0.059894107	0.087123595	0.27050775	0.002747404	0.04370915	0.060961697	0.089541785	0.23263589	0.022183591000000003	0.087276466	0.07935757	0.23130174	0.12711382	0.025498943	0.05200784	0.22718109	0.12402758	0.028814692000000003	0.13975188	0.043287615999999994	0.05943677	0.061608645999999996	0.049237575	0.028453892	0.1672475	0.13140486	0.16563824	0.17493646	0.089343116	0.29871473	0.09254327400000001	0.18455808	0.31131878	0.22466552	0.07980186	0.27134898	0.22225517	0.035263117000000004	0.010541115	0.006358033000000001	0.15432382	0.0637838	0.047879167	0.06962708	0.17310889999999998	0.019080963
5180	0.067863375	0.002481944	0.14897606	0.14516911	0.0730084	0.103994906	0.11391955599999999	0.07113538	0.060680103	0.12217508	0.29784465	0.06320489	0.19697794	0.07681751	0.24866638	0.017690116999999998	0.037052646	0.033549324	0.21201135	0.10577895	0.003600479	0.20246625	0.013148628999999998	0.12283884	0.08872511	0.068971634	0.0443282	0.15183416	0.20260817	0.007527489	0.10686099999999998	0.30807924	0.16698112	0.24248986	0.23218694	0.14394365	0.04070758	0.06741876	0.13377556	0.13633648	0.040669445	0.109819464	0.18892986	0.14572221	0.07446206	0.17170838	0.11383282	0.04861629	0.06360531
2386	0.047458999999999994	0.092019424	0.20675233	0.032797545	0.1741346	0.020162133	0.031187646	0.011189383999999998	0.09516427	0.0384554	0.15375057	0.06767187	0.02812684	0.09918217	0.14399731	0.08489604	0.16574273	0.00029213564	0.1008839	0.03063218	0.16139822	0.032516744	0.14751717	0.16203421	0.20798369	0.017881367	0.113111556	0.09272252	0.109266534	0.12921873	0.21978588	0.038813516	0.046628214	0.18193632	0.09563293	0.15560135	0.15855761	0.10710836	0.03451974	0.081229165	0.07328989999999999	0.0033966927	0.04270947	0.1408782	0.14350554	0.11582565	0.012558555	0.1418443	0.11147608
5359	0.18592396	0.20286989	0.16636406	0.28848413	0.10742172	0.05313117	0.052620992000000005	0.0350945	0.044822812000000004	0.008692205	0.15608546	0.054355558	0.21792373	0.27909994	0.22892413	0.14107074	0.09934043	0.12662816	0.050330583	0.079378165	0.019659853999999997	0.14213689999999998	0.082717836	0.19485456	0.028952347000000003	0.1148164	0.055702765	0.095677234	0.07371254	0.012443885	0.14311042	0.23811525	0.10162143400000001	0.3721137	0.23539436	0.012095317	0.17544703	0.1878566	0.16018468	0.08646885	0.117555834	0.014205378500000001	0.08225203	0.07898742	0.020293083	0.27393609999999996	0.12780194	0.075200915	0.05634562
5027	0.112631425	0.13156778	0.03784023	0.012624723999999999	0.1050746	0.10053377	0.038470544	0.18510732	0.11917292	0.010329785	0.16461119	0.061538655	0.008797208	0.25958705	0.09648559	0.13043585	0.15959793	0.046674192	0.088501334	0.012607419	0.18383272	0.17747395	0.20918086	0.1623542	0.10378356	0.11893709	0.23527001	0.084950976	0.010141177	0.21221963	0.041362397	0.041797753	0.0781675	0.020459658000000002	0.02872889	0.035028715	0.10868537	0.17089304	0.17582935	0.0700015	0.16895196	0.0026438720000000002	0.07241522	0.09760295	0.04386373	0.16951516	0.20939368	0.21431333	0.044790085
5320	0.04140412	0.104964904	0.06148193	0.16902503	0.014051217	0.14645274	0.2751913	0.00036458089999999996	0.049756907	0.046802707	0.15673152	0.06087085	0.25325766	0.15132755	0.23054682	0.03443985	0.15876788	0.012454798000000001	0.15155528	0.093800396	0.059366062000000004	0.21417804	0.00491775	0.13315584	0.03872345	0.20625997	0.05802337	0.09777862	0.15546826	0.10240328	0.21086122	0.23731785	0.05935747	0.23191641	0.17731167	0.17459065	0.12195444	0.19604957	0.19535983	0.09042414	0.099585555	0.055907115	0.16878927	0.19963802	0.0954928	0.12727481	0.07820153	0.027266562	0.14113837
4223	0.02071778	0.043888554	0.14866641	0.013168688999999999	0.07042002	0.10354485	0.21645287	0.013892731	0.11704923	0.13757314	0.20771721	0.034624625	0.21018058	0.046329632	0.19054076	0.161248	0.17460989999999998	0.09415130000000001	0.27349538	0.15432078	0.21148005	0.07740137	0.15472047	0.15875479999999997	0.15739244	0.05506418	0.027448216	0.035979044	0.20669079999999998	0.14050746	0.014397809	0.20050502	0.11680331	0.04054018	0.15573063	0.21080528	0.24741885	0.19775966	0.21651147	0.24583653	0.10390719999999999	0.09708034	0.116360165	0.19065320000000002	0.18312217	0.07413442	0.022435576000000002	0.117671676	0.18713057
5021	0.078933135	0.033166885	0.04244827	0.09089175	0.17929029999999999	0.06577539999999998	0.09186575599999999	0.24942209	0.10604957	0.08574335	0.3485422	0.17744197	0.074211515	0.19788904	0.12423239	0.06364674	0.19092393	0.055709295	0.09958858	0.12269213	0.05034913	0.010136016	0.16540532	0.113513395	0.028244505	0.22785070000000002	0.25455198	0.04180154	0.15344864	0.21746756	0.06517782	0.12687355	0.29631454	0.053080905	0.11980726	0.01237211	0.0023644092	0.21935599	0.15241311	0.10452773	0.048438795	0.03935804	0.25830537	0.14118618	0.0046131685	0.056321382999999996	0.30789647	0.33053795	0.011486182
2222	0.057603188	0.07079333	0.24592915	0.10981400000000001	0.106026575	0.1375867	0.20864914	0.14871445	0.14656125	0.07023825	0.06780883	0.009896768	0.12378932	0.029013953999999998	0.14818826	0.04787854	0.12761828	0.028778352000000004	0.082673535	0.19616061	0.08963682	0.13882945	0.19944471	0.004863235	0.18357919	0.19535334	0.047286734000000004	0.109661676	0.0036110170000000002	0.10892353	0.08453628	0.108580925	0.13032293	0.14884624	0.15691957	0.21259183	0.016815636000000002	0.0609717	0.01766336	0.11210179	0.1091687	0.07996033	0.024876425	0.13122353	0.03175916	0.061574965999999995	0.17144892	0.03256795	0.13193895
2298	0.023148485	0.028137745	0.22606364	0.14795144	0.08954001	0.04300441	0.20086989	0.025823386	0.042059697	0.10382121	0.17219687	0.16254042	0.11306292	0.045045838	0.25984272	0.033946678	0.08375217	0.1305686	0.0040550763	0.15261392	0.07534197	0.15543146	0.028230152999999997	0.09151880400000001	0.071155295	0.11311474	0.027007847999999997	0.12818637	0.17471287	0.06519836	0.062320225	0.1802997	0.06479448	0.23419183	0.013437578	0.09097844	0.058741152000000005	0.17148767	0.061371095	0.018961884	0.06520974	0.025618136	0.012230284499999999	0.15717652	0.22513126	0.121847235	0.107639834	0.09507753	0.0017889104999999998
3196	0.068611205	0.032748424	0.16230088	0.021778014	0.081071444	0.21318822	0.051121052	0.019863866	0.016908415	0.06386038	0.17652486	0.02615949	0.081577174	0.07393188	0.25892797	0.16188633	0.10880618	0.01786833	0.2704136	0.09179799	0.030588176	0.15213825	0.042908404000000004	0.12720853	0.017669372	0.025483288	0.022215497	0.12078612	0.17616743	0.14913675	0.08860176	0.14879563	0.08365336	0.006155174	0.18420383	0.040469687000000004	0.18159345	0.11208487	0.19165248	0.28489584	0.009245365	0.016950184	0.002421108	0.18445641	0.09503998	0.021235472999999998	0.07876797	0.1184845	0.12971768
5020	0.045612707999999995	0.0061322264	0.046651505	0.036658816000000004	0.096998066	0.09187177	0.017849881	0.19540223	0.20843339	0.02008313	0.25662196	0.21485561	0.08300647	0.16816255	0.00077979546	0.04851248	0.07294871	0.12894586	0.13528034	0.031160206	0.24095593	0.05010438	0.23954709	0.06893767	0.0049038073	0.1438484	0.19614545	0.05478033400000001	0.00014417805	0.10563351	0.13691083	0.01874874	0.19805141	0.12251422599999999	0.12462502	0.039032143	0.03529559	0.0937946	0.061845385	0.07268636	0.03701783	0.04659079	0.24572508	0.13928074	0.06622188	0.050947897	0.27205598	0.1692702	0.06389986
2987	0.06497756	0.009048304	0.13912696	0.17172001	0.027982522000000003	0.10055436	0.21583314	0.052319977000000004	0.02106414	0.11800523	0.35192382	0.048116624000000004	0.32266667	0.22707963	0.23439825	0.07271045400000001	0.0017082360000000001	0.048260215999999995	0.079466105	0.20692310000000003	0.07786351400000001	0.2084136	0.12657532	0.09089275	0.09609026	0.11611724	0.14350238	0.14024304	0.17715248	0.011378408999999999	0.04438702	0.3076217	0.23577902	0.252791	0.1746262	0.07099374	0.046469487000000004	0.3613168	0.12166011	0.083058335	0.06642032	0.046014078	0.19422816	0.0909823	0.11610756	0.11316322	0.12599164	0.05781758	0.006173489599999999
5411	0.21064681	0.033785354	0.15216812	0.16754475	0.11446122	0.21943356	0.21956995	0.02959936	0.064009756	0.063356444	0.28063267	0.0559784	0.2832843	0.21033001	0.20715287	0.0067114853	0.114624456	0.021442158	0.17785418	0.12456961	0.03729433	0.1953466	0.025467907999999997	0.21170920000000001	0.10722786	0.1729764	0.09012505400000001	0.19915704	0.1893537	0.15226458	0.18529779	0.21018435	0.33690017	0.21081963	0.051441398	0.06479794	0.02213725	0.409518	0.05351584	0.11263958	0.008550129	0.07014585	0.17147037	0.04691448	0.11170615	0.15009433	0.075038865	0.052777622	0.010406443000000001
2091	0.07146731	0.022819929	0.25297192	0.057002798	0.11525341	0.02206695	0.16311458	0.06882403	0.005611174	0.18269533	0.19594821	0.07263951	0.099829204	0.03134647	0.16441979	0.1235858	0.12535305	0.055712763	0.040871463999999996	0.106642544	0.068088576	0.19322848	0.047230717	0.07017887	0.09806912	0.07217387	0.009584723	0.15980873	0.24587953	0.16566938	0.07138239	0.19524692	0.07474339	0.0447356	0.024432426	0.10296704	0.123390734	0.18459736	0.21919166	0.13495004	0.06068457	0.11939174	0.104076356	0.21497774	0.21361843	0.16517803	0.08605453	0.17113670000000003	0.07076638
2722	0.06643158	0.037626874	0.15751892	0.11441384	0.14873052	0.18642765	0.07356434	0.013985913	0.08011939	0.0033775604999999997	0.25123674	0.046147518	0.103927314	0.17227644	0.32807177	0.1510826	0.023813257	0.04812009	0.16143921	0.27182344	0.027185531000000002	0.12368512	0.013954013999999999	0.06004729	0.048449524	0.19884078	0.047967583	0.2593822	0.18576070000000003	0.22491710000000004	0.18367691	0.10126044599999999	0.22594878	0.14171614	0.13877174	0.04425392	0.08496146	0.14199585	0.12514994	0.24306192	0.044820108	0.04234959	0.17922342	0.14965832	0.026143488	0.06989092400000001	0.16257046	0.12646002	0.032932866
2721	0.15598103	0.04134939	0.14991279	0.06567812	0.17712331	0.108617395	0.14649805	0.01832566	0.102891505	0.00356291	0.23255578	0.06923096	0.15517932	0.26302302	0.2846369	0.1093643	0.100484565	0.04659489	0.19244121	0.24127352	0.03313586	0.17717065	0.13638791	0.2605575	0.004852608	0.12700334	0.0056679053000000005	0.17510612	0.25395167	0.1568777	0.15562242	0.1369575	0.22799325	0.22447705	0.1663002	0.06784878	0.050532706	0.31480923	0.12809208	0.20622614	0.04478347	0.0036693822999999998	0.04466186	0.13103934	0.1645057	0.23149237	0.09981415	0.08013349	0.06932117
2092	0.13374093	0.11934769	0.17412087	0.10257308	0.115927145	0.021765845	0.112136304	0.07585681	0.03320933	0.027306333	0.27018186	0.00052037725	0.22249061	0.23939452	0.23162016	0.08040759	0.10590355	0.021463424	0.012558466	0.10007128	0.040424664	0.19498703	0.10449204	0.13677387	0.03976776	0.13468976	0.040687755	0.16574134	0.111467935	0.13918398	0.20422584	0.38288307	0.19525938	0.29663593	0.16544607	0.116333455	0.088398755	0.25828236	0.0012146179	0.09563326	0.089861736	0.060410000000000005	0.14085728	0.13920674	0.10403302	0.15454477	0.09820001	0.023504157	0.07692438
2095	0.18218353	0.00030852528	0.24916951	0.016929796	0.072593205	0.03561483	0.26045376	0.072661676	0.024910074	0.24282262	0.17916870000000001	0.13374117	0.15674269	0.03659902	0.25235224	0.22221166	0.042533733	0.13848928	0.17789933	0.28752825	0.05597371599999999	0.22444203	0.042439226	0.17577119	0.22951268	0.10162781	0.031031158	0.21064389	0.08490687599999999	0.01017963	0.08000056400000001	0.20269041	0.14638534	0.27732608	0.0987392	0.30579346	0.22846481	0.13073397	0.18458372	0.09104216	0.13562238	0.025577292	0.13020736	0.12586644	0.1647918	0.06392443	0.0018554968	0.051648825	0.16494542
2726	0.22055441	0.006665121800000001	0.11147845	0.04494527	0.042655322999999995	0.13409501	0.16999872	0.10790385	0.10441552	0.09633595	0.28932866	0.20031017	0.27257887	0.23398824	0.18587852	0.10065986	0.031893555	0.13696696	0.17057979	0.22004323	0.028485361	0.041239	0.023225654	0.051827952000000004	0.082347296	0.10403731	0.24166915	0.13949254	0.103816345	0.12939358	0.08779386	0.10462789	0.22354466	0.05788821	0.1719612	0.058714833	0.009525909	0.31728902	0.10436748	0.032556385	0.08787066	0.11499074	0.22618905	0.14096767	0.011812763	0.09029242400000001	0.23143575	0.017451928999999998	0.00836526
2725	0.09405970599999999	0.0010200152	0.15856947	0.1287335	0.1631417	0.15629685	0.31754422	0.0019126870000000002	0.06426965	0.23398033	0.26602882	0.048601914	0.13783036	0.11288441	0.21777028	0.10672557	0.0060156705000000005	0.023239471	0.117279366	0.14813963	0.12634873	0.23519784	0.05850377	0.08980003	0.21175638	0.1556496	0.06989887	0.19491798	0.24900389	0.06687633	0.17125220000000002	0.23594598	0.23621315	0.15926768	0.09458803	0.08906672	0.13409252	0.35287595	0.22774744	0.22819045	0.026231375	0.010672761000000001	0.10794075	0.11426745	0.22631513	0.07360295	0.16654582	0.11681232	0.100717366
2096	0.05579538	0.001979509	0.25885272	0.10543715	0.08387460599999999	0.049964617999999995	0.16453902	0.12867805	0.014448173	0.17003171	0.24046054	0.08814064	0.2062993	0.00616753	0.24177052	0.110622235	0.024280325	0.030215874	0.12553051	0.11404360000000001	0.011150156999999999	0.2538022	0.07570213	0.09636977	0.025516286000000003	0.09487066	0.071989544	0.09429772	0.26505136	0.067513615	0.09858713	0.25693718	0.11623303	0.24257138	0.1481936	0.13340114	0.12499672	0.18756828	0.27670300000000003	0.1499672	8.917693000000001e-05	0.04362293	0.1354576	0.25985348	0.15313092	0.11514608	0.058708052999999996	0.049521983	0.20941406
2099	0.060787596	0.07514985	0.32310328	0.10304548	0.113199905	0.012843373	0.14137399	0.0100199655	0.007885769	0.16339663	0.1704421	0.14458469	0.11211184	0.050582673	0.1983014	0.18561302	0.14098346	0.05605033	0.057132407999999996	0.18522550000000002	0.15672418	0.12813106	0.15679443	0.07583744	0.17839202	0.1698392	0.01674371	0.1408017	0.12176166	0.041237212999999995	0.05379421	0.20146884	0.09557130000000001	0.24073699999999998	0.042166557	0.28087503	0.20467542	0.16577585	0.10253759999999999	0.17864192	0.019044958	0.03256206	0.038362436	0.22882272	0.14731878	0.15384194	0.08627341	0.17507342	0.21449812
2098	0.07461564	0.056397215	0.064962335	0.10564457	0.0034208694	0.15722302	0.0048374087	0.08387281	0.17929836	0.055015013	0.04137049	0.027698893	0.11014736	0.1340912	0.1809708	0.06179858	0.15517166	0.060850546	0.11688867	0.19982305	0.1930229	0.07695088	0.18707371	0.039216414	0.08017066	0.014477795	0.01739619	0.0032226718	0.023082387000000003	0.14018074	0.13175324	0.1666697	0.10734755	0.22779316	0.10871546	0.27903593	0.14231928	0.20010917	0.07257715	0.006201829	0.087372996	0.0053698067	0.013905474	0.11199241	0.08411362	0.092023075	0.012279601999999999	0.06709757400000001	0.054072632999999995
2729	0.09306577	0.027280118	0.2170147	0.16762936	0.17799912	0.072828956	0.272859	0.06368922	0.045771062	0.016677022	0.2186507	0.09827397	0.22346726	0.14760205	0.24845105	0.17266598	0.17364535	0.01810205	0.20473346	0.084846325	0.047279972999999996	0.19574971	0.041208435	0.15339929	0.06836223599999999	0.23519179	0.07817236	0.14007665	0.20945294	0.13652915	0.10739133	0.13239089	0.2754144	0.19609535	0.12094629	0.01797035	0.091415435	0.13221863	0.23682994	0.14180166	0.00025284942000000003	0.09266177	0.025855577	0.08204683	0.17295292	0.19691356	0.19320065	0.16149768	0.04016169
2728	0.089946076	0.04190367	0.08458881	0.0017833783999999999	0.042987455	0.13190682	0.13421051	0.13004312	0.10505593	0.047340192	0.07913780000000001	0.07684606	0.058163512	0.09743882	0.27876318	0.14072795	0.11955457	0.1643508	0.20258325	0.23184712	0.09647696	0.11768694	0.13126613	0.0869463	0.09153939999999999	0.08534777	0.05820737	0.1885741	0.1816231	0.069596216	0.0007276553699999999	0.19316195	0.09932554	0.15089263	0.19418517	0.20958328	0.23845798	0.14426562	0.1717503	0.11301944	0.051844496	0.1258249	0.08951924	0.14528106	0.15503356	0.015114222	0.022828398	0.015770646	0.12617114
1145	0.0033747041999999997	0.021300762999999997	0.22854677	0.26430094	0.18494958	0.14997782	0.18565172	0.0029540686	0.025520194	0.07303393	0.3181733	0.10730398	0.22129629999999997	0.13786407	0.25679296	0.087730475	0.08351539	0.03292063	0.094506405	0.09803939999999998	0.061997455	0.3613538	0.0018395884	0.21673438	0.064214855	0.23899126	0.048160735999999996	0.09578273	0.23255329	0.24172536	0.27139005	0.28765374	0.22530228	0.27385655	0.120550826	0.1434979	0.10496399	0.27057064	0.22733876	0.27877040000000003	0.13862991	0.014636558000000001	0.049424283	0.24163362	0.21695271	0.26215535	0.06642616	0.27663422	0.08871853
5171	0.04626455	0.039868377	0.05631016	0.13321358	0.013606729	0.10127716	0.23226297	0.09263882	2.718158e-05	0.2572527	0.31575784	0.095387325	0.24914983	0.21601503	0.31839174	0.024484277000000002	0.039927155	0.015916793000000002	0.17740782	0.16796044	0.10814196599999999	0.2514098	0.054467697	0.16919748	0.14150079999999998	0.044301625	0.0044323340000000004	0.099742174	0.24304144	0.09637141	0.08708175	0.40128046	0.21984312	0.20187032	0.23249549	0.17602743	0.026110506000000002	0.18441534	0.2546913	0.098641135	0.06566843	0.1298128	0.1828096	0.21009207	0.09271071	0.20110321	0.17620154	0.02581135	0.114591375
6304	0.035264574	0.018938873000000002	0.031379428	0.0070742656999999995	0.08216276	0.22111678	0.042156145	0.22858414	0.23734516	0.11115278	0.004715635399999999	0.301754	0.1468785	0.20284574	0.01537363	0.0026463084	0.0254574	0.16516229999999998	0.10865109	0.057692017000000005	0.09760785	0.05789093	0.14768133	0.028487064	0.07933616	0.070092335	0.07369913	0.051693145	0.090202585	0.13393125	0.18144642	0.0020274045	0.22603464	0.044907145	0.22183193	0.04858391	0.06343707400000001	0.057857588	0.018210575	0.026790248	0.020974819	0.07323581	0.03662048	0.037771765	0.14091913	0.09478459	0.21324469	0.08146159	0.024654675
3473	0.11396220000000001	0.013179725	0.17474312	0.14903654	0.25373167	0.08676747	0.104344815	0.0104485825	0.07998487	0.1306857	0.29430598	0.081367925	0.16204081	0.0503484	0.17542687	0.15358478	0.14286283	0.026576597	0.32504702	0.19977768	0.09271796	0.20449185	0.066436745	0.054679934000000006	0.03203231	0.1935007	0.06428602	0.19499165	0.23875067	0.24379638	0.29780704	0.091426075	0.34912068	0.20163046	0.1393325	0.16153553	0.2152759	0.22833398	0.26800495	0.18558303	0.10241021	0.14921731	0.24038962	0.13393301	0.13868055	0.07898056	0.05442845	0.15811576	0.11333121
6307	0.19230554	0.09429137	0.10124848	0.021663732999999998	0.032297324	0.24015042	0.07625294	0.12766352	0.17575109	0.07687007	0.15809666	0.2022505	0.15908974	0.29171488	0.11956732	0.01865146	0.06998095	0.092491984	0.042545334000000004	0.14511137	0.076200455	0.122728795	0.113919646	0.0828166	0.065015905	0.13863452	0.06106372	0.08989704400000001	0.031861667	0.053980898	0.1860488	0.21235801	0.18010578	0.20031604	0.21171813	0.036681052	0.019764028	0.14884841	0.016061135	0.04163482	0.009767441	0.08327709	0.09620344	0.09491231	0.05142124	0.19237486	0.20697352	0.061477784	0.051756105999999996
1400	0.030500196	0.1255226	0.09075628	0.11267252	0.11104793	0.048975095	0.012227247	0.016743097	0.04707271	0.026588142000000002	0.26987508	0.041972257	0.1332604	0.1268146	0.22930126	0.012359874	0.10238436	0.025450096000000002	0.005786294	0.0066263787	0.12270404	0.07747781	0.07250274	0.26047919999999997	0.03633418	0.09581615	0.02228136	0.036169607	0.098508246	0.098968565	0.22569227	0.22584736	0.057980493	0.30997187	0.22209045	0.14962	0.0023806263	0.18641801	0.055699017	0.043364584000000005	0.03852334	0.11071469	0.06023291	0.07818466	0.07539787	0.13196906	0.014348781000000001	0.11934890000000001	0.0776414
1515	0.10877429	0.031979166	0.10636029400000001	0.22717623	0.0200266	0.17677508	0.26856399999999997	0.044774115	0.058919072	0.23478070000000004	0.12898836	0.014354644	0.2481038	0.004970334	0.22984636	0.19694537	0.036299005	0.10068679	0.3966568	0.17698428	0.113352485	0.20928979	0.040764794	0.2285405	0.13098499	0.19298083	0.08050494	0.080612004	0.16890850000000002	0.029518722999999997	0.06830114	0.14095092	0.18414538	0.20795679999999997	0.08586584	0.1686706	0.20382902	0.20352355	0.18505757	0.17595652	0.063550964	0.032127682000000005	0.074127644	0.05140525	0.127581	0.034257848	0.006070899	0.11146797	0.18349963
3480	0.00060405023	0.0003197277	0.104006976	0.06690152	0.09702353	0.060679115	0.27383095	0.12558655	0.042770397	0.21513915	0.06728946	0.15905151	0.08718756	0.08642493	0.20309079	0.21032858	0.10580602	0.06712149	0.10750641	0.09357083	0.088110045	0.22170454	0.20107187	0.20324004	0.12167983	0.11431359	0.122394145	0.048937685999999994	0.24431084	0.05202356	0.022201337	0.2105034	0.13390213	0.13699853	0.07871272	0.1423829	0.34920537	0.0902597	0.35120127	0.21173039	0.0021373797	0.013136423999999999	0.09771544	0.16645423	0.31311595	0.13075238	0.09605549	0.10980135	0.23643278
2439	0.031010992999999997	0.07288276	0.09419073	0.13061933	0.0025215654	0.038587682000000005	0.036201436000000004	0.13597457	0.012077137	0.07988514	0.077479765	0.19960186	0.23952983	0.17527914	0.1604796	0.15292884	0.016991048999999998	0.08480035	0.06938185	0.04064475	0.0035569845	0.17327732	0.09218632	0.0050699413	0.054984822999999995	0.23731649	0.12531760000000003	0.0026507005	0.02126881	0.042118892000000005	0.15500918	0.11534881	0.21924044	0.30188206	0.19505218	0.03707077	0.17444790000000002	0.06843363	0.08532446	0.09021625	0.09559452	0.02578487	0.15637484	0.0335825	0.0005453222000000001	0.1604495	0.16416386	0.05460459	0.033309232
1146	0.043907203	0.019373816000000002	0.048399843	0.16359097	0.1543737	0.37653565	0.112453386	0.103263915	0.07486207	0.09059201	0.23894888	0.19517744	0.20281899	0.17726782	0.16677621	0.16142875	0.01400888	0.025241114	0.29518676	0.12957126	0.06469356	0.21427928	0.029176325	0.04160191	0.014798128999999998	0.17876431	0.049035117	0.056676812	0.14600098	0.09771682	0.2205424	0.16006353	0.29507887	0.15964437	0.18732572	0.003368307	0.15334724	0.1519148	0.21075475	0.15433909	0.08668423	0.008411415	0.1934233	0.02405155	0.0051087225	0.007616955999999999	0.08547087	0.1409682	0.08068347
2436	0.14488743	0.024482597000000002	0.14387070000000002	0.2152192	0.14340806	0.017415235	0.038992655	0.25716868	0.027119175	0.10664189999999998	0.106965125	0.03399251	0.026455232999999998	0.020379575	0.05896083	0.16731377	0.12473048	0.042064734000000006	0.049171694	0.039082553	0.0062842174	0.11018898	0.1888848	0.06932147599999999	0.05670841	0.27656496	0.09398432	0.14739391	0.004514995999999999	0.06463805	0.101337254	0.07949203	0.054974932000000004	0.052197613	0.07002583	0.15012676	0.021260485	0.01070214	0.10079961	0.14194915	0.092354804	0.05363594	0.061270427	0.067087606	0.019417778	0.10780063	0.25757579999999997	0.20917812	0.034431777999999996
5413	0.19720554	0.011028156	0.010245671999999999	0.15827146	0.11883317	0.32235163	0.15686932	0.12595396	0.11666855	0.070825025	0.17424259	0.24935788	0.23532508	0.34331208	0.17223787	0.04846708	0.041960534	0.074733205	0.018695608	0.023827964	0.0055414159999999995	0.13757113	0.026888917999999998	0.04498194	0.13702142	0.14018601	0.16639929	0.007800339	0.06497457	0.051842444	0.17394528	0.14070903	0.19765439999999998	0.25064534	0.09433262	0.09108022	0.13925655	0.27656192	0.0042514093	0.011235855	0.060701065	0.05316766	0.076608285	0.12662385	0.101282984	0.08398259	0.14950359	0.088616736	0.08937517
2430	0.045330524000000004	0.050539047000000004	0.11296555	0.12591293	0.030858213	0.020086672	0.19516229999999998	0.032952167000000004	0.18012121	0.09092476	0.10258475	0.1274768	0.33580586	0.14845598	0.19311562	0.0076726730000000005	0.16671845	0.033713184	0.14943472	0.23974377	0.016645454	0.17283398	0.14272442	0.06395645400000001	0.030681227999999998	0.21286154	0.025003567	0.09522719	0.114968464	0.158874	0.006775113	0.21804410000000002	0.21522522	0.134419	0.17117041	0.19003814	0.017390184	0.1930936	0.11510419999999999	0.036513407000000005	0.1063557	0.07620142	0.3372423	0.27507293	0.05022905	0.11041199999999998	0.21258444	0.040285907999999995	0.05520869
2546	0.029758383	0.0009465776400000001	0.069848806	0.0014036056	0.12802719	0.13029516	0.07099266	0.23599781	0.30648518	0.0016525234	0.01808351	0.2706396	0.05105055	0.018890865	0.16060646	0.0053862836	0.28849447	0.17386597	0.036416948	0.031572767	0.12206704	0.15977779	0.44422424	0.14664115	0.02696726	0.18052599	0.09890465400000001	0.04824821	0.16035783	0.1108315	0.15630236	0.10827104	0.1489135	0.09094782	0.007239041999999999	0.047635738	0.020753419	0.04850165	0.021660117000000003	0.01336782	0.018933542	0.12575999	0.33590263	0.0097503625	0.25008237	0.1622029	0.25453560000000003	0.051800936	0.13329715
1162	0.036340103	0.07504303	0.053505577	0.033890184	0.06820896	0.17039862	0.17825669	0.06981309	0.054651767000000004	0.04256172	0.22715104	0.14938134	0.12826782	0.16425479999999998	0.22684896	0.040561533999999996	0.014345627	0.10631868	0.14531812	0.07779119	0.063291654	0.18164129999999998	0.08763143400000001	0.020835197	0.023788784	0.07534489	0.1389276	0.081525415	0.09288706	0.15047753	0.14888552	0.14412944	0.28692055	0.10635449	0.19514559	0.10462781	0.03260696	0.08488356	0.121891804	0.07343162	0.0884392	0.06188675	0.21341626	0.08887807	0.04786504	0.03881958	0.20866951	0.020012999	0.0066422117
1163	0.026714526000000002	0.10118009	0.2680059	0.16956428	0.110958375	0.14176425	0.21938336	0.07277413	0.12681915	0.059568007	0.19750664	0.016868202	0.3198858	0.17245427	0.29546574	0.016455807	0.12963137	0.102312565	0.080817	0.06245751	0.010993372	0.26328427	0.07961018	0.100455195	0.038648453	0.14106148	0.044925928	0.10877744	0.06311059	0.025926822999999998	0.030745862000000002	0.17378737	0.18693456	0.31587434	0.050572205	0.05040225	0.05927241	0.11912591	0.08612863	0.083040476	0.08675516	0.03730248	0.013339848	0.043887783	0.0031209588	0.18846786	0.20093367	0.032391205	0.005513041999999999
1164	0.0033109520000000003	0.029255692000000003	0.02995259	0.11952698	0.13974482	0.17392379	0.07053772	0.12028597	0.03915113	0.12712291	0.22959873	0.0036306288	0.22393683	0.2992677	0.3026685	0.12147433	0.07680157	0.007928099499999999	0.1489728	0.04981867	0.08671141	0.28618282	0.12830648	0.10536276	0.07631026	0.057876132000000004	0.030648200000000004	0.09221399599999999	0.14313231	0.0017959904	0.030789595	0.27692747	0.13149947	0.17129274	0.13930464	0.2209611	0.012162463	0.19705586	0.12946147	0.07118150599999999	0.029972095	0.06005549	0.12993385	0.17931966	0.08022933	0.18432993	0.05493699	0.10452561	0.060884185
2542	0.08919835	0.17551401	0.040880777	0.21611041	0.09043977	0.110297576	0.106368884	0.23856731	0.13534275	0.0012822700999999999	0.15467733	0.121705964	0.07070023	0.13149863	0.08362347	0.052362677	0.22872138	0.20102976	0.015483705	0.022555305	0.10760659	0.025430769	0.22960433	0.04853878	0.11393202	0.29779179999999994	0.27462792	0.09545167	0.07571545	0.11962704	0.13857819	0.048107915	0.095986515	0.08787559	0.0634108	0.025270196	2.7506147e-05	0.19960263	0.03392723	0.04399609	0.10269523	0.10269104	0.25833547	0.09645791	0.015561423000000001	0.09498617	0.29296446	0.18423247	0.17304108
1166	0.062064983	0.019123577	0.0865089	0.032644905	0.06410157	0.20840093	0.017922506	0.05761455	0.26965484	0.021232966000000002	0.13280502	0.22862555	0.066621	0.19822824	0.01975585	0.014413856000000001	0.13593844	0.012697718	0.15297282	0.028897932	0.2627737	0.06936126	0.19347844	0.045162402000000004	0.1393828	0.039344586	0.14077052	0.06582206	0.06264963	0.07202301	0.21374989	0.09253183	0.16272625	0.07901662	0.15291773	0.0653099	0.054810405	0.14573404	0.031858087	0.16666485	0.050148964000000004	0.033083512999999995	0.16286692	0.00086672045	0.014709729	0.09490116	0.15357164	0.051535025	0.056678068
1167	0.067564294	0.05631122	0.15310012	0.16321574	0.046794064	0.20349108	0.19710039999999998	0.14496943	0.0025513787	0.27059072	0.07324323	0.049816772	0.21579558	0.045334857	0.31909066	0.16322067	0.1304454	0.16177149	0.33746985	0.27107328	0.04501825	0.2767482	0.13532296	0.06597239	0.1308719	0.010066275	0.105786055	0.063809924	0.19844508	0.137007	0.047849413	0.2224974	0.20850584	0.118542224	0.012015036000000002	0.13463339	0.30846503	0.049817376	0.30362207	0.22505389999999997	0.020360058	0.07477601	0.14261974	0.17425701	0.1553519	0.052107375	0.023093673999999998	0.080231555	0.10248509
1168	0.06794609	0.05623797	0.12411989	0.19115844	0.096842304	0.06339266	0.28017396	0.059884448	0.008681096999999999	0.27558944	0.10547896	0.061219774000000005	0.16847439	0.034529306	0.28130895	0.10871449	0.07916269	0.13136476	0.25501063	0.20698948	0.09647003	0.26208988	0.030810585	0.16180928	0.16657220000000003	0.11743583	0.017596949	0.17517433	0.2702225	0.013100013999999998	0.03224721	0.27526873	0.15917079	0.18202935	0.0959346	0.18339944	0.26179177	0.15335120000000002	0.23969084	0.1718876	0.05753298	0.05581025	0.09022048	0.16050358	0.2971979	0.03659822	0.050193444000000004	0.10949375	0.1808369
1169	0.05328632	0.038829964	0.0845338	0.05808887	0.08197447	0.15399161	0.07312615	0.07096715	0.23515475	0.06866629	0.06350276	0.07983392	0.11054951	0.062944666	0.10257226	0.20795098	0.16855928	0.13041867	0.29187095	0.19293767	0.11558491	0.03257959	0.1965254	0.01891721	0.09960135	0.16384095	0.055595893	0.023688275	0.008019786	0.23982967	0.103654414	0.063934386	0.13052073	0.04980139	0.059080422	0.18573958	0.18797469	0.039734397000000005	0.067184046	0.04123685	0.036690805	0.101643115	0.22951423	0.014216688	0.07606289999999999	0.12826176	0.06748246	0.11489335	0.18017
1591	0.05285751	6.402284000000001e-05	0.14356272	0.20249249	0.05049304	0.0011130031	0.28523666	0.08682589	0.007595813000000001	0.18925759	0.09448556599999999	0.06862467	0.14893836	0.043643087000000004	0.17546862	0.04394892	0.015470203	0.0058641466	0.044493914	0.09166538	0.039457142	0.27521068	0.09479715	0.11156343	0.11166842	0.12782948	0.071750164	0.022141665	0.12085801	0.009156527	0.0023624664000000003	0.26517105	0.05055792	0.13704021	0.05482165	0.08036457	0.11881816	0.20683329	0.2363962	0.092864774	0.14236912	0.013740386	0.11746873	0.22916007	0.21241537	0.3141355	0.07974712	0.1893625	0.077295184
2768	0.10744998	0.030183714	0.1472484	0.32075047	0.055190842999999996	0.27829635	0.09661111	0.08930266	0.09323489	0.19588491	0.018032508	0.15492465	0.17963019	0.12780139	0.046417754000000006	0.020867023999999998	0.011090158000000001	0.089278884	0.19010219	0.16449162	0.07585269	0.23493947	0.05176266	0.045077346	0.035865888	0.19451965	0.15063085	0.019616142	0.048871573	0.11245803	0.050610024	0.076386236	0.2731594	0.13534684	0.034743756	0.009209067	0.041972123	0.08032946	0.06038402	0.12111811	0.05214133	0.1445462	0.20531055	0.057183467	0.0061100856000000005	0.07768817	0.10635117	0.14404479	0.030283768
4680	0.0507093	0.052129857	0.07643567	0.08882345	0.105178915	0.14254329	0.16575615	0.10927533	0.03364481	0.19526210000000002	0.21615236	0.043297194000000004	0.13840229999999998	0.13496470000000002	0.15496868	0.14420985	0.09843083	0.06331509	0.17935613	0.13133928	0.17641592	0.23496528	0.12392111	0.122172795	0.12202619	0.051477253	0.0037719514	0.12394318	0.25202894	0.075756535	0.055092025999999995	0.18656039	0.124966815	0.21599743	0.06887788	0.07454796	0.13305563	0.22807842	0.17164673	0.17439258	0.051736776	0.00016823015	0.017203767	0.04123822	0.23860016	0.08051442	0.008270224	0.08547938	0.10302055
1147	0.1000873	0.16024894	0.16823322	0.24279050000000002	0.033920087	0.14450178	0.0039018132	0.13108695	0.06420228	0.012658151000000001	0.11770382	0.11824314	0.20646593	0.14853878	0.22399577	0.09192854	0.06825698	0.12086667	0.07253122	0.18405047	0.011548523	0.20553653	0.094226584	0.10724307599999999	0.027068056	0.19599687	0.010331333	0.07551549	0.062069612999999996	0.15967102	0.09895081	0.10631700000000001	0.20698386	0.3136565	0.1556037	0.14614977	0.0040816907000000005	0.08265800000000001	0.053722087	0.09277221599999999	0.07337997	0.054108575	0.03186447	0.026739392	0.03414779	0.1491922	0.14987409	0.08201383	0.09925941
2766	0.10936155	0.06169234	0.10070586	0.17505041	0.023669636	0.20592368	0.06018293	0.081323355	0.04232369	0.11659489599999999	0.0004954598999999999	0.124878466	0.094802365	0.03997947	0.027597316	0.015279727	0.061512872999999996	0.074809805	0.08904786	0.052020185	0.006395595	0.25735098	0.14461872	0.003958633	0.1645777	0.08209863	0.009670011	0.03791359	0.096529365	0.13087443	0.003359573	0.108015224	0.11058284	0.14342879	0.022561762000000003	0.021335873999999998	0.04357785	0.07062521	0.024392857999999996	0.14805213	0.07788297	0.021986315	0.0719765	0.06129231	0.008504668	0.043344554	0.10824299	0.015792605	0.006274501
5324	0.10085042599999999	0.030996028	0.12533706	0.0061033666	0.17856859	0.04918702	0.03833545	0.018748093	0.118000045	0.09699096	0.20689476	0.05499463	0.15601301	0.13958270000000003	0.27707368	0.10313634	0.088026464	0.11780311	0.22069582	0.18945913	0.037482146	0.21716426	0.023735829	0.28935359999999993	0.04665333	0.10046431	0.013616565	0.0029693726000000003	0.20309347	0.22791171	0.17084074	0.20407146	0.10265973	0.18660778	0.16702965	0.05745734	0.13968721	0.24160907	0.025231581	0.12980002	0.014193856999999999	0.08076051	0.05543968	0.18571296	0.17236002	0.09056304	0.011020103500000001	0.11804377	0.05147994
4827	0.03012882	0.17038469	0.19225773	0.11092660000000001	0.07654573	0.14266025	0.11278275	0.057886652999999996	0.027734778999999998	0.05363547	0.06482094	0.006131787	0.09794882	0.12999624	0.12457160000000002	0.07822198	0.059520997	0.009212049	0.07070024	0.0830795	0.020773593	0.14047523	0.05757765	0.12745552	0.0037138727000000002	0.06875110000000001	0.022463132	0.092069134	0.030305502999999998	0.03549798	0.09499886	0.09598474	0.04982729599999999	0.35431665	0.14580604	0.062146507000000004	0.053687162999999996	0.17731632	0.067239	0.0013651988	0.040729515	0.05543316	0.15230347	0.00025543757	0.14754602	0.16862574	0.047708623	0.06002138	0.027973417
2604	0.0016106176000000002	0.041562494	0.110592216	0.015460607	0.14331141	0.27057573	0.03003173	0.20908166	0.30799463	0.04151599	0.073820114	0.22983965	0.0034093764	0.030741322999999997	0.10804054	0.056821954	0.28628996	0.090690285	0.13121647	0.0029241801	0.11435914	0.0481439	0.41028178	0.15704018	0.15739834	0.21089676	0.21781626	0.10819304	0.15098235	0.111606345	0.20593637	0.073177874	0.12117787	0.08911209	0.06670459	0.1676069	0.09113869	0.007554568	0.15343982	0.10385581	0.0576868	0.05915896599999999	0.2942717	0.049404036	0.22414784	0.17952922	0.194888	0.07879818	0.17359668
99	0.038980182	0.023183528	0.18214269	0.04187919	0.11728305	0.1411869	0.18062988	0.0037796078	0.018198974	0.114452444	0.20990093	0.08000812	0.20665634	0.19969295	0.29596964	0.10613136	0.21633029	0.011458425	0.15977979	0.31278855	0.08639106	0.26030827	0.11915962	0.05144635	0.044917307999999996	0.0601442	0.04322287	0.11706301599999999	0.16400245	0.08084376	0.034542393	0.18596222	0.27287555	0.19139415	0.17133924	0.13250762	0.091666125	0.13172683	0.19088036	0.027324737999999998	0.13409520000000003	0.017624319	0.04502197	0.12091155	0.13727266	0.072523944	0.13418266	0.09338268	0.04057768
698	0.08903417	0.20098016	0.12775698	0.18197381	0.023572855	0.00038581434999999996	0.013199573999999999	0.048606699999999996	0.010270851	0.18190002	0.1634582	0.09222604	0.11784195	0.25362080000000004	0.22080961	0.11772694	0.17184141	0.026916212999999998	0.06972444	0.17326270000000002	0.016600508	0.24810447	0.009793969	0.1638189	0.021705626000000002	0.10467067	0.056978844	0.13391615	0.22218366	0.07442804	0.00036881492	0.30907714	0.24134070000000002	0.16162434	0.10841449	0.03399307	0.030320931000000002	0.13910253	0.033400603	0.10628388	0.12801589	0.07452525	0.1176818	0.17355281	0.2246815	0.12766932	0.14943439	0.122900546	0.09472671
699	0.07048542	0.05684346	0.095509976	0.14184034	0.0762414	0.11245483	0.067047976	0.0044024736	0.05070223	0.054498042999999996	0.14599745	0.06404228	0.22340990000000002	0.29161185	0.27198449999999996	0.062065735	0.03747835	0.06639319	0.14883828	0.08599452	0.05920413	0.13301885	0.033612676	0.22402675	0.084224515	0.08085313	0.023745459	0.09849678	0.18736616	0.11887793	0.07185742	0.2864625	0.14221470000000003	0.16211197	0.17446688	0.045114283	0.05995374	0.20261608	0.042282537	0.11049417	0.14755547	0.038692344	0.073302455	0.23423894	0.16753277	0.22383475	0.10268336	0.011764219	0.094149075
696	0.17680854	0.024475647000000003	0.092601456	0.19123077	0.10191499	0.23978992	0.04188366	0.05300972	0.14102381	0.06779212	0.23327115	0.14147472	0.22130017	0.26948214	0.29939574	0.04529275	0.07252906	0.0008397773	0.11537904	0.28961079999999995	0.15247624	0.13513273	0.071268104	0.042111814000000004	0.10100246	0.20774373	0.054117694	0.053362027	0.019768095	0.15821248	0.19712429	0.25789303	0.23833561	0.32950526	0.16039228	0.15101528	0.020950168	0.11588698	0.030812692000000003	0.06354425	0.0009206799000000001	0.06051839	0.19110668	0.04693372	0.074017495	0.09264303	0.12450037	0.07049851	0.03460738
697	0.19282836	0.13466561	0.06543386	0.06782318	0.10922569	0.03654528	0.1160027	0.09948592	0.10567573	0.0009365942999999999	0.27229935	0.1860412	0.1488887	0.30292037	0.17446789	0.017360212	0.004709066	0.10109291	0.06807539	0.14589494	0.007839091	0.07183044	0.070309415	0.23251751	0.0013614222	0.0492701	0.17426717	0.22394076	0.24148597	0.18230644	0.14404348	0.17789188	0.22773395	0.19048005	0.27482829999999997	0.011009976000000001	0.019194294	0.28478414	0.03334756	0.025931414	0.14308864	0.1441933	0.056217577000000005	0.02120222	0.24679098	0.20392384	0.07516727	0.027468951000000002	0.14896245
694	0.11063589	0.020475596000000002	0.14864817	0.060681477000000004	0.09807119	0.08658336	0.011109346499999999	0.058599	0.06792495	0.09611106	0.20953023	0.024821006	0.22490105	0.1103434	0.19448206	0.0038888277000000003	0.0694587	0.015577183999999999	0.03320912	0.18993667	0.04031502	0.08412485	0.13763107	0.07982333	0.056128397999999996	0.0935168	0.13280892	0.088121876	0.047056935999999994	0.14837253	0.13526562	0.289317	0.122119546	0.16538185	0.17956038	0.058220102999999995	0.016990952	0.10723813	0.017592061000000003	0.11779144400000001	0.026406657000000004	0.0076751225	0.09909571	0.1263757	0.0048923474	0.033004396	0.12592101	0.035349995	0.01576156
1567	0.06754249	0.016584994	0.13684905	0.17608911	0.0827865	0.12612273	0.25604920000000003	0.016553996	0.13691389999999998	0.21621379999999998	0.18238747	0.007679293	0.22325084	0.11671462	0.24759719	0.08731468	0.027304396	0.012908431000000001	0.03954681	0.28918767	0.012308534	0.14848936	0.04332898	0.049157538	0.045341745	0.29223228	0.035781384	0.1646466	0.09645873	0.10483519999999999	0.008193586	0.17227587	0.18390022	0.290434	0.05967731	0.22844145	0.08009907599999999	0.26390177	0.14381054	0.016408113999999998	0.013324882	0.012683073000000001	0.16558641	0.19842233	0.024349926	0.17668189	0.19224887	0.11825248599999999	0.1163604
692	0.120625734	0.014954288999999999	0.22352424	0.1797218	0.08560575	0.048373707	0.26060176	0.07488862	0.11044353	0.20631966	0.24231288	0.06236243	0.13432822	0.012434700000000002	0.23982662	0.07217937	0.08799705	0.00090597477	0.03363198	0.0276253	0.18561971	0.109670125	0.019436876999999998	0.2902248	0.16766931	0.21474202	0.14961086	0.030178182	0.122262955	0.011327965	0.08562582	0.12405753	0.0044511985	0.29053867	0.060259275	0.02663303	0.041407555	0.2340422	0.034226387999999996	0.12186461	0.0013849973000000001	0.032415353	0.10497533	0.06451284	0.07505514	0.16824472	0.061910585	0.11596933	0.14320639
693	0.13725503	0.07211784	0.1491422	0.116606906	0.065434724	0.0644626	0.09802883	0.0024587438	0.038433492	0.121917605	0.26029128	0.05000285	0.26160437	0.18711103	0.2789333	0.04166348	0.08552441	0.051509842	0.19088905	0.19986188	0.20147759	0.16822413	0.06744560599999999	0.20284449999999998	0.034059982999999995	0.19754784	0.010910963999999999	0.128032	0.15122984	0.018051006	0.01857478	0.21497539999999998	0.20254833	0.28412077	0.122787945	0.16214429	0.048711315	0.19306629999999997	0.034614295	0.024741547000000003	0.044544652000000004	0.052428745	0.083516404	0.12811379	0.08250807	0.1884443	0.097112484	0.048570573	0.016815721999999998
1562	0.056919504	0.05938326	0.027115406	0.05462341	0.18904167	0.06701428	0.14368756	0.014557678000000001	0.13799119	0.022178795	0.017185146000000002	0.052030694	0.12950726	0.052168705	0.012957175	0.017152615	0.04385275	0.0022114739	0.09401825	0.06466237	0.19713923	0.005453176999999999	0.08257088	0.0058790226000000004	0.046104554000000006	0.09627485	0.14683579	0.040952023	0.10725635	0.09153810000000001	0.064511456	0.04359316	0.04897111	0.09727867	0.18508136	0.3983643	0.038009502	0.08231085	0.03365013	0.0069130547	0.11394204	0.15199226	0.0075733103	0.033619300000000005	0.00027226189999999997	0.060843427	0.00083216367	0.024412831	0.12426958
691	0.056469403	0.012542997	0.11986815	0.07984795	0.028521877	0.07828879	0.03807304	0.0048152152	0.12946577	0.09878285	0.18983182	0.04495269	0.043548208	0.0569466	0.16077408	0.048141826	0.21598023	0.045386493	0.043477297000000005	0.14264172	0.046586897	0.021707455	0.15659161	0.24686843	0.014628226000000001	0.125593	0.024152385	0.036234196	0.11514627	0.21028599	0.014380872	0.18172249	0.14279413	0.13671494	0.1596164	0.011572849	0.041281007	0.11254415	0.027348561	0.06343967	0.09882116	0.03681591	0.17897484	0.124113396	0.13928542	0.03430347	0.12546143	0.10731215	0.025332532999999997
6226	0.041176997	0.06343969999999999	0.0034768682	0.04043894	0.17354816	0.024642691	0.05884597	0.017369106000000002	0.10105914	0.063880496	0.21744551	0.03288866	0.0137526505	0.030735962000000002	0.082735166	0.10201536	0.18279585	0.0030211238	0.11825647	0.09223877	0.12255452	0.08258678	0.11301981	0.021625832	0.0009984253	0.006958992	0.06647489999999999	0.04432566	0.13895972	0.13085756	0.20701167	0.150748	0.10284012599999999	0.08809862	0.063771866	0.06128096	0.19663641	0.030173434	0.13272636	0.12312962	0.20688982	0.07847202	0.16836901	0.13380735	0.12431292	0.05725079	0.054588295999999994	0.16651398	0.16435456
6224	0.09403597	0.075905755	0.0023788868	0.0063763596	0.32358813	0.17522192	0.0038580988	0.06537939599999999	0.23290634	0.03586401	0.08891511	0.0873975	0.09166558	0.07079497	0.040552445	0.17307582	0.08471645	0.011002518000000001	0.061367646	0.108923785	0.051549300000000006	0.09653938	0.11203931	0.08687085	0.19290651	0.00048087817000000004	0.035582617000000004	0.053151343	0.011055418000000001	0.24678525	0.25321046	0.053199288	0.06300402	0.16001984	0.062169865	0.035447907	0.19163743	0.08503941400000001	0.11432961	0.08798358	0.13414258	0.026359089	0.064363375	0.04202544	0.06004195	0.015707746	0.095777616	0.15644753	0.09126586
6222	0.029336516	0.1332378	0.13609402	0.016423233	0.16220671	0.1263232	0.11810176	0.21251084	0.30077502	0.06332886	0.14317149	0.18133983	0.0025115581	0.08614889	0.08205727	0.009896061	0.394032	0.21488212	0.030708801	0.021302035	0.21118312	0.10475197	0.44932622	0.06923041	0.013970689	0.14306649999999999	0.09198308	0.053677097	0.10944056	0.27472490000000005	0.22884616	0.00515047	0.09934662	0.007663982	0.19140103	0.22416848	0.019324647	0.015244285	0.045872513	0.047569506	0.13015954	0.06743326	0.26618332	0.21252963	0.12461495	0.031880952000000004	0.28429699999999997	0.15347269	0.14696187
6223	0.052507192	0.04253466400000001	0.16494004	0.016391896	0.16485202	0.120079726	0.035324246000000004	0.08340671	0.36634642	0.10563351	0.09354246	0.12592977	0.036659345	0.05780322	0.03362766	0.01206888	0.34356242	0.04410126	0.035600092	0.05136716400000001	0.25589758	0.10119721	0.3601864	0.012654496000000001	0.14216022	0.16395961	0.046196092	0.15345845	0.11098335	0.2354663	0.16515385	0.029414299999999997	0.06591885	0.03267038	0.12282725	0.20062184	0.08584357	0.06567367	0.013122371	0.004142387	0.113032416	0.050061524	0.26871204	0.13843313	0.07200155	0.02701289	0.15813872	0.19567308	0.27702144
6220	0.056434356	0.034934662000000005	0.16749302	0.09175988	0.08355772	0.27454177	0.06325112	0.118086316	0.39199870000000003	0.0074862037	0.053619042	0.25297382	0.054380257	0.12552850000000002	0.035736136	0.047298364	0.22877094	0.09651141	0.20634446	0.078807905	0.23346326	0.096872866	0.27048615	0.08659065	0.016807693999999998	0.086616784	0.0558332	0.04464883	0.05364197	0.22229466	0.12540984	0.023783687999999997	0.19472146	0.038298927	0.21896224	0.18091327	0.137297	0.1325068	0.05368133	0.010581914	0.018383028	0.14661819	0.24613275	0.11873958	0.078850046	0.051458314000000005	0.17807354	0.08760205	0.19710639
6221	0.03864284	0.060924057000000004	0.07885414	0.008965803	0.110797785	0.14593959	0.092452064	0.26596412	0.26308364	0.016331077	0.16402406	0.2641122	0.023179653999999997	0.07498128	0.030139057	0.0018847454	0.34550327	0.25335836	0.01390204	0.06053396	0.11681166	0.15259945	0.36165127	0.06479768	0.024207551	0.15959623	0.19809920000000003	0.065942705	0.10925886	0.14329776	0.21606883	0.034583583	0.07083316	0.0027626706	0.18965414	0.05080089	0.06217937	0.031391043	0.022100957	0.01214954	0.06775328	0.05161811400000001	0.30865329999999996	0.16212669	0.20924552	0.006384430500000001	0.37097454	0.05599201	0.13264997
6228	0.039019894	0.0030771792	0.07636587	0.23374067	0.05535229	0.11088756	0.04127635	0.065945104	0.061039965999999994	0.20125741	0.11307834	0.053290795999999994	0.07807895	0.14237721	0.19337426	0.034065925	0.13343036	0.042049758	0.010290031	0.03746164	0.083246276	0.18347606	0.07501215	0.21791449	0.009663917	0.06445642	0.06472164400000001	0.13137719	0.15482652	0.028845284	0.06256584	0.18104567	0.08396665	0.24378729	0.019636301000000002	0.08882473	0.07777873	0.13574594	0.06973539999999999	0.13875219	0.19792168	0.027861465	0.055949795999999996	0.08004592	0.07639064	0.11728361	0.0028561190000000003	0.08088557	0.06403244
1705	0.105647296	0.040412128	0.30570227	0.03875652	0.09013192	0.06444229	0.16480403	0.12532133	0.049407393	0.15633684	0.12408379	0.1682732	0.12939504	0.08042987	0.1909031	0.19912755	0.06134343	0.06391216	0.14146386	0.18536481	0.06850191	0.21823466	0.20024614	0.22289118	0.046857134	0.07491919400000001	0.10091095	0.09623407	0.24177441	0.005126203	0.01396547	0.18581372	0.012493299	0.25852525	0.020948763999999998	0.00052749086	0.19830150000000002	0.13015717	0.21923417	0.08279121	0.036228314	0.11190441	0.003416976	0.095630646	0.31055588	0.09707729	0.11301622	0.037636526000000003	0.014097262
1706	0.08043382	0.12270816	0.044524692000000005	0.07946501	0.08203200000000001	0.10585085	0.036591467	0.16697496	0.26557790000000003	0.0133488495	0.04787232	0.25987843	0.07885015	0.21699509	0.015035804	0.057137235999999994	0.051133428	0.23092735	0.05890052	0.123453274	0.003788732	0.0011456683	0.1480411	0.08599602	0.008259981999999999	0.04261045	0.19823825	0.037451137	0.04735132	0.14563453	0.10916953	0.052178703	0.102127306	0.06683561	0.22763377	0.12805617	0.019921603	0.01968592	0.058236882000000004	0.012697809	0.0005989671	0.13552955	0.12506028	0.1710586	0.047156744	0.026902597	0.28623593	0.016312117	0.09346744
1509	0.124949515	0.005875065	0.03028497	0.02174026	0.08966668	0.06507398	0.113971904	0.15742405	0.20052284	0.117711805	0.1071779	0.11296867599999999	0.15072614	0.16671127	0.12803207	0.040305577	0.12730941	0.024046467999999998	0.19624671	0.15216276	0.07637166	0.103186384	0.23636010000000002	0.13423061	0.097201236	0.11006209	0.087490104	0.08626318	0.0395504	0.08603674	0.042815305	0.13778326	0.16944245	0.0035464371999999996	0.06728401	0.12068529	0.11293549	0.16538145	0.04387357	0.04064057	0.03119726	0.06496701	0.21367915	0.23934431	0.018140301	0.05181366	0.13900864	0.103942	0.055834748
1700	0.07928553	0.0969681	0.09395455	0.19345859	0.25375348	0.082206436	0.24411333	0.06162365	0.07581441	0.14611079999999999	0.06541069599999999	0.053587154000000005	0.123072155	0.008793825	0.19811979	0.27126658	0.10584532	0.08035456	0.27700102	0.19701724	0.02498499	0.20441034	0.034695275	0.10790104	0.20251942	0.101768255	0.0030227813	0.047311984	0.1863999	0.1735164	0.20483044	0.08964035	0.1461823	0.13860799999999998	0.08012903	0.049570203	0.35905772	0.05439704	0.29566620000000005	0.15727493	0.17454383	0.033609815	0.21397434	0.05322924	0.12992027	0.0009086150699999999	0.0034546126	0.12738308	0.18625924
1702	0.03440896	0.13171221	0.21253109	0.12859122	0.14264777	0.10472809	0.27971673	0.06986885	0.009991135	0.12036419	0.24695250000000002	0.15278788	0.270654	0.22891179	0.1695662	0.050352617999999995	0.0044830404	0.035834707	0.14308918	0.14885983	0.054645825	0.21045688	0.009054305	0.055771972999999996	0.0677301	0.107414514	0.27020735	0.08449562	0.20277175	0.11488189	0.19948396	0.19790846	0.2877765	0.20000997	0.19500546	0.07818624	0.026613197999999998	0.24460858	0.14433375	0.10689579	0.058468197	0.10312585	0.18714827	0.1393458	0.12094931	0.16735883	0.17783408	0.06615809	0.033870846
2986	0.077034466	0.01767537	0.18129393	0.15310362	0.046552654000000006	0.11801743	0.22313806	0.049758002	0.09589589	0.123316646	0.36464643	0.020395065	0.31434175	0.26412615	0.30427986	0.07382667	0.10427457	0.04413809	0.14385815	0.27601734	0.10315825	0.21760535	0.042924576	0.16202086	0.08013713	0.13245043	0.06434206	0.22226971	0.1817979	0.09211745	0.15905029	0.3608777	0.28061235	0.29965174	0.1936401	0.1662431	0.066203505	0.47773263	0.026017675	0.110506415	0.104056485	0.07619271400000001	0.20399278	0.14114328	0.05350617	0.1517623	0.101755165	0.046071284000000004	0.030521303
1709	0.06909498	0.049445115	0.24645329	0.25683975	0.038529812999999996	0.21984956	0.04915892	0.11651969	0.006629933	0.05185959	0.08215713	0.12184015	0.22471039999999998	0.16963321	0.10978879999999999	0.011623929	0.049007177	0.19617525	0.016625945	0.13613006	0.067774534	0.21174189999999998	0.0027243984000000004	0.05080171	0.049664244	0.18203597	0.01291869	0.19123825	0.014080068000000001	0.030480124	0.010652218	0.14052984	0.14663947	0.29771832	0.111250356	0.011231648	0.09620406	0.05001403	0.022088131	0.107604936	0.034189194	0.09457912	0.027098168	0.025318017	0.09202403599999999	0.20211732	0.20034705	0.040490545	0.08567501599999999
2949	0.14345577	0.08922292	0.058435455	0.0024447422	0.013262393999999999	0.041718878	0.08719860000000001	0.09003742	0.027151118999999998	0.06919528	0.1795412	0.14762579999999997	0.07418573	0.26544565	0.15347773	0.021448988	0.005219741	0.16824815	0.10708088	0.26936588	0.12885325	0.01290386	0.046668805	0.06358157	0.026118423999999998	0.0425902	0.18268135	0.44797838	0.25127956	0.04342291	0.02002962	0.19825345	0.24779744	0.12191632	0.17665683	0.14889670000000002	0.010215083	0.17707449	0.045387138	0.06675077	0.04712698	0.03729005	0.10733039	0.12796168	0.1941483	0.13852910000000002	0.1753815	0.003392613	0.06316537400000001
5260	0.011149135	0.05286012	0.08710258	0.19135864	0.048291955	0.08444722	0.07771892	0.18299131	0.111103594	0.07362477	0.030712437000000002	0.13595420000000003	0.14436662	0.19392006	0.16127717	0.008445384	0.20393099	0.05432034	0.10065992	0.12614436	0.12975414	0.26539709999999994	0.15471302	0.11185956	0.03204916	0.19604269	0.06960455	0.08601554	0.023549281000000002	0.05216824	0.08221508599999999	0.06843508	0.22828162	0.12866881	0.04698509	0.12884927	0.015748918	0.14006459999999998	0.010342266	0.029782237000000003	0.08866264	0.04276128	0.053787485	0.120333575	0.040826447	0.0496202	0.2047632	0.049022283	0.06520922
1234	0.042924374	0.046768992999999995	0.15816759	0.13912368	0.04615695	0.07775845	0.08481255	0.022590212999999998	0.04391678	0.04185242	0.2193712	0.05806337	0.099956274	0.19368604	0.35979426	0.014055449499999999	0.037053775	0.025786918	0.09448247	0.31038108	0.11051182400000001	0.1880376	0.0351452	0.097617745	0.080696	0.11473951	0.062280305	0.19154924	0.21062036	0.10073085	0.008697100000000001	0.23859213	0.16004604	0.18970376	0.07346552	0.25232184	0.09184374	0.13959536	0.080445096	0.010120723	0.10269835599999999	0.07023132	0.10364762	0.2717834	0.17975447	0.20316643	0.12551305	0.094947726	0.0047070485999999995
2941	0.09877390400000001	0.00024351664	0.058881845	0.06708661	0.06628289	0.17187925	0.008667577	0.043440487	0.10896836	0.025849398	0.10539867	0.02434417	0.050167944000000006	0.07859509	0.072363965	0.099493966	0.18549720000000003	0.01736899	0.05888735	0.011481617	0.07649897	0.0024028337	0.045926258	0.061708186	0.04989042	0.035817053	0.075767145	0.015569336999999999	0.13023695	0.07782722	0.045859948	0.09346431	0.009317836999999999	0.06591518	0.044036373	0.0012928278	0.024067263999999998	0.19690228	0.058109403	0.020331356999999998	0.14260858	0.016114141999999998	0.19308928	0.1343943	0.05245171	0.03684508	0.05185805	0.028217576	0.08187275
2940	0.09985917	0.0025205468	0.18431926	0.002173962	0.21973233	0.12487266	0.18352556	0.08071951	0.060350905999999996	0.09946167	0.29547048	0.07321741	0.18954939	0.11012570599999999	0.30766803	0.15408316	0.0072201546	0.03360636	0.091378994	0.18774204	0.024363702	0.072136104	0.026983289	0.016999964	0.056785285	0.17579725	0.09984196	0.28013006	0.18119685	0.34914201	0.12273674	0.1616809	0.1682187	0.14739478	0.2000055	0.20301732	0.12110451	0.2767719	0.22993332	0.10320181	0.07103509	0.10263337	0.07885379	0.25462678	0.14869502	0.12139778	0.12635222	0.11228259	0.20120269
2889	0.21331944	0.14968179	0.07173843	0.010102456	0.037400115	0.15972196	0.09546571	0.08577825	0.16907565	0.08886151	0.10084468	0.06058226	0.18594782	0.011838847	0.03855127	0.13404347	0.08400796	0.01055742	0.17703393	0.17358232	0.13020071	0.06257494	0.16582125	0.029097551	0.14617443	0.15319568	0.029837085	0.061817027999999996	0.10213186	0.057800952	0.018945739	0.039999317	0.09654348	0.126156	0.082751185	0.22235982	0.13261394	0.043309285999999995	0.09956218	0.04148933	0.10353956	0.20058051	0.103217945	0.06859003	0.024122247000000003	0.009541252	0.051406577	0.002324297	0.24382144
2944	0.17690423	1.5920959e-06	0.008876621	0.04954858	0.07446709	0.012516033000000001	0.14554548	0.12696292	0.17215326	0.029473644	0.21108678	0.069605425	0.1269834	0.20075846	0.12143896	0.0015018042	0.20352009	0.006902991999999999	0.04617431	0.07160385	0.112714574	0.019721948	0.10798226	0.15520759	0.095386505	0.30536982	0.1872851	0.1190451	0.027592698	0.16376477	0.109027565	0.116370335	0.14882462	0.20886753	0.13626504	0.16351795	0.07327738	0.41382173	0.07853176	0.045846988	0.027173718	0.06247539	0.0784428	0.13761456	0.0008303858299999999	0.15943894	0.11226167	0.03120997	0.08630064
341	0.13097029999999998	0.009923631	0.093139365	0.040628172000000004	0.060824387	0.07361528	0.07589964	0.07556431	0.118627295	0.08493309	0.17040482	0.07460128	0.23638946	0.12794760000000002	0.29369059999999997	0.14726192	0.024593722000000002	0.034753762	0.2604643	0.16009289	0.07427501	0.07595388	0.021388783999999997	0.14977986	0.08247771	0.022057927999999997	0.07591428	0.099217355	0.22201972	0.062141854	0.18421891	0.18367514	0.20294833	0.13450892	0.18633771	0.053543499999999994	0.14573908	0.14831716	0.2359565	0.11826798	0.18972261	0.037279293	0.27364558	0.18388010000000002	0.09985491	0.14865151	0.09245144	0.09659877	0.09968057
344	0.07157058	0.132898	0.008164850999999999	0.18166627	0.06464199999999999	0.17620382	0.046127703	0.025675602000000002	0.15976706	0.07238834	0.009107022	0.08078214	0.12219888	0.10915314	0.045065552	0.021534365	0.21639232	0.024819938	0.061095424	0.0376748	0.18088073	0.011946956000000002	0.016944965	0.10187262	0.09510991	0.013888909	0.18927482	0.06286695	0.07712494	0.02691615	0.10658499	0.060464017	0.056581713	0.084463894	0.14602843	0.04889804	0.022429034	0.11881034	0.04934503	0.04133357	0.19647	0.13336301	0.25463063	0.09543444	0.0015253801999999999	0.082749695	0.042031694	0.022763299	0.13043275
345	0.17753506	0.12625942	0.05710907	0.14853276	0.02376942	0.13686553	0.008227766	0.005999272700000001	0.16108870000000003	0.1550312	0.034552716000000004	0.14781854	0.11169526	0.2317498	0.14037874	0.026087195	0.083706364	0.004343653	0.018598571	0.049025267000000004	0.12913796	0.069477946	0.031429008	0.19076413	0.19185036	0.036446024	0.13828483	0.02485764	0.10618823	0.0640617	0.08304927	0.1311465	0.041721426	0.17391863	0.1785805	0.09552427	0.0010878835000000002	0.086852446	0.020785838	0.018800333	0.18672088	0.08870475	0.16816598	0.02872638	0.02121615	0.16024159	0.14067295	0.012879983000000001	0.027924743
346	0.15376513	0.0560231	0.25880660000000005	0.044016625999999996	0.011802219	0.13599347	0.067565866	0.05961924	0.22979705	0.10476008	0.03822869	0.23814137	0.23141617	0.17090285	0.0012248978	0.0018709775	0.10268128	0.04969645	0.0795877	0.033594402999999995	0.12125255	0.0043497756	0.016282988999999998	0.109168485	0.13749868	0.05138142	0.13002539	0.040163162999999995	0.1295186	2.3859553e-05	0.16767743	0.14562270000000002	0.047964364	0.023904587999999997	0.20901081	0.008740471999999999	0.05685429	0.20710662	0.15694316	0.015072666	0.21139956	0.08303028	0.27021804	0.05830080000000001	0.038083375	0.09604891	0.07898383	0.05089069	0.13228954
347	0.18990794	0.07521431	0.1723529	0.10837448	0.06289369	0.02385969	0.16328247	0.08020601	0.19350481	0.13388082	0.030010393	0.08665980000000001	0.10465097400000001	0.08105720599999999	0.022884391	0.061315536	0.20179379	0.09336723400000001	0.029681634	0.019623619	0.045019004	0.068194486	0.049968764000000006	0.21376434	0.18114275	0.05061298	0.06704881	0.048252805999999995	0.031769227000000004	0.01479761	0.0509791	0.056719683	0.03427095	0.05548774	0.08529115	0.009719957	0.020413004	0.12093285	0.0071687526	0.021021658999999998	0.1673348	0.033114277000000004	0.102805935	0.041840293	0.017874133	0.040591747000000004	0.047144	0.041627716	0.020950872
2899	0.10942699	0.08438036	0.12346320599999999	0.15481663	0.05730152	0.09932718	0.14386573	0.18389617	0.008806086999999999	0.25708935	0.23309225	0.16474998	0.013967878999999999	0.05748743	0.13846558	0.17642161	0.07687497	0.03412488	0.09897723	0.19858617	0.24780506	0.035189975	0.06416405	0.059812967	0.1857113	0.14549679	0.05590264	0.14379053	0.28564727	0.0066884495	0.08824214	0.12365645	0.042263432999999996	0.02935851	0.08445451	0.29650316	0.28629762	0.11618779	0.22782469	0.010504995500000001	0.0158203	0.1494396	0.03969363	0.25490493	0.2745555	0.04690487	0.04137291	0.10950774	0.22220604
2898	0.17926973	0.018183498	0.20868304	0.07082974	0.01155641	0.022878017	0.15564425	0.0072016115	0.122826934	0.11251816	0.27731493	0.073242225	0.19886447	0.114975065	0.25915825	0.011005186	0.11980251	0.05339373	0.15133885	0.1332971	0.12549832	0.22438933	0.007609072	0.18983673	0.026848102000000002	0.24673344	0.024827868	0.1366806	0.12499516	0.112573	0.19008572	0.16879444	0.26058686	0.27846047	0.22680146	0.037079207999999995	0.024185053999999997	0.20494929	0.040460218	0.18794203	0.008682428	0.07071481	0.26621526	0.11482373	0.018140508	0.12211787	0.10783822	0.027141847	0.094487906
5993	0.030160907999999997	0.09966413	0.25667417	0.12712027	0.023039939	0.061949477	0.17007044	0.027549172	0.014877913500000001	0.06575872	0.10208943	0.0036195768	0.19713691	0.0016295407	0.22615731	0.043054342	0.05473242	0.09221029	0.052531295	0.019594641	0.13046959	0.14835929999999997	0.04358739	0.118562475	0.045012925	0.11096568400000001	0.036635987	0.08508095	0.03379286	0.035429902	0.16576876	0.062057372	0.07520021	0.36214414	0.21515672	0.07156476	0.025119532000000003	0.085590556	0.04528128	0.054829135999999994	0.07342756	0.027120872999999997	0.0060620178000000005	0.11065291	0.102842614	0.20728944	0.08869754	0.12291753	0.018607762
1361	0.053566054	0.16501227	0.10317652	0.18251592	0.0077451337	0.14867464	0.016420076000000002	0.1407007	0.073099285	0.086438105	0.15832114	0.07758099	0.10736710000000001	0.24345107	0.24089560000000002	0.015397673999999998	0.21992964	0.075873144	0.0043197570000000005	0.12447992	0.044798000000000004	0.26014899999999996	0.15027729	0.0558737	0.09201047	0.18741596	0.07510078	0.16192201	0.07426801	0.17147171	0.016910125	0.17645020000000003	0.19422156	0.051677525	0.08399348	0.13255116	0.007699541	0.15296510000000002	0.004959491	0.12317154	0.04470767	0.015049613	0.008142489000000001	0.1809119	0.08309783	0.15726887	0.289026	0.15117809	0.12909034
5330	0.007284168000000001	0.042624928	0.05966746	0.00413925	0.048288494	0.10242952400000001	0.029992346	0.031080054	0.087046035	0.06097672	0.10138045	0.08457895	0.053122453	0.02100436	0.07953057	0.12651408	0.05565283	0.10412817	0.27831596	0.14328232	0.08453507	0.11256908	0.039573655	0.030394612	0.025547612	0.091417864	0.009131194	0.026334847999999998	0.08951432	0.022895735	0.05575803	0.013453981	0.09624164	0.07009785	0.06475605	0.12727487	0.18290804	0.025076129	0.23019573	0.09845319400000001	0.048744295	0.05624495400000001	0.2000912	0.058048584	0.021125047999999997	0.15339462	0.045975536	0.052971315	0.020721454
1364	0.105155826	0.033685103	0.270352	0.18007122	0.13613303	0.10413097	0.13024013	0.0027899835	0.026370449	0.26766908	0.111921936	0.006167849499999999	0.21046329	0.05005143	0.23366013	0.18882838	0.029788642999999997	0.09598276	0.21599376	0.22180328	0.007077841999999999	0.34529770000000004	0.054171994	0.24347307	0.18511781	0.10295192	0.05855765	0.091585755	0.29462555	0.053611223	0.07824725	0.28623432	0.22500896	0.1770359	0.00546737	0.09846126	0.24591887	0.24954364	0.22649764	0.24309309	0.09362778	0.089197606	0.03797777	0.18548204	0.24878311	0.22957277	0.07727825	0.22463162	0.15545946
1365	0.101773255	0.1676892	0.03849808	0.05893544	0.117554806	0.06612491599999999	0.077410616	0.113352135	0.01693692	0.11235318	0.103889786	0.097463205	0.012511162	0.14314741	0.034202255	0.017893778	0.05648562	0.082132414	0.0185158	0.035803534	0.060279295	0.13065489	0.0107559655	0.03725282	0.12314737	0.060593545	0.078849	0.004352845300000001	0.0016764812	0.019952359	0.010180055	0.039148922999999995	0.049611695	0.08247091	0.024883516	0.07039628	0.026377346	0.05558126	0.016287198	0.025198743	0.047276318	0.008204749	0.0060520693999999995	0.0001902883	0.068564735	0.0054586483	0.09888688	0.022190802000000003	0.11845644
5999	0.17944033	0.18585019	0.07121338	0.05638796	0.123152256	0.098360054	0.038420167000000005	0.0067491326	0.12396364	0.0020110644	0.22781734	0.11254055	0.14994863	0.31860012	0.20723589	0.16125126	0.18908599999999998	0.11244094	0.0542399	0.015389168	0.16349748	0.0100696655	0.060447987	0.17987625	0.042613707	0.06942673	0.2003549	0.08357239999999999	0.041811083	0.071852334	0.07676078	0.13488092	0.16987428	0.08991191	0.14308761	0.14711589	0.13358024	0.24668878	0.06526965	0.093625	0.15756464	0.016666241000000002	0.17067477	0.23934573	0.0059621725	0.24104437	0.23441845	0.04743938	0.10266847
2890	0.08157389	0.029328822999999997	0.07232215	0.04068191	0.112759426	0.062619165	0.12826362	0.033291228	0.070125416	0.30217066	0.111361615	0.012824266	0.16131955	0.120240375	0.20576113	0.3305126	0.069105804	0.0024742292999999998	0.20513104	0.10902716	0.037165813	0.17699698	0.08660635	0.10597482	0.06562397	0.109755136	0.03741842	0.16384532	0.24888799	0.14070363	0.058233115999999994	0.17366800000000002	0.12816946	0.0063320584999999995	0.05935165	0.18895768	0.32017690000000004	0.14087352	0.38058220000000004	0.10197424	0.16016462	0.17517689	0.09430903	0.36628133	0.21376798	0.3069269	0.15799728	0.25979465	0.20063736
1368	0.053497172999999995	0.100551605	0.1622799	0.07206415	0.088272855	0.102133475	0.30362436	0.012541844	0.098241866	0.21208484	0.24780376	0.03167118	0.1375376	0.068650745	0.26261953	0.045062345	0.10572937	0.06530017	0.15658942	0.16184548	0.13954422	0.14605814	0.06643599	0.0018007495	0.18850495	0.12395439999999999	0.103707	0.042980757	0.18196973	0.08512467	0.18549654	0.1892876	0.09578869	0.19888225	0.1291489	0.14810573	0.116212636	0.20099625	0.16005999	0.13237724	0.058707826	0.0032827295	0.22476790000000002	0.19088286	0.16154668	0.043266095	0.15135011	0.04628127	0.06438227
2892	0.020839585	0.060796197999999996	0.12213406	0.09495434	0.049644783	0.09336421	0.042265754	0.16182639999999998	0.082155615	0.1316406	0.18663067	0.11403373	0.04159321	0.083739415	0.106409505	0.22005552	0.024830618999999998	0.06360619	0.19367756	0.14382017	0.079259016	0.049105927	0.096724525	0.05873957	0.08291803	0.038920265	0.051947724	0.22819638	0.32753283	0.1288496	0.007556548299999999	0.079719104	0.0796244	0.079608604	0.032613628	0.13899784	0.24923705	0.13358912	0.25348616	0.031000327	0.035968475	0.1462646	0.097726114	0.10299256400000001	0.20568481	0.06765902	0.09092839999999999	0.16739210000000002	0.13269651
2895	0.19823946	0.006747826	0.12090629	0.11415264	0.008758258	0.0029118806	0.23805335	0.05866298	0.046928044	0.11942894	0.21184039	0.05681789	0.19965112	0.10488409	0.22190116	0.045862444	0.09244143	0.03589776	0.13348614	0.04510051	0.07639976	0.22291708	0.05098167	0.33324704	0.12536934	0.20641741	0.023179667	0.07791708	0.18138891	0.012668453	0.03950134	0.22829843	0.087400496	0.2033848	0.056603625	0.025411323	0.031531565	0.22557119	0.08662493	0.12012475	0.022725642	0.043420672	0.20420387	0.14650469	0.10008959	0.08007179	0.05646505	0.007232407	0.028897861
2894	0.12800731	0.09706657	0.09053978	0.041778788	0.0743355	0.081177056	0.03531058	0.08343919999999999	0.105968535	0.061204676	0.046215598	0.052450027	0.13890892	0.009227387	0.06334624400000001	0.1668807	0.08998826	0.016920712	0.07356085	0.09951167	0.124095686	0.103290886	0.1638596	0.0988719	0.18270656	0.12803611	0.03203828	0.054196358	0.0580043	0.06344068	0.03227204	0.009135399	0.04010558	0.08850846	0.018775295	0.15527585	0.086398795	0.041287515	0.004414436	0.024481706000000002	0.050323993	0.0437525	0.031390674	0.15065905	0.015884018	0.016549485	0.11728671	0.014684524	0.10276314
2897	0.12106159	0.001478585	0.15125018	0.024497822000000002	0.097521484	0.06628233	0.124396615	0.118538134	0.027615685	0.10109543	0.16318977	0.06989478	0.1299266	0.036774802999999995	0.19007495	0.18944456	0.09760927	0.03198759	0.085864805	0.07940689	0.017915498000000002	0.09771765	0.13517936	0.04309129	0.09430158	0.25444904	0.022479264	0.10294917	0.028984416000000002	0.0712427	0.0782477	0.021140803	0.12282941	0.09609918	0.08855198	0.07475147	0.04592582	0.020428876999999998	0.12721302	0.07796307	0.028325997000000002	0.0008909566	0.11558129	0.117418945	0.10490160400000001	0.0740215	0.16517235	0.040670052000000005	0.03156612
2896	0.12763357	0.024765963	0.09930408	0.07341619	0.009195417	0.11756033	0.21411970000000002	0.03480537	0.058548547	0.18328339	0.08370008	0.04529785	0.16010581	0.1111597	0.20740016	0.049629334000000004	0.07156259599999999	0.16347	0.10405499	0.19035321	0.20251316	0.20970753	0.0053027607999999995	0.07445998	0.22173381	0.105698474	0.059543088	0.09373501	0.004878599	0.066235244	0.12014428	0.17380626	0.038529076	0.17091921	0.07973565	0.19156517	0.07616656	0.04455893	0.060068252999999995	0.054633312	0.076860264	0.071697414	0.038482856	0.11375901	0.08998552	0.015664857	0.09530597	0.06262455	0.07925172
1018	0.007363908000000001	0.032968957	0.04084646	0.05283149	0.13854055	0.10859239	0.1523898	0.12697695	0.09787501400000001	0.076988906	0.030254014	0.038524162	0.15046822	0.13401753	0.08358956	0.20854774	0.20335482	0.0017918535	0.0228609	0.073832795	0.24922812	0.11599867	0.31955212	0.028782126	0.23226897	0.22341958	0.09947071	0.05422139	9.351317e-05	0.04996339599999999	0.036442026	0.10894864	0.006614153	0.13512823	0.2036233	0.1735444	0.17249398	0.0163799	0.12794606	0.078759596	0.059070255999999995	0.10098479	0.07811956	0.07792482	0.015360975	0.06079069	0.121141285	0.23930429999999997	0.24895816
5043	0.022129944	0.025084246	0.034092042999999995	0.105645314	0.06450767	0.061221000000000005	0.08081342	0.12241698	0.14781988	0.14787643	0.09880935	0.042652762999999996	0.14843465	0.08379834	0.12297361	0.06796943	0.24395466	0.0985035	0.03097303	0.055877328	0.059941404000000004	0.08734216	0.008899066	0.19539052	0.11046635	0.04099822	0.11554626	0.15274262	0.16827127	0.14267504	0.054021402999999996	0.27774823	0.018114222	0.050280332999999997	0.002249049	0.032735437	0.021330737000000002	0.18187484	0.089251325	0.13471867	0.30122066	0.0015669726	0.1846105	0.24317947	0.11733049	0.15148737	0.06338898	0.087741464	0.022674662999999998
5514	0.06255178	0.08016701	0.21602437	0.26562643	0.07694374	0.25609499999999996	0.11365609	0.05893012	0.09577349	0.17345242	0.15329108	0.02647282	0.16740082	0.118275315	0.22192493	0.09932625	0.12609012	0.011119416000000002	0.13034110000000002	0.19935971	0.020018047	0.22892958	0.01704396	0.13103330000000002	0.019359894	0.10278286	0.09105459	0.14679992	0.12226436	0.107059285	0.07268876	0.16863	0.16679586	0.17077985	0.14736703	0.23398292	0.18059029999999998	0.10286176	0.09933352	0.20292249999999998	0.04488468	0.11299965	0.011790031999999999	0.15038076	0.16859755	0.09887375	0.008402043	0.116295815	0.031970326
5517	0.028821731	0.053027492	0.21961036	0.20825554	0.17443849	0.16126600000000002	0.23861036	0.0160544	0.035869926	0.31627256	0.27754414	0.013183808	0.099361405	0.09164752	0.24852265	0.21494144	0.049179308	0.031459127	0.20169814	0.23989227	0.06501849999999999	0.29690429999999995	0.056488372	0.077846065	0.054849703	0.2224698	0.017490368	0.18815320000000002	0.30514526	0.045866642	0.05537355	0.14564142	0.20632258	0.15990510000000002	0.016021188000000002	0.033559166	0.16638064	0.24099553	0.2921757	0.1490493	0.034948174	0.04738512	0.09306643	0.13017142	0.14398239999999998	0.11278018	0.21698342	0.18992035	0.036778048
1014	0.08903918	0.100521185	0.08775586	0.038691234	0.11212824	0.009276026	0.007338325	0.15396653	0.08329688	0.029797886000000003	0.07943478	0.21993324	0.018348522	0.27108222	0.006046920999999999	0.047806865999999996	0.021694142000000003	0.06793368	0.020680551999999998	0.012493573999999999	0.02245358	0.16090696	0.017664267	0.13352004	0.044920173	0.07772935	0.11308472	0.064043015	0.03425678	0.010697423999999999	0.025400408	0.059174575	0.13124044	0.0546586	0.11093028	0.08889514	0.08422408	0.03207566	0.020524107	0.034557115	0.060267795	0.13372101	0.05280809	0.06804285	0.052173276	0.08056994	0.19823292	0.09334546	0.081362575
1017	0.08589628	0.07161335	0.06665861599999999	0.043246925	0.020397238	0.010429778	0.21284011	0.17153588	0.12448418	0.15720403	0.018440643	0.12062718	0.10345401	0.13823129999999997	0.07010023	0.14015171	0.03204251	0.13086459	0.15530589	0.15387473	0.20530546	0.107691765	0.035244297	0.00010829605	0.17502058	0.044929925	0.030820413999999997	0.07247303	0.111138314	0.026742252	0.033856433	0.15024862	0.06685579	0.12481912	0.058226112000000003	0.29323173	0.2740442	0.14780521	0.24337840000000002	0.066611715	0.0036943503999999996	0.021382062	0.053954996	0.19500558	0.16994435	0.065338545	0.03637696	0.10908109	0.38402897
1389	0.044578604	0.0011257175	0.17195314	0.12567797	0.009962514	0.12170015	0.30635425	0.12030330000000002	0.0114163235	0.30641624	0.15583557	0.006293189	0.2422357	0.14167829	0.33764583	0.08775404	0.12658897	0.068818666	0.28504145	0.34341812	0.008461930999999999	0.36533844	0.11986488	0.03557715	0.08231824	0.119612396	0.060805976	0.26721844	0.23569477	0.06101233	0.076906614	0.28095105	0.24042724	0.17274266	0.13054405	0.26454878	0.16292359	0.19504263	0.33522654	0.18769562	0.062359132000000005	0.08537871400000001	0.09003182	0.25576413	0.17916319	0.05339147	0.13730305	0.024271341000000002	0.062280484000000004
209	0.028311002999999998	0.03614441	0.011314133	9.137718e-05	0.027796509	0.054668892000000004	0.13456783	0.108299315	0.08508928	0.14084339	0.084644005	0.06725931	0.02037546	0.041806027	0.12917739	0.06847191	0.025609983	0.014032926000000001	0.12671676	0.053689547000000004	0.037772365	0.054918285	0.056225866	0.09371959	0.041959617000000005	0.071240045	0.05287839	0.058675595	0.26599148	0.0037209592	0.054050967000000005	0.09812681	0.014663598	0.10652968	0.097965375	0.08495887	0.12622362	0.06412015	0.27733326	0.06593068	0.22203866	0.041717876	0.13708789999999998	0.123327374	0.16378503	0.07511860000000001	0.10163775	0.08130427	0.10734133400000001
1629	0.17164646	0.03337725	0.0063245296	0.010837069	0.15929129999999997	0.24066484	0.04818484	0.07805449	0.2520408	0.017167518	0.24217735	0.10184949	0.10189031	0.18370563	0.21497667	0.111384876	0.120143086	0.032743577	0.095360465	0.21391999999999997	0.17641188	0.046117965	0.1398099	0.09452781	0.15620503	0.11280653	0.06676541	0.0752458	0.06610663	0.24873292	0.11540257	0.12576917	0.13300331	0.14435972	0.21152195	0.11404356	0.13046953	0.23541674	0.025430832	0.17484677	0.039933465	0.0026607104	0.00913019	0.18038544	0.06109856	0.0056228563	0.22378792	0.100588426	0.044318675999999994
1381	0.0024676425	0.035238877	0.17594364	0.08327201	0.018502116000000002	0.14742039	0.20821105	0.12960398	0.059060916	0.15358039999999998	0.12854987	0.096347444	0.15874925	0.11291428	0.2538319	0.020776581000000002	0.22487749	0.061954714	0.08240323	0.10670209	0.10288966	0.30641225	0.14318058	0.036849022	0.041953053	0.03861219999999999	0.011218043	0.11955131	0.16152358	0.11840851	0.08979125	0.24676321	0.065638974	0.14735325	0.18300650000000002	0.12825519	0.11216554	0.07823338	0.25064415	0.25428292	0.08968564	0.030499784	0.018417817	0.15602598	0.24155489	0.065143615	0.09545474	0.047889926	0.116910174
1382	0.014247787	0.0033790898	0.011780195	0.06936954	0.040145386	0.23849246	0.00995811	0.04343699	0.13468176	0.08395673	0.18149200000000001	0.022566192000000002	0.021454109	0.10572724	0.1338758	0.012485487	0.033228636	0.016016882	0.1704717	0.09744811	0.13444868	0.093035474	0.045798153	0.010160701	0.0060399569999999994	0.006743235500000001	0.01586961	0.042770557	0.08327452	0.014048081	0.058921307	0.10992043	0.16674738	0.014853102	0.07419514	0.18789437	0.09826437	0.13322893	0.13584834	0.17645065	0.030594196	0.088703744	0.08827178	0.18840148	0.02468048	0.033837028	0.09893879	0.08590171	0.009919323
206	0.01817011	0.08742027	0.06441786	0.010304615999999999	0.07479754	0.011395293	0.132762	0.15432075	0.047731157	0.15435067	0.12862822	0.07184009	0.19217908	0.06427871	0.15257515	0.04803186	0.031174962999999997	0.03182166	0.096092805	0.0077207927	0.011204895	0.005109855999999999	0.09123677	0.12990624	0.049757503	0.051694646	0.013571436000000001	0.044831708	0.20839366	0.0687068	0.056948334	0.22150618	0.028742786	0.011008628000000001	0.18119824	0.05209398	0.068462	0.07589871	0.18943907	0.14478178	0.0045170123	0.16608365	0.08651187	0.14307171	0.17241314	0.13456926	0.03557909	0.08322357400000001	0.077284425
200	0.12693344	0.06848119	0.021812681	0.088462144	0.008866648000000001	0.015193928999999998	0.030336302000000002	0.016876817	0.17153916	0.029058326000000002	0.041384246	0.07897168	0.05213829	0.09855503	0.07708813	0.050542984000000006	0.11127273	0.18170047	0.08828369	0.023444258	0.13987091	0.11069539	0.0037130704	0.12290241	0.11604063	0.07169891	0.07955183	0.02804438	0.057149433	0.075693265	0.05291293	0.05232182	0.070590705	0.021372400000000003	0.16524746	0.05759382	0.01591724	0.05903971	0.00025518704	0.11392952	0.26168054	0.18142907	0.06016981	0.20465514	0.09765067	0.19940837	0.10436369	0.029889343	0.08503162
1386	0.1960148	0.06693276	0.079254024	0.08248368	0.11283691	0.16482729	0.14047836	0.07744304	0.29377264	0.15632832	0.22599004	0.160706	0.07169431	0.21618284	0.09005310400000001	0.013776443999999999	0.2328291	0.08938709	0.09388093	0.059391223	0.16640921	0.019285738	0.1730648	0.115927346	0.110241175	0.20240073	0.15599746	0.00045488495	0.022383524	0.15526952	0.28579926	0.08723502	0.16332382	0.13065304	0.08059597	0.006959294	0.02201572	0.26912874	0.05124298	0.06884642	0.10056344	0.0017637573	0.3098094	0.06498304	0.08703481	0.13381547	0.23566769	0.076549344	0.13687709
1387	0.14079891	0.07760301	0.056544042999999995	0.1691106	0.011147496000000002	0.30466479999999996	0.12576081	0.02277521	0.09839508	0.08619398	0.18796122	0.117570534	0.25815827	0.23790964	0.22123036	0.016055765	0.01812341	0.116159365	0.24032785	0.13223610000000002	0.05381934	0.23081139	0.13641536	0.08021819	0.034883252999999996	0.14537947	0.18289737	0.11332126	0.12426156	0.013832491	0.043468714000000006	0.12726972	0.17432202	0.16694589999999998	0.12731418	0.114843346	0.053524807	0.2400755	0.18392779999999997	0.073725745	0.011608926	0.01644935	0.17577234	0.20014715	0.041303493	0.12996954	0.1451811	0.05796478	0.05773373
4153	0.018726002	0.038269304	0.2569191	0.050579857	0.058689475	0.14741056	0.2989072	0.11970328	0.108646855	0.13932005	0.098522775	0.15262204	0.11359014	0.05796068	0.14963913	0.11200841	0.010211356999999999	0.055657886	0.016632088	0.31815243	0.25983897	0.053686782999999995	0.04968062	0.058178015	0.096654125	0.032894194	0.025413803999999998	0.12962021	0.16638842	0.11771963	0.13922574	0.12544042	0.04870939	0.15283713	0.048574625999999996	0.21440707	0.11802146	0.05319608	0.11401257	0.036897692999999995	0.066021636	0.14413084	0.056127607999999996	0.16251051	0.21230634	0.11824172	0.038616564	0.025017364	0.076431595
283	0.014757632	0.06357256	0.06367323	0.07819609	0.06552827	0.13155663	0.046067968	0.21477535	0.20942937	0.10663867	0.086225286	0.2759557	0.11539049400000001	0.1669029	0.052744675	0.05927069	0.019665843	0.12780294	0.013006808	0.009431371	0.09477046	0.026122432	0.17363538	0.017693033	0.0054604523	0.14457679	0.17988443	0.07594764	0.15048294	0.0488286	0.11506760000000002	0.07374458	0.12489924	0.15423962	0.099562325	0.0071296785	0.091591075	0.078150295	0.13755071	0.20556715	0.05395104	0.06361771	0.12927023	0.17021334	0.11754896	0.017282989	0.07292335	0.082424745	0.051978312
5192	0.10228635	0.02574061	0.22204016	0.17646204	0.043578452999999996	0.022916607999999998	0.16159868	0.047777627	0.05463723	0.24477111	0.21790293	0.0250296	0.19811209	0.20841195	0.21416989	0.08575109	0.12870449	0.033766557	0.038843565	0.20532343	0.03431756	0.16503617	0.026812593	0.12586297	0.059250593	0.11520315	0.038190037	0.15043016	0.031090576	0.008930484	0.05046269999999999	0.25530362	0.1789713	0.17781329	0.021511314	0.043052714000000006	0.0996048	0.23813242	0.0022556353	0.089212686	0.08131428	0.08922911	0.15220273	0.1729976	0.039163116	0.19457494	0.13787337	0.093485326	0.046646364
2905	0.26466447	0.16535774	0.10609157400000001	0.17887387	0.08888418	0.37764728	0.14340216	0.03645488	0.19361025	0.15745693	0.09913716	0.17764121	0.31102225	0.36791640000000003	0.25843084	0.023214016	0.002864127	0.038090736	0.16325748	0.17382431	0.17081615	0.25173992	0.12540525	0.13327718	0.18824023	0.1258521	0.098710045	0.10212265	0.040610597000000005	0.062087677	0.13933745	0.20361908	0.21406232	0.29577547	0.23504226	0.11007036	0.0003620368	0.22913685	0.05336987	0.053789154000000006	0.024761032000000002	0.09777993	0.057199534	0.057618475999999995	0.034319468	0.20372646	0.05877933	0.005243445	0.003587142
5196	0.08989357	0.024951277	0.22469434	0.17669204	0.13591307	0.1547096	0.17582281	0.13142094	0.0083698835	0.17674653	0.27379015	0.10847701	0.18974887	0.10470843	0.32785225	0.07102893	0.008322280999999999	0.06355032	0.07882821599999999	0.18651187	0.06746259	0.30645114	0.18398231	0.13740523	0.11285129	0.046745073	0.017389003	0.1781902	0.27651995	0.10818969	0.112471536	0.29078000000000004	0.14496529	0.20389214	0.117387906	0.18172702	0.15643784	0.23674676	0.24705259999999998	0.21875212	0.053580508	0.05996182	0.079782516	0.22574258	0.20957918	0.19730154	0.018495148	0.08422391	0.015043588
5429	0.18614548	0.12995268	0.010011673	0.1398625	0.07140384	0.30247876	0.020703897	0.06708346	0.21745549	0.15017644	0.12317976	0.19984291	0.25651568	0.18584967	0.077575676	0.07080209	0.06928499	0.16157427	0.14548907	0.07652074	0.060428128	0.21495324	0.015742935	0.11774811	0.049316667	0.07969996	0.09404099	0.012798231	0.023930607000000003	0.12033130000000002	0.09543165599999999	0.10320297	0.20793442	0.06524899599999999	0.20025629	0.19088274	0.10267466	0.1794667	0.16423243	0.18170698	0.0009456319	0.16288766	0.062832505	0.14558378	0.06073534	0.1564764	0.17116435	0.11674286	0.047763295
4113	0.1784021	0.12520891	0.018268988	0.01494087	0.11414479	0.09556185	0.08592556400000001	0.26538223	0.25817287	0.013550976000000001	0.12595506	0.26952472	0.06548898	0.20258746	0.06195830000000001	0.04976421599999999	0.18821043	0.28476387	0.04842091	0.08788563	0.09688699	0.090663895	0.20032284	0.03723315	0.08433884400000001	0.009039265999999999	0.23473316	0.11069384	0.030494466	0.08469104	0.18430276	0.0023043547	0.11781527	0.028225342	0.2094259	0.089025095	0.015599601000000001	0.13432434	0.068425335	0.036523476	0.010279238000000001	0.22033226	0.06254165	0.06596560000000001	0.046698004	0.06942269	0.1960023	0.0042619673	0.0077865980000000005
4117	0.035292912	0.19582017	0.032377556	0.020148043	0.012986826000000002	0.040684626	0.10502439999999999	0.093633845	0.14550675	0.05536132	0.05365853	0.10476629400000001	0.029122238999999998	0.031070756	0.036636002	0.076669164	0.20259881	0.16139457	0.0449171	0.0018704578	0.04247898	0.08416055	0.17299175	0.03846798	0.008975666	0.025403447000000003	0.038629804	0.023864705	0.011040797	0.06933846	0.10676685	0.038517665	0.09757310000000001	0.059445344000000004	0.08715177	0.09820530599999999	0.040002197	0.056032475	0.013917694	0.04396018	0.049547598	0.07865735	0.18812372	0.044964094	0.15833879	0.09383455	0.08229111	0.045947913	0.03227656
5421	0.06790471	0.07345869	0.15684539	0.24200389	0.021517765	0.13508470000000003	0.25951022	0.008716078	0.12215392	0.08715197400000001	0.08108956	0.050685855999999994	0.1606943	0.10704103	0.27634406	0.11602926	0.05111303	0.02530519	0.16939473	0.14300835	0.008700099000000001	0.2731533	0.07745911	0.22756550000000003	0.05649328	0.16384299	0.05488272	0.11610964	0.18531719	0.05364588	0.02083486	0.14970082	0.1439201	0.09318729	0.009750241	0.09392732	0.08733561	0.074556746	0.10723332	0.1375838	0.057734724	0.008192352	0.043573372	0.12676063	0.122653104	0.10182302	0.05436431	0.037293117	0.031426914
5420	0.003971574	0.0008764621000000001	0.19936839	0.111833766	0.0074922014000000006	0.17794994	0.22068168	0.04714535	0.0320207	0.053259312999999996	0.24056928	0.029258153999999998	0.30488664	0.16128726	0.2830385	0.03187725	0.14948522	0.054322165	0.28221090000000004	0.18658204	0.10332639	0.28466108	0.1313338	0.20871684	0.034662217	0.053780958	0.030601505	0.11666805	0.21957633	0.037355904	0.025348924	0.26166195	0.3029132	0.17594275	0.15929571	0.03527781	0.037392654	0.17943917	0.17841098	0.19353192	0.14737836	0.06778154	0.12807167	0.12838717	0.13348886	0.054557285999999997	0.10420639999999999	0.045319032	2.047792e-05
3463	0.056027337999999996	0.032751612	0.10105879599999999	0.19793070000000001	0.16813385	0.09313962	0.21842824	0.059866764	0.09119774	0.29697138	0.15199128	0.031561088	0.09955545	0.030991314	0.11721582	0.26156005	0.029729292	0.009867079	0.12636046	0.06242519999999999	0.009356313	0.1609579	0.13934971	0.049543477999999995	0.15845752	0.009002381	0.041070987	0.15336469	0.23464893	0.03941467	0.05925837	0.10180174	0.036526717	0.17804241	0.018686976	0.01738647	0.30095464	0.09561022	0.36123788	0.07446249	0.07788888	0.05309174	0.12418981	0.04981141	0.18299824	0.012865843	0.005023675	0.14116536	0.19362772
3468	0.06682885	0.108872205	0.10560161	0.1149031	0.26539063	0.11510488	0.15469082	0.03765504	0.039160706	0.17119247	0.19988707	0.029558068	0.11269361	0.050375632999999996	0.16068321	0.25629818	0.040931977	0.12917903	0.28390005	0.16434146	0.058712214000000006	0.13175601	0.10650256	0.16639799	0.17556465	0.009768015	0.014879598999999999	0.030811578	0.28504866	0.11073074	0.0999285	0.10432744	0.09892809	0.09538436	0.09642653	0.060052246	0.32494655	0.21999905	0.3201262	0.21712962	0.014344952	0.036255866	0.113063015	0.0015396285	0.27314429999999995	0.09265482400000001	0.12503439	0.12229772	0.14819793
5600	0.05293329	0.057353742	0.05560431	0.12190838	0.062183917000000005	0.18704273	0.061052552999999996	0.043650836	0.018703122	0.1248462	0.26009312	0.06772265	0.11559872	0.042945057	0.24824603	0.031068602999999997	0.020124748	0.046470053	0.22638007	0.17875221	0.19245249	0.029882807	0.12250639	0.0140952775	0.037916325	0.15418884	0.083844095	0.08421145	0.048686102	0.053013816	0.04201752	0.071066365	0.22725998	0.12762308	0.09782012	0.14462763	0.059516884000000006	0.08815555	0.08424388	0.09008771	0.071231976	0.124027155	0.24215546	0.05106434	0.09345473	0.045426764	0.19008899	0.09621460000000001	0.10959107400000001
5603	0.06551151	0.10439652	0.11041334	0.13583064	0.12631913	0.04822621	0.18415931	0.0058207484	0.14090525	0.21958137	0.16972959	0.12424904	0.19918433	0.15424639	0.13917089	0.062056433	0.11011789	0.022768097	0.12471328	0.34005716	0.08809964	0.14634134	0.011857841000000001	0.061403938	0.09393685	0.16270936	0.06951683	0.070561975	0.20276192	0.12546279999999999	0.08144459	0.17344296	0.22193602	0.12464537	0.13394749	0.11298255	0.03624497	0.2160152	0.11555242	0.044997994000000006	0.10043369	0.12910494	0.30182964	0.22047526	0.15430182	0.13097847	0.1472681	0.119574465	0.08882486
5602	0.07044009	0.02325641	0.0777957	0.052602418	0.055429686	0.17453341	0.07584911	0.03368249	0.10740666	0.20606469	0.13646719	0.08754089	0.16857345	0.05180835	0.15968515	0.12625685	0.01941937	0.081427455	0.2720989	0.1594066	0.059707165	0.13741086	0.01813552	0.13114327	0.0044483105	0.1191492	0.042563297	0.04700287400000001	0.09076069	0.007291816600000001	0.08810760000000001	0.09034077	0.25825393	0.18903148	0.1609727	0.15704949999999998	0.12919027	0.07860444	0.1606124	0.0900967	0.06826451	0.0026207678	0.13900003	0.07858506	0.0041311877	0.04645455	0.033679582	0.081356555	0.16864853
3872	0.11237995	0.11213046	0.122317046	0.16658682	0.012418123	0.20857537	0.06131405400000001	0.10216298	0.0072753782999999995	0.16442905	0.07160382	0.007122257	0.15270673	0.053982563	0.10823959	0.15288082	0.06440852	0.020864904	0.16851392	0.108870625	0.10824266	0.11283159	0.08659487	0.16780104	0.09447196	0.10544717	0.01375431	4.3980777e-05	0.010454988	0.012068423	0.046491545	0.12042828	0.13060786	0.27932996	0.010983778000000001	0.21050756	0.1484957	0.14280167	0.017170088	0.05493425	0.057303995	0.0097580785	0.04337807	0.012449847	0.023709219	0.12550868	0.029103612999999997	0.19902182	0.12088993
5607	0.10578062	0.0025422713	0.17901129999999998	0.17367713	0.054861955	0.17947014	0.18040185	0.027939548999999998	0.044804767	0.2138438	0.17077404	0.041257142999999996	0.33662683	0.2389683	0.22743693	0.008999269	0.15946266	0.023650802999999998	0.029438158	0.11757752	0.09978440400000001	0.25662324	0.06356873	0.1769619	0.045565482000000004	0.15739447	0.059797022000000005	0.09049669	0.04278174	0.11588141	0.044172086	0.3242991	0.2100861	0.436255	0.122673064	0.049249187	0.036475673	0.34377337	0.006380151999999999	0.04854142	0.06374208	0.038133465	0.016848546000000002	0.01693293	0.15423961	0.21228552	0.039579857	0.024892262999999998	0.08159226
5606	0.12799418	0.12085017	0.11113349	0.28487766	0.009599571999999999	0.21269587	0.14801596	0.12241851	0.011281571	0.12640893	0.087881766	0.17318851	0.22274557	0.23704839	0.23061910000000002	0.035404596	0.016624521	0.01287899	0.17860046	0.050561800000000004	0.20635992	0.23724425	0.06270498	0.10076758	0.082487516	0.2674341	0.13640906	0.02077593	0.012847069	0.05298139	0.058003813	0.103609905	0.23886378	0.25183898	0.05587958	0.037495006000000004	0.03981936	0.114707865	0.01775581	0.049310807000000005	0.071398646	0.07118574	0.15711835	0.08433862	0.06681603	0.021652512000000002	0.15359269	0.050019138	0.010574927
4695	0.09723014	0.06167403	0.071613766	0.006635999300000001	0.08075215	0.25361162	0.02804055	0.12048381	0.19734100000000002	0.01945297	0.11233209	0.17248982	0.05469492	0.2812972	0.19071311	0.021068871	0.015136146999999999	0.06911199	0.31678748	0.1900895	0.1112549	0.13082063	0.022464922000000002	0.026114276000000002	0.2027909	0.07281211	0.21860553	0.10856843	0.065943494	0.0018083042999999998	0.04827059	0.045487188	0.24884304	0.01664402	0.1566493	0.10992819999999999	0.15925965	0.15450633	0.16279570000000002	0.08065984400000001	0.05262971	0.08722769999999999	0.025467113	0.114330985	0.045923967	0.10274972	0.06231009	0.020455498	0.01817472
387	0.22746459	0.15829384	0.0141557455	0.24076486	0.17117107	0.2405572	0.11830818	0.033127576	0.11992629999999999	0.22612938	0.007704884	0.129385	0.28513366	0.30687502	0.089301795	0.0053503076	0.08877213	0.0875258	0.11874592	0.094352126	0.27363536	0.19538549	0.03187169	0.18933370000000002	0.14849493	0.02316578	0.13100675	0.0021469889999999998	0.043198682	0.16363475	0.056205824	0.2014632	0.10733501599999999	0.20613003	0.13798892	0.08626876	0.026384447000000002	0.19614023	0.03790471	0.018778938999999998	0.09249796	0.06915704	0.056363657000000005	0.0071259	0.079372644	0.17033356	0.05533182	0.019949573999999998	0.013228219
9	0.03685441	0.004059027	0.021431267	0.016033452	0.163638	0.097732745	0.17213619	0.07153566	0.01996464	0.048274804000000004	0.2431147	0.116874225	0.04879233	0.14030631	0.12640755	0.08366599999999999	0.037467003	0.16166206	0.19711329	0.08647164	0.091109626	0.07737918	0.10563794	0.004537844	0.10715875	0.015910973999999998	0.20274675	0.14286736	0.27474165	0.0021119975	0.14223924	0.1732257	0.09772967	0.0728347	0.095949724	0.040483347999999995	0.14582822	0.08103389999999999	0.26066710000000004	0.085745744	0.090613246	0.032815643	0.19732016	0.26941592	0.16259356	0.048300292	0.28911304	0.10660878	0.11081115
8	0.1105635	0.118358806	0.00033722445	0.007310586500000001	0.1793025	0.02624779	0.011942016000000001	0.16325186	0.12447902599999999	0.1351167	0.22330117	0.20302257	0.052878957000000004	0.2421931	0.08534915	0.050760806	0.17496143	0.25978535	0.043092016	0.053188488	0.039472856	0.07116444400000001	0.2040259	0.05551871	0.15704414	0.10633631	0.18746337	0.13659306	0.061177284000000005	0.10929124	0.13295352	0.15902254	0.16926563	0.09460616	0.16970551	0.061931096	0.048203684000000004	0.11839441	0.011773454	0.028049774	0.08207341	0.09182159599999999	0.016595323000000002	0.22465108	0.015350863999999999	0.14035061	0.37143153	0.104341686	0.05988814
1948	0.14362934	0.06459696	0.08352739999999999	0.17649777	0.14075077	0.1273355	0.24142739	0.051426128	0.08458999	0.081526645	0.27046317	0.055461828	0.21169655	0.1303531	0.30269706	0.1822233	0.055791315	0.109255925	0.22733334	0.17125371	0.0686464	0.21067329	0.049681357999999995	0.20626459	0.11898682	0.32367070000000003	0.008882665999999999	0.06183744	0.15863207	0.1374819	0.171673	0.16277447	0.22571087	0.16931167	0.057183742999999995	0.0026031485999999998	0.08319069400000001	0.23210964	0.21745676	0.25804862	0.07775292	0.025784357999999997	0.2395371	0.10965234	0.02206488	0.06614746	0.09309989	0.17024560000000002	0.052745465
4870	0.18901518	0.13317439	0.054331515	0.17488591	0.123059705	0.16205287	0.06857969	0.3109197	0.14883965	0.06767804	0.020294307	0.32017059999999997	0.10830103	0.26727474	0.051845208	0.088035524	0.0024453672	0.21051279	0.05069428	0.038001142	0.033269454	0.011486455	0.13216943	0.07020599	0.18178270000000002	0.15607272	0.32870695	0.0062970872999999995	0.01635569	0.066157535	0.09955231	0.023022484	0.118796885	0.022291271	0.08522414	0.17853063	0.021611076	0.114805974	0.017953437	0.0008741366000000001	0.006709695	0.13280362	0.12388075	0.14704765	0.0046436805	0.004713661	0.18386301	0.07245538	0.010996249
111	0.06364745	0.14922163	0.14805829999999998	0.0062961653	0.007712424	0.0880368	0.113291055	0.054147272999999996	0.0367162	0.104920015	0.32598418	0.0010388475	0.07873583599999999	0.17143735	0.25870064	0.01661237	0.042229705	0.15870619	0.16442318	0.14272942	0.07651097	0.13603714	0.08502841	0.04323782	0.06824888	0.010753951999999999	0.12540382	0.15834345	0.23457533	0.084475614	0.07385883	0.16016889999999998	0.15492302	0.120497406	0.1948869	0.11416996	0.0742037	0.18840677	0.17304748	0.07511681	0.05427189	0.05092607	0.09037614	0.23229465	0.14568910000000002	0.13315725	0.19450036	0.068969086	0.06095138
4	0.11652336	0.16598108	0.07102655599999999	0.04412584	0.13470086	0.07309825	0.057883747	0.13648418	0.11305730000000001	0.13976362	0.11306728	0.24894708	0.06119165	0.32568228	0.079782754	0.019682333	0.036890585	0.10815352	0.05235108	0.098990455	0.0018569882999999998	0.25187936	0.008502387	0.07682766	0.11825961	0.09751452	0.19214274	0.058062207000000005	0.08332665	0.02150888	0.0057267174	0.20271417	0.16892287	0.025551476	0.14171866	0.0114779305	0.021530103	0.12177823	0.1466468	0.005046243	0.044512384	0.04689052	0.10012303	0.1076384	0.06387765	0.056757495	0.20633192	0.08508567	0.04299272
113	0.010530164	0.049695134	0.15250497	0.07630475	0.11061979	0.3006507	0.122418545	0.119094454	0.06378277	0.17896134	0.19512436	0.043072976	0.26600116	0.09542651	0.22722365	0.20892519	0.17818588	0.022734964	0.29008618	0.25528464	0.040328868	0.25470626	0.06155683	0.028604504	0.04125724	0.06228019	0.16480118	0.18010499	0.23079734	0.06649521	0.06680643	0.34314042	0.20815589999999998	0.16500336	0.24466437	0.15263529999999997	0.31585115	0.10572511	0.38991624	0.22020206	0.043818965999999994	0.088934675	0.03239437	0.12593862	0.21249437	0.16051288	0.059795666	0.09134103	0.19177556
6	0.14463243	0.14802854	0.03341011	0.1594154	0.23612529	0.059251092000000005	0.09670162	0.16061452	0.009690121	0.16465326	0.19679183	0.15498039	0.15399033	0.25895855	0.18401642	0.1171923	0.04802881	0.17390734	0.11870068	0.0034660473	0.020907309	0.052412447	0.06436218	0.13664225	0.12261079	0.11663878	0.209865	0.05077108	0.20205279999999998	0.16125564	0.11375392	0.12236874	0.14704683	0.09468047	0.099691465	0.06436578	0.070292115	0.14095898	0.09312548	0.003177707	0.14071478	0.0840258	0.13580269	0.11572255	0.17247525	0.15173331	0.25670692	0.17303535	0.12665033
1	0.12955573	0.123867504	0.047167487	0.008660393	0.055390127000000004	0.065203086	0.1563682	0.055745143	0.011968028	0.027416813999999998	0.13264479	0.18235342	0.15215814	0.21663703	0.14288807	0.073202625	0.071751505	0.02280021	0.20083752	0.099157825	0.03524719	0.10702389	0.023977395	0.080534875	0.05061422	0.057846107	0.17530921	0.09461933	0.0817945	0.060132622999999996	0.1461124	0.11727883	0.24505526	0.15112296	0.14259732	0.10866463	0.04273145	0.073795006	0.08330289	0.12657619	0.060836796	0.016798413999999998	0.095349684	0.028683696	0.041215476	0.1488072	0.09423711	0.040079392	0.04964696
117	0.12804145	0.058922824000000006	0.1131629	0.04715301	0.07753855	0.16209647	0.17619881	0.0434524	0.093048275	0.16710934	0.18392825	0.114163935	0.20795463	0.16410363	0.27287513	0.06721148	0.09448853	0.04800341	0.22920321	0.14906363	0.08212626	0.22747379999999998	0.09759702	0.12370444	0.12821001	0.01231892	0.17657211	0.1403979	0.17576158	0.10091588	0.05700078	0.16467616	0.17484505	0.10476564	0.2836675	0.045133955999999996	0.072871506	0.19186166	0.21265513	0.23227102	0.1389997	0.04409556	0.016222602	0.13464817	0.1835205	0.07262848	0.18131636	0.032796048	0.01938226
116	0.05570368	0.06283372	0.009305451	0.09453655	0.15830439999999998	0.14494541	0.04935401	0.098232985	0.008248927	0.07289246	0.31575638	0.1728561	0.09627619999999999	0.12617421	0.14615160000000002	0.020616112	0.0120128915	0.12363354	0.17075157	0.011432173	0.09256236	0.12797055	0.0010391488	0.11807997	0.017831773999999998	0.04360662	0.17263006	0.025223987000000003	0.14184031	0.04405573	0.19083777	0.17020121	0.17827752	0.027025117	0.2831659	0.10323014	0.020292893	0.082831725	0.2020323	0.1703063	0.048872214000000004	0.043717242999999996	0.14217190000000002	0.13653027	0.09949165	0.17586329999999997	0.21646309	0.08287898	0.038743547999999996
4804	0.18303195	0.07097991	0.047721002	0.14175034	0.026491402	0.27716374	0.0853677	0.04355743	0.10564341	0.1570589	0.023065908	0.1014554	0.1868678	0.26986536	0.23680697	0.062208094000000005	0.07182977	0.07188322400000001	0.24470538	0.28120744	0.06062624	0.43869147	0.06271599	0.052522637000000004	0.12319037	0.08584688	0.04897188400000001	0.16469668	0.05971815	0.0026330855	0.030311313	0.15228632	0.21154329	0.18939191	0.04807543400000001	0.13547456	0.086077794	0.19746605	0.08409776	0.020607386000000002	0.029018673999999998	0.025804244	0.09532403	0.042584658	0.07298681	0.068131365	0.082310595	0.00668575	0.06452218400000001
4806	0.042025767	0.0015896120999999998	0.052239627000000004	0.1484024	0.13915070000000002	0.094067894	0.05414719	0.04372654	0.16004302	0.18599023	0.17063620000000002	0.06295471	0.12364592	0.14207943	0.14719045	0.047011927	0.1940355	0.07845706	0.08015889	0.11182367	0.1515644	0.18647549	0.10099063	0.10338039	0.18448642	0.015495435	0.13029146	0.10696073	0.08243464	0.06112328	0.14616865	0.23045429999999997	0.16196045	0.14749816	0.110553026	0.17922349999999998	0.07565899	0.299723	0.11379069	0.067790836	0.07969861	0.13449848	0.18955374	0.27229252	0.054364946	0.074627794	0.08473339	0.11100956	0.10659383
4872	0.13257802	0.0012284047	0.09752415	0.1519954	0.015535284	0.27321884	0.13293208	0.07784966	0.277194	0.16691026	0.09209567	0.18101865	0.16446525	0.21335508	0.0007940718	0.039251823	0.14441714	0.051637552999999996	0.14888024	0.07931164	0.11739181	0.0011935262	0.08222998	0.14815079999999997	0.10537298	0.1582317	0.14088282	0.14683133	0.021896735	0.01701234	0.08921626	0.07723885	0.15003382	0.09618434	0.117997706	0.017834937	0.04374376	0.14742425	0.035484187	0.049106702	0.056724254	0.036337994	0.24440141	0.04300982	0.07805694	0.051866895999999996	0.085041724	0.14504692	0.16470566
4800	0.09672159	0.06254233	0.18174207	0.030466784	0.16210213	0.07242593	0.028282288	0.25310045	0.10835185	0.014555443999999999	0.24489503	0.28376323	0.119746804	0.14705217	0.10023109599999999	0.14944431	0.16443886	0.20895532	0.07573598	0.09600717	0.040368147	0.05606345	0.18393545	0.045388687000000004	0.02027351	0.24733251	0.14959675	0.056839015	0.012206346000000002	0.18567818	0.21843466	0.0017712573000000001	0.18962295	0.13806164	0.1061717	0.041103475	0.024494712999999998	0.09307483	0.022268008	0.078454286	0.041666232000000004	0.11523628	0.123483025	0.092692226	0.07129833	0.14227998	0.3290745	0.12810975	0.09296088
4801	0.050035007	0.0015954291	0.08936357	0.09324485	0.077297375	0.12235081	0.112185955	0.13905933	0.036080465	0.16448897	0.09188886	0.040293396	0.22105476	0.10101263	0.20998837	0.0024946062	0.00080474	0.1920446	0.14664513	0.1288677	0.23211443	0.28870595	0.12186921	0.07921896	0.091115445	0.05610171	0.030351747000000002	0.011786081	0.12048879	0.112451136	0.017079248999999998	0.27722716	0.084344715	0.31173155	0.032793212999999995	0.21059224	0.10278724	0.30509877	0.08566169400000001	0.046731204000000005	0.035346683	0.030360024	0.056838475	0.09403287	0.21713178	0.10915937	0.093313515	0.0026002848000000003	0.07367236
4802	0.1179343	0.013624843000000001	0.025546412999999997	0.17513725	0.05575343	0.17080751	0.09452003	0.24111402	0.10637368	0.080663875	0.11864415	0.2542345	0.15749344	0.22928938	0.2040877	0.016816499	0.034732565	0.06012509	0.13513699	0.11721369599999999	0.07163966	0.15921259	0.10111883	0.0917349	0.17165887	0.1903032	0.26007366	0.07495251	0.06965828	0.012636878999999998	0.08648412	0.02623022	0.24341391	0.21224245	0.043441112999999996	0.039482653	0.05494555	0.16706808	0.044948400000000006	0.054084808	0.09844725	0.09384400000000001	0.22846174	0.07586574	0.1327059	0.058489498	0.20805559	0.09243911	0.005371466
4803	0.1066845	0.14614941	0.109976105	0.12782845	0.08323357	0.07204242	0.11359129	0.036230244	0.12176733	0.18553665	0.12842774	0.010425725	0.12966931	0.15962467	0.17673005	0.022635069	0.11277631	0.04176309	0.08035155	0.16628793	0.24084929	0.22654645	0.14729805	0.19066761	0.20395994	0.043171845	0.06066113	0.034024857	0.106614456	0.02854013	0.09453535	0.25546604	0.19321546	0.29642440000000003	0.13774939	0.21998474	0.109644115	0.29266912	0.016727772	0.11381432	0.028391193999999998	0.09583922	0.06672695	0.11807008	0.23367932	0.09984746	0.054633275	0.09800980000000001	0.004404976
3232	0.20403613	0.085131556	0.06644498	0.15168934	0.121098556	0.17575109	0.14593181	0.25321892	0.11544506	0.14350912	0.17824674	0.24459867	0.14667049	0.28598556	0.1921835	0.007991166999999999	0.0325009	0.121355325	0.16950410000000002	0.18796709	0.010002563	0.18861243	0.14144820000000002	0.12867546	0.19286363	0.16865805	0.19490382	0.19274853	0.15564063	0.012926081	0.11459428	0.22004946	0.37011594	0.13607222	0.2231556	0.056110695	0.024034966	0.14827731	0.12457476	0.0950934	0.018512614	0.004039932	0.16063341	0.11820039	0.14647168	0.016436672	0.21740907	0.08591543	0.06542641
4875	0.15769036	0.040397003	0.013300906999999999	0.23211794	0.053895254000000004	0.35121644	0.036007386	0.11874453	0.26562524	0.031407963	0.12553038	0.18528587	0.13917615	0.20990437	0.027092386	0.03915663	0.15232779	0.12257848	0.058405012	0.037852023	0.19997060000000003	0.0038591314	0.13825238	0.14854994	0.009725063	0.12294927	0.14492884	0.10437664	0.055430055	0.040569738	0.094153225	0.057552062	0.10094284	0.09166443	0.18681818	0.023334825	0.039872374	0.1566183	0.040728606	0.10793822	0.049733705999999996	0.080450356	0.18123620000000001	0.078865096	0.021876961	0.08833711	0.15274647	0.11772245	0.0029850258000000004
4808	0.09523313	0.08703443400000001	0.009895716	0.11276099	0.20383304	0.20253572	0.045884877000000004	0.10507168	0.12248431	0.08338625	0.20125096	0.2322447	0.157063	0.3145219	0.093359604	0.04674279	0.042657852	0.08396028	0.12828432	0.13263294	0.07946722	0.17774568	0.07603909	0.055701077	0.07095179	0.050079927	0.14655975	0.019369021	0.031056046	0.08174314	0.24885646	0.18192498	0.3259931	0.16943142	0.122524135	0.1890012	0.028193898	0.23085275	0.1669608	0.0017384919	0.06980989	0.008815571	0.16955307	0.081796244	0.007319867	0.1587685	0.12914518	0.1419061	0.08992652
4809	0.18304574	0.0046176356	0.16355592	0.07334026	0.004761399	0.18805307	0.14894122	0.056786932000000005	0.07367514	0.16466765	0.15213364	0.03673161	0.17667836	0.097163565	0.115540355	0.00066354685	0.11670381	0.013590936999999999	0.1681491	0.19526508	0.15941411	0.23221251	0.032455094	0.037334092	0.20814866	0.007849276	0.06109662	0.11803819	0.015531758	0.10694041	0.020072995	0.21681494	0.22486046	0.2110937	0.15993702	0.2613386	0.013171845	0.1454519	0.09083255	0.12926091	0.14923172	0.005854587	0.084909104	0.06581923	0.062058682999999996	0.061764522999999995	0.09923672	0.023652257000000003	0.062296085
3607	0.07821002	0.0029243967	0.011975912	0.05878182	0.108268775	0.06456612	0.06749728	0.012340222	0.08623563	0.18143609	0.18665135	0.01590895	0.006172901	0.08787667	0.1492144	0.0061342143	0.16349721	0.08383064	0.2606978	0.09186463	0.25791353	0.15504718	0.13863564	0.1627807	0.1674376	0.07127797599999999	0.10152567	0.02880777	0.14137636	0.09810363	0.018726853999999998	0.15505606	0.23538116	0.026450086	0.03166378	0.14999947	0.16992725	0.25913996	0.12196489999999999	0.1788007	0.023435007999999997	0.10334288	0.15747809999999998	0.064542405	0.1272973	0.08451983	0.030497124	0.21226662	0.16858965
3606	0.014011558	0.013447777	0.06781866	0.028247725	0.13026194	0.122735605	0.21534982	0.011183718	0.10146043	0.09437667	0.23106638	0.095282644	0.12891789999999997	0.08785045	0.14982733	0.008937063	0.08991934	0.027248885	0.20524023	0.0842465	0.12317959	0.20800313	0.12931791	0.03919495	0.13627368	0.18727075	0.082914054	0.09761511	0.056919932	0.042005256	0.159282	0.13515541	0.19839591	0.07977817	0.12478731	0.09225099	0.019285822	0.12062043	0.21365961	0.09704237	0.12848271	0.09313431	0.34672123	0.07714929400000001	0.035506688	0.11260204	0.1646875	0.05276713	0.19733432
3605	0.09611243	0.025674528	0.13800174	0.12522405	0.0768326	0.0012236489	0.063987896	0.1353238	0.040221278	0.11731598	0.093577564	0.03999759	0.03013908	0.051476955	0.12911871	0.09316406	0.16305956	0.053229532999999996	0.16112523	0.1298954	0.051489442999999996	0.21039341	0.15977349999999998	0.022852004	0.015353246000000001	0.2858981	0.038775317000000004	0.045474205	0.10443288	0.15434924	0.047836415	0.08313556	0.17212866	0.09260918	0.010830089	0.095375165	0.06886447	0.08757183	0.08913242	0.0044104103000000006	0.021080205	0.047227755	0.17486054	0.11737265	0.018975949	0.054058845999999994	0.15562633	0.17629403	0.12000447
4483	0.19632313	0.106874675	0.044828745999999996	0.060456835	0.20979556	0.07694537	0.030229209	0.2040257	0.09152304	0.12085430000000001	0.086012185	0.25517595	0.061941065	0.22660737	0.10031904	0.13411306	0.011004822	0.12761876	0.10258243	0.048462637	0.0815818	0.10855803	0.09058948	0.18566102	0.08242931	0.02914981	0.17744559	0.0112771345	0.11407476	0.16427360000000002	0.14791988	0.019681701	0.12629369999999998	0.0005804268	0.19915244	0.006714213	0.10805209	0.07459323	0.024563812	0.07094048	0.14557399	0.18199193	0.036201585	0.11764257	0.13369286	0.08922206	0.083522126	0.08903363	0.023458265
3603	0.010404992	0.0005755136	0.014400082	0.12232035	0.018390562	0.2878155	0.07389164	0.07099061	0.11991368	0.10571501400000001	0.035006605	0.21084198	0.18906377	0.22840238	0.10934064	0.09506367	0.022123583	0.043719266	0.20221749	0.12863678	0.20656190000000002	0.23672923	0.06820004	0.0038926396999999996	0.08251971	0.020308625	0.12018511	0.05043692	0.028829496	0.031913806	0.079285964	0.19203252	0.16352268	0.18061295	0.13708201	0.10402614	0.0028561219	0.19275117	0.03235233	0.019176595	0.09549262	0.00968634	0.20368136	0.010883021000000001	0.056834235999999996	0.023154974	0.006290706	0.0075548706	0.17849961
3602	0.059999917	0.034253657	0.007798711999999999	0.106407374	0.041620642	0.18353939	0.02977979	0.12530382	0.076330505	0.21107602	0.19786684	0.06963488	0.13517214	0.1923403	0.2040635	0.080035955	0.03453738	0.030494291	0.08181614	0.08251703	0.18641123	0.24529524	0.021542605	0.05023786400000001	0.02195018	0.054577895	0.02652729	0.123920195	0.09634207	0.006374566	0.092788115	0.2388908	0.13404135	0.18858796	0.14186400000000002	0.11243206	0.023945577000000003	0.20600078	0.11683714	0.12016381	0.019855145	0.072335035	0.17827521	0.08802673	0.07332095	0.11943613	0.11493184	0.06260964	0.13659870000000002
4488	0.15499897	0.15990534	0.018339843	0.15155196	0.12861489	0.15079707	0.02479785	0.36868346	0.21313933	0.015559446000000001	0.07911208	0.34083608	0.02607252	0.36257127	0.052270763	0.11628245	0.14950255	0.15606245	0.08624951	0.10799532	0.04555323	0.0006976928599999999	0.23233101	0.051730797	0.025896624	0.15505782	0.17550102	0.055884533	0.010516392	0.19819927	0.2245846	0.030646926	0.25022867	0.020843128	0.06343493	0.04491336	0.052967377	0.11225946	0.0035737967	0.03233068	0.15986466	0.16020478	0.16074538	0.09313075	0.04142159	0.20269592	0.19651973	0.21150781	0.049548097
3609	0.043118365	0.09901984	0.04971764	0.01725201	0.20099983	0.0021763383	0.1682259	0.07753828	0.14132336	0.057427727000000005	0.23085588	0.16357149999999998	0.12764078	0.18385562	0.018764427	0.02803291	0.21991622	0.041797142	0.056926202	0.08167942	0.079241045	0.048297584000000005	0.15165216	0.046110000000000005	0.13206959	0.14814009	0.15762155	0.08902001	0.16545808	0.14620072	0.18545544	0.16269428	0.19382831	0.014606642	0.0692544	0.11968913	0.008675654	0.2712162	0.14539391	0.09570597	0.090545475	0.07809194	0.31218520000000005	0.13023663	0.052493955999999994	0.01433345	0.14052297	0.141989	0.068165004
3608	0.0006645797	0.027886632999999997	0.034843672	0.12161313	0.09072844	0.20448762	0.120487295	0.14412625	0.01977307	0.17998232	0.06395541	0.051644463	0.10728808	0.07104564	0.123175725	0.101993605	0.10746661	0.06400187	0.26202422	0.20783317	0.07050657	0.27714956	0.15305835	0.009253392	0.017668243	0.038449604	0.028955974	0.19526562	0.10157764	0.16326806	0.062574	0.1484984	0.11224873	0.14391848	0.013061646000000001	0.17220283	0.20134136	0.16365243	0.22125006	0.05402278	0.09171827	0.020494863000000002	0.07445208	0.036488734	0.1329175	0.006997548	0.06529708	0.048771499999999995	0.13364246
3597	0.1313213	0.17355287	0.11701829	0.24511343	0.037761300000000005	0.3194906	0.06452185	0.08814508	0.15765911	0.09435041	0.12354447	0.15604958	0.16977161	0.16595697	0.15917748	0.039664596	0.0069096866	0.19272324	0.09449269	0.12459554	0.08605781	0.210027	0.029090265	0.088405825	0.14888972	0.07050285	0.20635436	0.049904328	0.03275226	0.0058495095	0.064575344	0.10897593	0.11496031	0.22720431	0.13575354	0.07159972	0.040144026	0.12078567	0.056150782999999996	0.06753202	0.023491877999999997	0.10206627	0.11033866	0.04803871	0.015147073	0.10878299	0.11921183	0.10974467	0.07789637
4754	0.09608493	0.00924642	0.07755476	0.024082772000000002	0.042388972000000004	0.24407939999999997	0.06307329	0.022958972	0.099049605	0.11264334599999999	0.043012865	0.18321407	0.04887511	0.08556366	0.016589621000000002	0.118383266	0.12723345	0.078848414	0.164663	0.008044896	0.0902805	0.117730945	0.048641637	0.057139687	0.07196215	0.004430551	0.121496215	0.11114141	0.03852374	0.16533002	0.08379948	0.09764953	0.13928655	0.040052793999999996	0.076878294	0.06614602	0.08781007	0.008330872	0.12586915	0.06538244	0.06663138	0.011574181999999999	0.034264445	0.019065864	0.06628206	0.0023635812	0.03369769	0.025650028	0.0036073922999999997
3595	0.11803009	0.0126800295	0.19506714	0.2618549	0.08004528	0.28388906	0.15541485	0.05921375	0.023185477000000003	0.076593	0.2013644	0.005295299	0.30506540000000004	0.17026463	0.35323256	0.04216356	0.19231738	0.009456435	0.12983122	0.19078386	0.042296007000000004	0.32876515	0.31254902	0.12511364	0.012006981000000002	0.12706783	0.03457925	0.1615017	0.0816563	0.046220465999999995	0.028496942	0.23494756	0.2017683	0.32027963	0.19788742	0.069085985	0.014795601	0.17808339	0.11957019	0.093937114	0.004976996	0.011058311999999999	0.01232843	0.08889384	0.07045935	0.2305817	0.057457753	0.042464855999999995	0.059846498
2265	0.14238316	0.06228657	0.029626162999999997	0.09984691400000001	0.13214663	0.22431368	0.25919622	0.0814083	0.07726005	0.14889398	0.27658126	0.044808105	0.2494094	0.14977166	0.20371778	0.17047976	0.06046829	0.0008836556	0.25187489999999996	0.25321376	0.17188394	0.19162987	0.06561223	0.08289691	0.10924706	0.10970317	0.022436399	0.19367945	0.24207529999999997	0.07466964	0.085060105	0.19320279999999998	0.2196837	0.19510736	0.056553237	0.23905972	0.24267145	0.2625248	0.27013200000000004	0.14771311	0.007608312	0.043988295	0.12018059	0.10469712	0.16701946	0.13611284	0.08137312	0.13353252	0.10784699
3593	0.07651882	0.14330797	0.07899894	0.10091267	0.05490792	0.14026988	0.08510129	0.1365919	0.06890674	0.13567644	0.022106456	0.15797068	0.12199086	0.07376819	0.04134799	0.10051736	0.075508	0.18784990000000001	0.07582681599999999	0.16629258	0.014263253	0.17150404	0.10788283	0.061453335	0.08982462	0.1523332	0.08178626	0.12184999	0.0007621879	0.01052391	0.015924914	0.03973636	0.13243335	0.1216964	0.08406386	0.15947033	0.0773344	0.04129821	0.07838369	0.047725115	0.012379250500000001	0.12144403	0.022755526	0.12788084	0.012357762	0.11650538	0.19139367	0.092133075	0.06672984
3592	0.1448289	0.09411549	0.21986887	0.24689768	0.11154866	0.103118	0.114010066	0.009261185	0.0428427	0.146733	0.024115905	0.03519723	0.22896767	0.05126455	0.23651406	0.06715928	0.055191383	0.093077645	0.16406038	0.318083	0.22816083	0.15510696	0.06358497	0.07805197	0.12447971	0.06895175	0.044502445	0.06438774	0.025348552000000003	0.017302678999999998	0.110864945	0.15080646	0.1584715	0.29308105	0.16508651	0.33541936	0.11850468	0.06074369	0.10051024	0.04998468599999999	0.005433889599999999	0.12638094	0.013356471000000002	0.093123615	0.18953103	0.1298867	0.020266796	0.059720527	0.013258558
3591	0.07705116	0.18424848	0.0357766	0.074516766	0.051466845	0.18567657	0.013227572	0.07748756	0.081768155	0.10240054	0.08901417	0.08418001	0.11094907	0.14441626	0.13068894	0.037417848	0.059004642	0.060982376	0.2073419	0.19239113	0.10266692	0.17948374	0.023556054	0.022549165	0.07382011	0.09810319999999999	0.07167637	0.054468736	0.007005490400000001	0.0009247029699999999	0.04482109	0.05979434	0.21609160000000002	0.14355397	0.0940935	0.20646517	0.051792935	0.09095497400000001	0.0085932175	0.055614088	0.033167876	0.010665316000000001	0.06203966599999999	0.095364995	0.0023461748	0.042174395	0.07650243	0.09304622	0.008256583
3590	0.11827869	0.12937358	0.10974811	0.057980523	0.05895576	0.06096942	0.0023808167000000002	0.06261212	0.029082524	0.14135957	0.11518582	0.092741266	0.0331871	0.11318199	0.08146181	0.05686139	0.14167291	0.10349794	0.11939958	0.17743172	0.13072318	0.077355936	0.08090144	0.073197976	0.0700645	0.030824173	0.054649062000000005	0.13780799999999999	0.11724976	0.09525739999999999	0.054748867	0.115917474	0.20166197	0.072964475	0.10536612599999999	0.12543891	0.054459475	0.04641615599999999	0.014343298	0.07274154	0.09090394	0.0084638465	0.025106617999999997	0.09344804	0.10021680599999999	0.014062533	0.14147103	0.12598884	0.022713512
4645	0.07648515	0.06112096	0.11190362	0.062237144	0.17668429	0.17788061	0.22245713	0.10996258	0.16745247	0.09448412	0.21711974	0.29993194	0.18570267	0.24555826	0.08118981	0.064688	0.024080083	0.13556969	0.24858744	0.06434794	0.028107055	0.14925638	0.012178465	0.009894331999999999	0.13981435	0.09731573	0.31303424	0.08858585	0.17689648	0.042664386	0.19004667	0.07192296	0.24888223	0.01096441	0.17098093	0.09959404	0.08711721	0.29773712	0.34602845	0.08679485	0.007529635	0.024273269	0.22288468	0.12701462	0.045226737999999995	0.0048340987	0.16430059	0.09870833	0.08281998
4642	0.104893565	0.00296649	0.017263003	0.08993302	0.15965644	0.11583473	0.07599781	0.03556353	0.16439661	0.115920454	0.11410469	0.23239285	0.09575442	0.14272131	0.03707785	0.000981357	0.09979437	0.046866952999999996	0.25367695	0.06569973400000001	0.029231634	0.08841177	0.09232116	0.05190871	0.17258042	0.035843696	0.27031183	0.015819813999999998	0.07546125	0.05897602	0.046008415999999996	0.045258574	0.15488087	0.11512944	0.13054019	0.03007359	0.06745818	0.13141456	0.21027201	0.09355864	0.0026929718	0.08494992	0.19258802	0.1967431	0.047936633	0.056039214000000004	0.18702072	0.10765997	0.14420801
4640	0.09504388	0.059569973	0.06831558	0.0437289	0.07981644	0.11182757	0.12471538	0.06522615	0.05757667	0.05832614	0.18647946	0.008460559	0.14061645	0.19096515	0.3242968	0.1299631	0.16982868	0.0023680679	0.19654503	0.09309649	0.11507197	0.13302322	0.17690688	0.18808264	0.0684563	0.08014944	0.11012773	0.10449293	0.34037906	0.01079078	0.07559033	0.16950336	0.017838312	0.15963802	0.28125143	0.050840434000000004	0.16179653	0.18096128	0.1252377	0.09202777	0.013324967	0.022384211	0.04615449	0.14253631	0.29324582	0.07868207	0.023102146	0.03308013	0.10643351
132	0.18432754	0.03773933	0.05630515	0.011343043	0.096520744	0.1523626	0.16205236	0.018022861	0.13435	0.16757715	0.100802824	0.12363887	0.17504612	0.14511129999999997	0.14144021	0.03133735	0.014158647	0.04272255	0.11251330400000001	0.35690337	0.059281763	0.07546706	0.08299798	0.0009674555599999999	0.16709524	0.03302483	0.011897096000000001	0.1345675	0.034628965	0.04499893	0.06008549	0.16921905	0.21833013	0.10655303	0.027728036	0.16990349	0.059327535	0.10994704	0.12630579	0.04453887	0.04508257	0.0218939	0.08245656	0.08794928	0.05466080000000001	0.04624759	0.25218636	0.08317685	0.10062061
86	0.18050429	0.11510719	0.094152465	0.0959161	0.06775443	0.17483787	0.0865912	0.13983810000000002	0.18887354	0.14094138	0.19353387	0.15882096	0.17618063	0.25633160000000005	0.28323722	0.09393815	0.004875484	0.14125237	0.23288876	0.25525856	0.17599168	0.20076852	0.10329734	0.09507291	0.15182320000000002	0.08782375	0.17518523	0.11513056599999999	0.055441767	0.044963464	0.07371445	0.11869502	0.21930236	0.19788426	0.33303595	0.29365447	0.09399439400000001	0.14404708	0.13195829	0.09488548	0.06165306	0.0457087	0.057111725	0.20589694	0.12401785	0.03872477	0.2722368	0.09048715	0.057419896
1341	0.2107107	0.20970953	0.123998806	0.052639257	0.024751432	0.17535238	0.11699132599999999	0.094104	0.23583794	0.12933369	0.108594015	0.12195901	0.19274175	0.13935179	0.10678132	0.05394983	0.12378659	0.10068400000000001	0.09896638	0.22099526	0.11268146	0.15979837	0.08835972	0.030001685	0.12775263	0.16383129999999999	0.17595970000000002	0.14142475	0.0531654	0.030229902000000003	0.108367726	0.12959024	0.19163746	0.25463665	0.25752739999999996	0.37163508	0.04200051	0.12949294	0.02993856	0.0072465509999999995	0.072418645	0.19658667	0.09401994	0.14475925	0.014669093999999999	0.15119481	0.1512717	0.039259512	0.10890510000000002
4750	0.021880873	0.02523233	0.060794078	0.11770527	0.01674497	0.09357458	0.059919752	0.014536058999999999	0.06940825	0.17307001	0.14579327	0.018429527	0.1323832	0.009789085999999999	0.116099164	0.097720034	0.18721582	0.05052866	0.22064942	0.044378757000000005	0.050471105	0.08388585	0.057284176	0.14257124	0.040070504	0.11817827	0.013364278	0.009926314	0.30726978	0.16337521	0.14649102	0.24999313	0.086698405	0.03007937	0.20881732	0.015162166000000001	0.15508603	0.08494584	0.18315591	0.17573702	0.17753110000000002	0.116835564	0.23174411	0.20982471	0.22706366	0.11155869	0.086203516	0.14213867	0.20629983
3408	0.16650979999999999	0.22288254	0.096960485	0.07641083	0.14708564	0.04961681	0.014108417	0.21423882	0.20055312	0.05402524400000001	0.14015776	0.27577594	0.05811888	0.352984	0.08785319	0.022355195	0.1828081	0.24587636	0.045744643	0.02398707	0.024621317	0.09654437	0.17471674	0.13312775	0.14259544	0.023106296000000002	0.19695202	0.029550865	0.055213057	0.07768539999999999	0.13984126	0.11947073	0.14773208	0.0136448275	0.17596334	0.047312062	0.008633511	0.078473195	0.01647858	0.00025031576000000003	0.22426639999999998	0.06445907	0.18199444	0.21598530000000002	0.006924649000000001	0.059247527	0.35760152	0.11442068	0.040614985
3913	0.21039437	0.17624043	0.23895171	0.037081632999999996	0.0026576342	0.031375393	0.049457137000000005	0.18815029	0.28208649999999996	0.003470785	0.057537332000000004	0.33427316	0.048397288	0.23045528	0.09854148	0.097803235	0.25723693	0.13947846	0.009486656999999999	0.05251378	0.07176153	0.11602647599999999	0.20909134	0.08568298	0.050785065	0.14614183	0.17099386	0.028351697999999998	0.14531857	0.06972064	0.23906605	0.023017012000000003	0.20279172	0.018202968	0.20023218	0.14789539999999998	0.076133296	0.038327757000000004	0.11365181	0.08905397	0.13122314	0.025745597000000002	0.29187092	0.030672277999999997	0.22264011	0.047740012000000005	0.15814297	0.04462702599999999	0.07710198
3266	0.16639349	0.024281602000000003	0.07456916	0.058578915999999995	0.14761475	0.14581114	0.09641877	0.10114032	0.27468106	0.09977278	0.20412976	0.074076235	0.1294556	0.26219025	0.13089682	0.007452613	0.12545815	0.05153135	0.18404303	0.17313531	0.19153422	0.14064845	0.23013848	0.12548093	0.14370841	0.021138373999999998	0.07812582	0.13257570000000002	0.16933388	0.20803799	0.22644834	0.24868084	0.24505153	0.07665053	0.16264063	0.19923732	0.10682802	0.32505890000000004	0.07532351	0.0035105534	0.0691405	0.027153436	0.12335173	0.13390946	0.19425228	0.13501754	0.13509813	0.080322705	0.08031453
3261	0.20812929999999996	0.07805212	0.054796997	0.07407303	0.1687017	0.11593252	0.0073709893	0.16264886	0.2578216	0.03305011	0.24474956	0.18671934	0.16904946	0.24339336	0.23889291	0.010427200000000001	0.25676548	0.07445729	0.23325065	0.19584468	0.15210007	0.008805188	0.26543567	0.11174037	0.03241585	0.20434585	0.15322179	0.18864521	0.18356052	0.32406890000000005	0.25351033	0.13582323	0.3697838	0.14842705	0.3153515	0.24054850000000003	0.010121001	0.2582497	0.0031557279	0.010353168000000001	0.06819872	0.11032311	0.25165010000000004	0.18505660000000002	0.10925819999999999	0.16174138	0.2273784	0.13357568	0.08529818
3260	0.19429960000000002	0.051945552	0.0020143595	0.13396737	0.081822634	0.15722078	0.005256373000000001	0.25189382	0.20848078	0.053870155999999995	0.31920442	0.304937	0.134357	0.37641966	0.15057877	0.070222646	0.11451763	0.067247175	0.21966326	0.14008158	0.16114035	0.13995656	0.19651102	0.19340274	0.13009176	0.20893583	0.2550397	0.0009856876	0.01725318	0.14027706	0.20732883	0.14726546	0.43676364	0.076260954	0.23400798	0.038224965	0.077850506	0.22073016	0.020989556	0.14116353	0.026286333999999998	0.08942034	0.25980505	0.07866017	0.053773254000000006	0.124126025	0.2755025	0.21462446	0.03408327
3263	0.084867574	0.06784728	0.06422723	0.09395951	0.057972975	0.08991354	0.13626015	0.16044414	0.06365403	0.061278625999999996	0.28399563	0.22678033	0.1432246	0.2835375	0.17443877	0.07616206	0.07910567	0.07086031	0.25796998	0.027546084	0.13747464	0.09640848	0.17520659	0.21183878	0.033424336	0.12981448	0.14673471	0.025232682000000003	0.20913377	0.1042267	0.29049474	0.20830292	0.23963104	0.06947413	0.26667574	0.041186072000000004	0.01723161	0.16768473	0.047951676	0.08863623	0.08666459	0.058883235	0.28210616	0.11497326	0.07107785	0.07291369	0.18328074	0.054487832	0.110237345
3262	0.10255235	0.09845704	0.1733657	0.08070523	0.04361849	0.054801412	0.021035400000000003	0.06280866	0.00029268022999999997	0.065579735	0.08702471	0.03629864	0.019810673	0.107152306	0.070792966	0.017157886	0.012337448999999999	0.09031725	0.11224566400000001	0.027005427999999998	0.020768603	0.08433008	0.11702735	0.10246733599999999	0.027913455	0.09649107	0.029918443	0.1926969	0.12769875	0.02875473	0.013566431	0.03980185	0.17119199	0.050678317	0.014580011	0.060991194000000006	0.038760584	0.044224672	0.046261527000000004	0.12243482	0.071831465	0.085400864	0.10331689999999999	0.028829867000000002	0.08919695	0.016899051000000002	0.107961036	0.11137864	0.05239501
4242	0.05697918	0.04211465	0.030748117999999998	0.05187174	0.03670487	0.24398993	0.04353317	0.060954562999999996	0.17629725	0.0015722810999999998	0.15113263	0.22126757	0.1213827	0.2038521	0.0017992165	0.12699111	0.07345436	0.09603275	0.15359282	0.07725314	0.19477144	0.06718591	0.06643497	0.012575558999999998	0.0012405291	0.077864945	0.22724696	0.09250648	0.0012150244	0.012474578	0.07237809	0.07556572	0.18715021	0.104770705	0.1685122	0.10352799	0.03393828	0.13216522	0.019712422	0.025997777000000003	0.035945095	0.050232365999999994	0.23970552	0.08204159	0.04668487599999999	0.1640625	0.19455217	0.115835726	0.091237225
4243	0.13301378	0.100050166	0.030069843	0.06516507	0.039704975	0.18203214	0.028156267000000002	0.048938643	0.15233243	0.098114565	0.103688024	0.2039901	0.08210905	0.29812312	0.08563095	0.16783598	0.024237297	0.07939921	0.08905989	0.18500352	0.11329082	0.12711588	0.06299827	0.026285802999999996	0.07031698	0.025064487000000003	0.15879893	0.004395772	0.008541965	0.019116722	0.0014421116	0.15647924	0.20775329	0.08955045	0.22104396	0.08727729	0.026070602000000002	0.09234968	0.049166717	0.0075569367	0.04311563400000001	0.061130095	0.11660886	0.16212326	0.051564436	0.18856415	0.24473631	0.09971656	0.02847307
4240	0.067230396	0.028066821000000002	0.10034921	0.05567787	0.0068664057	0.11985664	0.15656152	0.16863109	0.10539414	0.15431981	0.17894417	0.036704	0.15035054	0.21332985	0.23020093	0.13682444	0.091210485	0.013067471	0.12721491	0.14508286	0.095215574	0.26745546	0.12014619	0.10013267	0.0774792	0.02717949	0.093093485	0.03860788	0.17450956	0.07689302	0.05794809	0.3326438	0.15640873	0.28522179999999997	0.18704656	0.20001087	0.0320974	0.18735456	0.19664112	0.018740132	0.0071148407	0.041901078	0.119618714	0.22670546	0.20710602	0.25069702	0.06714387	0.048113775	0.12458732
4241	0.061478183	0.12231688	0.030382682	0.0099510215	0.059891574	0.13744614	0.08465416	0.07407955	0.20469105	0.11925495	0.12003	0.10238166	0.06463097	0.13714716	0.09541775	0.026992462999999998	0.12341031400000001	0.04896837	0.19671541	0.28726456	0.24697942	0.05305236	0.16176954	0.023987717999999998	0.079578415	0.024954865	0.22163166	0.022268064	0.040432636	0.044865616	0.00273827	0.050036576	0.15887444	0.10888105	0.14777917	0.34944169999999997	0.12571615	0.10576947	0.05269079	0.008743923	0.01658357	0.10523351	0.21984284	0.23558304	0.07031357	0.095478795	0.18164526	0.16082016	0.19126514
4246	0.0058805933	0.07275141	0.057191603	0.09422595	0.042628393	0.14488998	0.025717122000000002	0.043094814	0.15783845	0.08543855	0.16316798	0.062084854	0.033798277	0.11508097	0.062347636	0.11164257	0.116374016	0.06378879	0.12695736	0.117496386	0.3112505	0.10249030599999999	0.18492223	0.042604603	0.004901662	0.08887439999999999	0.16876177	0.13225964	0.05122137	0.02222111	0.06104353	0.12654495	0.20106517	0.16577736	0.110760264	0.32383505	0.03840242	0.08623314	0.027915042	0.102048725	0.032505352	0.057033613	0.19145682	0.19304639	0.04885234	0.16442111	0.12743883	0.23386008	0.14367595
4244	0.026346162000000003	0.11564560000000002	0.0077884346	0.032550205	0.081149295	0.09684755	0.069560766	0.10658269	0.25959957	0.06542913	0.05536684	0.19997305	0.09767635	0.18227877	0.068409525	0.08054262	0.12758382	0.06667129	0.11101210000000002	0.2651343	0.14547449999999998	0.06877691	0.15252866	0.06049503	0.123676546	0.037292633	0.27948707	0.015863262	0.104910344	0.05769201400000001	0.019408774	0.027038172000000003	0.16689737	0.12652028	0.15060942	0.29152888	0.02514669	0.07156123	0.05607946	0.008788466	0.01638115	0.024621822	0.17732301	0.17079175	0.032601256	0.044751883	0.20522502	0.05610518	0.16914216
4245	0.05640929	0.075069964	0.07917829	0.0032925652	0.005477636	0.032667216	0.102172524	0.029879475	0.13460213	0.04317393	0.22773582	0.0032652267	0.044651754	0.11878805	0.16599247	0.12258418	0.16934496	0.059233405	0.09686147	0.15972784	0.22832455	0.025055729	0.08824715	0.04154907	0.14112002	0.008396979	0.21593216	0.04737126	0.11044987	0.10960167	0.060419556	0.17387539	0.06881716	0.12482715	0.18818487	0.3055075	0.06236607	0.19835272	0.06795416	0.06421688	0.12610158	0.08595076	0.16995534	0.36014035	0.15668556	0.13653849	0.11734824	0.14900005	0.15987681
979	0.0028333326000000002	0.024558924	0.024246987	0.03665542	0.10398696	0.05314155	0.05017694	0.013196315	0.01279045	0.065569684	0.15800634	0.26114893	0.15574870000000002	0.16607182	0.06672034	0.1330162	0.15557814	0.07905805	0.18155596	0.029916357	0.06114856	0.05811783	0.008058609	0.016229771	0.17075656	0.117430985	0.22407182	0.11956164	0.096718475	0.04733316	0.049466382999999996	0.045142144	0.32480764	0.08156355	0.12841308	0.050850883	0.17038903	0.18897884	0.04751584	0.015888061000000002	0.10963933	0.038957916	0.26789109999999994	0.04582532	0.04981469400000001	0.015321659	0.15155163	0.08577449599999999	0.10303053
3738	0.092800915	0.010809605	0.036610199999999996	0.09018652	0.07759958	0.12023559	0.2133972	0.17380415	0.029929703	0.054435894000000005	0.18396306	0.08169966	0.15300173	0.12400530000000001	0.26351577	0.034167882000000004	0.02160734	0.021680396	0.19019912	0.032067372999999996	0.10580933	0.14704564	0.17857216	0.08842788	0.19335614	0.16682838	0.25593877	0.009460265	0.0780672	0.011724968999999998	0.042856038	0.050408185	0.19066939	0.13098723	0.07865958	0.07054056	0.006323849	0.21230383	0.0854494	0.036743358	0.049445953	0.04886093	0.14059068	0.035649627	0.043705272999999996	0.030416146	0.19554960000000002	0.11233489999999999	0.096264556
3049	0.03205975	0.10177114599999999	0.108673155	0.028541293	0.09617114	0.050834517999999995	0.18423499	0.06466137	0.10941553	0.17100903	0.16666616	0.02829745	0.045279622	0.06548345	0.105220854	0.10013119	0.12136245	0.04079049	0.051387757	0.2641403	0.22968349	0.042798857999999995	0.19709109	0.0098229945	0.11448054	0.21532029	0.059033692	0.14467517	0.04328698	0.103892915	0.0030720476000000003	0.029105607000000002	0.12476076	0.10928632	0.038482964	0.30455506	0.12557888	0.09741079	0.037863366	0.036626317	0.023339517	0.13542902	0.11410909	0.123991966	0.059243925	0.117013514	0.21887161	0.18502164	0.20450738
3048	0.06986359	0.16651934	0.05292611	0.1431731	0.22134322	0.08775324	0.03649877	0.1405049	0.14834057	0.0026487567999999998	0.27534226	0.088427514	0.13242243	0.27738392	0.056541383	0.0073652556000000004	0.22853270000000003	0.14194019	0.05875451	0.059715167	0.11790719999999999	0.17635338	0.19368318	0.15861231	0.06738327	0.14180610000000002	0.14937988	0.042279754	0.07530035	0.22277756	0.23877636	0.25948516	0.15756112	0.22831042	0.22719747	0.18760636	0.022358198	0.17417765	0.041460488	0.1281978	0.17983684	0.08330971	0.017870128	0.21511759	0.18160444	0.2768079	0.21829824	0.29544032	0.05249249
1401	0.21199533	0.06338461	0.06395350400000001	0.043923422999999996	0.037205197	0.043259654	0.21372993	0.16636859	0.12393041	0.056803904	0.26736927	0.123486064	0.18726389	0.16095963	0.16129217	0.020981975	0.13299417	0.08004342	0.05275063	0.09783568	0.19779016	0.020967824	0.14499472	0.1894784	0.13007994	0.26418220000000003	0.13537069	0.007378406	0.052533895	0.00375849	0.07812310000000001	0.063970104	0.15761906	0.20975395	0.12950991	0.042357367	0.13353595	0.20947568	0.035147175	0.0073477942000000004	0.058613077	0.0032986290000000004	0.12864281	0.03590424	0.067319155	0.063110195	0.2520553	0.059952106	0.037903387000000004
3047	0.10243125	0.11447684	0.1242287	0.09672247	0.010947193999999999	0.08457691	0.09264273	0.17583078	0.17004829999999999	0.089512795	0.05614349999999999	0.13896517	0.06743156	0.14372134	0.025345277000000003	0.006530575500000001	0.16425410000000001	0.08709726	0.010552796000000001	0.25726777	0.22615588	0.07451432	0.13717182	0.052317552	0.13190213	0.085172266	0.12971568	0.0014897170000000002	0.07468951	0.04866721	0.01062738	0.072114795	0.12461809	0.17402625	0.09034001	0.21590048	0.016428012	0.03690233	0.031161739	0.03239391	0.06762825	0.10951419	0.052492112	0.09943746	0.0031110066999999997	0.10773377	0.22300294	0.1428658	0.06431502
3046	0.077867985	0.1356586	0.17311429999999997	0.18574816	0.09743232	0.19225404	0.08754286	0.03700151	0.046899437999999995	0.03426975	0.19954076	0.07431514	0.1506615	0.16650619	0.24529105	0.031969807999999995	0.0057700695	0.07538689	0.09537198	0.2039508	0.09106489	0.19976199	0.03610157	0.031540774	0.044944864	0.22053713	0.004969367	0.04213889	0.030452882999999997	0.13960522	0.12507783	0.13595489	0.19004464	0.2594239	0.06548287	0.080856964	0.015809905	0.06006933	0.05567135	0.16714647	0.03366014	0.0030020446999999995	0.097733915	0.07378019400000001	0.0035580527	0.17034161	0.24074353	0.12105301	0.009669801
3040	0.0077095525	0.11620912	0.24415115	0.16163984	0.12548757	0.022680575	0.05875398	0.009998098	0.013036733500000001	0.09842983	0.17067969	0.10044556	0.116281256	0.0361249	0.12049429	0.02090212	0.13291429	0.024616223	0.048035472999999995	0.112425245	0.05534309	0.22849760000000002	0.09675236	0.12726693	0.07460384	0.14121884	0.080433995	0.11923379	0.14036301	0.18433082	0.06943457	0.28119397	0.15299676	0.18105625	0.16944611	0.26788563	0.0014425274	0.06478786	0.089324586	0.18464617	0.076734446	0.0787795	0.026284727999999997	0.24038024	0.19005898	0.19521055	0.059090875	0.14463565	0.04205043
3042	0.09225288	0.02893913	0.14276797	0.04211341	0.107496336	0.1083913	0.11186096	0.018991011999999998	0.16777332	0.13203374	0.12894264	0.13353083	0.21770269	0.02628963	0.09029075	0.05159536	0.06378866	0.046997957	0.28562105	0.21928301	0.046042603	0.089251	0.06630504	0.050024245	0.040933818	0.12441815	0.010230472	0.03527356	0.074029595	0.16694389999999998	0.11654967	0.048956975	0.26788563	0.098626986	0.07337634	0.12782522	0.09218475	0.1039156	0.09692386	0.06104298	0.0369865	0.19971237	0.2828993	0.037602342999999996	0.010486228	0.023629839	0.022931315	0.092508644	0.07647828
5887	0.1148624	0.06226303	0.16441306	0.14545172	0.05436618	0.02912927	0.019352179	0.021211006	0.04769342	0.046212397999999995	0.025497336000000002	0.010116894	0.026349473999999998	0.11022554	0.15779065	0.062921055	0.010240489	0.044116265999999994	0.020839818	0.08688265	0.0019792932999999997	0.25284535	0.059879865	0.04065624	0.08247936	0.05636179400000001	0.05125182	0.18994334	0.038664334	0.007296473	0.020000743	0.14642370000000002	0.06316947	0.013166706	0.011042337	0.0984613	0.039184272	0.109656245	0.13603629	0.08111532	0.10299320000000001	0.0745341	0.025844522	0.24879107	0.017605498	0.057451524000000004	0.20873243	0.097364515	0.015510695
3288	0.095369875	0.11338432	0.18170658	0.21155076	0.041394613999999996	0.27114913	0.029549718	0.08577467	0.10684475	0.057090987	0.10395756	0.1523595	0.30826503	0.081594184	0.10230425	0.17010671	0.09391532	0.15513623	0.15832813	0.092907146	0.013297264	0.14044507	0.03271298	0.02266775	0.0088795405	0.25270423	0.049316734	0.08129232	0.007329078	0.052231293	0.13394201	0.030582521	0.21167270000000002	0.19317882	0.1736564	0.08784969999999999	0.068771645	0.10526302	0.055937767	0.14213541	0.04005362	0.24936506	0.15518801	0.019557401999999998	0.048169404000000006	0.09467057	0.09060027	0.055243082	0.025745466
3282	0.06787667	0.1005528	0.105654135	0.000113039976	0.087193064	0.1056499	0.10821948	0.002628508	0.17371058	0.05496216	0.15784076	0.099127114	0.090222284	0.17929545	0.007664702	0.019500323	0.14789639999999998	0.050911516	0.1340784	0.033336256	0.39492413	0.006272142	0.028179807999999997	0.14298108	0.04065812	0.0018556476999999998	0.12056672	0.036405697	0.06448543	0.01519691	0.07133129	0.05543247	0.046341725	0.09739083	0.0995104	0.15083131	0.09873197	0.20582807	0.01992337	0.012206766	0.00929305	0.09666474	0.02018736	0.12347696	0.13360187	0.16178939	0.10190008	0.12379156	0.20158376
3281	0.022856547	0.0139541505	0.07043364	0.20574415	0.017174467	0.08112153400000001	0.08680507	0.07800639999999999	0.0023517665	0.24792576	0.2240103	0.074297175	0.16033317	0.17194548	0.14844012	0.028613225	0.05567771	0.053502977	0.15670016	0.068603426	0.009500843	0.20621388	0.03751277	0.17246228	0.112569645	0.21029669	0.07289404	0.053148374000000005	0.12175791	0.04356623	0.020514693	0.10740223	0.22869718	0.12444481	0.023394901	0.044704314	0.04106565	0.24548353	0.12005391	0.12287519	0.022334095	0.056697764000000005	0.15695675	0.08524429	0.07005889	0.26815826	0.18900017	0.23274404	0.0064876443
3285	0.116128445	0.08672704	0.0038125021	0.27356404	0.18722129	0.112915285	0.2000522	0.39292687	0.03879136	0.09808618	0.15687479999999998	0.20446165	0.12768215	0.22153303	0.14922205	0.059107125	0.12080014	0.112393156	0.1308528	0.050338745	0.106833205	0.10617024	0.18422063	0.23406273	0.12129464	0.36702725	0.28754804	0.055151634000000005	0.029287543	0.17068976	0.11423707	0.046437316	0.18272091	0.10853123	0.050178185	0.12717655	0.0072474615	0.25124198	0.039281953	0.020991849	0.11690493	0.047283605	0.066884175	0.012166632	0.044522528	0.14738637	0.25818676	0.23350257	0.030683134
4478	0.20134082	0.06965773	0.030269895	0.0029489864	0.04392551	0.059789363	0.035777897	0.07693775	0.048831277	0.05409427	0.06890806599999999	0.21437489999999998	0.13615327	0.26401687	0.08932981	0.026126191	0.0031274883	0.08463904	0.07121939	0.021390177000000003	0.09285632	0.08149774	0.06034258	0.23114702	0.0022938016	0.0034347921999999995	0.09992896	0.031969406	0.091411844	0.106983125	0.011903298	0.10574938	0.11912279	0.09158324	0.13021147	0.17439955	0.12305710000000002	0.21251093	0.14300000000000002	0.15320548	0.13301304	0.14757529	0.09319478	0.009676465	0.04698612	0.19362047	0.06380082	0.052539065	0.047059104000000004
1533	0.1417839	0.03050904	0.23690173	0.25003195	0.031960916	0.10592716	0.23352307	0.09364182	0.036079787	0.2137264	0.16365889	0.11995174	0.19574133	0.06966189999999998	0.36285603	0.16431439	0.0059152115	0.026081394	0.12855832	0.21645015	0.14191043	0.23612788	0.11135757	0.2568786	0.14999737	0.13195471	0.027162515	0.067239046	0.23730661	0.014231321000000002	0.06870467	0.20234236	0.09790774	0.24914107	0.034208585	0.13853014	0.16379485	0.33068085	0.17290854	0.15482542	0.10339955	0.06001361	0.053602874	0.18756926	0.26530552	0.28510576	0.042985715	0.10180436	0.10086126
5895	0.026987325	0.0006601778	0.07422985	0.035335697	0.05944556	0.06404189	0.0021842066	0.09952171	0.13465652	0.14589262	0.09404397	0.023441091	0.104830086	0.04606417	0.12667426	0.06105624	0.14981106	0.07026462	0.28869504	0.07834388	0.0113388505	0.1908987	0.006353003	0.07000038	0.06525876	0.057457365	0.020862196	0.035940804	0.13136072	0.15002957	0.08271876	0.12815696	0.16920812	0.018715499	0.08876419999999999	0.1505473	0.2294656	0.028865482999999997	0.24463475	0.17586765	0.08376606	0.07195449	0.16123924	0.2192576	0.11532706	0.104961365	0.008330503000000001	0.26093352	0.20312032
1886	0.15259841	0.094799355	0.25044942	0.22879711	0.025527433	0.29913518	0.13963056	0.0043136897	0.049513873	0.041456196	0.038593802999999996	0.025051333	0.28241062	0.013086678999999999	0.26526594	0.1387463	0.07288363	0.028905045	0.09339908	0.18380085	0.009874371	0.21111390000000002	0.048036947999999996	0.045614655999999996	0.04252959	0.25844252	0.06650147	0.2189699	0.01966687	0.15872839	0.10219822	0.08688616	0.13968039	0.29631525	0.1001997	0.15641248	0.059331644	0.1568955	0.046855994000000005	0.10292446599999999	0.046250377	0.1260156	0.059101626	0.033051345	0.015488675	0.028281495	0.06723951	0.100769944	0.022599366
1247	0.013955856	0.08206878599999999	0.00612572	0.11764580000000001	0.14158809	0.21239442	0.12904356	0.10793161400000001	0.007801655699999999	0.20629210000000003	0.10680395	0.10408558	0.19586009	0.11277832	0.2621487	0.047785267	0.118091196	0.09461519	0.26963043	0.1211039	0.051726993	0.21963486	0.19137731	0.030602254	0.05623664	0.0052095526	0.041188445	0.0907272	0.14986147	0.12615007	0.078413725	0.11946562	0.20154563	0.09871621400000001	0.13879764	0.054822616	0.05451425	0.09535010000000001	0.18861458	0.022767505	0.060610525	0.09664499	0.21513814	0.04822109	0.022890228999999998	0.05243669	0.018410675	0.0835801	0.03168891
5886	0.048799284000000005	0.17635474	0.011388273999999999	0.08008695	0.09403642	0.07882221	0.018734522	0.23440462	0.008104045	0.026775546	0.12010050000000001	0.22087845	0.025161722999999997	0.23866847	0.08551595	0.08610968	0.0033434406	0.11431363	0.0035869078999999997	0.08572462	0.043944175999999995	0.13474405	0.08243160000000001	0.030499805	0.046281397	0.11328636	0.23608316	0.08025201400000001	0.016746	0.002543494	0.13105172	0.116590105	0.20883003	0.14442018	0.11577754	0.15064266	0.045750032999999996	0.07092723	0.035610706	0.03742566	0.00608833	0.0051478585	0.09789631	0.11304365	0.00023564882999999997	0.069489695	0.120483235	0.06687789	0.036816735
5897	0.013626956	0.13284820000000003	0.00030999444	0.004421387	0.12768775	0.11085525	0.03018325	0.09623569	0.0038146675	0.014568741000000001	0.18890423	0.009706394	0.16807933	0.1806541	0.17266725	0.0731581	0.03524181	0.062561564	0.1606116	0.077404834	0.01657247	0.16771883	0.10118277	0.009196602	0.05962099	0.024542232999999997	0.050577267999999995	0.19578318	0.16105112	0.011431436000000001	0.089272514	0.24358755	0.14058761	0.09182057	0.16054903	0.25572667	0.02167071	0.10951049	0.15633404	0.030470371	0.017855445	0.056899812	0.05311458	0.1552772	0.08721266	0.12977523	0.0027132104	0.014130093	0.055627797
2587	0.16567862	0.04026033	0.08439329	0.079209566	0.06737195	0.07472646	0.08251664	0.08815116	0.00665508	0.0071104383	0.09279241	0.031155711000000003	0.12337929	0.052554164	0.17251825	0.088620394	0.16706169	0.026294707999999997	0.09629038	0.16109133	0.07170455	0.085490346	0.03962914	0.07850154	0.13660985	0.011517214	0.06458403	0.16880292	0.1539414	0.033333503	0.05433573	0.086979136	0.09166477599999999	0.0053679505	0.15481552	0.009465775	0.092529304	0.106131084	0.11440985	0.15137124	0.03191741	0.072948635	0.013952296999999999	0.11623613	0.1704996	0.06271607	0.037569124	0.06759960000000001	0.1024812
2586	0.097229555	0.040567484	0.13235345	0.06045365	0.17860112	0.18522751	0.0318983	0.21857835	0.25468892	0.011960944	0.18141572	0.39087614	0.19271488	0.22693036	0.046488895999999995	0.014310367	0.17725697	0.10834726	0.19380832	0.07785935	0.020846957	0.07958525400000001	0.24572449999999998	0.0028897058	0.02526288	0.17857665	0.13397798	0.056216645999999995	0.0036565103	0.23621193	0.35233559999999997	0.14229842	0.29674429999999996	0.05541995	0.15012816	0.0011340566	0.0003775286	0.15768613	0.05548986	0.07821615	0.04999905	0.03509242	0.38522556	0.038348164	0.19025876	0.042532127	0.21247444	0.07462509	0.019723486000000002
807	0.20132977	0.13120037	0.1962352	0.09660809	0.094085425	0.06957314	0.21444891	0.09315232	0.029706622999999998	0.14893097	0.15358503	0.03559124	0.17309056	0.103145085	0.30895835	0.13051438	0.009576024499999999	0.024639316	0.22365410000000002	0.25172153	0.1019764	0.09987309	0.12573448	0.19199592	0.151871	0.12478623	0.12399376	0.14423329	0.11290649	0.037980344	0.013410313	0.11297562	0.17398268	0.20744765	0.17643078	0.19089913	0.048362985	0.14874310000000002	0.083259024	0.094633095	0.0051503786999999995	0.06021519	0.042882672999999996	0.12372269999999999	0.12578535	0.037060533	0.15926579	0.022266563	0.05192941400000001
804	0.14594297	0.09920094	0.32706475	0.11937526	0.06410915	0.18238202	0.18330847	0.122388296	0.11522996	0.19650121	0.09142135	0.14106601	0.3460487	0.07862068	0.32248667	0.057075772000000004	0.09136723	0.08514261	0.19543108	0.29438692	0.16828766	0.24674132	0.042849407	0.14713503	0.13595934	0.121215716	0.019488808	0.14754918	0.07961549999999999	0.023832722	0.1422069	0.21476927	0.17231092	0.3451026	0.19433599999999998	0.24469441	0.10618277	0.2427801	0.042090725	0.14745983	0.06867282	0.046767835	0.08964786	0.22939312	0.24518117	0.23331165	0.10973379999999999	0.10333061	0.16223925
803	0.13659279	0.037220746	0.13619223	0.07595068	0.003709816	0.26895416	0.12454571	0.11001855	0.05503592	0.17681515	0.22417575	0.023878133	0.18604821	0.13947064	0.25085035	0.028015126	0.11355384	0.0012073107	0.16480279	0.17394532	0.05495485	0.28301632	0.12758142	0.096536785	0.107518606	0.04642411	0.095567666	0.14085998	0.056102745	0.043597758	0.010491914	0.19352606	0.18537243	0.20223013	0.15322566	0.09332241	0.06631669	0.13457707	0.17488676	0.27748259999999997	0.09318745	0.0077829654	0.011477866000000001	0.058144815	0.10151705	0.040983923	0.05148463	0.001069624	0.06591142
5892	0.04971356	0.06790755	0.12494944	0.07330393	0.07644357	0.042035967	0.11245466	0.10973528	0.07438149	0.07084522	0.10548299	0.071692765	0.05566203	0.04141727	0.13677152	0.07846115	0.026791863	0.10558029	0.17747448	0.16734779	0.042193357	0.100979626	0.08772431	0.024297738	0.009621469	0.005797623000000001	0.039603055	0.11671362	0.14198968	0.070643865	0.047634043	0.08099703	0.07042126	0.13854167	0.12826332	0.28492218	0.19908303	0.111684404	0.2457322	0.0014426466	0.026058823	0.14013815	0.12480995	0.28717822	0.1364859	0.050562914	0.06250857	0.05229482	0.25692853
801	0.054636963	0.09742488	0.2718859	0.018776774	0.11873004	0.13124529	0.17675868	0.09114257	0.016810857	0.10966554	0.13817011	0.14385001	0.13709563	0.062266983	0.19650953	0.11731519	0.012738666499999999	0.13136140000000002	0.15737374	0.1819931	0.108717196	0.17889708	0.08885272599999999	0.062181953	0.026902062999999997	0.11918162	0.12416343	0.19633815	0.017032709	0.03791666	0.0019411696	0.090143636	0.08865867599999999	0.2576634	0.018503548999999998	0.27104938	0.09804611	0.13292259	0.090515524	0.040377654	0.14835078	0.070807196	0.02638963	0.040926073	0.01681677	0.022515442000000004	0.06143846	0.049960822	0.08423238
4471	0.09575677	0.12169517	0.04860658	0.05467647	0.18540510000000002	0.07175544	0.17179194	0.1719496	0.06259451	0.09522422	0.053971794000000003	0.10384933	0.1154774	0.15954131	0.057824900000000005	0.0911934	0.043784342999999996	0.07642728	0.10955473	0.030993136	0.06792267	0.05271643	0.032350164	0.13193282	0.110777155	0.042242147	0.067366034	0.00786816	0.05128695	0.18464789	0.23031054	0.07640165	0.044031158	0.114341035	0.09902829	0.12193601	0.028569425	0.16888712	0.010558318	0.060602643	0.09358239	0.121713355	0.009175925500000001	0.038829446000000004	0.04555749	0.2018461	0.06772016	0.07288899	0.031914562
5893	0.010451423	0.09847971	0.09414749	0.027642269	0.054812267000000005	0.027938126	0.007368591	0.16855265	0.016173948	0.08817035	0.1569484	0.023254834	0.10736169	0.023677569	0.13261512	0.050307825	0.123836994	0.044317987	0.12083289	0.12455938	0.032535885	0.16425267	0.059217334	0.020232882	0.017014321000000002	0.13392296	0.032995507	0.17298235	0.22189151	0.00017677433999999998	0.056246754	0.27184440000000004	0.11086297	0.08096873	0.15308549	0.23488954	0.09397760000000001	0.005168115	0.21792038	0.015134044	0.09936509	0.040386557999999996	0.13290088	0.23819074	0.13414083	0.041552905	0.0066147390000000006	0.0035952971999999995	0.08204503
3131	0.012608727	0.0025133868	0.13240476	0.012358652	0.11481474	0.09357381	0.30630368	0.11889792	0.076181635	0.103767775	0.025379825	0.2602107	0.07394727	0.06892772	0.13323985	0.08339577	0.11246406	0.13171004	0.011544028000000001	0.12029306599999999	0.056078322	0.06677252	0.058788538	0.12742656	0.048625708	0.10559332	0.037177656	0.18056084	0.07026115	0.104249105	0.17775446	0.08974802	0.10826276	0.10328841	0.07909321	0.16918495	0.11668139999999999	0.07060429	0.10319434	0.015012936999999999	0.014407014	0.010659266	0.026191533	0.14961451	0.11693555	0.0025857687	0.027903087000000003	0.003196177	0.11114799
3130	0.15131198	0.06490371	0.3454864	0.13577507	0.004140199000000001	0.014782958	0.27167812	0.10379387400000001	0.011099577	0.10342517	0.29041433	0.12773854	0.22731566	0.19772914	0.45975018	0.020362144	0.022215705	0.16547084	0.12541762	0.35504395	0.0712834	0.21394056	0.13287672	0.21971473	0.036116216	0.16466767	0.025426933999999998	0.32507694	0.22255942	0.18514475	0.014386877	0.33432090000000003	0.2817277	0.37781304	0.20396158	0.181975	0.07615481	0.26757240000000004	0.05002515	0.09614666	0.016292587	0.025548056	0.058807686	0.17030862	0.21039934	0.15992835	0.0422825	0.090596884	0.054364413
3132	0.25434315	0.2015624	0.16558486	0.093640864	0.07354258	0.030515272000000003	0.007909454	0.14588120000000002	0.12614997	0.062010378	0.08332928	0.28594369999999997	0.13069966	0.27448259999999997	0.078442425	0.055134863	0.0015231124	0.11680555	0.0012233508999999999	0.119696364	0.032635536	0.15584685	0.042591155	0.14181426	0.018918231	0.041239113	0.08672596	0.04795676	0.01060248	0.018365078	0.13054423	0.08592348	0.3041851	0.17883585	0.1600034	0.025931355	0.0515465	0.032486048	0.0480617	0.04870353	0.05211611	0.25486848	0.1955688	0.024414245	0.019884698	0.20230506	0.10702574	0.034057163	0.08715406
3135	0.090690196	0.08663745	0.15152852	0.17834173	0.19866906	0.022533199	0.09240356	0.1114421	0.0763792	0.023937289	0.21290883	0.0338767	0.06969509	0.12534991	0.15912513	0.05018497	0.02119797	0.08310293	0.035486516	0.10813117	0.05997467	0.12560962	0.13537097	0.028927157000000002	0.021375533	0.1828793	0.027971104	0.111373514	0.07539057	0.13597977	0.17961042	0.18872178	0.14390409	0.21538724	0.06831949	0.055269554000000005	0.019628111	0.005448941999999999	0.038386576	0.08808879	0.07057415	0.0061280119999999995	0.06909554	0.090268135	0.06267640000000001	0.11070467	0.21134143	0.16782629999999998	0.06671107
2996	0.15259305	0.0011850539999999998	0.18016969	0.19542094	0.072142765	0.14479019	0.18675435	0.024521703	0.1059243	0.076993875	0.073036425	0.008598178	0.22821791	0.07141498	0.35890293	0.1533276	0.09089041	0.16888470000000003	0.18551445	0.28442994	0.021089295	0.2894131	0.07805882	0.13504747	0.12767689	0.23412234	0.009459146	0.08509685	0.1784074	0.14879614	0.03996848	0.16982466	0.10603546	0.23756945	0.024133362000000002	0.059242826	0.14182425	0.1880351	0.10321635	0.10969109	0.10302729	0.012966745	0.14815325	0.15495387	0.13332903	0.06723976	0.10382876	0.0849676	0.03587999
1249	0.08669834	0.10880631	0.13392156	0.14181553	0.060431175	0.18013585	0.22087708	0.014693746	0.13628225	0.11274451	0.21258089	0.06516815	0.1524657	0.13955757	0.21647260000000002	0.060365126	0.0037819967	0.0799382	0.16702199	0.18855244	0.008845595999999999	0.19342513	0.07202049	0.11830332	0.11585048	0.16696689999999997	0.00557216	0.17336592	0.13124865	0.09374262	0.03643751	0.19855574	0.15668067	0.11303595	0.14554405	0.012676563	0.04512912	0.18779497	0.1620999	0.24505283	0.053223778	0.091825455	0.06417021	0.10348849	0.04224676	0.0062869973	0.10321298	0.018980984	0.009067265
137	0.09182596	0.008142948	0.17541239	0.04191088	0.20531026	0.16656014	0.14925095	0.15448289	0.17057917	0.119124405	0.13298027	0.15644085	0.19108659	0.11744521	0.16799748	0.09895532	0.007909366	0.09164917	0.2057371	0.25474998	0.10885914	0.12957138	0.26831603	0.031166375	0.17172486	0.08291673	0.14879736	0.022909874	0.012196111499999999	0.0816395	0.0642035	0.16044247	0.1456148	0.10406359999999999	0.22847822	0.12269011	0.056751076	0.10958356400000001	0.16549231	0.056020185	0.09829	0.025520317	0.13834311	0.19654244	0.123128526	0.010466435	0.30939984	0.034564286	0.1882149
5899	0.0069047227	0.006829857	0.034569584	0.10052949	0.04440249	0.013799526000000001	0.046832513	0.047080122	0.026760827999999997	0.015637832	0.11079595	0.03921059	0.044222392	0.0009782487	0.13900709	0.0011003911	0.07444617	0.048852785999999995	0.07150315	0.02459819	0.1043854	0.04321715	0.03906522	0.065237105	0.09789540599999999	0.033419684	0.09240466	0.076191515	0.09635015599999999	0.026236027000000002	0.047516514	0.0834322	0.05770585	0.0048591467	0.029609108	0.15301983	0.074737296	0.011554746999999999	0.16571954	0.01713458	0.06684621	0.06301385	0.07565832	0.12377213	0.022300845	0.022571472000000002	0.012563168000000001	0.05825633	0.1423491
1357	0.018696718	0.11191472	0.045179762000000005	0.008474952	0.29479727	0.08373153	0.028478311	0.28036475	0.08901697	0.12707174	0.12429793	0.120617844	0.10458476	0.015963346	0.026753682999999997	0.12219824	0.22461509999999998	0.122736305	0.07301353	0.0005065594	0.13897313	0.090091966	0.36356568	0.09715555599999999	0.11741152	0.22572775	0.22273877	0.013940843	0.0337122	0.22587329	0.34861390000000003	0.17387637	0.02554267	0.016379703	0.021326937	0.058004982999999996	0.061140365999999995	0.054316795999999994	0.056158035999999995	0.030283086	0.044777937000000004	0.04483074	0.13895848	0.013739448000000001	0.10179703	0.119597614	0.20748618	0.10974158	0.06329298
3587	0.07974775	0.027296012	0.08943897	0.12141772	0.023536678	0.24735647	0.11363827	0.09963547	0.13584799	0.02271418	0.19664666	0.21841127	0.23906803	0.23992687	0.10482578	0.043631624	0.011490397	0.14149281	0.16346842	0.09811067	0.039750232999999996	0.15193513	0.13523339999999998	0.0071262363	0.058307562	0.23159748	0.05575891	0.018647071	0.049406952999999997	0.08418138	0.13143677	0.11873581	0.33718312	0.20702119	0.09559856	0.10693934	0.039664343	0.19582486	0.067641445	0.0765203	0.022442989	0.008385213	0.21043421	0.008583847	0.0826038	0.10023034	0.19768028	0.09992109	0.06763404
2993	0.054904386	0.0017636903	0.049654625	0.122340694	0.040922202000000005	0.1060596	0.07817802	0.051613234	0.04412061	0.09288792	0.052149348	0.038267355	0.07991698400000001	0.028503776	0.13089907	0.07088026	0.035242427	0.1040667	0.13658804	0.042986102000000005	0.14380276	0.1457231	0.16229248	0.16154431	0.08134599	0.09274739	0.005768365699999999	0.07549983	0.16044722	0.037550263	0.112437904	0.04086358	0.14486697	0.13472632	0.017268363000000002	0.018042065	0.038828537	0.10799906	0.11995903	0.14683545	0.051573507000000005	0.013610297	0.01834264	0.09344579	0.09839557	0.052986547	0.03421682	0.08016442	0.0832005
5007	0.0028503585999999997	0.0100566	0.14608970000000002	0.014148068	0.1232318	0.023459319	0.19996418	0.07626085	0.031805247	0.09433475	0.24736239	0.004484708400000001	0.119170405	0.068053894	0.20697035	0.24087664	0.032948527000000005	0.039421737000000005	0.16533096	0.1667355	0.00857196	0.11383524	0.05798906	0.16807441	0.0371537	0.032059796	0.044617057	0.19709827	0.40248334	0.045337625	0.019172262	0.17496797	0.07825277	0.009777081	0.13948888	0.0015879152	0.20939392	0.19767466	0.22301868	0.12886442	0.013856307	0.12698168	0.05370777	0.28070727	0.29247928	0.14868456	0.20057377	0.07751397	0.12783730000000001
1055	0.14898849	0.2116451	0.13247454	0.07381419	0.078980654	0.06843165	0.039665513	0.113082096	0.109699294	0.049773395	0.327486	0.11662179	0.16761655	0.23391084	0.14297979	0.033437352999999996	0.15753675	0.28667945	0.018417025	0.16071197	0.14978074	0.083204776	0.099980995	0.030481756000000002	0.009402101999999999	0.11143246	0.12893614	0.17415556	0.06831153	0.12696573	0.10183205	0.16487128	0.1783059	0.25595853	0.22629315	0.28004643	0.004552688	0.17876393	0.0059583327	0.05764514	0.0007434021700000001	0.21750697	0.118743	0.24072003	0.08102378	0.17674457	0.28289968	0.083904915	0.06329504
5005	0.010615122	0.08097905	0.17353138	0.034457475	0.08185010000000001	0.06846386	0.16643542	0.10849747	0.06441215	0.18009894	0.25861412	0.022623379	0.18503496	0.011192657	0.23228544	0.13858616	0.10452257	0.001309016	0.23448953	0.24056229	0.025841739	0.115814894	0.023314785	0.13842338	0.047401032999999995	0.012194755	0.053728983	0.09580091	0.24958354	0.027172882000000002	0.06376764	0.29535609999999995	0.104118705	0.16249251	0.25344459999999996	0.06715031	0.15998644	0.12145742	0.24110126	0.17680734	0.043701597	0.047993805	0.09307148	0.25131223	0.19418363	0.14352591	0.14541939	0.016606612	0.13647306
2739	0.09881237	0.17807277	0.032876357	0.06594817	0.040263402999999996	0.27462309999999995	0.024814826	0.20630860000000004	0.28532803	0.014175354499999999	0.11258958	0.21876752	0.09106122	0.19765058	0.10822393	0.014214191000000001	0.08939738	0.17640623	0.0052157645	0.02206469	0.042549025	0.10948126	0.16019593	0.016081223000000002	0.10823122	0.095257364	0.15221065	0.021705555	0.15531552	0.107630715	0.0826817	0.042393617	0.08037566	0.11472641	0.07975665	0.005073335	0.04170938	0.04095343	0.13016868	0.041435044	0.10012797	0.08110629999999999	0.014481286000000001	0.15008779	0.085605994	0.01323905	0.13074467	0.024432172999999998	0.018932229
5003	0.1671842	0.03882539	0.06860459	0.10789803	0.050527714	0.13765319	0.11145478	0.057823386	0.10822539	0.12948331	0.12942523	0.18777868	0.21181044	0.18605405	0.20797798	0.07416673	0.07668801	0.10232023	0.21361338	0.19346426	0.12692276	0.07017200400000001	0.03874535	0.028725017000000002	0.07866001	0.011547577	0.09597646	0.111745626	0.0029526297	0.0025144555	0.014653813	0.057882827000000005	0.24364448	0.11575367	0.22262102	0.19609706	0.061523102	0.10215236	0.04427463	0.02147767	0.19925362	0.09023028599999999	0.05391766	0.06298171	0.014458528	0.00506685	0.14722908	0.13262486	0.021284232
1052	0.19479772	0.07593085	0.15799925	0.21049604	0.07044105	0.19484216	0.13666973	0.09958361	0.043281987	0.0016244235	0.25757122	0.036458556	0.24785072	0.28176540000000005	0.27780557	0.08848518	0.05278478	0.014111628000000001	0.07005046	0.101486534	0.014877928	0.09258899	0.01816269	0.20337103	0.021914199999999998	0.21909502	0.07481503	0.16593537	0.16097304	0.21514961	0.13049465	0.16864303	0.11315225	0.19889717	0.16683891	0.016194746	0.0476588	0.26834002	0.03320209	0.10977544	0.008045845	0.06115987	0.051421805999999994	0.1180211	0.093073696	0.21242645	0.13127935	0.027516792	0.015706094
1200	0.13782491	0.034762826000000004	0.14148359	0.14160669	0.103951715	0.22832602	0.17137925	0.15960273	0.15072682	0.23166460000000003	0.030684514	0.049825713	0.3078329	0.08602126	0.16436192	0.08436921	0.12496118	0.046651974000000006	0.22104536	0.28021228	0.08543241	0.29845437	0.101668656	0.10209924	0.06020127	0.052291024000000005	0.014042838	0.13671494	0.10267714	0.15904257	0.062477436	0.23138677	0.24590847	0.26265404	0.1964471	0.20673025	0.11697287	0.14792812	0.22065349	0.17481387	0.05636697	0.077744514	0.10623861	0.11402874	0.15592071	0.12289427	0.04800993	0.053177707000000005	0.06461188
1053	0.15314618	0.0043337736	0.178972	0.05328002	0.33304298	0.16897887	0.27066907	0.10519482	0.05498053	0.06662215	0.29978395	0.04227016	0.078636274	0.12990296	0.2833922	0.18114771	0.0024623176999999997	0.071340084	0.18112147	0.18340483	0.0768906	0.07278988	0.09546453	0.09533726	0.16771814	0.25598088	0.03404762	0.18033953	0.23763618	0.24436295	0.21204078	0.19621134	0.16662903	0.07136456	0.04771833	0.034027334	0.14759317	0.18507573	0.18067387	0.22149605	0.04569491	0.014375182	0.15627465	0.09832793	0.09865261	0.055668175	0.1783458	0.19343916	0.16018432
6014	0.025831833	0.04576014	0.27712366	0.08173752	0.1579813	0.11936931	0.09216128	0.08196571	0.016572984	0.08762464	0.25670958	0.08543328	0.037713013999999996	0.033728257000000005	0.19200273	0.050921682	0.045123287000000005	0.027389042000000002	0.060058147	0.078674495	0.015519716000000001	0.11789079	0.18657024	0.05378928	0.059359163	0.23942177	0.040768616	0.13608079	0.15398118	0.17538410000000001	0.10952827	0.18537001	0.15171089999999998	0.097520836	0.07278198	0.14019805	0.07842137	0.09026444	0.11849955	0.22270906	0.00679789	0.1174282	0.020696398	0.22356826	0.16323388	0.20142493	0.14302779999999998	0.26599297	0.11833534400000001
4676	0.19041429999999998	0.038246337000000005	0.016727842	0.016448239	0.14006044	0.22531758	0.12511459	0.045134854	0.20315528	0.08856919	0.14341071	0.13172549	0.059190642	0.2997809	0.18480946	0.06558326	0.08074784	0.002075892	0.26671824	0.20490038	0.09115611	0.1524424	0.014073658999999999	0.10446381	0.26269640000000005	0.14038882	0.1807648	0.17509335	0.21410406	0.025506813	0.08720776400000001	0.23781066	0.14442042	0.0022429582000000003	0.25259382	0.09506558	0.15191753	0.17550977	0.23276702	0.096131295	0.04839447	0.08156458	0.0017538988	0.1860373	0.16491008	0.014403556000000001	0.12706268	0.032925747000000005	0.06900017
81	0.12377012	0.14829636	0.08743237	0.12577626	0.12048782	0.19973202	0.044092312	0.022234716	0.11981163	0.27368045	0.27568984	0.16647205	0.20398396	0.29510856	0.24459401	0.031243851	0.035816647	0.025258002999999998	0.2512594	0.19815995	0.13313776	0.26029587	0.016770177	0.11529597	0.13191634	0.0029764045	0.14043127	0.17472976	0.30179662	0.09403462	0.11563159	0.33745435	0.2903989	0.09842100000000001	0.18064934	0.14203055	0.14879453	0.16193239999999998	0.26030904	0.25854036	0.11487236599999999	0.028942535	0.11031289400000001	0.17907266	0.1878631	0.19866952	0.17764989	0.22678775	0.09033672
2716	0.063633144	0.102517575	0.086781025	0.3122692	0.017588563	0.08795057	0.26577866	0.077535465	0.15108329	0.06847213	0.273301	0.003122815	0.23962465	0.20317906	0.24248146	0.051733136	0.04121522	0.014390785	0.11729751	0.029431574	0.04333385	0.17926258	0.05235067	0.12018535	0.029971445	0.25842974	0.22783871	0.0413056	0.10103758	0.034342952	0.13430998	0.21101822	0.12702462	0.18853201	0.019183885	0.053086862	0.023945581	0.17277083	0.11649938	0.071636565	0.082540095	0.06700853	0.15142179	0.07918996	0.02440698	0.2720263	0.16084315	0.19446796	0.0035647764
2717	0.15407683	0.13258171	0.09198253599999999	0.18228309	0.14417677	0.10825946	0.080583155	0.13725656	0.058846872	0.07021722	0.17514014	0.16535735	0.18581447	0.18912295	0.14700505	0.08212823400000001	0.005076602	0.056627054	0.06277613	0.05177021	0.011613645	0.11384389	0.17830452	0.089251384	0.0474528	0.1561095	0.109708935	0.01852029	0.0019745342	0.047825307000000004	0.2992821	0.25686297	0.22075978	0.36483404	0.23029697	0.010206843	0.09346845	0.10166409	0.061015777	0.02242656	0.05123765	0.009729356	0.18988234	0.012781462	0.011257701	0.16400875	0.11722262	0.0010798431	0.038305815
2714	0.029687292999999997	0.008593772	0.20265847	0.33300444	0.01204231	0.13880375	0.22985011	0.08531645	0.09136011	0.20550443	0.20260413	0.10736714	0.2683926	0.031642582	0.30516502	0.073546275	0.037105586	0.10545494400000001	0.13066775	0.15098149	0.069522254	0.34498218	0.13357125	0.29477024	0.09227078400000001	0.13802779	0.07224715	0.048832912	0.16732666	0.014048285	0.036793068	0.32747220000000005	0.038675733	0.37551588	0.15512884	0.07088436	0.098679885	0.18262736	0.17171225	0.22074357	0.05907839	0.10169865	0.0022424068	0.10005703	0.17477438	0.20760593	0.022933252	0.05010978	0.029169987999999997
2715	0.18827301	0.07586817400000001	0.15059797	0.23003320000000002	0.12308530000000001	0.09520862	0.3477258	0.11936952	0.044473175	0.20055138	0.3303042	0.045836105999999995	0.25255287	0.10200229	0.33214265	0.07352366	0.11233491	0.084363535	0.20364174	0.20403738	0.020641074	0.26383203	0.17202160000000002	0.21253318	0.24161066	0.12455118400000001	0.03393568	0.19560707	0.36005864	0.06492706	0.12790318	0.27325732	0.14127266	0.20453909	0.08174716	0.19052306	0.18603733	0.4104808	0.31443262	0.26758575	0.09110291	0.026211567	0.101598755	0.22521164	0.2031623	0.16502935	0.021230577	0.078616634	0.041638225
599	0.10024355	0.03302111	0.09138286	0.036159158	0.027392095	0.22238025	0.018310841	0.06293451	0.089997664	0.12703657	0.16299507	0.09661174	0.09966624	0.16166393	0.09072514	0.08691403	0.08654930000000001	0.11020908	0.19021189	0.08942493	0.06508005	0.18303494	0.057780205999999994	0.030762047	0.055705845	0.07161788	0.016762866	0.1769923	0.044405244	0.042457222999999995	0.096380934	0.10280485	0.25788102	0.104082584	0.10175656	0.15188839	0.05466614	0.1112243	0.11606973400000001	0.24889404	0.11040443	0.03907153	0.10702114	0.002984684	0.06262775	0.045113154	0.07684749	0.038649276	0.050119564000000005
598	0.09034607	0.07545127	0.036261663	0.022104488999999998	0.14556667	0.05716012400000001	0.07223068	0.04544042	0.2605093	0.11032803	0.09422538	0.14351149	0.053674784	0.14958999	0.06516972	0.019014444	0.15407515	0.061759397	0.052623544	0.06318933	0.13438889999999998	0.013798409	0.13593374	0.04540219	0.23313387	0.061104633	0.1493534	0.08983362	0.099103466	0.027314637000000003	0.22526312	0.12533832	0.09453027	0.06941958	0.09417755	0.25820842	0.13480383	0.03408473	0.1768659	0.030077565	0.09119877	0.056347005	0.15051131	0.20571753	0.025704086	0.10609273599999999	0.109035596	0.08028816	0.20282796
2710	0.017328305	0.06392718	0.11133620000000001	0.27303058	0.04469624	0.033446908	0.17772089	0.17398639	0.0012255014999999999	0.09071846	0.21474111	0.12629348	0.27873102	0.28276834	0.30773678	0.15215418	0.050342213	0.056020096	0.02877039	0.11206311	0.023070175	0.2344548	0.073995665	0.22589588	0.098089114	0.34772608	0.07206161	0.08467887	0.05173143400000001	0.059996016	0.17136052	0.24085751	0.21869656	0.41490144	0.19696425	0.012777036	0.1973198	0.23344743	0.10285212	0.06654985	0.0885313	0.11838046	0.15527353	0.09576908	0.011384037	0.2670858	0.23567101	0.027009832	0.06404017
2711	0.10021068	0.025998197	0.10587758	0.17126343	0.13904127	0.23259023	0.27369509999999997	0.09349799	0.029248942000000003	0.19738506	0.26090235	0.07632829	0.23661934	0.19225481	0.2750656	0.18134108	0.053801975999999994	0.034438364	0.23189250000000003	0.11054964	0.08838185	0.23896678	0.015374388999999999	0.18971529999999998	0.21135713	0.17485034	0.21836382	0.016024956	0.17323764	0.014039898	0.10342169999999999	0.11684509	0.16933504	0.20203102	0.105409056	0.032920536	0.1181625	0.29914755	0.25023848	0.28264976	0.07937126	0.09690284	0.047083735	0.08457791	0.13124545	0.043415666	0.19866464	0.13654208	0.0053408677
595	0.11860266	0.03499886	0.18688074	0.11065976	0.0062428224	0.34686035	0.108632416	0.04902081	0.058299265999999995	0.08136633	0.10915829	0.09734471	0.26625705	0.01680914	0.23836770000000002	0.26862848	0.0903577	0.04467762	0.31126159999999997	0.13943613	0.10466541	0.19895777	0.0041974187	0.16449991	0.13506067	0.06651206	0.16003197	0.122989945	0.08186673400000001	0.08804363	0.04704457	0.19595177	0.07280046	0.17729771	0.12505361	0.21637662	0.28012192	0.0711275	0.1322175	0.28160906	0.10199582	0.011557813	0.10803236	0.045852453	0.08132069	0.013143565500000001	0.057456143	0.035652842000000004	0.14878461
594	0.20564711	0.075936675	0.18935734	0.10394582	0.16064931	0.24131657	0.046756048	0.15316822	0.10709876	0.027044593999999998	0.14250618	0.070998564	0.17363894	0.075165346	0.18177845	0.16996035	0.04666977	0.035529062	0.13823885	0.15125746	0.08810109	0.07979839999999999	0.19184121	0.037020613	0.06741615	0.16462192	0.091080904	0.14709929	0.018180298	0.2096353	0.15408742	0.108274244	0.2223186	0.14377984	0.17732203	0.16931334	0.13871242	0.009707302	0.0008815830999999999	0.16527282	0.07420383400000001	0.074135795	0.01851916	0.0050771309999999995	0.012840776000000002	0.039315715	0.11542939	0.05691045	0.01290945
597	0.16212527	0.047277032999999996	0.08572908	0.006154145	0.118191555	0.16370833	0.033075362000000004	0.1544362	0.08529595	0.05847715	0.13046494	0.14913888	0.14440167	0.12812209	0.14689258	0.04220165	0.08888954	0.08652048	0.27732617	0.12277973	0.00015670992	0.0049577486	0.13456261	0.10954462	0.013829595	0.1511122	0.08985937	0.07489370000000001	0.04867673	0.2187944	0.07746689	0.05170921	0.26408282	0.105634235	0.18057515	0.039885886	0.026725292	0.07054102400000001	0.06757745	0.008170713000000001	0.12175150000000001	0.043782793	0.16300711	0.0025975425	0.044901706	0.109816805	0.07230510000000001	0.074881196	0.10741192
596	0.17483953	0.086880326	0.12138796	0.12012285	0.14942789	0.21940741	0.14331171	0.14581546	0.17997697	0.088499576	0.147621	0.047019508	0.20260641	0.07475365	0.17025359	0.14396115	0.051655788	0.04912857	0.17593235	0.16707394	0.0006614402000000001	0.09682754	0.073016256	0.14726537	0.08983393	0.21596155	0.09919895	0.18566155	0.10558897	0.12375386	0.14334582	0.07338646	0.13563888	0.20870405	0.25344202	0.12402691	0.10710119	0.14301461	0.06096491	0.15126142	0.11250253	0.16070387	0.12507224	0.06265180000000001	0.12419197	0.011806503000000001	0.09922081	0.013548775	0.20474932
591	0.17764412	0.13327304	0.15571815	0.10579964	0.073399015	0.058062352000000005	0.09473708	0.009363888	0.19731304	0.0109578855	0.27224082	0.11446354	0.3134019	0.24666966	0.33413452	0.023739253999999998	0.22119123	0.013977325	0.18922237	0.26286129999999996	0.10535508	0.14790332	0.052503258	0.15624875	0.007385336	0.20165965	0.09450136	0.16679603	0.16637996	0.23518760000000002	0.18220434	0.21720979	0.3315735	0.29797125	0.32109770000000004	0.29764476	0.01841809	0.26857948	0.060506992	0.041007176	0.102146894	0.163555	0.28260863	0.23295102	0.09782237	0.21919929999999999	0.0836346	0.07261935	0.06728153
590	0.0915528	0.06826900000000001	0.15904343	0.16424194	0.032742746	0.32681626	0.1339286	0.10260621	0.07326441	0.08562197	0.006661789499999999	0.14525479	0.28774422	0.13105975	0.22642075	0.14476074	0.3370761	0.05823074	0.25204566	0.21687579999999998	0.08285632	0.28940606	0.25373447	0.11121105	0.014072858	0.034934327	0.026756312999999997	0.14883997	0.13151962	0.08859492	0.03410621	0.14047006	0.1963876	0.13821054	0.10224718	0.019504986999999998	0.11070855	0.09108822	0.18087398	0.15399620000000003	0.07059681400000001	0.054426365	0.019674283	0.016976325	0.08719765	0.112222075	0.07867481	0.04562468	0.030472733
2718	0.1615529	0.022769942999999997	0.08488206599999999	0.009056691	0.18261883	0.14430423	0.17048785	0.06363391	0.24716492	0.048871577	0.2555631	0.2757236	0.17464936	0.21792267	0.1597307	0.018719252	0.07233001	0.049650967000000004	0.20443058	0.14104386	0.04514768	0.06918271	0.09868393	0.034670603	0.09853301	0.05744809	0.08314223	0.12834023	0.13236353	0.20613924	0.3874405	0.21008247	0.21525955	0.10639807	0.27213776	0.025795266	0.02854447	0.27168787	0.20050406	0.07677761	0.026451565	0.025311114	0.2498601	0.07382256	0.0054285719999999996	0.020043077	0.13130149	0.1350183	0.03200769
755	0.0013706479	0.054746665	0.07224828	0.07744133	0.13851786	0.37232035	0.037398368	0.07280538	0.08651838	0.12964043	0.11798189	0.092311345	0.1264594	0.011665911000000001	0.20867689	0.16280982	0.06684102	0.0064318506000000004	0.32171068	0.09893188	0.07345167	0.22462326	0.049840964	0.040784977	0.1142434	0.07419339999999999	0.0008770208999999999	0.04915877	0.11104756	0.0022982806	0.11334469	0.06322546	0.10375914	0.007385025	0.04613875	0.13605104	0.30660957	0.05092914	0.38392487	0.22559783	0.079693526	0.04717493	0.051181704	0.060031153	0.031776734	0.064786494	0.022442285	0.092689455	0.11411011
754	0.063988686	0.19729029999999997	0.10325722400000001	0.27620044	0.16903949	0.04859071	0.076348126	0.24891397	0.12984125	0.056761462	0.08964602	0.10671895	0.055689864000000006	0.16030160000000002	0.10483685	0.031231435	0.25428158	0.03886675	0.097957425	0.0763057	0.06002512	0.14968628	0.2533917	0.08511707	0.089748986	0.35315368	0.17834467	0.023422732999999998	0.07961336	0.20530444	0.2146616	0.097650535	0.18614578	0.028240195	0.013066076000000001	0.17084646	0.044218328	0.028399147000000003	0.1122162	0.17055258	0.17360061	0.06498027599999999	0.15209603	0.21361557	0.017075878	0.1622764	0.25047734	0.28082952	0.050586972
752	0.08454651	0.08425096	0.04185231	0.07637188	0.15507534	0.025685332999999998	0.13427061	0.06769831	0.07742751	0.12190322	0.0941453	0.06319549	0.16400327	0.17401493	0.14557144	0.00845143	0.05056197	0.06370948	0.17447275	0.05198603	0.041370227999999995	0.1999632	0.02843746	0.0544513	0.034410715	0.062989086	0.11086421	0.08361492	0.10898537	0.03898347	0.0067301635	0.20237017	0.19236438	0.054935828	0.118236765	0.1597576	0.020235003999999997	0.17244992	0.17917995	0.06402284	0.02459952	0.02522241	0.21031892	0.21367884	0.002071864	0.16988802	0.16576087	0.065978765	0.0063165864
750	0.030661802999999998	0.036392536	0.10886972	0.2270999	0.08161332	0.30408470000000004	0.06334163	0.05592052	0.029096257	0.09564638	0.13348663	0.018670944	0.23931095	0.07505223	0.16988978	0.13750945	0.0123785995	0.026661623	0.16219327	0.037527237000000005	0.09154325	0.15305814	0.14072984	0.19643562	0.013416337	0.09136328	0.07968226	0.05371746	0.17788006	0.030000217000000003	0.048219454	0.117250815	0.025076183999999998	0.08646217	0.11364496	0.06905087	0.12230761	0.13210323	0.14113054	0.2556699	0.0008420087400000001	0.07365699	0.0061487462	0.14642663	0.10666389999999999	0.19350111	0.06621875	0.108230084	0.13185632
2390	0.15146822	0.11829685	0.24955843	0.10227651	0.10976153599999999	0.03632627	0.09432538	0.0038705747999999997	0.10852038	0.1439725	0.18556133	0.106141195	0.14230517	0.03489192	0.20318145	0.19661455	0.18525028	0.023815423	0.019971391	0.16405003	0.12240423	0.06979469	0.049909428	0.187525	0.042782687	0.10481158	0.060857844	0.18254627	0.19141251	0.17616203	0.11154287	0.18008196	0.08020260000000001	0.25011880000000003	0.13065368	0.21231933	0.18596572	0.23997106	0.10103728599999999	0.16807550000000002	0.16795073	0.14096516	0.11556177	0.2523959	0.22351479999999996	0.22716364	0.07489974	0.1578361	0.10230261
2394	0.06784266	0.13074419	0.060932982999999996	0.19248088	0.2807534	0.0005895607	0.17346339	0.17044467	0.08179362	0.15372345	0.043978117000000004	0.058477945999999996	0.060692728	0.019903076999999998	0.089114875	0.121347174	0.13154393	0.08742910599999999	0.0087201875	0.10844694	0.030474152	0.046762463	0.09341656	0.09280491	0.23505612	0.20914245	0.17403805	0.0759158	0.052837737	0.12417501	0.20447473	0.055190504	0.009232470999999999	0.18838403	0.010581891999999999	0.055332463	0.084362336	0.14657563	0.14402527	0.03529188	0.18390244	0.028955337	0.07277878	0.10636302	0.021727122	0.12636387	0.15993243	0.15954663	0.24761319
2399	0.009176072	0.041774347	0.18546507	0.19092225	0.13600552	0.032600824	0.29074672	0.007234997	0.006641050999999999	0.2072882	0.11642605	0.039230727	0.14110395	0.010571007	0.21650693	0.21192572	0.14525089	0.10530919	0.17080055	0.18052618	0.027291267999999997	0.18962702	0.023039028	0.09156327	0.08462199599999999	0.21972303	0.016297612	0.1612964	0.2339308	0.14920881	0.03091617	0.076517716	0.14578518	0.17935501	0.04883177599999999	0.14757931	0.22846137	0.23383875	0.23235424	0.17982593	0.08763762	0.16177905	0.058757603	0.09377407	0.27539328	0.006811175500000001	0.017966162	0.09248006	0.06645732
2150	0.006985398	0.072072834	0.078479305	0.06914583	0.1559596	0.009671385	0.12579790000000002	0.08310799	0.009447127	0.1738959	0.31364074	0.050209902	0.04304769	0.17680317	0.20187837	0.057159882	0.14351106	0.086942196	0.055628072	0.040614113	0.0676038	0.15447627	0.13905276	0.10647617	0.1343878	0.116796024	0.07688243	0.1839002	0.1345227	0.11858689	0.11307781	0.28202713	0.10111182	0.033191763	0.062976055	0.07731375	0.029969607000000002	0.15636018	0.14768414	0.21018118	0.010143323000000001	0.13525033	0.028555319	0.23041512	0.10560745	0.13125955	0.23808819	0.110538475	0.01025958
2151	0.09911589999999999	0.08065610000000001	0.080580145	0.19917831	0.13191152	0.019711601999999998	0.08571333	0.05131585	0.049394365	0.18055898	0.28472114	0.011277243000000001	0.008205597	0.16401951	0.18931063	0.048185000000000006	0.20423359	0.01421052	0.025366215	0.023472194	0.13800868	0.110861704	0.103527084	0.09751717	0.16756204	0.1525425	0.12876743	0.044908248	0.12991989999999998	0.05046108	0.16785017	0.28855565	0.1166479	0.20782797	0.08570069	0.07195018	0.034583397	0.2065881	0.058627952000000004	0.09444723	0.13780488	0.19291453	0.17218232	0.12816681	0.015548300000000001	0.097672485	0.17177293	0.19743307	0.078302875
2152	0.05544737	0.04119604	0.21306492	0.10974952	0.06866817	0.055448495	0.20874974	0.04076096	0.029365363999999998	0.16016799	0.28932909999999995	0.10507776	0.08795622	0.18429412	0.24350795	0.020637475	0.08217257	0.001027286	0.0222628	0.16527268	0.03301873	0.24052687	0.070838064	0.11781061	0.06925194	0.102609664	0.044189136	0.21054128	0.24883527	0.104219854	0.024647519	0.30135596	0.09579185	0.21395954	0.089634344	0.044591106	0.02512606	0.21401815	0.11203474	0.14390932	0.019136807	0.026126463	0.11798723	0.148714	0.20923597	0.07009928	0.057316995999999995	0.031127352	0.063165866
2153	0.031273413	0.025819312999999997	0.030405058	0.10677626	0.17910647	0.05881085	0.12601456	0.07415697	0.11866312	0.11352711	0.28641123	0.032616187000000005	0.028615727999999997	0.090554595	0.19987759	0.0037115552	0.28799240000000004	0.054939345	0.07875204	0.031732965	0.14514571	0.054549932	0.17640357	0.17297278	0.21702084	0.15212388	0.0996459	0.021109555	0.19351944	0.20289846	0.14702386	0.2014082	0.034652226	0.028755472999999997	0.122061744	0.026795935	0.028082684	0.17918757	0.022102417000000003	0.21713257	0.10342237	0.12108357	0.22475904	0.15486889	0.098195955	0.034405205	0.16212165	0.15642348	0.091510236
2154	0.1058455	0.018969243	0.08144586	0.14745785	0.25419545	0.042331934	0.21206486	0.036789857	0.011306478	0.18428133	0.32843646	0.038580775	0.0047029764	0.09376332	0.17240666	0.01160078	0.16911353	0.011797213	0.073717475	0.025701283999999998	0.05142664	0.117300265	0.010809711999999999	0.15850416	0.2716416	0.11675007	0.13152315	0.11237719	0.22291782	0.12379397	0.25572369	0.23268414	0.023649529	0.19230807	0.074101985	0.009919099499999999	0.05208430000000001	0.29783790000000004	0.11693887	0.17760295	0.14629984	0.070835315	0.15645567	0.13145676	0.17220615	0.16978475	0.10169533	0.18220574	0.13428633
2155	0.059206147	0.047028974	0.09893155	0.15344132	0.15359771	0.16296992	0.13243335	0.0013311226000000001	0.09394802	0.19666797	0.24901105	0.016452236000000002	0.10482812	0.18766236	0.20951718	0.06009065	0.20585518	0.025045982999999997	0.035593532000000004	0.13566418	0.046879537	0.21580526	0.08882538	0.14039475	0.10811481	0.11517617	0.013286988000000001	0.20021445	0.20323656	0.16156985	0.11000614	0.3408968	0.091680735	0.14832604	0.10926849999999999	0.028576216	0.074451	0.15791258	0.059925664000000003	0.18033151	0.06370141	0.09960476	0.12883684	0.13650739999999997	0.13339806	0.00075978227	0.1955801	0.06974082	0.10845651
2404	0.102042936	0.15435325	0.05355879	0.04643278	0.079006076	0.07408968	0.09032197	0.032882053	0.15147759	0.13815223	0.09019973	0.039157346	0.025872659	0.0008353521000000001	0.0015091468	0.18222882	0.145296	0.029696897000000003	0.18098098	0.14324963	0.20897449999999998	0.02320043	0.11106619	0.009190541	0.31794602	0.113064945	0.058806755	0.019100886	0.06436332	0.014212437	0.021888431	0.011508322	0.06269733599999999	0.025123423	0.0035490709999999996	0.3354494	0.36088845	0.007007866999999999	0.1521225	0.030682825	0.16858745	0.14820103	0.016478699	0.13908094	0.21055275	0.07055941	0.059713714	0.15427151	0.20947869
2157	0.07902334	0.049470827	0.09744898	0.24487236	0.16487855	0.043303456	0.14014122	0.030420551	0.08760854	0.20585284	0.22555852	0.007525719	0.025985695	0.10780239999999999	0.25244110000000003	0.07384403	0.26371807	0.0864027	0.02980419	0.101673305	0.071417704	0.18548177	0.022719023999999997	0.12817696	0.22208000000000003	0.21162224	0.15063733	0.028120209	0.1639606	0.16583411	0.18138504	0.21386346	0.082438596	0.15991282	0.011981671999999999	0.008899888	0.10644753	0.23395410000000003	0.13122703	0.20013165	0.1524367	0.07586463	0.15652867	0.12583699999999998	0.0058847484	0.088472925	0.12195191	0.23068470000000002	0.106798895
2158	0.014409475	0.07000491	0.10267065	0.16626662	0.14788523	0.21351588	0.16452768	0.095789336	0.058153252999999995	0.25678256	0.1452707	0.036389656	0.13471362	0.029712107	0.23301354	0.21374641	0.044360932	0.013756571	0.13181323	0.120425865	0.044850256	0.31214970000000003	0.14385514	0.14447753	0.19153593	0.0712091	0.034432635	0.069564	0.2597348	0.11487941	0.02166308	0.15323919	0.0006297128	0.102312826	0.015463123999999998	0.011632358	0.24431412	0.21082363	0.32318705	0.29568785	0.09453172	0.056158245	0.040229707999999996	0.18161403	0.16811049	0.045106307000000005	0.104665354	0.09985545	0.12753233
2159	0.012701721000000001	0.093185015	0.08470509	0.21059959	0.112795986	0.20884779	0.060197808	0.006247755	0.1358809	0.19211686	0.15510878	0.04149386	0.013635645	0.040108565	0.13286543	0.03252387	0.23884018	0.04454609	0.045615315	0.02840451	0.049446225	0.1410875	0.10045097	0.121240355	0.13039264	0.06917578	0.05078378	0.017116645	0.09354754	0.0838072	0.16029479	0.17648672	0.04641185	0.16405217	0.1722317	0.111191206	0.12600663	0.010248716	0.12503496	0.296516	0.1913318	0.09086691599999999	0.011818196999999999	0.14414915	0.03436894	0.053786352	0.10626314	0.21407968	0.13576418
2409	0.12030988	0.0020964816	0.056906212000000005	0.09716425	0.11283343	0.10537060000000001	0.0832591	0.034877434	0.14199993	0.05624347	0.09227115	0.041468516000000004	0.19008125	0.008629862	0.11526672	0.22519512	0.057366624000000005	0.020845816	0.008450985	0.026362182999999997	0.08909851	0.019402076	0.06657060000000001	0.03827151	0.121518254	0.037708092	0.035500633999999996	0.009695105	0.052953035	0.09105404	0.12289896	0.03249824	0.013019122	0.10593605	0.22063503	0.16183616	0.14258641	0.1018554	0.08662757	0.049590922999999995	0.094279245	0.24276516	0.041041255	0.18775475	0.09685004	0.1867264	0.040872175	0.050416565999999996	0.097204246
5392	0.24035066	0.107125774	0.10771854	0.15254152	0.04987501	0.18925661	0.14941719	0.20207867	0.20452869	0.018939521	0.2233879	0.2365112	0.30007708	0.30484027	0.25537091	0.033839986	0.13567552	0.026727677999999998	0.17702042	0.19126934	0.111317486	0.14048603	0.15503222	0.34613803	0.13513249	0.19077423	0.13859804	0.04516071	0.113720186	0.21265014	0.028201427	0.18087718	0.31565812	0.09729893	0.23723456	0.005725205	0.018326066000000002	0.24989083	0.013215454	0.19785427	0.0042197225	0.09797855	0.14617460000000002	0.07470563	0.11560129999999999	0.12103477	0.28714120000000004	0.09816217	0.08843997
2378	0.064510256	0.020640887	0.0021538632000000003	0.036014467	0.088657424	0.08682649	0.07638833	0.108350545	0.08187012	0.09921419599999999	0.23110087	0.0027535837	0.120750606	0.045047496	0.24678293	0.034015283	0.070864275	0.09429802	0.12475951	0.23806138	0.13111946	0.15094331	0.03376788	0.0075550209999999994	0.044646777	0.019191463	0.05251345	0.086697996	0.07670807	0.059185922	0.05656257	0.15797965	0.15098055	0.21028514	0.16872124	0.32783988	0.08995689	0.17360376	0.16518402	0.061186872	0.032916725	0.13610972	0.19240701	0.1867274	0.01674773	0.0005981801000000001	0.06793307	0.058524362999999996	0.01199143
2379	0.16636676	0.115503386	0.008249914	0.12641019999999997	0.09793258	0.2842002	0.01169177	0.012326186999999999	0.056521985999999996	0.123130135	0.101523265	0.23922113	0.20749360000000003	0.30454278	0.14652425	0.01716758	0.129706	0.099573135	0.13579325	0.14752644	0.031874165	0.15044970000000002	0.14100422	0.10600169	0.015401226	0.019784456000000002	0.10974021	0.06810574	0.08346898	0.020922884	0.10191278	0.20369388	0.18117358	0.17562942	0.21611747	0.004140191	0.010803891999999999	0.14331573	0.10562920599999999	0.032955467999999995	0.076401055	0.03516607	0.03795191	0.10483830000000001	0.01814187	0.14659081	0.12951931	0.011249721	0.06449548
1171	0.06615843	0.13480055	0.090912975	0.01418765	0.11552349999999999	0.0006223944999999999	0.025928273999999998	0.08842835	0.10070202	0.048905514000000004	0.23446804	0.12712574	0.023003075	0.1905134	0.05636581	0.059708685	0.13390747	0.22340897	0.009347085	0.016247524	0.06484575599999999	0.0050003617	0.0008099256	0.0073388554	0.07096989	0.10183197	0.15915668	0.18889731	0.10535231	0.12773284	0.1276752	0.04251457	0.063608706	0.12871754	0.09537287	6.2584877e-07	0.021942708999999998	0.17103222	0.05147426	0.030201234	0.09382464	0.14636871	0.13469289999999998	0.22503984	0.031058144	0.21266244	0.26625714	0.07607563	0.06767977
1170	0.010906498999999998	0.10964899	0.109343305	0.14289294	0.09455094	0.044874965999999995	0.037263017	0.2705933	0.18272004	0.13160512	0.22607148	0.15639631	0.063798286	0.28024715	0.19216348	0.13326213	0.25283754	0.15340078	0.03233192	0.023610724	0.09159922	0.113673866	0.20078602	0.026092364	0.07339453	0.2995693	0.21854281	0.08290504	0.03018035	0.21868093	0.24053329	0.00968107	0.24723363	0.1535176	0.12069868	0.014302621000000001	0.21008712	0.16829471	0.046734072	0.03142508	0.05432749	0.028413333	0.27736914	0.15391454	0.14200842	0.04622898	0.25771910000000003	0.045114588	0.1258849
19	0.060901936	0.062549025	0.08070943	0.053279318	0.09043672	0.09074418	0.07021092599999999	0.10010506	0.08872143	0.022975061	0.13356239	0.29257882	0.16662091	0.2701533	0.11379959	0.01587346	0.010324701	0.13170478	0.21644859	0.07304436	0.040413107999999996	0.1784598	0.033011876	0.08643747	0.05995367	0.15656865	0.14164078	0.112781584	0.12312917	0.11138123	0.06410641	0.12288712	0.30886525	0.0062451830000000005	0.10049538	0.12838906	0.06786808	0.11891867	0.14959478	0.13046208	0.0057749124	0.061507277	0.22729233	0.107644826	0.003658142	0.06800369999999999	0.30799142	0.040569186	0.06866427
18	0.1481637	0.15053627	0.08962679	0.10432908	0.19930369	0.0630454	0.12664111	0.19053212	0.11810478599999999	0.1589607	0.3587146	0.23293184	0.15845177	0.3117611	0.18650153	0.100749545	0.22304873	0.30232447	0.09924804400000001	0.109742895	0.037899286000000004	0.18571325	0.13261908	0.11089535	0.06251244	0.16786967	0.23367111	0.04460688	0.16983323	0.19767848	0.13946176	0.21859565	0.23435116	0.10731684	0.24032266	0.05715690599999999	0.02591654	0.27204287	0.1434995	0.10926163	0.05230715	0.06561329	0.21325468	0.38347962	0.09402014	0.18970719	0.46089798	0.17991573	0.06702966
1175	0.03283477	0.046979133	0.1702038	0.22740106	0.10428655	0.070698254	0.2342216	0.13039453	0.04011501	0.32106745	0.092473276	0.09994597	0.20885311	0.082455665	0.23341647	0.13484697	0.06363085	0.11020912	0.17588583	0.16736610000000002	0.018065792	0.28924802	0.19708276	0.12747991	0.16872078	0.06568058	0.06459354	0.13942355	0.32267540000000006	0.031941533	0.013291947	0.3665802	0.015467396000000001	0.12935711	0.061132707	0.07316046	0.30106209999999994	0.14731464	0.30845308	0.19955687	0.15544559	0.03861443	0.05425107	0.22397247	0.24128471	0.18929878	0.024005586000000002	0.12426013	0.19092281
1174	0.015382472	0.013642891	0.17780721	0.13316005	0.07373281599999999	0.06318024	0.31416076	0.22238381	0.07245399999999999	0.18291633	0.14067419	0.17221879999999998	0.21489018	0.11466415	0.28614706	0.19568157	0.014806647	0.14847685	0.24803437	0.16621646	0.06052102	0.3384224	0.248664	0.04586881	0.08516416	0.09085712	0.0038965587	0.08396594	0.24044386	0.013625667	0.041141923999999996	0.1130353	0.014317565	0.15398762	0.032579556	0.24294348	0.26210845	0.14276898	0.36147323	0.2905047	0.037260476	0.067153096	0.06086362	0.18036359999999999	0.19541655	0.016563546000000002	0.040430043	0.044858537999999996	0.059733003
13	0.01199782	0.025388688	0.10666980599999999	0.047749393	0.25918558	0.014233335	0.09046143	0.20681770000000002	0.035868093	0.06703602	0.31729054	0.11045843	0.04042085	0.15376692	0.1021563	0.15296696	0.057120144000000005	0.16748081	0.08436039	0.02714594	0.024766976	0.15154397	0.11374834	0.09164873	0.045706075	0.20409673	0.21926795	0.066600434	0.20717311	0.095321134	0.20510562	0.09744328	0.13937120000000003	0.031001788	0.06971285	0.09244563	0.038115817999999996	0.16371796	0.1710547	0.097095	0.035774615	0.029202629	0.17418516	0.15928483	0.07666974	0.07054724	0.3066792	0.20427004	0.057055022999999996
1968	0.1760059	0.09590505	0.0060166195	0.1815629	0.07246214	0.15670227	0.00070997234	0.25338793	0.10242172	0.07634547	0.13364787	0.24732383	0.22805253	0.25674534	0.02724772	0.0003984403	0.13102603	0.1470016	0.06876725	0.0048544733	0.0174334	0.16143379	0.21570736	0.055117708	0.12465281	0.16321144	0.22869745	0.09585562	0.08426986	0.0007236264599999999	0.09951714	0.112435274	0.18477288	0.09326637	0.11094104	0.010872028999999998	0.05831451	0.12203398	0.020574935	0.021239424	0.021913826	0.063069716	0.20615762	0.092797644	0.07811507599999999	0.06687155	0.26740843	0.117855415	0.0667461
2463	0.015887613999999998	0.028876957	0.12881091	0.07525992	0.021193346000000002	0.08141121	0.06013953	0.021952216	0.04999349	0.042312413	0.03649797	0.058843203	0.017928472	0.023300216000000002	0.064677745	0.12199107	0.044557612	0.07657851	0.15053748	0.0903122	0.03133828	0.082928896	0.04419946	0.045590278	0.06733941	0.063964605	0.011131735	0.028162047000000003	0.049495045	0.09493848	0.05727242	0.0015944503	0.015055461000000001	0.060252305	0.083223656	0.09233163	0.015139177	0.002623307	0.0030114977000000004	0.018273091	0.10622460000000002	0.20753872	0.0003296025	0.104867175	0.07889582	0.15281118	0.0097482605	0.05820421	0.019584591999999998
309	0.15336242	0.22255506	0.07666123	0.010630771499999999	0.015958345	0.013372968999999998	0.09070018	0.13129559	0.16003832	0.018264843	0.069289826	0.10848748	0.015694492	0.19693439	0.008556338	0.09138329	0.1988582	0.1869479	0.08032914	0.002444421	0.16244744	0.13109920000000003	0.118299395	0.086512916	0.061808895	0.004708561599999999	0.16370508	0.028789277999999998	0.00020611099999999998	0.036786728	0.09544557	0.0047412734	0.050282303	0.07149525	0.14846961	0.023813102000000003	0.07472812	0.10179205	0.12894802	0.047843832999999995	0.23927249	0.14236024	0.09281051	0.07747416	0.02596531	0.12485997	0.08056191	0.004599891599999999	0.034398932
4589	0.07088119	0.20974422	0.17296268	0.11435791	0.1619259	0.06047474	0.19417997	0.19678687	0.052907746	0.064275876	0.12044614599999999	0.040403336	0.025029521000000002	0.21598747	0.111108124	0.04091813	0.11436465400000001	0.11083638	0.09634249	0.14660303	0.1436466	0.0035733334000000003	0.19467016	0.13517904	0.18067849	0.18672985	0.056498975	0.07742547	0.044051543	0.104507826	0.082375854	0.14670053	0.026845973	0.11161623	0.010175229000000001	0.04654205	0.03172779	0.091592014	0.08645429	0.042166412	0.112255305	0.11312735	0.031949412	0.07415576	0.07634202	0.20375568	0.22602984	0.11820996	0.09035331
5853	0.2546902	0.05050106	0.10084115	0.04730217	0.16678378	0.22624236	0.107245445	0.0829941	0.18752612	0.16684335	0.14597476	0.20302293	0.15418759	0.073945805	0.07822314	0.20272404	0.01732705	0.055257507000000004	0.31159684	0.16382328	0.15409571	0.07431307	0.14833736	0.11255140599999999	0.23608305	0.11867519	0.06729036599999999	0.058109306	0.07308592	0.08235326400000001	0.14867792	0.05875785	0.26804316	0.02926848	0.08316958	0.08205022	0.15658273	0.093112245	0.17078467	0.20931125	0.08007193	0.06511058	0.25153464	0.03024248	0.020304568000000002	0.07947403	0.059262022000000004	0.06630529	0.08503974
5855	0.04402469999999999	0.07185251	0.032204367000000005	0.18316970000000002	0.098943114	0.08271344	0.115373194	0.05977825	0.06850829	0.2916543	0.17473081	0.002492291	0.049039632	0.020453796	0.18823779999999998	0.06853032	0.19424182	0.08712460000000001	0.07234349999999999	0.06367248	0.04513654	0.13982838	0.03574449	0.23553455	0.1145249	0.08329108	0.041202694	0.021291997000000003	0.27931198	0.12499057	0.048327774000000004	0.2634729	0.036161184	0.03819509	0.06484729	0.022200587999999997	0.09022229	0.1453281	0.22678784	0.1863427	0.2936318	0.093183875	0.20782089	0.16159704	0.20056429999999997	0.11151455	0.062116899999999996	0.16564235	0.09309126
5857	0.04301194	0.022463702000000002	0.17658368	0.1270473	0.08256537	0.021838516000000002	0.20265321	0.121439844	0.017459693999999998	0.25063938	0.16667956	0.05425802	0.13880426	0.03219477	0.1966932	0.19823761	0.0032027513	0.08784325400000001	0.034827784	0.024918727999999998	0.11236903	0.23706636	0.16367400000000001	0.2579076	0.08766663	0.010983477	0.11019868	0.038698252	0.33165538	0.07183492	0.07937363	0.25072533	0.04639362	0.086923316	0.08846175	0.12653646	0.15519911	0.11921185	0.2795816	0.30845833	0.18000075	0.05205857	0.07387583	0.11434333	0.30326977	0.16653270000000003	0.01507506	0.11521005	0.046569303
6319	0.05598288	0.044996842999999995	0.3012094	0.25620252	0.020899484	0.13475479	0.20503703	0.03349347	0.03682258	0.08233495	0.16718316	0.07119439999999999	0.23276907	0.05533105	0.27081454	0.18952425	0.010986232	0.031217847000000003	0.10543677	0.13054213	0.10230094	0.32001653	0.068185516	0.05453241599999999	0.01314985	0.24955055	0.06030291	0.08334186	0.10287506	0.12849799	0.08492138	0.20338419	0.19322124	0.20569044	0.057728015	0.24621378	0.19572219	0.20778532	0.23681055	0.25798416	0.045713723	0.114390776	0.028776329	0.23087117	0.2031073	0.23025140000000002	0.12183051	0.16974247	0.08367135
1576	0.0027636243	0.12354521	0.040767964	0.09016402	0.022966629	0.13068241	0.2130176	0.06334673	0.1124741	0.22222121	0.16940635	0.053527585999999995	0.106783085	0.08973548	0.17517382	0.06120712	0.008198851	0.10507534	0.23240413	0.12018967	0.23025985	0.14255410000000002	0.016725274	0.050175823	0.14482675	0.042540100000000004	0.006562586	0.04222492	0.13099267	0.15843582	0.016124956	0.17547335	0.12858965	0.14633822	0.062038112	0.1887726	0.14609360000000002	0.17863837	0.25186759999999997	0.015325057	0.02256063	0.060193437999999995	0.16152197	0.08196594	0.12786944	0.10236254	0.022789017999999998	0.04604876	0.14939997
2467	0.035186276	0.08061178	0.37374359999999995	0.06642630000000001	0.06621758	0.023754146	0.262096	0.0037992517	0.062055606	0.06318118	0.169871	0.11446365	0.09433388	0.0046484964	0.26373282	0.20554355	0.0037871422	0.05196756	0.06991188	0.20909595	0.19904323	0.15046346	0.15075807	0.13435444	0.16428894	0.16119722	0.041720655	0.19540404	0.12799639	0.060434785	0.016176693	0.15321474	0.15395601	0.23016153	0.057804048	0.20043722	0.16611244	0.09936664	0.1002031	0.14483123	0.027298028	0.07942693	0.042423677	0.1309346	0.21565466	0.065983266	0.11410658	0.14345560000000002	0.058178157
1572	0.16175720000000002	0.05928047400000001	0.13815658	0.16305482	0.05174916	0.09483989999999999	0.27409053	0.036525622	0.012344003000000001	0.19185618	0.15750569	0.021198707	0.18317205	0.16079372	0.26168779999999997	0.019131325	0.008476616	0.08496412	0.11453052	0.19019748	0.020231081	0.18808746	0.10849984	0.056651704000000004	0.102254994	0.15011612	0.03827618	0.24377865	0.18515265	0.083493225	0.09026901	0.2564954	0.18877885	0.1465233	0.061650194000000005	0.16209763	0.1315575	0.22570468	0.1634579	0.16284892	0.11632979	0.16263455	0.046975292	0.20785472	0.22828911	0.16485079	0.042218535999999994	0.13555184	0.06785297400000001
6236	0.14854649	0.09007062	0.25426188	0.234485	0.13586923	0.19561975	0.09950566	0.051113896	0.067027934	0.011248506	0.12587730000000003	0.07182239	0.26513582	0.017298352	0.22966757	0.009929448	0.1485211	0.0055171186	0.14759712	0.08738325	0.087316416	0.099257976	0.08975261400000001	0.13613329999999998	0.0034578460999999997	0.16729093	0.03794117	0.0323	0.07012746	0.041946247	0.08005741	0.05873649	0.13913606	0.27210584	0.19320703	0.1851894	0.013240334	0.14500958	0.05051868	0.047074653	0.056961927999999995	0.16491637	0.21467564	0.15663236	0.012166337	0.11776391	0.012112787	0.12958804	0.051227905
4059	0.11550085	0.045122135	0.003100711	0.0038194312	0.104075134	0.09643169	0.10426642	0.14451323	0.11392519999999999	0.09543937	0.23986462	0.23834829999999999	0.17741942	0.20382056	0.10072443	0.009459255	0.12334105	0.17965022	0.078760654	0.20148087	0.088614106	0.06276543400000001	0.09560352	0.07771252	0.08918560000000002	0.09519462	0.15200576	0.10641025	0.028243862	0.11523813	0.09481755	0.12842429	0.21555686	0.14675760000000002	0.123360515	0.14597997	0.008656103	0.14086622	0.07105361	0.06741149	0.03626523	0.047490343	0.25969169999999997	0.09571029	0.05885522	0.06512243	0.26947817	0.07443614	0.054006305
2395	0.06305584	0.032632656	0.036275454	0.117467105	0.09781803	0.051295727	0.08664308	0.019561784	0.13669908	0.06447734	0.082697324	0.00021772017000000002	0.03397381	0.11083047	0.031833876000000004	0.20705344	0.26022065	0.0024073160999999997	0.19061463	0.050811533	0.090375654	0.10942088	0.17115454	0.017619353	0.078287825	0.0011969763	0.0076058973	0.062305965	0.08296468	0.048167877000000005	0.0024197702	0.13090333	0.051295094000000006	0.0774098	0.012564788	0.1151568	0.108216085	0.044958785	0.050115056	0.04983176	0.12201629	0.10339075	0.08604134599999999	0.052444227	0.051038675	0.015626647	0.14337304	0.0065718573	0.054798447
5398	0.08396883	0.13927379	0.22366239999999998	0.3633055	0.043805807999999995	0.26145157	0.16293006	0.07372133	0.1017779	0.09520301	0.14688131	0.022772452000000002	0.22417024	0.1511119	0.22983620000000002	0.029392466000000003	0.0930156	0.039508805	0.16853188	0.107397705	0.069251105	0.38547233	0.08180448400000001	0.11971472	0.0076462906	0.31671423	0.024825312000000002	0.017467514	0.05293441	0.10773584	0.10817223	0.17209196	0.2681949	0.3455884	0.06350560000000001	0.13580985	0.037972993999999996	0.25983652	0.06820964	0.17048857	0.01956638	0.05408369	0.123671874	0.039898716	0.092652395	0.14658085	0.09489033	0.12419188	0.01257822
669	0.06396671	0.0028919723999999997	0.19553757	0.06705356	0.13873957	0.19137186	0.22171897	0.045069568	0.07349604	0.010389190999999999	0.21006148	0.025282376000000002	0.23569834	0.22841543	0.34028107	0.09834452	0.082911536	0.033931617000000004	0.15310672	0.20694217	0.021561068	0.10621880000000002	0.0008773031	0.06518091	0.012209523500000001	0.17593974	0.071068466	0.27155972	0.13742104	0.21686351	0.030237785	0.2228371	0.16211548	0.1289413	0.16128743	0.12907439999999998	0.028278729	0.1961996	0.14679426	0.11407167	0.11702808	0.012057298999999999	0.015198824	0.21497416	0.13987449	0.13256562	0.27716833	0.013833498	0.033156946
3277	0.12515765	0.15699929	0.17491405	0.30194570000000004	0.13605347	0.04989802	0.20562214	0.16043854	0.023794759	0.08715703	0.19679473	0.10912694	0.11844778	0.18579745	0.28418723	0.14326873	0.1087501	0.0764576	0.032046616	0.055198874	0.040765453	0.17601386	0.0154840825	0.2830477	0.047688655999999996	0.27171832	0.087900385	0.14194705	0.19623695	0.23080704	6.563775e-05	0.16252936	0.13308468	0.19302061	0.0036282395000000003	0.05472511	0.08609463	0.29553902	0.08123154	0.24255499	0.14603513	0.06917962400000001	0.05514528	0.16860329999999998	0.25339353	0.32044142	0.12224122	0.25348032	0.019388683
1717	0.08958538	0.02501061	0.05863844	0.13153772	0.11623878	0.12723206	0.02945494	0.020029912	0.11796893	0.03501229	0.041213606	0.018257711	0.053656794	0.16961399	0.09361306	0.009241892	0.032807123	0.11421986	0.16694343	0.077454306	0.1664364	0.24653922	0.04771945599999999	0.10953352	0.06492933	0.057735287	0.050917394000000005	0.09139724	0.003973362	0.12908219	0.10166472	0.07340391	0.15158066	0.21238722	0.0036748983000000003	0.15613075	0.0631202	0.12757298	0.04526709	0.03897631	0.04636502	0.015020611000000001	0.010803591000000001	0.09006612	0.007816827	0.05422876	0.15741703	0.02182395	0.0007761819
1716	0.049903177	0.015962286000000003	0.17439258	0.04107243	0.17908315	0.09560998	0.04893505	0.028223457	0.09788889	0.05755583	0.060637258	0.047778413	0.17159939	0.076239586	0.15545723	0.18538351	0.07701024	0.028572991000000002	0.112451434	0.2153511	0.17645614	0.26166624	0.056421895	0.070414126	0.07395396	0.11381505	0.059783764	0.10921724	0.14555816	0.25054127	0.08963174	0.13375099	0.18960120000000003	0.11806403	0.05281856	0.03900015	0.13271512	0.097037435	0.18560708	0.15058641	0.0018643361	0.115009755	0.015320403500000001	0.08311908	0.17910738	0.16742596	0.06243846	0.05943438400000001	0.0020833896
1715	0.020637326	0.097384155	0.13788235	0.041891865	0.020200886	0.069978416	0.1925706	0.13607673	0.12635794	0.14358723	0.20857215	0.09544878	0.07610737	0.0012344494	0.23036663	0.13247564	0.039089896	0.09520645400000001	0.18568313	0.06739588	0.14972927	0.23518832	0.052843917000000004	0.0065522855	0.16113064	0.07037694	0.026602722999999998	0.06916829	0.18001515	0.045766376	0.095355436	0.16930926	0.10389742	0.007985637	0.024624975	0.036076564	0.14388677	0.10514127	0.26732633	0.23916253	0.012281377	0.044239618	0.05536581	0.16836727	0.14602758	0.027421242999999998	0.07926823	0.11132173	0.05090662
1714	0.10768983	0.09141596	0.18866625	0.09212828	0.044152357	0.21072966	0.10848369	0.020850442	0.19256435	0.009086374	0.115674205	0.15337169	0.24352935	0.18987478	0.12525469	0.009755386	0.047080792	0.07140547	0.27030432	0.20504743	0.07884617	0.12274451	0.027426004	0.04795992	0.084386826	0.11031993	0.08488381	0.099544436	0.050564803	0.19924775	0.104414865	0.11057231	0.23355502	0.084085226	0.20465583	0.17733194	0.0050725145	0.14796282	0.006582607	0.0975067	0.026349518	0.14787254	0.17171645	0.19139189	0.0015831869	0.14357609	0.15054345	0.042681236	0.07818718
1713	0.05595987	0.02284367	0.061982185	0.04690943	0.054394893	0.25664115	0.025908671	0.15790085	0.20982319	0.059604187	0.017036607	0.1769445	0.04563021	0.042196605	0.005612412	0.13020274	0.11964099	0.075576454	0.23313901	0.12548561	0.07259633	0.052130922999999996	0.22010136	0.038666412000000004	0.06350052	0.07730177	0.07764724	0.0022783638	0.06836051	0.15361015	0.20373923	0.061256662	0.14894214	0.012681568999999998	0.033049077	0.08427872	0.15926629999999997	0.047051527	0.004596275	0.030715974	0.040577117	0.075181946	0.10862936	0.036487382	0.12689804	0.15231444	0.00882832	0.06469597	0.020381415
1710	0.04670199	0.015119308	0.06264177	0.035992	0.015950564	0.11168982	0.093536384	0.06485925599999999	0.13808504	0.021081405	0.07266564	0.08343902	0.16030619	0.007080410600000001	0.06330168	0.16191049	0.026663896	0.0981303	0.20821649	0.15522915	0.05922137	0.050577708	0.061435007	0.06341773	0.016697578	0.0060801003	0.018405776000000002	0.060760938	0.061468105999999995	0.12728801	0.02704367	0.13388523	0.07506673	0.06402469999999999	0.1354295	0.12742597	0.18415973	0.026711954	0.16877577	0.07101456	0.05192486	0.18915585	0.021418363	0.18055618	0.15250158	0.007647576	0.057086307999999995	0.031522594	0.11502595
5290	0.04470425	0.06453303	0.047240302000000005	0.14317411	0.030770935	0.17320614	0.05645197	0.14873971	0.19002249999999998	0.13882895	0.20904665	0.106553316	0.1462249	0.33183777	0.042862915	0.11419986	0.1747886	0.09344778	0.018224768	0.012924109	0.1862792	0.10837202	0.12188110000000002	0.22057042	0.13413557	0.082279116	0.20758018	0.055598825	0.041361142000000004	0.039561644	0.07155381	0.22669794	0.087185115	0.062202763	0.157879	0.047996542999999996	0.09589248	0.23690770000000003	0.021704263999999997	0.11605798	0.110271804	0.05764875	0.0910265	0.14875598	0.07985286	0.21388134	0.24476177	0.12523969999999998	0.023403537999999998
5291	0.08094630000000001	0.08912901	0.051145747000000005	0.22447392	0.11586003	0.053865153	0.07662857	0.28029272	0.23528188	0.099461555	0.09763013	0.17527018	0.069961295	0.17875266	0.023692992000000003	0.07340851	0.39120412	0.13601598	0.015651386	0.011725123999999998	0.20518649	0.06064014	0.39295990000000003	0.0042144395	0.21747965	0.31661835	0.16258797	0.104733884	0.11150689	0.18297045	0.18033245	0.09896544	0.15306723	0.08936249	0.048025846	0.11659853	0.07788199	0.19220953	0.04534575	0.041475102	0.20933636	0.03296361	0.18582112	0.13704081	0.07506180000000001	0.1365521	0.30896968	0.22287008	0.1136819
5296	0.07264787	0.11322784	0.043685474	0.16805029	0.11572839999999998	0.12695909	0.14135149	0.06355536	0.035907675	0.059875026	0.12224758	0.091269836	0.11036746	0.21575210000000003	0.06930926400000001	0.09104778	0.09458219	0.09641774	0.02167255	0.0359455	0.036747735	0.24840371	0.09782922	0.05207081	0.05025228	0.20048015	0.088530555	0.035009705	0.0014416429999999998	0.017144538	0.13667682	0.2217205	0.052695297	0.15612689	0.027116995	0.078492485	0.059777547	0.12207301	0.18633977	0.09299016	0.08328291	0.09980278	0.09965616	0.16523077	0.009483896	0.17039618	0.22702427	0.09378795	0.10612429999999999
5294	0.003313061	0.0998653	0.099531874	0.15857762	0.05589564	0.10322481	0.042110533	0.16563867	0.021601606000000002	0.013025746000000001	0.039998617	0.15831220000000001	0.026801963999999998	0.10114089	0.006496592	0.037840094	0.12553947	0.17147988	0.054111183	0.073723376	0.029984694	0.13660038	0.08920146	0.008490806	0.009809677	0.3156476	0.27078503	0.053174794000000004	0.027769072000000002	0.0058807437	0.098022975	0.08542309	0.13171244	0.031083358	0.0035004942	0.00052666804	0.12212138	0.08986587	0.0070344806	0.010860129	0.003908897	0.13732015	0.18103547	0.016590346000000002	0.10694978	0.05852418	0.19826214	0.07299551	0.060394637
1718	0.11922347	0.111596555	0.04021481	0.22502531	0.07001743	0.09245246	0.055161077999999995	0.14435199	0.09220493	0.090528905	0.05477211	0.038467832	0.051761724	0.22696902	0.09042521	0.09694069	0.22909883	0.05757671	0.026940044	0.013469378999999998	0.1752058	0.09779517	0.12772429	0.11626658	0.10792936	0.23773348	0.19146608	0.045922685	0.054365113	0.06453753	0.03482195	0.03395831	0.12832053	0.16675833	0.027514262	0.015366405	0.06705764	0.23435820000000004	0.18350947	0.01512791	0.025026904	0.030050127000000003	0.06543934	0.089286365	0.0636793	0.0397207	0.059109982	0.08733633	0.056570258
375	0.098744065	0.0069116997	0.0032274202	0.27561596	0.03889204	0.11815721	0.19990747	0.037737492000000004	0.09438865	0.2838426	0.13411900000000002	0.08838623	0.16517654	0.10026269	0.13426429	0.13182165	0.16646248	0.045894332	0.25457758	0.13071288	0.08886675	0.21781236	0.101020105	0.20321134	0.08907383	0.07523318	0.047316592000000005	0.09292421	0.32733646	0.03402231	0.054745927	0.16959274	0.11959522	0.10966925	0.07839222	0.051278255999999994	0.19067237	0.20071644	0.27495440000000004	0.16076067	0.19443831	0.046900775	0.22846031	0.0061943717	0.19504243	0.00775579	0.014755987	0.039130475	0.04671956
3908	0.110385865	0.054213814000000006	0.20962441	0.032895647	0.036146622	0.108951844	0.07568593	0.05777236400000001	0.21729183	0.04357237	0.13982695	0.23570634	0.11598431	0.28942895	0.04985682	0.1744034	0.09702195	0.09377168	0.123304516	0.016717476999999998	0.055244733	0.11141208	0.096034676	0.054824207	0.0047682924	0.015143661000000001	0.20576574	0.030359797	0.0024637598999999997	0.039928578	0.14841451	0.15257551	0.20473	0.050608687	0.19224665	0.16936648	0.046203624000000006	0.16332686	0.10397126	0.056058305999999995	0.010931583	0.06659024	0.31791857	0.16979855	0.062183965	0.061443917	0.13114151	0.050098352	0.044645105
371	0.20232928	0.08393642	0.01758897	0.10886395	0.004949309	0.16762654	0.20555395	0.027264707000000003	0.20760714	0.18315831	0.107056	0.20883562	0.16145825	0.27822763	0.050804265	0.05518497	0.035110228	0.068900235	0.14045656	0.097599916	0.19140582	0.024997145	0.07275475599999999	0.12000995	0.10682462	0.07231108	0.18085541	0.06577406	0.019910246	0.03090346	0.02179175	0.11315298	0.15584877	0.04902199	0.15916784	0.049015373	0.0048435736	0.08507573	0.041604273	0.021254916000000002	0.05188445	0.11786884	0.28379172	0.07565017	0.04989839	0.113814466	0.1668935	0.07245938	0.099399425
370	0.17616816	0.06900763	0.02808767	0.099301055	0.06819810000000001	0.17991707	0.089200824	0.047426354000000004	0.2314984	0.162624	0.03463775	0.1479302	0.23141134	0.17267147	0.028805746	0.048425876	0.007232713000000001	0.019030351	0.048762112999999996	0.16494179	0.21921098	0.020034045	0.087302126	0.05405222	0.08631434	0.14550005	0.14985086	0.015052221000000001	0.07142094	0.093292266	0.0011930335	0.02674117	0.11687088	0.18331438	0.13486134	0.08128565	0.060591727000000005	0.112148724	0.120563604	0.08212848	0.04293051	0.18066734	0.14834577	0.06893632	0.008753967	0.10167651	0.095034465	0.0036423993	0.11310328
373	0.19815135	0.070636824	0.015198633000000001	0.21371205	0.013125474	0.33125713	0.16495097	0.10557245	0.23663306	0.24231493	0.026410526	0.21545488	0.24920917	0.12791032	0.045621835	0.09425357	0.09459893400000001	0.02299431	0.16308979999999998	0.041114964	0.17837662	0.10061961400000001	0.10363246	0.098467216	0.20447944	0.17916802	0.18192422	0.083781615	0.043834437000000004	0.009918062	0.073383585	0.03635202	0.166825	0.17419991	0.08828923	0.031874046	0.09868293	0.15860674	0.056316935	0.025935628	0.045829438	0.11142303	0.17070417	0.13042718	0.025807645	0.021306477	0.111129224	0.094197184	0.13057977
2979	0.13744403	0.14535436	0.015148943	0.06979559	0.054140784000000004	0.16257988	0.0038472284000000004	0.12140596	0.19549538	0.15209901	0.09623437	0.09046647	0.0054602968	0.19999501	0.10561409599999999	0.0480143	0.0883175	0.0030502359999999996	0.13205585	0.09053096	0.06930809	0.047142795999999994	0.05018595	0.06668825	0.14832777	0.041047372	0.1277742	0.01995756	0.023429347000000003	0.014201495	0.06330336	0.02887299	0.176397	0.08217994	0.15105218	0.09241551	0.00850223	0.12440814	0.015375657	0.05970695	0.023046228999999998	0.051478308	0.07535449	0.08122600599999999	0.004933849000000001	0.019884303	0.12137088	0.10046913	0.021456448
2977	0.21193087	0.01187798	0.05054047	0.15622923	0.019341923	0.13160671	0.0888948	0.14266220000000002	0.18389547	0.15009612	0.14012857	0.14714193	0.1575144	0.12872244	0.04913056	0.022006167000000004	0.12668416	0.043732632	0.12487313	0.1636423	0.24432154	0.050680197999999996	0.20855306	0.01285601	0.20235714	0.13924820000000002	0.17860511	0.07816422	0.06540316	0.068397686	0.08266906	0.08451769	0.21211874	0.195427	0.10976381	0.22327942	0.07494432	0.16501606	0.011194343	0.096741214	0.031233412999999998	0.08350008	0.15692893	0.035359085	0.02928014	0.04744683	0.054094538	0.13387892	0.0077066226
2974	0.1981104	0.0032557854	0.09096871	0.07003914	0.11038674400000001	0.24513935	0.026531298	0.10677858	0.20356405	0.10102643	0.15682620000000003	0.13516712	0.09082827	0.13369974	0.15829414	0.16086163	0.022803248999999998	0.013825736000000002	0.2718761	0.2522344	0.17624763	0.05129104	0.20332724	0.023770805	0.094343156	0.06955112	0.006356586	0.12137574	0.00036117807	0.086296484	0.17870367	0.07566587599999999	0.32536995	0.06281137	0.20480761	0.1776107	0.17933926	0.023638972999999997	0.08576210000000001	0.17133129	0.025846887000000002	0.034693725	0.15236843	0.09719178	0.038040604	0.023731667999999997	0.14454885	0.13707979999999997	0.024950556000000002
3278	0.060471233	0.019616995	0.056045093	0.17690253	0.018130112	0.021231653	0.19773331	0.031711500000000004	0.008571353	0.08570873	0.25360098	0.13523889	0.19859233	0.2429924	0.15454656	0.06785984	0.032734077	0.065562	0.10543461	0.03834465	0.041788083	0.174122	0.09687810000000001	0.14853851	0.022608211	0.15624858	0.11059619	0.010148855	0.18172824	0.055479235999999994	0.11687837	0.20161164	0.17320582	0.12141447	0.05710237	0.12959798	0.10956349	0.29300112	0.10556759	0.11061625	0.15100381	0.046478603	0.14813073	0.16187309	0.10309183599999999	0.39510125	0.2604406	0.10350492	0.10383718
577	0.01783431	0.051197864	0.14005910000000002	0.081297934	0.04761161	0.05063957	0.17842253	0.15778303	0.028578982000000003	0.15185748	0.14970999999999998	0.20665437	0.06922144	0.12787464	0.1600961	0.35219043	0.14859074	0.12496889999999998	0.25686935	0.086215265	0.22891647	0.10475078	0.16287574	0.13265906	0.14598414	0.08625901	0.06296658	0.20547716	0.22996481	0.0309543	0.030149807999999997	0.06648873	0.010335775	0.17325321	0.050843827	0.19928023	0.3921743	0.15537068	0.27521995	0.22325395	0.09661308	0.06773867	0.104889765	0.03344067	0.25214612	0.0053191309999999995	0.14431545	0.06164392	0.32157674
576	0.057345207999999995	0.0040932777	0.13109517	0.06906404	0.27427036	0.14980839999999998	0.21626925	0.013803581	0.052825198	0.23837237	0.24741828	0.04257624	0.11394106	0.10661216	0.20503183	0.3083147	0.035991713	0.039269444	0.26965117	0.14972544	0.01148748	0.10037982	0.044463552999999996	0.16998127	0.18691259999999998	0.092455894	0.03851264	0.11195405	0.2990804	0.062231153	0.099645056	0.1476482	0.12586746	0.016551923	0.07984855	0.030643996	0.32496634	0.07932894	0.37200183	0.26587945	0.019937195	0.011495594	0.12712665	0.11607137	0.14659292	0.008704739	0.07885575	0.21437559	0.2645717
575	0.074403405	0.06762619	0.17955227	0.1114672	0.39107415	0.020598191999999998	0.107052244	0.054885514	0.042498715	0.22486919	0.21794072	0.05092887	0.016688082	0.016436836	0.19923805	0.43015876	0.022540322999999998	0.022527406	0.21990678	0.16897520000000002	0.03468933	0.096735775	0.041070282	0.14502257	0.17905968	0.047661065999999995	0.025838198	0.12730092	0.36443073	0.21113352	0.13724613	0.15055364	0.10350685	0.06187091	0.0011533280000000001	0.06896721	0.44587797	0.122498736	0.39453346	0.2848485	0.11697982	0.06918681	0.04625417	0.19484657	0.24157622	0.06298384	0.00022780662	0.33354366	0.22871608
574	0.060563862	0.023257662000000002	0.32892627	0.21982259	0.01898988	0.12982845	0.28615466	0.14480036	0.13065904	0.29965222	0.16918907	0.1910103	0.21666881	0.08404723	0.4403366	0.33587274	0.12163226	0.067472324	0.23578382	0.17912872	0.021554987999999997	0.29979646	0.23161303	0.16966069	0.14200020000000002	0.20895275	0.06528799	0.21889009999999998	0.27258843	0.0071218926	0.07501583	0.18228592	0.06695582	0.28397540000000004	0.008589008	0.18206131	0.33457267	0.15204024	0.30337709999999996	0.2246953	0.07662634	0.07295877	0.0053880615	0.16615918	0.26897990000000005	0.15346141	0.00023254937999999997	0.07260974	0.18252856
573	0.10546225	0.11599396	0.11949926	0.004659326	0.29396924	0.10566472	0.044463307	0.04370008	0.025245402000000004	0.15090963	0.27219304	0.028174825	0.032740943	0.01986904	0.20644924	0.41343486	0.036138266	0.035421497999999996	0.30936152	0.15370712	0.017976831999999998	0.06581722	0.050653644000000005	0.19547814	0.11438027	0.006848328000000001	0.011730033999999999	0.23241918	0.37416953	0.24503545	0.14482288	0.0707317	0.18867162	0.02215027	0.11415585	0.12139171	0.43994933	0.18837887	0.36124638	0.34350705	0.038983446	0.05963563	0.01009187	0.11316661	0.22566181	0.04304479	0.04787739	0.28210908	0.2199163
570	0.15270108	0.117237315	0.012651741499999999	0.06533325	0.41990963	0.10523211	0.11034006	0.20239243	0.21168338	0.08002496	0.14348608	0.22583604	0.003418548	0.14606224	0.011192549	0.12823123	0.11541844	0.057980422000000004	0.07436983	0.010368664	0.050011825	0.009321975	0.27076852	0.011472533	0.24843752	0.11435132	0.14451663	0.0018650028	0.11115142	0.23184720000000003	0.43119955	0.13407320000000003	0.11153558	0.06801977	0.05148709	0.04060713	0.15622188	0.11395009	0.17232811	0.05825011	0.15463077	0.025564559	0.20639312	0.03603223	0.0048343074	0.114461996	0.17089236	0.20323831	0.16140029
2466	0.05203347	0.05118881	0.09744644	0.22525236	0.04561423	0.08364104	0.058862492	0.056816846	0.09967423	0.2371893	0.33232865	0.06406814	0.079647765	0.14364249	0.245342	0.066701576	0.2737595	0.08083815	0.0038108191999999996	0.0063373119999999995	0.030588554	0.11911423	0.032813184	0.3442377	0.048243854	0.13361517	0.045008115	0.028699582	0.29887223	0.09157565	0.15374216	0.27746105	0.04411511	0.13334896	0.09542659	0.04033105	0.0093490975	0.19380078	0.07043326	0.12855916	0.25743186	0.098058105	0.10160377	0.23515858	0.15709977	0.27653307	0.16337478	0.18268049	0.050702977999999996
579	0.11661547400000001	0.13132113	0.096049085	0.11768577	0.21091545	0.09625412	0.12673838	0.14401068	0.22437656	0.12651536	0.32234764	0.17922059	0.094521895	0.23265860000000002	0.15401687	0.09939979	0.21378720000000004	0.073108315	0.021268269	0.19346359999999999	0.15674835	0.014225858000000001	0.25926495	0.010124426	0.16613968	0.295986	0.23624232	0.090962216	0.03457024	0.16028696	0.23804319	0.089512125	0.28735906	0.18063977	0.18826556	0.22458817	0.11793649	0.19300073	0.015672658	0.04752785	0.043864135	0.0009176553999999999	0.2206315	0.16161022	0.0672798	0.11647189	0.27578968	0.19208011	0.06948704
578	0.026613627999999997	0.12394333	0.042418495	0.01607425	0.12773058	0.028503466	0.06710742	0.19929147	0.034373213	0.21905138	0.12951314	0.06699608	0.068947084	0.06959822	0.054567322	0.26619697	0.07635814	0.089456335	0.11771819	0.040734157	0.16457236	0.10132113	0.17626353	0.19451129999999997	0.15508433	0.14032911	0.07138385	0.095214576	0.2875991	0.06499728	0.08396463	0.14586768	0.017035145	0.045456104000000004	0.06523676	0.0564352	0.34900618	0.17477652	0.31096935	0.24084322	0.09182085	0.07643897	0.061551373	0.08294123	0.34553772	0.038684025	0.111919954	0.14559755	0.25211677
1375	0.033042282	0.009989968	0.07098141	0.044994324	0.05741124	0.089848354	0.08773026	0.080198966	0.005930368	0.025305152	0.052884024	0.11939782	0.073685214	0.06346937	0.079315975	0.06940621	0.07337454	0.04816825	0.16754678	0.031358153	0.07570410000000001	0.12239736	0.089953564	0.06792306	0.026370022000000003	0.060608573	0.13333346	0.08160797	0.027237786	0.077720866	0.08113894	0.024715867000000002	0.16209255	0.08477111	0.051772885	0.079103194	0.0048631867	0.026146738	0.09655777	0.027473962	0.13169771	0.0015102797	0.06328554	0.0064626182	0.04502734	0.004000375	0.18548054	0.12711242	0.057217542
1374	0.04901796	0.06185041	0.1303483	0.14138415	0.15446311	0.012397793999999998	0.071392596	0.14968064	0.0065767607	0.09875315	0.17619874	0.10243513	0.03221892	0.16602674	0.06233485	0.003886573	0.032182943	0.13331078	0.06003957	0.094129086	0.0179138	0.10378412	0.10553989	0.006242124399999999	0.07811768	0.19996901	0.12997283	0.0693768	0.029174948	0.08575144	0.105710216	0.11478108	0.19933613	0.15336159	0.0052273134	0.077046074	0.10748818	0.11457291	0.031729817	0.12413378	0.03179913	0.011847565	0.16519386	0.023882367	0.01642249	0.07626332	0.20569718	0.12855774	0.021901935
1377	0.12256596	0.06820202	0.016136643	0.042734772000000004	0.060069777000000005	0.103707924	0.11283984	0.046445344000000006	0.2503901	0.075125515	0.13473853	0.27228206	0.16617528	0.30421436	0.19407256	0.046575382	0.0024214926999999997	0.0029320887	0.26999116	0.14906694	0.24475189999999997	0.13877225	0.13672513	0.07097192	0.08497523	0.05806646	0.12985736	0.031551077999999996	0.08336438	0.10635459	0.15912971	0.11549997	0.22275789999999998	0.09425922	0.21745777	0.11742679	0.06029101	0.20660229	0.05650001	0.0012176367	0.07278919	0.06787987	0.17445022	0.14083889	0.068090804	0.09827729	0.27723590000000004	0.006972476	0.042921364000000004
1376	0.10568608	0.024971705	0.05990732	0.008154945	0.020474385	0.08746009	0.14962536	0.08992109	0.005619745	0.1726241	0.16717926	0.043676692999999996	0.06907869	0.15656531	0.18519427	0.07063329	0.119762585	0.031917337000000004	0.15902837	0.17137320000000003	0.035271868	0.2540446	0.17640612	0.025424825	0.042948157	0.10794675	0.075862706	0.29575232	0.057565517999999996	0.06619301400000001	0.01772886	0.099430926	0.17945160000000002	0.099297896	0.024014331	0.14522257	0.06568793	0.19233301	0.21667302	0.14954811	0.08202359	0.024810974	0.079736926	0.06364564	0.06274618	0.07605128	0.07252793	0.02972345	0.022947162000000004
1371	0.0013434975	0.06089182	0.24283549	0.08696001	0.023057412000000003	0.053117804000000005	0.006838276999999999	0.043617405	0.05672638	0.035618477	0.23541299	0.14155631	0.13492663	0.16604460000000001	0.29570535	0.044311675999999994	0.025895962	0.101879746	0.07268711	0.06973081	0.020023491	0.20690134	0.059751883	0.10760885	0.008252002	0.17667665	0.024687422	0.23907144	0.17740516	0.19100899	0.025046587000000002	0.20191818	0.12813583	0.17179301	0.08237405	0.09601072	0.0022545392	0.23318902	0.05376153	0.19780885	0.008582488000000001	0.013105493999999999	0.07485382	0.121139064	0.17774615	0.17967969	0.024776403	0.12087993	0.012730613
1370	0.0789125	0.0009829146	0.10875662	0.12176880000000001	0.010451552	0.15511042	0.13001305	0.054566525	0.05366082	0.07760212	0.1567558	0.09491306	0.25292832	0.099435434	0.20044951	0.07958798	0.028919262999999997	0.02086537	0.30307615	0.063600495	0.0016340148	0.23554179	0.017031400000000002	0.1834023	0.007905977	0.26558766	0.09443572	0.059187677	0.06379135	0.1323855	0.058265805	0.043455508	0.29706395	0.12815955	0.14952576	0.019544248	0.03474576	0.14919864	0.08385297	0.22406423	0.07572853	0.14395165	0.203349	0.043869868	0.05255799	0.14120370000000002	0.07246322	0.12990105	0.07589489
1373	0.023529034	0.043094337	0.105237186	0.09755963	0.11648882	0.15613613	0.05668888	0.08975925	0.15951021	0.07814931	0.11118439599999999	0.13736074	0.09055842	0.14556512	0.15568045	0.1391255	0.017102612	0.08343451	0.17592344	0.15989156	0.15840808	0.1831669	0.07560810400000001	0.058172755	0.024389177999999997	0.1626819	0.056494697999999996	0.026794916000000002	0.0034611044	0.19751300000000002	0.2303738	0.010323344	0.16504513	0.13789962	0.08612272	0.16170532	0.11958889999999998	0.024290312	0.11947100000000001	0.0025724731	0.10706186	0.09954972	0.1852946	0.12763335	0.0019322084	0.11871881	0.17164533	0.11102646	0.046068788
1372	0.0975612	0.017542693999999998	0.16245782	0.09942789	0.19180667	0.24963379	0.11631507	0.049482368	0.022764303	0.15265048	0.16173275	0.013384728	0.24349461	0.05462572	0.13784024	0.23916522	0.07479854	0.02139103	0.2553267	0.13886172	0.01594731	0.2006858	0.034537904	0.10599117	0.14618583	0.003972235	0.018584177	0.06830256400000001	0.14367923	0.059834175	0.021796586	0.1364898	0.090889305	0.12371583	0.084104344	0.05012577	0.24505463	0.13764146	0.24743661	0.27872779999999997	0.08836299	0.09853655	0.025487566	0.033162527000000004	0.20543587	0.025830586000000003	0.03616426	0.097469464	0.13042025
2573	0.082708314	0.07193772	0.103434175	0.08130082	0.035658218	0.10451186	0.014462812	0.033814617000000005	0.15008393	0.083042264	0.12313129	0.09386948	0.027765902000000002	0.12957633	0.097605884	0.026368	0.04108981	0.10717363	0.13791564	0.06344639	0.21211183	0.037100792	0.06400338	0.13049059999999998	0.11146134	0.051719457	0.13554668	0.08194833	0.06632031	0.0925193	0.07629939999999999	0.08818111	0.07775084	0.09036034	0.10391708	0.12239468	0.1183141	0.07040384	0.18893870000000001	0.08631611	0.07417454	0.0032192440000000004	0.14862779	0.16746154	0.013620727	0.06997010000000001	0.097181216	0.09194953	0.17633939
1379	0.03867815	0.094405435	0.18811773	0.15161605	0.18695411	0.22070411	0.20723200000000003	0.038662023999999996	0.011682095	0.15680477	0.2846802	0.06945352	0.26187712	0.16556975	0.3349393	0.10763739	0.11675432	0.07406159	0.17389715	0.18828711	0.0010837708	0.31874347	0.036636933999999996	0.023172272	0.008058461999999999	0.17050353	0.10999192	0.14628854	0.20220032	0.08715328	0.09340577	0.17167957	0.23137489	0.2706225	0.17323306	0.06694198	0.0674908	0.23260099	0.33194193	0.17741305	0.07540159	0.060362034	0.09833583	0.15375814	0.10201658	0.14717127	0.29482007	0.14429402	0.08729643
1378	0.017870694	0.013189026999999999	0.09044029	0.18636969	0.09911110000000001	0.16351415	0.2696458	0.12179874	0.13133889999999998	0.27012184	0.20823792	0.091815695	0.20055035	0.07249937	0.22010528	0.01519984	0.003869216	0.04296847	0.16122141	0.031992253	0.060294636	0.3244788	0.12123151	0.15059817	0.14301774	0.005893739	0.124654196	0.0814396	0.1789738	0.18887097	0.01767103	0.27356149999999996	0.032030758	0.14910203	0.029418545	0.14820883	0.12216638	0.15691015	0.31160963	0.19242144	0.037310027	0.106775776	0.1024847	0.20369123	0.12829056	0.10430714	0.071594775	0.035614364	0.13714084
2575	0.109456256	0.121004924	0.02987175	0.05908946	0.065288655	0.07625878	0.016716022	0.1403249	0.14361331	0.07615395	0.37937576	0.24539964	0.0764346	0.33036348	0.18288283	0.07041174	0.25669822	0.21033339	0.119410194	0.052663956	0.08939516	0.11643301	0.17128032	0.02176529	0.12362035	0.047840722	0.24807961	0.050586395	0.1516901	0.08653437	0.20781353	0.20860724	0.23210675	0.025205214	0.19879451	0.051815063	0.013963602	0.17209148	0.10448016	0.07855955	0.15077785	0.053786895999999994	0.3450293	0.2980199	0.032890208	0.14739552	0.44045532	0.18032257	0.053970184000000004
1008	0.009020302	0.042058125	0.023842396000000002	0.09503768	0.06462522	0.17911685	0.058767337	0.06534291	0.08928317	0.0612067	0.017935318999999998	0.13233757	0.038483128	0.24524674	0.09466669	0.023590747000000002	0.057944100000000005	0.008489788	0.030977707	0.12855121	0.014353301	0.34674454	0.03205946	0.017216122	0.042715333	0.010936878999999998	0.011572335	0.019933563	0.056343183	0.058297034000000005	0.005077922	0.080646865	0.07615939	0.11439648	0.0010004751	0.03921862	0.042251073	0.026363282000000002	0.05469626	0.026256232	0.055676714	0.11698888	0.08652435	0.016655536000000002	0.0689052	0.053074375	0.12327391	0.027095485	0.124777265
5079	0.10066666	0.037947267	0.008170379	0.3114201	0.05833666	0.12770109999999998	0.17574768	0.11292539	0.2022155	0.17507982	0.06682263	0.15554416	0.28698707	0.25424653	0.16650754	0.08853535	0.23648201	0.027559824	0.042284474	0.13072166	0.0665299	0.25885415	0.08592295	0.19801937	0.08723827	0.24960928	0.08326425400000001	0.05177267	0.035837885	0.016540982	0.006229813000000001	0.16331753	0.17176782	0.14370413	0.11407154	0.0060088756000000005	0.09487249	0.25119135	0.048560634000000005	0.06483382	0.0950807	0.0009131469	0.16965878	0.10136275	0.002193058	0.120005235	0.16991214	0.014403118000000001	0.08617261
5077	0.07287080000000001	0.04939302	0.057839744000000005	0.16671172	0.06670011599999999	0.23799911	0.14711145	0.13276792	0.07439354	0.05090397	0.18277231	0.21492624	0.1880064	0.15685481	0.11667932	0.05606831	0.06868507	0.012844966000000001	0.30268753	0.00314268	0.027918143	0.13285726	0.117486626	0.059588864000000005	0.032434187999999996	0.15786536	0.21583045	0.061117686	0.10188696	0.08216956	0.27049850000000003	0.116683915	0.26953155	0.007541060400000001	0.15370279999999997	0.06365857	0.08743417	0.06633282	0.13663766	0.18727127	0.025641228999999998	0.0037642987	0.28414570000000006	0.010088508000000001	0.0414529	0.0051558577000000005	0.15853283	0.060340702999999996	0.0246812
1000	0.05090031	0.021853913	0.052273214000000005	0.0019743894	0.06308143	0.224296	0.10251132	0.10378667	0.2004233	0.04299791	0.19294325	0.11138886	0.12498443	0.16633199999999998	0.20894836	0.03468992	0.045407265	0.07356142	0.19135387	0.26088136	0.064965464	0.14205126	0.037156925	0.026440289	0.04018454	0.064990126	0.058516853	0.1547618	0.1703251	0.10434443	0.05211882	0.11375594	0.17897919	0.05980923	0.12564671	0.15169951	0.06409614	0.23759349999999999	0.22087802	0.09543382	0.08547731	0.046821028	0.11877642599999999	0.17981485	0.05535533	0.120671615	0.1759934	0.0034080902	0.011576028
5072	0.042441152	0.07615226	0.054161027	0.057762556	0.09607866400000001	0.053385668	0.038682394	0.044001225	0.0419251	0.10316986	0.047183104000000003	0.049048815	0.050141674000000004	0.011710583	0.05032842	0.13823721	0.05148056	0.11073592	0.03881254	0.015212058999999998	0.046075143	0.12059628	0.025574345	0.08803119	0.0072765780000000006	0.056328937	0.020227581	0.021311253	0.22830182	0.11415134	0.026026848999999998	0.0678939	0.08376248	0.11698726	0.13154513	0.019863887	0.12614606	0.010500763	0.2007885	0.0037925243	0.28731358	0.10198116	0.04959236	0.21843563	0.17706987	0.19266963	0.11611534	0.06345788	0.14627531
1006	0.08306715	0.0715321	0.12137755	0.20732608	0.117121264	0.20390263	0.20965585	0.001748465	0.10250998	0.13698837	0.22190166	0.14600338	0.27248365	0.25309458	0.21358225	0.10794656	0.044411532999999996	0.07721849	0.12158456	0.23030922	0.010279891999999999	0.21377948	0.088866174	0.03684002	0.01065785	0.25508893	0.22613287	0.16267379	0.08440223	0.030213878	0.030093117000000003	0.1925036	0.32234204	0.21145156	0.15147999	0.19223312	0.102492236	0.20829125	0.078081235	0.05236627	0.009132523	0.094679065	0.28022993	0.15086544	0.042793736	0.24953085	0.19762442	0.049866512	0.03404018
5070	0.02843951	0.08040334	0.037453927000000005	0.04068944	0.13248812	0.014443943	0.023648012000000003	0.12322474	0.15818712	0.049762554	0.26183975	0.11184029	0.052591245999999994	0.22158287	0.067150205	0.00545083	0.30755818	0.00887201	0.04145698	0.09977942	0.15854305	0.019164436	0.21176493	0.04499443	0.10132317	0.1333271	0.12367799	0.08948472	0.16973039999999998	0.27027017	0.19112375	0.15657048	0.18601707	0.027993275	0.068428166	0.15298489	0.060516155999999995	0.24205321	0.051975064	0.09904345	0.15521228	0.1182835	0.08783389	0.19489491	0.13328904	0.25744027	0.17181641	0.3255126	0.054198638
218	0.08719653	0.086841166	0.073559865	0.15604134	0.21440810000000002	0.2637153	0.109366894	0.13960384	0.17722583	0.12528077	0.20264542	0.18865822	0.22128338	0.23289305	0.15908645	0.13212696	0.12517671	0.18073979	0.24496469	0.18104818	0.05203963	0.10915595	0.14880238	0.10419323	0.037783176	0.0841029	0.081990495	0.06162279	0.18143252	0.1765928	0.17849985	0.18304513	0.2246855	0.09985103	0.2418182	0.0803559	0.158717	0.12737122	0.14145346	0.046751815999999995	0.042388227	0.13640657	0.16600373	0.18672758	0.11556754	0.120593295	0.23208582	0.091240495	0.18095098
1398	0.11860625	0.0014029773999999998	0.00018078292	0.082608536	0.17927724	0.075619005	0.19461199999999998	0.07494802	0.20635954	0.17494293	0.26264057	0.0605399	0.102105305	0.06398527	0.15827224	0.067827895	0.35290265	0.018796491999999998	0.10824725	0.21027544	0.17579916	0.007189331	0.18180755	0.066324696	0.10324296	0.23549831	0.13287532	0.111004755	0.13260213	0.23330866	0.13266805	0.13790794	0.15196025	0.13522726	0.1580414	0.17093658	0.12863964	0.23169637	0.13748329999999997	0.09209400000000001	0.06625164	0.09357748	0.3358067	0.18056145	0.07511358	0.020316219	0.1558265	0.15035620000000002	0.27307236
686	0.09793359	0.030048497	0.11548903599999999	0.26865545	0.08380839	0.026091833	0.14014849	0.0038965754	0.0676128	0.095578834	0.29777038	0.011551003999999998	0.09042362	0.09076816	0.18355523	0.038373477999999996	0.32355806	0.064133644	0.012269828	0.0042739147	0.114318855	0.18414162	0.0022469927	0.0701589	0.0041817584999999996	0.2376729	0.09912686	0.03238173	0.12835577	0.14439738	0.2095365	0.17455178	0.12873077	0.07022943	0.08562124	0.011009948	0.030714747	0.12391497	0.16864511	0.17147446	0.1617076	0.06302822	0.35413176	0.22668085	0.032897174	0.07204807	0.12062109	0.13585322	0.030152231
1392	0.081202984	0.104756296	0.21339017	0.27029806	0.094730854	0.121654585	0.05317843	0.22112878	0.0389522	0.10054512	0.21332842	0.12553702	0.17660424	0.22428846	0.36242515	0.017277315	0.12607035	0.016244091000000002	0.16493207	0.18989314	0.014027929	0.19370195	0.19842139	0.15850665	0.002246268	0.3210092	0.14264019	0.014926574	0.041936655	0.22485082	0.1558217	0.16259727	0.28783894	0.24182615	0.17554101	0.006896319000000001	0.005505758	0.06907859400000001	0.00673568	0.13169618	0.11335689	0.09768303	0.24247582	0.13886982	0.027441822	0.09592835	0.31779677	0.1862896	0.013283551999999999
210	0.10354168	0.06001351	0.13552999999999998	0.031722377999999996	0.062809184	0.12448047	0.0856673	0.08395213	0.04110997	0.14465526	0.10649623	0.07172215	0.26349303	0.05725294400000001	0.17959201	0.16204143	0.30757076	0.05299450000000001	0.1638549	0.10110050400000001	0.050288035999999994	0.12768915	0.14174289	0.18219067	0.087492675	0.10588815	0.00019128574	0.051990617	0.12839118	0.18064958	0.08141160000000001	0.16006997	0.021468522	0.1326085	0.18717867	0.12020575	0.10934533	0.05748434	0.25727934	0.14752632	0.060059182	0.037975892000000004	0.04950065	0.00204397	0.18955901	0.10790219	0.06360538	0.045784853	0.066830374
211	0.03857022	0.0019184779000000001	0.011327741	0.037370099999999996	0.06472316	0.007001645999999999	0.012112393999999999	0.10914743	0.015405833999999998	0.12216860000000002	0.11380166	0.062518604	0.13146147	0.040799882	0.11268787	0.022917403	0.05120518	0.060898487	0.04694039	0.035398625	0.006144820699999999	0.08920855	0.04861838	0.10503587	0.017322203	0.08971226	0.047402237	0.0061057173	0.16042432	0.08924910400000001	0.010542365	0.20427983	0.0045578117	0.046286985	0.1496405	0.028749172000000003	0.01625649	0.035436712	0.1298066	0.09193036	0.16555707	0.027482271000000003	0.07676804	0.17305517	0.10038764	0.10059413	0.046500272999999995	0.04130618	0.056326865999999996
1397	0.13386689999999998	0.026382346	0.037974905	0.123568445	0.08244315	0.109257326	0.058752563	0.018515764	0.09203	0.11474619999999999	0.29129004	0.15961272	0.20610046	0.31939945	0.27643037	0.056900963	0.053765982000000004	0.004878606	0.052958407	0.06675584	0.06603749	0.17518365	0.040245123	0.17772263	0.0017086304999999998	0.11252162	0.003828085	0.05040712	0.18325612	0.11533558	0.26337427	0.33732724	0.18894304	0.26648504	0.27836373	0.10114155	0.10733445	0.22441243	0.0023899535	0.008972209	0.07562932	0.067792565	0.16078185	0.024864203999999997	0.050745673	0.14582121	0.07940759	0.05200503	0.052426927000000005
217	0.06802739	0.022456225	0.10369618	0.0023063421	0.28631657	0.33128422	0.007988604	0.237727	0.24564798	0.05401471	0.21763861	0.3569488	0.14300755	0.16969228	0.002531398	0.1410833	0.11224842	0.17813969	0.21271099	0.07167284	0.08992779	0.019127500000000002	0.23852870000000004	0.0011116173	0.08705269	0.09187392	0.16479507	0.114934176	0.019707862	0.20549503	0.29247552	0.0049893297	0.19995043	0.02226292	0.2349076	0.04514095	0.10971129	0.093328685	0.17146401	0.048337985	0.04098682	0.03836304	0.21445659	0.09233901	0.06267930599999999	0.005142901	0.29753336	0.11012753	0.1522243
1395	0.11311207	0.024681757999999998	0.0060433177	0.07459342	0.25440007	0.10213052	0.021827243	0.23755991	0.1393377	0.00016327715	0.3055676	0.12396389999999999	0.02072223	0.12239295	0.11154403	0.038092084	0.2507213	0.10048796	0.021857478	0.046873868	0.2551617	0.07844968	0.3296524	0.04607278	0.14027297	0.20946231	0.14776370000000003	0.012487867	0.01296314	0.15195706	0.30241477	0.0747563	0.14235279999999997	0.14524297	0.09320854	0.018589355	0.028214525	0.18400118	0.028372612000000002	0.015656767	0.08103065	0.055753402	0.29321975	0.03804928	0.11324949599999999	0.05268787	0.23380259	0.09785305	0.093774416
1394	0.17096505	0.04785929	0.06050123599999999	0.08321725599999999	0.23839934	0.12986259	0.085075945	0.18332864	0.090832114	0.07399952	0.27296224	0.15500714	0.0188852	0.18119168	0.15843213	0.013605315	0.17775396	0.010619489499999999	0.048838608	0.014427543000000001	0.22113854	0.0013583787	0.22890152	0.06202775	0.17945372	0.23952146	0.15561192	0.0872695	0.020157196999999998	0.11290264	0.27409512	0.047892436	0.13547353	0.0367418	0.08298491	0.085666366	0.024762135	0.11863387	0.046367683	0.06382161	0.0813576	0.118702605	0.23678486	0.052836377000000004	0.13736871	0.029306829	0.260031	0.13914149	0.06350797400000001
3851	0.099003725	0.10879807	0.14832458	0.099298485	0.04666866	0.06686301	0.29553294	0.013358937	0.017643693999999998	0.090997204	0.13478222	0.07115166	0.15376368	0.1380752	0.22030312	0.017097875	0.06087549	0.0857543	0.09891293	0.24085458	0.18316324	0.1833559	0.005239345	0.0770227	0.12822214	0.033385925	0.033005975	0.021654872000000002	0.063031115	0.09331231	0.041762374	0.16482404	0.09717355	0.2291744	0.065341614	0.26872325	0.08768448	0.12989998	0.06515822	0.03501507	0.028624764	0.073265225	0.078316174	0.13748741	0.11182428	0.06292868	0.04828887	0.025778942000000003	0.050890975
2229	0.007583175300000001	0.071138084	0.20083553	0.01230932	0.10361212	0.06563449	0.07272101	0.05742127	0.03311035	0.059170626	0.10899964	0.008413481	0.12657896	0.115407944	0.18928953	0.15030995	0.009271823	0.064782575	0.14803982	0.14017156	0.031720477999999996	0.11074955	0.022108044	0.0143904425	0.025312249	0.004450945	0.088704325	0.18169689	0.13246435	0.17190625	0.051222537	0.102810375	0.071051635	0.053166673	0.17419031	0.14241281	0.114870355	0.091652125	0.122994296	0.07199011	0.039374605	0.09310889	0.12475888	0.14814566	0.21459784	0.08317804	0.16008316	0.05682566	0.07555018
5464	0.09499352	0.008871031	0.30640772	0.11966433	0.035130035	0.12945771	0.16087736	0.06537095	0.028767132999999997	0.083173625	0.08080941400000001	0.14164870000000002	0.18146515	0.008232614000000001	0.3180228	0.06531067	0.06553906	0.012213993000000001	0.06371017	0.12369636	0.07736556	0.16352244	0.037586696	0.17501312	0.046191536	0.26355278	0.04719438	0.23229781	0.17385073	0.08071652	0.0070990454	0.12698974	0.11464198	0.28749964	0.09725616	0.15987651	0.011608745	0.18206942	0.016365562	0.008575324	0.099013194	0.1754376	0.046784043	0.18198083	0.18111923	0.21649706	0.0054584937	0.013970789499999999	0.023330597
4104	0.17472297	0.025547005	0.037861153	0.15224686	0.15902291	0.24363706	0.068969324	0.17950901	0.17731316	0.11436581	0.21531698	0.13616131	0.17214118	0.17072663	0.10232815	0.16559428	0.12711206	0.12619898	0.09184220400000001	0.10908355	0.050184235	0.1258963	0.10772153	0.08595099	0.1465098	0.20194666	0.07409073	0.04953127	0.02666677	0.11865518	0.21328571	0.14981002	0.20556523	0.02747954	0.1227739	0.058916055	0.07445401	0.11453014	0.14932531	0.12570143	0.0967989	0.14381123	0.10620116	0.14448243	0.08451472	0.12597968	0.12461454	0.14727773	0.02539932
4106	0.08251227400000001	0.06261472	0.11477057	0.27210644	0.06658423	0.36023474	0.04097073	0.09762981	0.09507645	0.07778869599999999	0.12401951	0.10766737	0.15125674	0.118736655	0.1755062	0.10700618	0.010345335	0.011621393	0.20959958	0.10548824	0.020460336000000003	0.20161758	0.042297546	0.082619235	0.08603231	0.20718306	0.07142833	0.07442343	0.044612087	0.102292806	0.15481919	0.11772479	0.18115775	0.13448441	0.07233411	0.0066513744999999996	0.08033331	0.028406484	0.029541652999999998	0.18333665	0.02732822	0.007978572	0.17645389	0.015866968999999998	0.024038367	0.12260738	0.09851351400000001	0.17330681	0.05181571
4101	0.10606278	0.023559019	0.257662	0.36699507	0.012396941000000002	0.18591905	0.17331499	0.08081345	0.13735461	0.1939635	0.23305637	0.03262746	0.18448347	0.01813407	0.15698746	0.06432772	0.27844638	0.08493817	0.006382650699999999	0.13162711	0.11398691	0.16876423	0.13924351	0.10919849	0.10219635	0.26698932	0.034085415	0.03984007	0.010517573	0.15212442	0.074420705	0.17558564	0.19977906	0.26132888	0.13189037	0.24787267	0.040790625	0.17935885	0.036429632	0.20425187	0.115098305	0.14438786	0.12927824	0.18604791	0.015273238500000001	0.20432124	0.13242814	0.17337078	0.01672577
4102	0.04101523	0.05881582	0.11619622	0.16892520000000003	0.14952220000000002	0.111286655	0.07998592	0.24112985	0.15179071	0.02544538	0.1589886	0.07861619	0.06740195	0.066085465	0.101570815	0.10816283	0.13247539	0.22762612	0.09610767	0.03225938	0.041341364	0.099342294	0.17528547	0.046862774	0.12117231	0.16808666	0.15082233	0.039252512	0.022962218	0.113757774	0.16224226	0.08620606	0.11176041	0.08991382	0.08798398	0.07287643	0.051740117	0.062986165	0.062052906	0.09134927	0.04585373	0.08654888	0.12544456	0.09376721	0.09111495	0.06887599999999999	0.23601812	0.0025574886	0.023257397000000003
5450	0.008791024	0.06799468	0.20929945	0.08908624	0.075428806	0.04500439	0.24141884	0.09007696	0.014973646	0.08985108	0.18098137	0.14636055	0.098325744	0.053883024	0.19978295	0.045643385	0.13676262	0.05958921	0.08508448	0.16868223	0.14146571	0.16384107	0.041700337000000004	0.063546345	0.032664474	0.23595619	0.020157132	0.24330948	0.0019960674	0.04668331	0.023624912	0.04913009	0.13635361	0.20598319	0.008394567	0.26967332	0.10109797	0.21573484	0.10802013	0.07254168400000001	0.10863051	0.030416287	0.098049745	0.09622587	0.05512871	0.011269372	0.06429767	0.03277587	0.13609655
4108	0.07299292	0.0008168108999999999	0.14852996	0.19247772	0.01613634	0.22263645	0.07159675	0.010236122	0.105016254	0.16582149999999998	0.16962638	0.034840588	0.24286948	0.14633009	0.18703154	0.10633412	0.04415823	0.01989457	0.122672066	0.15834013	0.058410794	0.16683155	0.019465761	0.25685543	0.08879441	0.12403859	0.029960112999999997	0.09457239	0.025833257000000002	0.009475616999999999	0.08316594	0.17562273	0.13058066	0.23720102	0.18938887	0.07958186	0.08127756	0.17306736	0.039526284	0.20299245	0.027341072	0.025733963	0.0038048802	0.06604015	0.006601002	0.12183097	0.09567268	0.07922914	0.0009326907
5453	0.10787785	0.08244665	0.2206577	0.19137497	0.11058753	0.007293834	0.25247762	0.057487205	0.10202643	0.11397605	0.030205127000000002	0.05493675	0.13453294	0.019777019	0.14822468	0.1384961	0.15528758	0.06256615	0.08653223	0.159078	0.08922808	0.11737482	0.15716784	0.11460254	0.18613726	0.24291337	0.011766624	0.13456884	0.06802364	0.14302272	0.06286317	0.06787488	0.049376242	0.19617607	0.033709925	0.10485032	0.14506227	0.13559508	0.02499856	0.16005291	0.056707315	0.1439319	0.04450276	0.07815164	0.15022108	0.13020937	0.06087067400000001	0.09887358	0.15001866
3457	0.1404154	0.11903825	0.08282635	0.16076484	0.16623312	0.039442565	0.14819279999999999	0.16171706	0.07649502	0.115318745	0.31194340000000004	0.16459943	0.30298054	0.39260054	0.21442139	0.07758342	0.12770692	0.15439370000000002	0.049852207	0.13083932	0.03668128	0.17783727	0.122049764	0.13804425	0.04327874599999999	0.30349424	0.23459642	0.24948226	0.079550385	0.20327513	0.24119395	0.33199090000000003	0.27037406	0.27558940000000004	0.16461253	0.052997958	0.15652871	0.3490823	0.011248171000000001	0.05348978	0.11552053	0.010977654	0.15320736	0.17570847	0.039644743999999996	0.32789415	0.3502307	0.11552899999999999	0.02740605
905	0.027101537000000002	0.093390904	0.029840011	0.11808445	0.09212507	0.010659891999999999	0.14734924	0.050867572	0.08601645	0.082442634	0.16018093	0.06130603	0.016035337	0.06317762	0.023541711	0.060631085	0.11581048	0.14567637	0.12835239999999998	0.039752543	0.042214327	0.07035869	0.16108826	0.011235307	0.08775166	0.28351307	0.17055634	0.0791157	0.0101017635	0.07066894	0.14141744	0.090025865	0.10892878	0.054562382	0.050494357999999996	0.059160434000000005	0.05791102	0.102554925	0.07636617	0.15626943	0.09541693	0.06488646599999999	0.213716	0.054152776	0.024383687999999997	0.19875608	0.2212558	0.17871615	0.12527025
3452	0.07096748	0.13668102	0.04425829	0.013225188999999998	0.13239595	0.22819504	0.0671038	0.0638767	0.13922566	0.04836399	0.0017605582	0.17746755	0.13167115	0.10971087	0.10222869999999999	0.13324402	0.044007525	0.12580812	0.11576974400000001	0.06591773	0.029539193999999998	0.28351259999999995	0.06800113	0.09563733	0.16845734	0.047974166	0.17625582	0.07794107	0.022397958	0.046119757000000004	0.14096549	0.017545521	0.12649164	0.10771762	0.084123746	0.10394286	0.08189898	0.07228439	0.17169449	0.032988622999999995	0.038688942999999996	0.011078373	0.10463585	0.06658682	0.040109407	0.0013562278	0.2130083	0.006218295	0.020130225
3458	0.089756966	0.14978436	0.07767130400000001	0.29641932	0.1079019	0.09517727	0.030002547	0.1336849	0.034717567000000005	0.11201365	0.23290156	0.06905225	0.206852	0.32197052	0.26126182	0.013789326000000001	0.24690990000000002	0.032316606	0.039889022999999996	0.06301702	0.06700446	0.20042026	0.017170161	0.26472753	0.034202736	0.22266437	0.054016344	0.11862839	0.12214801	0.19721152	0.16798122	0.27482608	0.17341983	0.24837215	0.10826675599999999	0.055623174000000004	0.038887795	0.26014692	0.0045867646	0.043459073	0.27273798	0.06699448	0.06318091	0.24722962	0.014954548	0.23247004	0.22179909	0.12744227	0.06157196
106	0.17846745	0.012436645	0.07284550000000001	0.05551949	0.12781908	0.35458705	0.070494846	0.15604813	0.17633791	0.014533151000000001	0.15579784	0.23692377	0.25410286	0.30186823	0.17485471	0.08750643	0.09823376	0.063397355	0.26515559999999994	0.26886666	0.01965388	0.20111838	0.06449877	0.13651472	0.0057424335	0.1565065	0.08207603	0.18931629999999997	0.097230494	0.088865235	0.15037537	0.16486338	0.2909134	0.21920818	0.1998623	0.06259579	0.023565927999999996	0.20741869999999998	0.046092062999999996	0.0048805526	0.13946340000000002	0.0018386692	0.051731937	0.011735792	0.022618007000000002	0.042209804000000004	0.227096	0.049770758	0.00221264
1331	0.114000596	0.10187237	0.011399174	0.07925963400000001	0.033009502999999996	0.13367772	0.040893677999999996	0.035259765	0.27628624	0.010997626000000002	0.048138544000000005	0.089875296	0.07642114	0.02822433	0.116509154	0.00247127	0.18805024	0.098427266	0.0076079275	0.075955525	0.19863763	0.061039917	0.045558065	0.050657585	0.13953429999999997	0.010625576999999999	0.16265637	0.06988944	0.0018494026999999998	0.0051103653	0.08618429	0.05380541	0.018767606000000003	0.01651048	0.08532664	0.261702	0.06818284	0.009884019	0.015268563	0.08159073	0.034025900000000005	0.43926996	0.21829371	0.14681062	0.025819791	0.11905147	0.0124962125	0.010068599000000001	0.10010058
5676	0.14785261	0.007881446	0.20552745	0.11824458	0.013558278	0.16721518	0.12939434	0.12228257	0.067165084	0.035693854	0.3034307	0.069674864	0.17518342	0.14147222	0.26884997	0.06345004	0.06510198	0.01722059	0.11470911	0.26759532	0.20794134	0.059503794000000006	0.14275394	0.08351622	0.0994592	0.19337939999999998	0.19834347	0.19300583	0.061950967	0.094546884	0.089417204	0.13430679	0.28296754	0.26348555	0.2666698	0.17350972	0.020876022	0.18487886	0.025643572000000003	0.07422311599999999	0.082724005	0.03396572	0.12479469	0.040751297	0.06937641	0.040732577	0.17766166	0.054987617	0.023048755
105	0.017316062	0.00035178102999999995	0.19204037	0.10470707	0.13854703	0.29673797	0.10109779	0.00896249	0.073987275	0.13901538	0.23424899999999999	0.025746165	0.25693205	0.028386466000000003	0.24873628	0.22234128	0.16016604	0.05806534	0.21575508	0.15203506	0.07405554	0.21099049	0.016348654	0.04644793	0.0031847418	0.107270434	0.022446584	0.04640941	0.14728756	0.049360137000000005	0.079637095	0.18089202	0.18475604	0.18217460000000002	0.14093709	0.0859935	0.16049092	0.044567958	0.28829587	0.15562636	0.12857313	0.044399317	0.020669386	0.11166524	0.07092869	0.11907381	0.18856709	0.13765994	0.109376624
102	0.09665941	0.03997632	0.0037322090000000002	0.10663548	0.05050444	0.25386304	0.1740901	0.09231317	0.11199752	0.13343287	0.27119994	0.23585305	0.30917782	0.25407618	0.27183884	0.0767806	0.022705946	0.11900021	0.19106900000000002	0.12320191	0.044139326	0.22689937	0.09661098	0.06875852	0.04325135	0.19165727	0.1742756	0.014346558	0.04825953400000001	0.063339315	0.07315512	0.19061133	0.2172527	0.17195731	0.17409915	0.08040205	0.060217537	0.24633706	0.20751114	0.06416431	0.08765093	0.062718034	0.089583464	0.08746388599999999	0.037454017	0.13988206	0.29660213	0.0643107	0.038762763
103	0.14003026	0.04580103	0.15766121	0.10584377	0.19835216	0.253327	0.12815256	0.12596712	0.041682314	0.046859488	0.24911869	0.3336862	0.30151162	0.30778152	0.24568081	0.13445173	0.24819598	0.08161427	0.27141523	0.26592395	0.036900286000000004	0.23282099	0.012590693	0.14304337	0.010872401	0.08292821	0.10539473	0.11951264	0.19097552	0.11525735	0.14304656	0.25086677	0.37266946	0.180203	0.23852511	0.06348846	0.060748342000000004	0.13254178	0.22371191	0.15014054	0.06494301599999999	0.0015268476999999998	0.143092	0.04501016	0.09919675	0.17232403	0.26861227	0.09355346	0.015036301
5672	0.11679198	0.043095008	0.2600037	0.19016343	0.13268498	0.012282955	0.17531355	0.013787478	0.048923843	0.17781761	0.07970049	0.056338634000000005	0.30078530000000003	0.03891373	0.271888	0.07041239	0.014170384	0.04568752	0.09311257	0.15574676	0.07012925	0.1331096	0.07734668	0.17474379999999998	0.03842815	0.19369987	0.096182615	0.029720206000000002	0.06572459	0.04350401	0.103603154	0.10243789	0.040762253	0.29908568	0.11770582	0.030593312999999997	0.053722735	0.19519693	0.00978976	0.03923757	0.026500434	0.06433497	0.047592495	0.11580756	0.09457829599999999	0.22748873	0.18011749	0.008372709	0.027904766
101	0.075325534	0.032173257000000004	0.0051538358	0.07504366	0.1233432	0.24370374	0.041359916000000004	0.20352155	0.057342447000000005	0.08958086	0.1565246	0.39574838	0.1677131	0.22215733	0.0076344404	0.13548058	0.0050604940000000005	0.22817747	0.23088345	0.05231052	0.07738314	0.13919823	0.1020017	0.033468165	0.0016357396	0.08865762	0.22403182	0.008706456	0.061538767	0.010006318	0.12402910000000002	0.02391828	0.26099664	0.020914715	0.19283333	0.031459477	0.039282613	0.03870664	0.18295214	0.15573673	0.010159435	0.06636475	0.11655293	0.05299834	0.01237501	0.050582655	0.383986	0.16451317	0.062186852
4328	0.032176733	0.11696952	0.14982674	0.010854153	0.0699092	0.11456117	0.1621288	0.07987963	0.051509492000000004	0.28933559999999997	0.12156549	0.0011129491	0.15343076	0.018336900000000003	0.19309118	0.27602577	0.034937203	0.107270874	0.3017087	0.22412075	0.0084650135	0.10180196	0.17135924	0.20472586	0.02013576	0.007817648	0.079203255	0.0812077	0.20268357	0.017694283	0.0041910129999999995	0.07426351	0.16113149	0.030735212999999997	0.08341024	0.13660358	0.29440504	0.10306580000000001	0.2503848	0.06936581	0.040133465	0.13506079999999998	0.044355925	0.07644568	0.13433753	0.067617446	0.07377048	0.117044255	0.078546144
5678	0.07454601	0.06867975	0.17334755	0.31141174	0.0023666653	0.20019501	0.08191632	0.101214044	0.046482712	0.15654108	0.27115690000000003	0.052968375	0.11139237	0.14238292	0.2542556	0.008617198000000001	0.18029873	0.023373797999999998	0.08915608	0.100415915	0.101084575	0.14503694	0.08639622	0.18536156	0.0461904	0.24974564	0.08952345	0.024511082000000003	0.10764775	0.08347811	0.13215236	0.2183989	0.12651022	0.24888200000000002	0.17019194	0.12106423	0.0041669817	0.19104525	0.030638587000000002	0.16747582	0.05761663	0.070847616	0.14487341	0.17225626	0.045988515	0.17587501	0.09266016	0.18108094	0.09387372
5306	0.10128829	0.01961699	0.21932942	0.27034974	0.05701355	0.28471524	0.11954586	0.0059439177	0.09089656	0.07235806	0.221009	0.08274418	0.27888409999999997	0.1332402	0.27759016	0.08920176	0.03837268	0.020709846	0.32345396	0.28302717	0.08055367	0.29027593	0.0068213576	0.19333574	0.10275129	0.14167812	0.042224295	0.10117502	0.15806587	0.045991734000000006	0.12893675	0.18249688	0.31800643	0.17746896	0.100724116	0.18496558	0.18383282	0.20728052	0.24983948	0.28947437	0.05687298	0.026786169	0.23748091	0.13782735	0.06557421	0.08341071	0.06742741	0.20378184	0.012084359
108	0.14851153	0.023285275	0.12935148	0.009022706	0.08195266	0.21179655	0.2664567	0.00090143905	0.02474343	0.1654469	0.18551764	0.17403781	0.3178228	0.15706679999999998	0.2690838	0.08842243	0.21074149	0.04146362	0.23492756	0.26665520000000004	0.049760457	0.26899743	0.09569808	0.08684534	0.031574048	0.045688465	0.06500063	0.06735141	0.15685159	0.010119304	0.01781382	0.194076	0.31442836	0.19229503	0.22058985	0.08470859	0.07594587	0.18854094	0.23070975	0.12292877	0.20383815	0.09308174	0.118246734	0.07744975400000001	0.15727973	0.05681131	0.1399632	0.06729969400000001	0.019963488
2069	0.20092171	0.109824084	0.089799926	0.11879894	0.13891199999999998	0.5031613	0.11049107	0.07557141	0.050887413	0.13149729999999998	0.105641335	0.119975775	0.24321063	0.062127378	0.15754426	0.25795537	0.07576368	0.051364667999999995	0.29911822	0.17127983	0.19880384	0.10481696	0.0056635784	0.043390613	0.10452595	0.15658592	0.14082238	0.14975744	0.11944269999999998	0.11967999	0.07147016	0.028709237000000002	0.15869506	0.22628893	0.19928351	0.16661525	0.26377445	0.19774175	0.1287865	0.15196177	0.17126024	0.21315907	0.014542852	0.028960511	0.15139769	0.10003685	0.05371362	0.13781689	0.24570979
3853	0.042613387	0.0077607315000000005	0.08793463	0.13659546	0.009923743	0.21819408	0.0134936655	0.03724122	0.1915657	0.07490711	0.121775895	0.162731	0.05040244	0.29191512	0.10839003	0.18127875	0.15074077	0.03334944	0.037981637	0.005568806	0.17601362	0.11526441	0.031635462999999996	0.010080423	0.027743086	0.013737641	0.11105102	0.11613513	0.06420973	0.0041264555999999996	0.102306135	0.18330908	0.1532139	0.16500175	0.013774416999999999	0.032354362000000005	0.039420906	0.16717151	0.05567453	0.07515563	0.12298777	0.08469316	0.24132507	0.07115461	0.10222247	0.10315946	0.054611325	0.090358466	0.077495396
5307	0.08497149	0.0919059	0.20370531	0.21639372	0.008591602	0.17253721	0.10749904	0.033371896	0.065857425	0.08941039	0.07231306	0.07257599	0.12965359	0.13388532	0.12950003	0.14942813	0.006936569	0.022614006000000002	0.03267211	0.23894288	0.11096945400000001	0.2600397	0.07721387	0.10094049599999999	0.095341444	0.09536474	0.051210905999999994	0.2174001	0.087170765	0.04814911	0.0042017736	0.19088356	0.009163341	0.2579623	0.00012317114	0.20504004	0.15084487	0.17570038	0.009999905	0.052051275999999994	0.093150884	0.18202068	0.15347853	0.13804123	0.26482272	0.28076416	0.028765086000000002	0.09371804	0.045988105
3856	0.13307859	0.13510787	0.27473676	0.14729577	0.022916157000000003	0.11369663	0.103060625	0.07258504	0.08047317	0.07826614400000001	0.0416151	0.04823739	0.04477992	0.02588732	0.08906686	0.118625864	0.010403344	0.12285702	0.01030515	0.23772624	0.23004827	0.09324613	0.1130809	0.018918223999999997	0.11598843	0.04122496	0.055509485	0.07991122	0.016806763	0.052404117	0.04960025	0.061371744000000006	0.04074125	0.24096447	0.023141677000000003	0.2024796	0.10424649	0.06815205	0.06311682	0.022111022999999997	0.043424968	0.11625045	0.040913645	0.15649244	0.15674356	0.1248628	0.06560344	0.050733022	0.085500374
1954	0.07017224	0.044323824000000005	0.2623542	0.03412794	0.0061094263	0.059726823	0.089955196	0.15173636	0.07419755	0.14175929999999998	0.095481135	0.053019013	0.0016500795999999998	0.01855823	0.14983487	0.112111025	0.12179839599999999	0.008439224	0.047935202999999996	0.16786662	0.052489999999999995	0.14909059	0.18380857	0.027387152999999997	0.023267495	0.0009019347	0.11785823	0.18505493	0.08252526	0.047673642999999995	0.02696921	0.048470795	0.101952024	0.089313135	0.10817469	0.06906175	0.05232092	0.043523423	0.13809213	0.014115015	0.011468645	0.049782686	0.01939201	0.114583716	0.04160213	0.062413312	0.004679373499999999	0.021400206	0.026517209
3858	0.08826408	0.044632696	0.06762835	0.07461716	0.07979119	0.12424618	0.20418675	0.047871694000000006	0.068323724	0.22741660000000002	0.1095691	0.013888087	0.14343797	0.058512657999999995	0.16900694	0.12990883	0.062720485	0.030547569	0.11405651	0.08480996	0.23016475	0.07841877	0.097750284	0.11172172400000001	0.16678569	0.12331933	0.014115527	0.05368726	0.011244336	0.0014336117999999998	0.016257788999999998	0.09301095	0.002620805	0.20869318	0.03242344	0.13006409	0.13718632	0.21244663	0.13534407	0.05434603	0.093792364	0.007946445	0.08491856	0.030919781	0.13081796	0.06840210000000001	0.026803464	0.063322306	0.24992022
3859	0.0077803796	0.0044471268	0.12647834	0.067784734	0.012567603	0.017747523	0.15172659	0.112748906	0.05612152	0.07534988	0.36670431	0.023990837999999997	0.18433425	0.11771071	0.3469836	0.005199474	0.09638276	0.05573163	0.27712888	0.26498693	0.14113507	0.19912682	0.104113474	0.02825164	0.05230225	0.080172166	0.11766478400000001	0.20220435	0.27443278	0.10013239	0.14743932	0.22471754	0.26873794	0.25367564	0.21066767	0.30368809999999996	0.11819024	0.23650005	0.23853324	0.019679144	0.05713561	0.0007053714	0.27558357	0.28150332	0.13048883	0.13378984	0.12789543	0.09015858	0.09580709
5301	0.11122485	0.09689739	0.008379203	0.14188233	0.10954636	0.15533479	0.09423147	0.13899533	0.26007178	0.10755904	0.046934523	0.26791679999999995	0.15452233	0.23018831	0.05857245	0.04290572	0.19411832	0.051433545	0.04290481	0.014827986000000001	0.0023049747	0.17306992	0.020182975	0.13128111	0.09220536	0.2688796	0.22388597	0.007994505	0.029598087000000002	0.07196667	0.07861662	0.027397405	0.17842929999999999	0.018041462	0.10517205	0.033226	0.065154314	0.20657986	0.010337994	0.035009548	0.0067062937	0.18193811	0.13615120000000003	0.026820112000000004	0.09840478	0.10287613	0.21634665	0.023317012999999998	0.06951239
4817	0.011351284	0.053409174000000004	0.011226620500000001	0.18498185	0.0491824	0.16158852	0.042057215999999994	0.05639162	0.1336527	0.23050343	0.14758179	0.110775955	0.08473459	0.25226408	0.15412024	0.06308327	0.13782944	0.028178591	0.04142881	0.08334707	0.09689705	0.2590097	0.0677768	0.0414893	0.060557282999999996	0.041688032	0.033815067000000004	0.09196505	0.100314215	0.029770799	0.08373311	0.23768193	0.15717615	0.17745663	0.08321318	0.10364509	0.008408426	0.12611642	0.06494413	0.04143366	0.12409727	0.09865712	0.10096409	0.06776881	0.014785023000000001	0.111402616	0.050780088	0.01569301	0.02162011
4816	0.052595943	0.069665454	0.006003405	0.0846716	0.2111347	0.24922884	0.03208935	0.109624	0.20886198	0.16719139	0.20546979	0.19053546	0.1076518	0.13403420000000002	0.09791435	0.11833575	0.16173010000000002	0.03462697	0.22763850000000002	0.18641436	0.075146325	0.10061915	0.1161412	0.054955624	0.19893494	0.033897612	0.08097760400000001	0.04858392	0.055462763	0.114744455	0.17953177	0.12458187	0.20281886	0.12618247	0.11838089	0.116870955	0.15389568	0.17091951	0.1723668	0.18961692	0.01092617	0.07277347	0.15343076	0.09489991	0.004059173	0.019917782	0.14588803	0.14236598	0.13771027
4814	0.12719116	0.004104387	0.04612408	0.07015401	0.13699405	0.20404714	0.014836148	0.09492171	0.15062702	0.29106647	0.07961444599999999	0.023220854	0.037729982	0.00044518709999999997	0.10953452400000001	0.21726167	0.045461323	0.008304251	0.15255672	0.054117835999999996	0.291529	0.06676814	0.011333581	0.020118894	0.21071246	0.024407468999999998	0.063998505	0.049581192	0.048130784	0.027079577999999997	0.009609238	0.015292745	0.005152218	0.09965346	0.062770724	0.13691533	0.30842552	0.147223	0.24684288	0.18601389999999998	0.055101536	0.0019191531	0.08881088	0.04414899	0.086779416	0.061578814	0.0054369587	0.15553449	0.27928057
4812	0.01442517	0.09324281	0.042156197	0.03698781	0.020841148	0.22763647	0.015440935	0.14916664	0.19316289	0.20108964	0.056430638	0.10400132	0.04219658	0.045699685999999996	0.082909524	0.031694732999999996	0.05800269999999999	0.06871455	0.24429779	0.10203789	0.2414276	0.20187119	0.025851707999999998	0.07933454	0.17157298	0.09134848	0.06903132	0.0036974163	0.045675524	0.10092714	0.07421854	0.08026884	0.09554693	0.017490323999999998	0.075745605	0.20730808	0.1962701	0.07478499400000001	0.25789094	0.14912838	0.026715066000000003	0.08136189	0.14541735	0.017934084	0.019706847	0.10251862	0.017693361	0.027466292000000003	0.07551852
4811	0.13832855	0.07085232400000001	0.10825585	0.11936497	0.0049685882	0.10901159	0.11402838	0.043877244	0.08140202	0.14135970000000003	0.18594772	0.040023413	0.063236825	0.18288055	0.17588928	0.012728807	0.03241719	0.0102821365	0.14890355	0.16143120000000002	0.37900084	0.15917364	0.072935954	0.14406003	0.12462065	0.048291016	0.051420465	0.036361199999999996	0.12762892	0.011980727	0.045795687	0.21511684	0.18662724	0.2422034	0.028340652999999997	0.30419573	0.09314316	0.24366643	0.07489398	0.007873128	0.06541734	0.045316077999999996	0.13317472	0.09412726	0.1730521	0.14664494	0.0013037855	0.18302220000000002	0.12575525
4071	0.043361604000000005	0.08170371	0.07124391	0.117961645	0.08447248	0.05134523	0.0038188197999999996	0.029120747000000002	0.18545604	0.023847383	0.31869203	0.020755142	0.064021274	0.13780575	0.12916666	0.0268379	0.13268036	0.0028503183000000002	0.15667632	0.23691928	0.20342274	0.06624769999999999	0.12590736	0.029642597000000003	0.08649732	0.020328578	0.153085	0.17196766	0.10241524	0.14736839	0.19490765	0.182051	0.1698164	0.112021044	0.14600232	0.34345067	0.12113778	0.21931572	0.09927037	0.017399225	0.03665656	0.030194908	0.13890345	0.24034703	0.06151284	0.09653457	0.06572068	0.12896758	0.14882526
4070	0.13940549	0.15280974	0.057824004000000005	0.11389451	0.100169495	0.0882164	0.12754363	0.12095535	0.11687924	0.15790379	0.09645222	0.054324385	0.06897721	0.20463268	0.17772092	0.095372036	0.042397045	0.10504037	0.11027819	0.1570692	0.06006424	0.1779986	0.08189024	0.05143492	0.1782312	0.046965767	0.14627907	0.16090739	0.06269833400000001	0.046839255999999996	0.015022087	0.1289468	0.14035770000000003	0.011358805	0.034993418	0.13913023	0.10721147	0.11908975	0.08096013	0.025801312000000003	0.050076425	0.03374712	0.13712934	0.15516885	0.049954797999999995	0.041341405	0.17618808	0.09700567	0.013522682
5303	0.12289804	0.04562885	0.10095827	0.25529784	0.15186870000000002	0.2502957	0.09472157	0.014866737	0.18611613	0.26769677	0.08347231	0.103894316	0.14052711	0.15729845	0.08596344	0.049793872999999995	0.1342085	0.02552808	0.10054883	0.04801306	0.15230495	0.24573024	0.045978207	0.15432744	0.13329938	0.1784108	0.18559566	0.040750842999999995	0.0130910985	0.047635067	0.043809824000000004	0.047659412000000005	0.21847263	0.13199344	0.0636119	0.15496346	0.007794055	0.21799843	0.014348761000000002	0.19019288	0.015603502	0.12468707	0.06257146599999999	0.021482386000000003	0.0034201242999999997	0.16993673	0.10994866	0.14088836	0.022650525
2067	0.09930557	0.022820815	0.048734635	0.20931464	0.004234475	0.4876965999999999	0.08483915	0.050493408	0.107376575	0.13773164	0.06904382	0.18516302	0.26378185	0.13721696	0.16914761	0.13908954	0.11262901	0.05349929	0.20458134	0.21360436	0.008663307	0.29356885	0.092278406	0.020813622	0.09208973	0.078309074	0.08215168	0.04953805	0.023644783	0.11133586599999999	0.0128518855	0.09739803	0.15632176	0.18448976	0.10352687	0.095969975	0.16469434	0.10256607	0.17321378	0.10682331	0.09803593	0.09905839	0.08356164	0.04080511	0.047899097	0.021198112999999998	0.07471204	0.048978735	0.022143153
4496	0.21106675	0.25774288	0.008135019	0.031135306	0.13181478	0.06564055	0.09318085	0.29273877	0.13023391	0.009670772	0.124917276	0.16006899	0.04118102	0.2721547	0.040282983	0.03485561	0.21079270000000003	0.18048063	0.029023245	0.034877099999999994	0.12364747400000001	0.045397612999999996	0.13229708	0.12494441	0.119548306	0.09753789	0.28992540000000006	0.0127107855	0.07429379	0.13332537	0.18296410000000002	0.072742805	0.13310702	0.09223607	0.09590752	0.100371204	0.029795232999999997	0.2547484	0.056550626	0.11627867	0.10606878	0.18460938	0.11136336599999999	0.12346459	0.10264155	0.19313994	0.09560332	0.14543086	0.08177076
4495	0.14360297	0.16289946	0.043554045	0.1942411	0.038825776	0.25466233	0.14119156	0.1823336	0.01672349	0.06686503	0.17346609	0.10340232	0.15236664	0.3238659	0.16291769	0.12706655	0.022405082000000003	0.14858252	0.052446400000000004	0.1497207	0.0036608493	0.12448173	0.031910345	0.09176607	0.0032593093	0.12194374	0.1355791	0.12611362	0.09769313	0.037417144	0.11137646	0.17333242	0.16936855	0.116435215	0.10674533	0.10714849	0.0781037	0.15883172	0.071684256	0.027962743999999998	0.03408926	0.053815800000000004	0.056826256	0.14320637	0.038607452	0.16867563	0.13865282	0.13894928	0.034931662999999995
4494	0.21571943	0.07583789999999999	0.06312515	0.09297678	0.032905303	0.12803671	0.112282634	0.0892581	0.015286973999999998	0.024648886000000002	0.07380802	0.1733629	0.14488101	0.2966568	0.20008364	0.12409579	0.1591757	0.1502501	0.10161967	0.029483525	0.09048994	0.10355633	0.23090363	0.136535	0.03559289	0.059900172	0.06506287	0.1396479	0.16202049999999998	0.0338191	0.04953098	0.0757196	0.12506247	0.085908815	0.09247347	0.12808952	0.027746002999999998	0.1993317	0.11223855	0.01317855	0.055703573	0.12414163	0.0059185633	0.013826771000000002	0.064859964	0.18982868	0.052678786	0.06661403	0.13239717
6033	0.013359016000000001	0.040798888	0.17637372	0.15806231	0.009999681	0.14429979999999998	0.0732119	0.0739052	0.030972026	0.27842718	0.101161845	0.0041220635	0.1677837	0.08692932	0.22279277	0.09983356	0.04590939	0.083866976	0.19779779	0.2804348	0.11508982	0.2790546	0.11521852	0.0957848	0.07820074	0.099625096	0.026209975	0.13237621	0.17177454	0.08023747	0.093903735	0.150136	0.17661378	0.26625702	0.04540586	0.110996045	0.07893070599999999	0.17042841	0.04400436	0.010242278	0.075714104	0.09439275	0.04518026	0.01568232	0.15471898	0.054927178	0.068216234	0.04435637	0.047182217
4498	0.20428348	0.16216227	0.08373959	0.13263363	0.19405779	0.16318634	0.12157577	0.38374709999999995	0.23084459	0.017655373000000002	0.0715278	0.45324719999999996	0.15443729	0.35852212	0.0040297247	0.10242681	0.12887159	0.22200052	0.06254040400000001	0.006188511999999999	0.005785546999999999	0.033164013	0.14974296	0.24504738	0.11498898	0.23872824	0.3031153	0.029753726	0.0067446684	0.082605235	0.24014074	0.033776026	0.21305096	0.039365407000000005	0.15356074	0.043348342000000005	0.024640653	0.141348	0.03456749	0.07635751	0.10579300000000001	0.16024855	0.1289458	0.0027270596	0.08212234	0.13512683	0.28347114	0.09179169	0.06790371
4653	0.04592389	0.03131986	0.024512658	0.10286102	0.059849467	0.17751184	0.17179185	0.09195872	0.15358111	0.09147732	0.20805258	0.21098799	0.15952729	0.2541909	0.25582868	0.08736089	0.03263265	0.04783614	0.3326906	0.14866646	0.016885651	0.19216882	0.044726543	0.11629919999999999	0.13577051	0.079643376	0.24726453	0.07826701	0.20356867	0.10081639	0.052602798	0.16444789	0.27259716	0.020201448	0.11542360000000002	0.10065241	0.09258709	0.26990277	0.2561419	0.13030463	0.042826615	0.07802117	0.21610926	0.10240139	0.053458624	0.03526905	0.20941618	0.10293488	0.006564374499999999
4654	0.06895891	0.10552791	0.008545015999999999	0.05434274	0.105443135	0.20087939999999999	0.15928558	0.017511684	0.10761219	0.001667806	0.1870057	0.15267205	0.15340787	0.1622689	0.2360422	0.12683907	0.04262109	0.057730492	0.3707835	0.19782999	0.10785994	0.22302115	0.093833655	0.040420555	0.024422877000000003	0.067674	0.119877264	0.11811596	0.24718466	0.104341865	0.08128512	0.13827915	0.24478033	0.0608572	0.09882130000000001	0.070516266	0.15828459	0.14874676	0.3843202	0.19545375	0.0013228697	0.038123973	0.17195976	0.13434726	0.08198535400000001	0.028166484	0.11629034	0.08729557	0.052370545
4657	0.08362079	0.08114201	0.08286827	0.07450229	0.03533256	0.03915552	0.004648665	0.027355937	0.10845922	0.04647132	0.033828937	0.16251495	0.008550222	0.042082585	0.02815627	0.002317693	0.099021435	0.0761735	0.023383637999999998	0.008015942	0.10004532	0.13248964	0.038627334	0.083759576	0.1513486	0.11841901	0.08609724	0.041222878	0.10343824	0.03389025	0.04047036	0.004621514	0.04481653	0.12375796	0.08187968	0.07701483	0.022731757000000002	0.04501116	0.056662872	0.04334303	0.2000821	0.03724329	0.17612638	0.05626959	0.029778115	0.055049833	0.027087329	0.12993866	0.005191285
4656	0.09788048	0.072415456	0.019370276000000002	0.027861197	0.14231151	0.13501287	0.16738614	0.099748306	0.14332531	0.04707178	0.22896099	0.26446027	0.14765114	0.26418853	0.13214286	0.0009753136	0.03750581	0.12642807	0.24727981	0.08824013	0.08758878	0.050177797999999996	0.014248616	0.013393813999999999	0.0038603386	0.020586856	0.21777996	0.2268509	0.23844528	0.13889128	0.21879216	0.11836872	0.27720705	0.035205495	0.26771890000000004	0.017108533999999998	0.010084059	0.24235487	0.22853391	0.02443428	0.055469394000000005	0.007495086	0.2874058	0.17692202	0.017570827	0.04734243	0.22923194	0.054543555	0.08881949
5700	0.030400906000000002	0.031480826	0.23978052	0.24786289	0.052164916	0.010164295	0.24463621	0.054653607	0.0056491713	0.14600214	0.31163174	0.031280816	0.20107156	0.14058504	0.3404203	0.017349483	0.017600339	0.026289385	0.11577576	0.17922613	0.13485894	0.26713875	0.05133523	0.14120322	0.019607099	0.2514071	0.014751637	0.090283036	0.19964704	0.044960793	0.023439567999999997	0.21519831	0.20732558	0.24607481	0.10402243	0.083759665	0.05129887	0.18558954	0.14345393	0.21689872	0.07044834	0.01677858	0.17879312	0.19629449	0.16816795	0.19150496	0.25948116	0.103426985	0.036299177
5702	0.09794810400000001	0.16607498	0.17830592	0.014847623999999999	0.11278992	0.027897863	0.02741114	0.03143124	0.28554457	0.050947458	0.07194051	0.070458874	0.09138073	0.116350055	0.13832818	0.041176915	0.13067219	0.03126623	0.02284719	0.34390727	0.22645442	0.08815988	0.11703622	0.03753983	0.05955396	0.12427528	0.023390241000000003	0.076237895	0.033938386	0.15475229999999998	0.18784872	0.056163322	0.14328584	0.28560024	0.17067152	0.36380035	0.06273349	0.099724144	0.051100016	0.051434506	0.045660532999999996	0.08730551	0.06577663	0.20227516	0.05900816	0.15684679	0.14267149999999998	0.024701392000000003	0.07018618
5704	0.030030835	0.15291016	0.04883847400000001	0.07365921	0.087365866	0.16284662	0.089311436	0.09935674	0.11735421	0.07260906	0.08485919	0.12260639	0.03904013	0.024605136	0.028838617999999996	0.12311868	0.0069915727	0.10287714	0.17292446	0.08783425	0.11901044	0.16450901	0.18837571	0.07727173	0.030283413999999998	0.053813607	0.18463494	0.020321053999999998	0.012235926999999999	0.0095201	0.09647149	0.028108552000000002	0.20498401	0.028140936000000002	0.12181684400000001	0.20799753	0.09073655	0.012201561999999999	0.20711118	0.1234698	0.0052522374	0.05502768	0.177321	0.11242312	0.018582147	0.09056439999999999	0.19143449	0.061566699999999995	0.049540244000000004
2141	0.12322974	0.05430989	0.14915168	0.06560594	0.18073177	0.009247743499999999	0.14585385	0.061875694	0.15063067	0.27181274	0.15418383	0.009105209	0.048320617999999996	0.07394659	0.26927873	0.15737334	0.17501852	0.015101058	0.060062952	0.13692075	0.059323188	0.17778386	0.008760196999999999	0.04400918	0.22547518	0.017532251999999998	0.013519646000000001	0.17264007	0.188335	0.088061035	0.099384174	0.2361223	0.004838844	0.11062839999999999	0.08886553	0.1695014	0.2470784	0.12187282	0.28454655	0.19997206	0.18533799	0.016686391000000002	0.15092066	0.35920507	0.1657128	0.077631034	0.15223548	0.07929066	0.11950657
3927	0.16447550000000002	0.21562155	0.01242777	0.19749646	0.10977761	0.21008912	0.029129807	0.08638218	0.27130383	0.10324165	0.12400621	0.25989118	0.18677936	0.35264477	0.19653663	0.03609763	0.124596804	0.07525575	0.23666911	0.251109	0.046488434	0.20899768	0.038774766	0.13148433	0.045510583	0.11271389	0.18938148	0.11493196	0.13680989999999998	0.13966766	0.23411418	0.13009214	0.34259509999999993	0.18602829999999998	0.26315242	0.18023589	0.078907534	0.20498839	0.088652596	0.015447635	0.102246836	0.016544245	0.28956329999999997	0.14453326	0.01141822	0.11004541	0.11076195	0.14048542	0.041133787000000005
2140	0.031066794	0.11714744	0.097360104	0.19417393	0.11776461	0.09707776	0.05197715	0.13505754	0.15660496	0.17236726	0.13827142	0.018136898000000002	0.0142883845	0.1343779	0.24542168	0.10951616	0.26991746	0.006466723000000001	0.060455895999999995	0.047911733	0.005252003000000001	0.12342910000000001	0.056844912000000004	0.19397642	0.15004268	0.24906823	0.16476868	0.03994733	0.116365224	0.1828326	0.12052879	0.04182958	0.062091025999999994	0.046795353	0.06229388	0.10176921	0.10746606	0.19260177	0.108609	0.22970101	0.25142932	0.009618327	0.12253703	0.28228600000000004	0.073023975	0.23838827	0.1937682	0.31393486	0.106584385
3921	0.2501685	0.20788282	0.15983215	0.08165771	0.066691235	0.042966875999999994	0.021860044	0.13799216	0.12944373	0.08139616	0.066889256	0.3037724	0.14422426	0.25965744	0.048989393	0.040538922000000005	0.008451583	0.13124007	0.0021326286	0.11194338	0.008013206	0.14136970000000001	0.026647901	0.131692	0.032650724	0.024768801	0.07717234	0.030161527999999996	0.02470902	0.035903987000000005	0.13003856	0.06313581	0.26831263	0.17291734	0.14991257	0.029720757	0.051135123	0.010935991	0.045747563	0.0352282	0.06136942	0.2459363	0.19390501	0.00856176	0.047466416	0.21032767	0.11903179400000001	0.01875	0.0666216
4257	0.110908605	0.15601179	0.13368735	0.031358252999999996	0.15017160000000002	0.061649494000000006	0.019276144	0.06460944	0.08009808	0.10060928	0.2306038	0.07978769	0.0034213495	0.17818049	0.18138532	0.0747498	0.026360385	0.13136846	0.10985131599999999	0.05348233	0.044125505	0.14568175	0.16444129	0.020025551000000003	0.12674105	0.025847545	0.21211256	0.09930541	0.14415239999999999	0.114131205	0.19344057	0.15817778	0.16644089999999997	0.057604595999999994	0.124287486	0.06032046	0.01687424	0.15953681	0.07465193	0.14274557	0.0055330493000000005	0.044948608	0.11599022	0.17248467	0.07151498	0.07113254	0.22495276	0.14030734	0.018134166
4256	0.08724168	0.033776715	0.0500561	0.010232246	0.1064132	0.1593121	0.014351763	0.09874304	0.1766588	0.06433478	0.11273761	0.21915196	0.03613613	0.36408362	0.18626302	0.06710008	0.023261637999999998	0.073498964	0.09322676	0.15926024	0.10417897	0.19635701	0.119157426	0.04847611	0.11040872	0.033120736	0.11319291599999999	0.10527815	0.03122405	0.057238683	0.049300199999999995	0.24820243	0.17820427	0.028177332000000003	0.19257906	0.06111099	0.013930665	0.078114435	0.07222272	0.105486795	0.044461817	0.16305515	0.061445355	0.19002897	0.049399797	0.01686814	0.26434967	0.032418396	0.060569726
4250	0.098936334	0.15349683	0.018330318999999998	0.05015719	0.06522781400000001	0.081362724	0.028066657000000002	0.089903355	0.19316027	0.04827208	0.1623331	0.057130966	0.045815684	0.12336767	0.17840983	0.09727973	0.118865095	0.11444877	0.17211549	0.23438208	0.13746662	0.102386884	0.15797181	0.14049426	0.00719539	0.011491201000000001	0.10336685	0.04640636	0.06433027	0.08844838	0.07696313	0.28955156	0.20758544	0.058016293	0.13510925	0.30615965	0.09888236	0.07847077	0.08425273	0.08986401599999999	0.0024412386	0.057461113	0.20191424	0.25375235	0.03318677	0.049619064000000004	0.04356452	0.076899245	0.11635538
2410	0.18485378	0.03224863	0.017622273	0.09230171	0.062131975	0.13024507	0.08089013	0.037607823	0.096162654	0.22947456	0.02226828	0.10006441	0.08234694599999999	0.04901459	0.029763851	0.17242222	0.06314453	0.0038997090000000003	0.14226346	0.13017766	0.091469705	0.050091334	0.090056494	0.09174055	0.112590805	0.054757855999999994	0.027541755	0.04761345	0.028895376	0.0262514	0.07186282	0.005230155	0.06277872599999999	0.044756554000000004	0.09777831	0.07853628	0.1283692	0.085616976	0.10978055	0.017635278	0.13081500000000001	0.07982875	0.051445633	0.03516577	0.02768761	0.10654271	0.0035097840999999998	0.007384949399999999	0.11403476
968	0.010615986	0.025832338	0.30938733	0.1876844	0.07809999599999999	0.1642164	0.1638312	0.12982245	0.04677337	0.1355846	0.13870934	0.08832263	0.26193166	0.09893969	0.31548828	0.06604199999999999	0.009649467	0.08884458	0.25070970000000004	0.22227636	0.0063656727	0.36344022	0.15626407	0.13826577	0.025389016	0.11023379999999999	0.059909715999999995	0.10222539	0.1468555	0.06986254	0.059015427	0.21429083	0.21558726	0.34849915	0.13214432	0.24887599	0.11360542	0.21829250000000003	0.119215995	0.14098766	0.055427052000000004	0.05674892	0.020694174	0.22006512	0.12004027	0.22072053	0.011154206000000002	0.033291932	0.03314744
969	0.0014165342000000002	0.07833781	0.006080431	0.118904024	0.08490275	0.04892062	0.22942364	0.0038252734000000003	0.11987123	0.07331852	0.042036622999999995	0.056146077999999995	0.064705685	0.20426364	0.13223419	0.12888464	0.16099021	0.004166465	0.025988087000000003	0.13862705	0.09664389999999999	0.13812985	0.12166361	0.07364826	0.089951225	0.15149094	0.18590446	0.07696165	0.052862599999999996	0.08432726	0.023311121	0.15711570000000002	0.10125628	0.020946356	0.028035752	0.12806007	0.05893536	0.14980485	0.02967695	0.042338297000000004	0.22462113	0.07037668	0.20023993	0.24616614	0.014633786000000001	0.23650660000000004	0.30917275	0.15769902	0.048373282000000004
5458	0.0020849216	0.075390145	0.23293394	0.08302760000000001	0.0027655433	0.09651412	0.18566024	0.059561625	0.04305502	0.14468643	0.100659624	0.1258432	0.011856516000000001	0.073124975	0.07527239	0.061032247000000005	0.22871254	0.009733341999999999	0.08834201	0.09569077	0.21600354	0.0043606274	0.26988298	0.027495172000000002	0.17489052	0.27863848	0.05235064	0.05819443	0.03275503	0.05381185	0.0041634813	0.06562175599999999	0.018956898	0.15839274	0.038807347	0.2707941	0.0069851769999999995	0.07076895	0.03760792	0.025062942999999997	0.005569095	0.05716603	0.13492349	0.18253176	0.056496832999999996	0.10104926	0.14472048	0.09210281	0.15501991
2145	0.056263745	0.02165728	0.14806660000000002	0.21838023	0.0014400971	0.011349172	0.19282828	0.065577455	0.024623577999999997	0.18149725	0.15039167	0.1307087	0.027707161	0.002643017	0.24392742	0.120942906	0.09510253	0.08293913	0.09886137	0.07888713	0.06416952599999999	0.26910353	0.08543806	0.041067537	0.008017541999999999	0.22903281	0.030634476	0.12406110000000001	0.17719007	0.062385872	0.02500379	0.069922544	0.001401226	0.10011639	0.045231834000000005	0.038366176	0.10324809	0.117391855	0.25780112	0.26472917	0.035910606	0.07093698	0.1317004	0.22275132	0.037434917000000005	0.09034712	0.08517262	0.102473415	0.07929577
3708	0.10510009	0.06243908	0.12796092	0.063857846	0.23916097	0.013495006	0.027807517	0.06854764	0.009846241	0.07085637	0.15051548	0.024163086	0.049592867	0.01874584	0.053313356	0.09457364	0.025608212	0.027188245	0.09871616	0.04713948	0.142253	0.07441689	0.20297185	0.09618977	0.017346567	0.0008771642999999999	0.020296019	0.052463286	0.13817209	0.15802269	0.24577105	0.22468682	0.17878494	0.1451292	0.11938916	0.13183627	0.20987155	0.046622287000000005	0.12998869	0.09633835	0.19662449999999998	0.117147855	0.12985402	0.14676568	0.24167815	0.1329453	0.024748037	0.20427425	0.22778448
3706	0.045681585	0.013537064	0.2681409	0.08056569999999999	0.10941396	0.13603161	0.1795559	0.068907306	0.037252765	0.15055835	0.117402405	0.02112623	0.22970134	0.031362053	0.20308699	0.11315079	0.083221205	0.058627125	0.05847214	0.10539177	0.0007505324000000001	0.22095248	0.13960794	0.094182104	0.11003794	0.12442755	0.06392341	0.012102718	0.0219739	0.030245334	0.08519499	0.21937665	0.13284284	0.3646109	0.18329702	0.123138174	0.07441811	0.10199387	0.08896582	0.19792823	0.110268004	0.0035957093	0.0022177882	0.08770634	0.1463243	0.101897486	0.050329898	0.001693544	0.09643994
3704	0.0005816771	0.12759596	0.13829982	0.20532304	0.024409646	0.07872904	0.04447166	0.24090016	0.07710953	0.0037177869	0.06399145	0.07863663	0.15640410000000002	0.08796966	0.021890293999999998	0.020012099999999998	0.067734666	0.060591117	0.0026839971999999997	0.012668347	0.0053275013	0.11063327	0.27766609999999997	0.10283782	0.016148966	0.22400388	0.031030633999999998	0.10387601	0.1758843	0.015447200000000001	0.021043207	0.0046629375	0.08872632	0.1476394	0.008097063	0.041425633999999996	0.11066037	0.04373401	0.13292387	0.016234468999999998	0.025654227999999998	0.052735105	0.08005023	0.02433504	0.14293744	0.0074004959999999995	0.1467855	0.008098421	0.05501174
2144	0.11920443	0.096420094	0.0058477605	0.20423865	0.05194681	0.041608132	0.09881838	0.03152719	0.0065695588	0.24590534	0.24783257	0.00082007516	0.08965483	0.28042829999999996	0.23311162	0.045155857	0.08615014	0.038296726	0.013117261000000002	0.073469184	0.108096905	0.24535693	0.06351023	0.13901702	0.15029505	0.097000584	0.21225995	0.12380694	0.17714539	0.014807194499999999	0.051101185	0.20759329	0.14446849	0.1567926	0.0166152	0.010385856	0.021938166000000002	0.2992003	0.09050214	0.049480624	0.11569753	0.109782785	0.079223454	0.082463205	0.09033123	0.16673428	0.16213635	0.19515629999999998	0.056297623
3702	0.03772106	0.06211041	0.10003048	0.2878847	0.07973958	0.1797319	0.09690556	0.0018451083	0.040781654	0.10792305	0.08450878	0.029646356000000002	0.15851042	0.16151015	0.2003868	0.12671396	0.06380689	0.072275035	0.15380205	0.114803925	0.044765517000000005	0.27725959999999994	0.05600603	0.027268466	0.049103535999999996	0.13165297	0.051671024	0.038854177999999996	0.035400357	0.041981168	0.0875102	0.17051229	0.10734031	0.21031894	0.015330087	0.016107678	0.0010030065	0.10088613	0.036353803999999997	0.016695004	0.10473794	0.07157432	0.2585826	0.009932271999999999	0.018639699	0.13628510000000002	0.01439397	0.07789532	0.008693183
3703	0.03972354	0.060213294	0.06765374	0.117525265	0.19347663	0.11027889	0.04860082	0.2380933	0.123544216	0.0052632773	0.014955826	0.147876	0.089080065	0.08975702	0.08969019	0.12422618	0.14954979999999998	0.008368046	0.11230244	0.059601642	0.046302956	0.09782718	0.35186353	0.07091736	0.10930046	0.16069041	0.050345212	0.042173743	0.015701361	0.17385857	0.11896089	0.0491483	0.11253497	0.046141863	0.022483516000000002	0.09041107	0.11619844	0.0022012468	0.09734415	0.1053327	0.011193775	0.020710764	0.08401742	0.091625005	0.0013918225	0.06867234400000001	0.26841342	0.1333936	0.098124415
3700	0.13979988	0.034561444	0.28856376	0.21919683	0.16260022	0.22643259	0.17213374	0.04468295	0.1143011	0.27559084	0.17577541	0.034005623	0.3058219	0.069693536	0.32964057	0.19984213	0.1725546	0.114950895	0.25279725	0.23398224	0.038934946	0.30515912	0.17014724	0.24230412	0.21507251	0.05901249	0.0058686044	0.13714278	0.26067555	0.047335677	0.009214639	0.21235365	0.22147635	0.22863954	0.14386335	0.14220224	0.2680123	0.1632329	0.26370713	0.2704356	0.053979005999999996	0.07132016	0.08909358	0.10706842	0.29497647	0.16566744	0.0018524079999999998	0.17909288	0.05503070400000001
967	0.08580446	0.06009733	0.11976628	0.1671463	0.09441757	0.014264415	0.126797	0.11357685	0.17879042	0.059201114000000006	0.19579329	0.110229634	0.11082137	0.19932179	0.15748101	0.00803576	0.23906907	0.02502841	0.122995414	0.12661427	0.10487753	0.14417544	0.11614923	0.16724499	0.05831175	0.31082743	0.11885208	0.03592539	0.035026446	0.27618614	0.25696015	0.15791386	0.28910264	0.17035979	0.03228864	0.10747853	0.038837075	0.21223721	0.0215202	0.070961356	0.19242042	0.045211438	0.31852755	0.1052285	0.08499876	0.23196182	0.11682324	0.25485134	0.118617125
1179	0.11880909	0.085451715	0.03993962	0.2724276	0.08755125	0.2719917	0.17062718	0.12279199	0.16513367	0.12847865	0.14283666	0.20718072	0.3547052	0.38876295	0.19033203	0.06745544	0.117178634	0.025497017	0.13154820000000003	0.16065232	0.12212081	0.24735178	0.0702475	0.12518394	0.17620388	0.18519136	0.14405617	0.00548956	0.07304981	0.10483875	0.14757559	0.34580803	0.27055657	0.21833964	0.13973379	0.1262834	0.009253164	0.2840704	0.055613897999999995	0.032099098	0.112555936	0.032666272999999996	0.20022051	0.1725355	0.07614158	0.28677675	0.16273165	0.14878740000000001	0.0933137
4738	0.1859808	0.17178085	0.0029764929999999998	0.108997926	0.012481855	0.26599634	0.11550483	0.070750386	0.15118578	0.036321357	0.0084420275	0.24030721	0.083479315	0.15356848	0.026975945	0.07427139599999999	0.012349519	0.17587517	0.08566307	0.069419935	0.11126193	0.09408438	0.011292261999999999	0.13308275	0.10505432	0.026815925	0.18257827	0.048550635999999994	0.06407457	0.040468965	0.14093886	0.027557257999999998	0.08233644	0.02850925	0.17815895	0.04865979	0.01432672	0.008488508	0.011361079	0.011401169	0.12378836	0.1837841	0.117784195	0.013252769	0.056527033	0.10649794	0.029917479	0.0030007302	0.06392306
1230	0.08199562	0.16564953	0.116126955	0.15716155	0.0010150094	0.008479848	0.1482253	0.004202223	0.044717394	0.042947315	0.23188466	0.038618438	0.10982721	0.16252197	0.20543089999999997	0.03437647	0.09979004	0.03054212	0.083657965	0.0030552584	0.046039555	0.22530329999999998	0.080834225	0.21992248	0.025214272000000003	0.054618005	0.03391631	0.059825152	0.22725643	0.13072559	0.15749471	0.28581908	0.09433585400000001	0.17637396	0.19913712	0.12781572	0.009114312	0.19210188	0.08809775	0.1398961	0.033708222	0.008600889	0.064900815	0.14270668	0.2016894	0.19666064	0.011574371000000002	0.057403712999999995	0.10300679
671	0.056820877	0.10964662	0.13766631	0.15052693	0.025642289	0.12481359	0.04853302	0.08060762	0.034343466	0.031877927	0.35467032	0.15261011	0.17288643	0.27544042	0.26125342	0.0015575215	0.13274217	0.11825834	0.1682499	0.14898562	0.18118706	0.12219014	0.09823164	0.007628495999999999	0.10850339999999999	0.108068466	0.011016868	0.16175248	0.16554043	0.16136031	0.19155875	0.24489266	0.32106840000000003	0.123000085	0.20509534	0.16498673	0.022884464	0.16754529	0.048510145	0.14946629	0.08371735	0.05836779	0.25810456	0.17784746	0.018871132	0.1535194	0.2635818	0.15205967	0.0038682030999999998
5525	0.019719958	0.04509891	0.1890197	0.15712017	0.06199427	0.21975042	0.0987591	0.09942567	0.02733314	0.08099255	0.25909245	0.07633278	0.21508345	0.1617003	0.23593792	0.08034517599999999	0.04893336400000001	0.057932183	0.19076166	0.18002877	0.012981962	0.25676686	0.12105001	0.08666660000000001	0.06129325	0.1671477	0.047924068	0.21165949	0.11719021	0.14639835	0.06842603	0.25015783	0.31404936	0.13238132	0.17844085	0.20590001	0.09598739999999999	0.09312625	0.15547983	0.17345172	0.111556634	0.020748254	0.07891114	0.17385751	0.05643483	0.018157788	0.17234560000000002	0.05286786	0.038910728
1908	0.14461888	0.007687197	0.1624406	0.07835449	0.16950735	0.33214587	0.007333485	0.23266879	0.19278136	0.054521553	0.02464275	0.17145404	0.11085047	0.0075514334999999995	0.0076951105	0.30133224	0.062753625	0.047665484	0.13563287	0.15082328	0.052262135	0.008698362	0.1477249	0.026013222000000003	0.13219117	0.12149509	0.12425197	0.11242517	0.018809598	0.06820711	0.16532081	0.06567973	0.096996024	0.10999813	0.13392438	0.06793762	0.22639686	0.027539816	0.08921063	0.051500127	0.0728643	0.26508909999999997	0.021655467999999997	0.08510414	0.0124652125	0.010686983999999998	0.07050648	0.13908078	0.23179446
1178	0.23363638	0.10674658	0.014343771000000002	0.13396567	0.07715693	0.24074821	0.11481456	0.00025162473	0.27180246	0.13043627	0.20571208	0.19787502	0.26264364	0.31677836	0.12348454	0.09337127	0.11977585	0.058463775	0.099407405	0.24621388	0.27211887	0.13310754	0.11368365	0.0326777	0.20244642	0.12918192	0.09387058	0.076784045	0.035698406	0.13178679999999998	0.18806462	0.26483983	0.30771673	0.16732238	0.18230811	0.23615827	0.007768718000000001	0.28387046	0.014251699999999999	0.06733581	0.11444297	0.030880812999999997	0.21382138	0.15398946	0.050786164	0.24046279999999998	0.16447987	0.15896566	0.09430283
3638	0.23540086	0.016874552	0.04753104	0.0629175	0.24687281	0.1549652	0.059293635	0.1667192	0.19687822	0.15846765	0.20738152	0.20607594	0.18101178	0.2976107	0.14083295	0.032332566	0.11935458	0.008607283	0.12047368	0.08000964	0.12484158	0.07133092	0.17054713	0.20960441	0.23450717	0.042247552	0.03855174	0.06049349999999999	0.07912911	0.1360831	0.23432842	0.26357836	0.16550899	0.11749339	0.21484852	0.010458637	0.08101157	0.19222575	0.06469716	0.09372795	0.12740847	0.06754114	0.13514653	0.13545051	0.12474333	0.11234503	0.17152019	0.11111406	0.07715486
3639	0.18661174	0.10074453	0.047100887	0.24189088	0.05937891	0.05394105	0.014570028	0.074024856	0.07163368	0.0753824	0.23101321	0.010058995	0.1461941	0.26686013	0.19285294	0.117867365	0.15365571	0.0019432157000000001	0.036231633	0.01422512	0.15738153	0.09371983	0.0929606	0.21474081	0.04915334	0.20132333	0.0788677	0.017747348	0.04256056	0.08228013	0.15353529999999999	0.26628405	0.14920095	0.27358663	0.22405851	0.03573931	0.10512723	0.17107369	0.087479204	0.10176672	0.23845613	0.05451879	0.11674082	0.10464781	0.10616919400000001	0.243981	0.11612034	0.14955795	9.119138000000001e-05
3633	0.033803165	0.01114716	0.06082997	0.13153674	0.10325298	0.068436466	0.13024512	0.049210764000000004	0.009205433	0.13459549999999998	0.19044521	0.016752634	0.14434302	0.107562326	0.17141901	0.028524272000000003	0.051615052	0.042310994000000005	0.15261832	0.072028175	0.013741535	0.35174477	0.054412722999999996	0.09836257	0.03184141	0.0015411098000000002	0.065129794	0.019167032	0.23335809	0.009595386	0.08492805	0.29456556	0.1379062	0.15806099999999998	0.12265528	0.031068116	0.05143363	0.158707	0.23655334	0.16705307	0.03914234	0.027072267999999997	0.22637089999999999	0.15748441	0.18040186	0.027200982000000002	0.015061551999999999	0.010192207	0.010749133000000001
3630	0.071721435	0.047906548	0.013969688000000001	0.17137684	0.042436123	0.25446293	0.07224554	0.007613789300000001	0.13211781	0.1530687	0.15031998	0.17474793	0.22562462	0.22844635	0.27176303	0.027150199	0.112604484	0.08402224	0.28956413	0.116189115	0.140684	0.26859307	0.04384359	0.1257613	0.084029034	0.118234724	0.027612364	0.08063726	0.062105577	0.017911289	0.08263804	0.14911598	0.21977681	0.20860887	0.14371032	0.092758566	0.08177923	0.16540825	0.119237185	0.10339217	0.023092221	0.07906225	0.23391289999999998	0.051696267000000004	0.058328584	0.027353147	0.089603305	0.063367516	0.009502248000000001
3631	0.042347603	0.039305533999999996	0.02989674	0.22199018	0.20151198	0.22674120000000003	0.18981017	0.12265448	0.037986483	0.13319987	0.21034974	0.08112401	0.07812074	0.17657113	0.16712686	0.14508426	0.11985189	0.011966727	0.10274483	0.010094242	0.020358186	0.31985658	0.028725142000000002	0.09265965	0.18579559	0.19067293	0.078204915	0.0010302011	0.15278187	0.04383881	0.08215612	0.21293125	0.08680973	0.016420511999999998	0.039294217	0.07872586	0.1490156	0.108545214	0.3098106	0.2991364	0.12933752	0.04931014400000001	0.1326361	0.10151838	0.02750764	0.010023615	0.14367229	0.24531746	0.07657787
3636	0.1509625	0.026635497999999997	0.076054715	0.03160988	0.19002154	0.11871916	0.18653205	0.09108763	0.023205403	0.18639086	0.1477888	0.056245044	0.16534839999999998	0.024273753	0.14908138	0.17510208	0.019736918	0.059515998	0.14664672	0.11569209400000001	0.0661952	0.2601505	0.23967579	0.08389309	0.20701803	0.019580953	0.077210605	0.07673384	0.19022024	0.024679113	0.012802375	0.07528908599999999	0.09058823	0.07189402	0.055150695	0.018330675	0.19275917	0.20557168	0.36236373	0.14245489	0.012302763000000001	0.052187968	0.09563945	0.10653901	0.082926065	0.049666326	0.0032664137	0.03830877	0.031789247
3637	0.11638222	0.056995742	0.122057565	0.14113283	0.07765417	0.055958178	0.11923656	0.030044146	0.0119876545	0.18361071	0.19317216	0.05990962	0.13796763	0.11489738	0.29735994	0.01019696	0.09820555	0.16261935	0.08707267	0.21085703	0.058471072	0.3523673	0.051918596	0.17032373	0.09287698	0.029937013999999998	0.023685189	0.0815043	0.17362048	0.0040724366	0.032810546	0.36278540000000004	0.15545548	0.26284778	0.14970843	0.18944362	0.11154669	0.1491853	0.14478761	0.08299035	0.033400953	0.105371535	0.054805752	0.19065484	0.15696353	0.075125694	0.024356265	0.09900573	0.0115018375
3634	0.026142497	0.11816855	0.056001253	0.21129389999999998	0.014875687	0.27845713	0.018185051	0.056486677	0.060641192000000003	0.13113673	0.09890058	0.039657927999999995	0.17180765	0.24909942	0.22465976	0.00806374	0.034661286	0.053202335	0.16846862	0.10655844	0.08091442	0.4054417	0.09531355	0.06558233	0.07600818599999999	0.029246459	0.028449758999999998	0.016846398000000002	0.13408062	0.049533553	0.03152404	0.30951685	0.09735996	0.17684725	0.09644446	0.065350935	0.09145187	0.1259816	0.18314527	0.21412995	0.037518505	0.07728025	0.11525742	0.124028794	0.089240655	0.10480932	0.07849227	0.07914114	0.051512605999999996
3635	0.07021935	0.019181905	0.08859679	0.2568667	0.05787506	0.18600214	0.11437038	0.02754644	0.1421775	0.17545379999999997	0.1053944	0.07797164	0.10879874	0.084731475	0.30697453	0.16683906	0.045860755999999996	0.12524758	0.23080407	0.035698406	0.097046986	0.39023364	0.17401284	0.17688406	0.04847994	0.10425307	0.10484274	0.0040476993	0.24635726	0.0007581385000000001	0.027872916	0.19325733	0.07914636	0.08580208	0.10738996	0.023504235	0.24140301	0.11948797	0.33538815	0.22375903	0.044739123	0.16939928	0.08347687	0.14516097	0.10131916	0.07876137	0.047832713	0.23344675	0.10336085
814	0.06392774	0.04529944	0.11187932	0.10469287	0.12428613	0.03551469	0.11437939	0.18640489999999998	0.16538322	0.05937919999999999	0.17015829999999998	0.22368616	0.038960576000000004	0.20730191	0.0018331617999999999	0.08170484	0.13116783	0.10571261	0.032081995	0.08614732	0.07595886	0.039276812	0.14991924	0.0038418035999999997	0.21753034	0.1688677	0.35298932	0.051324144	0.038024526	0.002771602	0.12244118	0.007024583399999999	0.14229819	0.008413061500000001	0.031273518	0.09549901	0.08386437599999999	0.08220233	0.08903901	0.032134876	0.009534206	0.105747916	0.26677567	0.050877538	0.10265255	0.0270776	0.25853872	0.09482137	0.21368769
815	0.10810135	0.11834149	0.09042829	0.100135	0.061327322999999996	0.1979618	0.24248227	0.041514304	0.065384544	0.035317846	0.17880751	0.06300334	0.34628493	0.15569715	0.2714572	0.1080558	0.10844458	0.0011185027	0.27283454	0.05286786	0.0780535	0.24957240000000003	0.13005625	0.21849549	0.042601243	0.16124829999999998	0.2499631	0.08195331	0.16965175	0.07055721	0.054940388	0.12277571	0.20070861	0.26850300000000005	0.18703303	0.10696489999999999	0.09062642	0.24281362	0.15872122	0.18736905	0.0941385	0.031328708	0.059514165	0.11030236	0.16567844	0.1852881	0.10762650000000001	0.04001338	0.039842375
816	0.1721355	0.19003442	0.009898487	0.20482543	0.10289616	0.13232896	0.20678952	0.105329916	0.049471095	0.15508172	0.19859794	0.13582411	0.24295495	0.24665138	0.2256138	0.023884758	0.16607377	0.057417817	0.15426126	0.03299096	0.13772732	0.1673621	0.05526905	0.2828025	0.11086907	0.28684953	0.312877	0.06522456	0.18398684	0.025341606000000003	0.1612138	0.13048916	0.19444348	0.25476015	0.16330238	0.03401678	0.07327901	0.38831642	0.0038192621000000004	0.08211711	0.097403176	0.02973674	0.2877022	0.078268915	0.04290267	0.28806028	0.19830695	0.09981999	0.07190235
817	0.08427587	0.022231549	0.104335964	0.064284675	0.021564412999999998	0.024551777	0.13975039	0.07726745	0.02622677	0.13959402	0.16401832	0.10476818	0.045360617	0.16632584	0.066418335	0.039540656	0.013380906000000001	0.017054139	0.08831808	0.038217645	0.28275543	0.046460207999999996	0.00026036472999999997	0.18292	0.115275726	0.045900515999999995	0.17194399	0.098011665	0.1333123	0.09160076	0.06288451	0.108824745	0.06975265	0.16049471	0.14946207	0.108313486	0.05020368	0.29860002	0.07077568	0.032274015	0.07213253	0.02516698	0.04187678	0.042550407	0.14639372	0.17128462	0.10959399	0.11136408	0.17078927
810	0.022467345	0.08789875	0.016603006	0.09876451	0.23696820000000002	0.19388342	0.016962944	0.10232015	0.022891542	0.023065722	0.024481792000000002	0.030835107	0.18227738	0.09922951	0.15912315	0.16779860000000002	0.07505677	0.10716358	0.09403689	0.1576296	0.12384231	0.25269344	0.15675566	0.05602052	0.16464931	0.022495077999999998	0.14116919	0.015783038	0.14358002	0.089217104	0.1568122	0.06749198	0.1614753	0.12914076	0.043673422	0.077725016	0.12557882	0.031379502000000004	0.14325765	0.0021660049	0.19282606	0.044532984000000005	0.038132712	0.07593706	0.14886579	0.11512229	0.04190773	0.15302527	0.22579172
811	0.0034299986	0.08657583	0.09319685	0.04504227	0.06691025	0.10382156	0.14790176	0.083399236	0.08221422	0.11349021	0.022952668	0.084311604	0.018076928	0.057283997999999996	0.050133906	0.18638229999999997	0.0067110006	0.12259326	0.21022739	0.10966291	0.07727771	0.056704774000000006	0.048955705	0.07111371	0.1338595	0.06144073	0.21672599	0.00859652	0.03950186	0.10813911	0.023295523999999998	0.083839834	0.18813188	0.005711427	0.082955375	0.05014063	0.052034665	0.04283466599999999	0.12494598	0.0041644927	0.024343952999999998	0.11144371	0.07308608	0.034305237	0.038165173999999996	0.10009518	0.032358605	0.043678592999999995	0.02281409
812	0.18932828	0.13952656	0.05254174	0.122174725	0.17580502	0.15368554	0.036475363999999996	0.22360684	0.0981855	0.03781015	0.23377508	0.19290639999999998	0.11140963400000001	0.20522359999999998	0.21839467	0.024583997000000003	0.1437128	0.10782698	0.16769679	0.0030587696999999996	0.12055059	0.0037829187	0.15595886	0.09687349	0.16330487	0.21555178	0.34572759999999997	0.10706634	0.08806137	0.12319626	0.2019594	0.049304083	0.24800973	0.14899799	0.18510896	0.06507514	0.03654869	0.1844495	0.067632705	0.007918796	0.015472521000000001	0.040414013	0.16399834	0.024288379	0.014026705	0.09166734	0.2086645	0.14063196	0.14420788
813	0.13742876	0.16970026	0.044652313	0.19111238	0.15646479	0.21771929	0.15106207	0.06830236	0.09532045	0.10792926	0.24703738	0.18947273	0.29633108	0.27308744	0.17594112	0.03799635	0.09694546	0.18230997	0.15896714	0.06792692	0.047147997000000004	0.12284985	0.056330197	0.12771972	0.079560876	0.08943595	0.3316921	0.023963442	0.2171882	0.07480683	0.20654264	0.2676676	0.13401583	0.20360053	0.24247368	0.02783868	0.033903882	0.26924986	0.20514613	0.0057340509999999996	0.12092841	0.020138578	0.2911744	0.23037784	0.11606622	0.26642442	0.2222328	0.106734306	0.23137002
4546	0.17786294	0.20667441	0.17462967	0.15354867	0.040346667	0.11056019	0.016154336000000002	0.15472406	0.23071355	0.15052208	0.053597763	0.35948014	0.14488155	0.44585916	0.03781039	0.19883832	0.124517135	0.16757049999999998	0.066781014	0.06843179	0.050246477000000005	0.13796222	0.054641083	0.11398073	0.14986402	0.025049012000000002	0.19413188	0.00601838	0.020664252	0.055041134000000005	0.15799752	0.19094093	0.16082660000000001	0.14149502	0.100324154	0.041942306	0.1530475	0.16925608	0.040672585	0.07099158	0.1811811	0.09469451	0.18228526	0.021740941	0.077397704	0.19377188	0.21964741	0.064354435	0.051893204000000005
5523	0.033047072999999996	0.043627843	0.15414397	0.08065206	0.08367664	0.0884265	0.1477074	0.08276965	0.059417382000000005	0.015185036	0.24310818	0.059830282	0.14524883	0.04717711	0.22096789	0.09477482	0.056646653	0.06733573	0.08354512	0.09846744	0.0010158424	0.15866798	0.10461804	0.0076642986	0.07123176	0.20248365	0.13927943	0.18967393	0.0011730753	0.07645826	0.06801515	0.033599906	0.22356439999999997	0.16993941	0.15888402	0.09669307	0.01799129	0.021936003	0.17831445	0.14335507	0.0057878719999999995	0.014358853999999999	0.070878595	0.12037147599999999	0.028744757000000003	0.017398255	0.27148718	0.012148721000000001	0.0070779016
819	0.05818075	0.070503026	0.04626734	0.02507298	0.09584336	0.016645562	0.23344322	0.05682349	0.020715356	0.108858556	0.22863242	0.006816526999999999	0.044044155999999994	0.05214303	0.076373965	0.07162559	0.044087596	0.008987424	0.124061555	0.017185021	0.03654673	0.053218532	0.13687976	0.10854291	0.020056807	0.1863856	0.11530105	0.027908426	0.11454913	0.10665693	0.073481336	0.14511713	0.07801532	0.016647073999999998	0.11066489999999998	0.014121261999999999	0.061841145	0.12218903	0.1370777	0.018790945	0.03314523	0.13587713	0.26119202	0.15483493	0.017965168	0.08509855	0.1982525	0.105571926	0.21498331
3145	0.09555736	0.101934046	0.19309396	0.25160596	0.23590098	0.029259278	0.16798629999999998	0.08074886	0.09237399	0.01625829	0.2016725	0.016752943	0.20080656	0.109316275	0.28449795	0.010302826999999999	0.20310286	0.07230487	0.08991347	0.1736886	0.10618396	0.18721110000000002	0.18452133	0.11175629	0.25343278	0.23330544	0.18853673	0.03713216	0.10876842	0.23918235	0.18078125	0.20191197	0.22730693	0.23491147	0.08210523	0.28018218	0.11062730000000001	0.31263137	0.10610033599999999	0.14950433	0.13795987	0.030404264	0.11247446400000001	0.214993	0.17146768	0.16418055	0.11081365	0.24774317	0.10723092
3140	0.0070509976	0.12815419	0.1350424	0.3286627	0.033365827	0.010434770999999999	0.14100984	0.18471242	0.022966782999999998	0.13945663	0.13383476	0.029705191000000002	0.10829033	0.15575878	0.16076556	0.08212735	0.11546494	0.09166725	0.040645268	0.0077822709999999995	0.05749962	0.26029789999999997	0.12580138	0.091923855	0.047107656	0.30822742	0.11751151	0.12339649999999999	0.0145477345	0.0010365469	0.12698936	0.20430297	0.067648456	0.23018618	0.011268799	0.029247671	0.09545635	0.052438773	0.025493123	0.037934363	0.08583027	0.074488334	0.10244469	0.12450001	0.009800635	0.24827686	0.17166452	0.19088048	0.004243437
3141	0.023159191000000003	0.06298477	0.14640298	0.088464856	0.025936464	0.13061607	0.020789145	0.020522935	0.036671407999999996	0.036059562	0.09234027	0.13525455	0.07409149999999999	0.06502778	0.002663564	0.029509654	0.15784734	0.045210405999999995	0.101753265	0.0056336075	0.12861651	0.08277912400000001	0.17202902	0.022361597	0.047836903	0.14517121	0.053799544000000005	0.06400159	0.011610597	0.091834515	0.004183692	0.098560065	0.008536645	0.08921496	0.009520986	0.17767699	0.045679327	0.013068553	0.05280443	0.03527195	0.0960049	0.09368106	0.020257771	0.12879619	0.042909272000000005	0.09449556	0.07729158	0.15739015	0.12910193
3142	0.17113724	0.22194003	0.029147075	0.22782457	0.10437215	0.21206348	0.06111339	0.06355348	0.26950222	0.11906122400000001	0.12283469999999999	0.23204228	0.20093463	0.34960163	0.23007265	0.017422605	0.08961186	0.06512801	0.23638952	0.24582547	0.058044516	0.23730279999999998	0.008892618	0.14998469	0.049095146	0.12818173	0.18055394	0.10836745	0.16643071	0.122376546	0.21191554	0.16225404	0.34081656	0.22001494	0.25753456	0.1564013	0.10049492	0.22341001	0.11990214	0.02066445	0.10192336	0.040249728	0.28445926	0.15506843	0.05422464	0.15498453	0.08952755	0.15157978	0.05769086
1142	0.03832373	0.04487982	0.2745661	0.34239745	0.06395805	0.06939464	0.115323834	0.09841176	0.00799584	0.030583193999999998	0.2696377	0.056410044000000006	0.291835	0.26728237	0.35197267	0.0033898484	0.13169006	0.008419221	0.06419168	0.20590825	0.105771765	0.21736762	0.04294654	0.12849146	0.056865856	0.32176942	0.03568323	0.13850784	0.17102695	0.22939351	0.22571759	0.28127070000000004	0.18746854	0.2644651	0.14238451	0.115062796	0.07999739	0.18971291	0.0007936172	0.055091426	0.061188615999999994	0.012158955	0.25530189999999997	0.15958564	0.0042395545	0.20982864	0.19985026	0.0063410522	0.089368716
1232	0.12053969	0.08660771	0.08266708	0.027614463	0.15493698	0.04943664	0.018141333	0.073364556	0.03237816	0.05226195	0.1756961	0.0030452386	0.028768163	0.120506234	0.08827286	0.06681174	0.0256509	0.053652599999999995	0.027953556	0.003181031	0.08312195	0.121488586	0.01431423	0.1053336	0.042829476	0.069932155	0.006704611	0.11190251	0.036958742999999995	0.07181010000000002	0.08825807	0.13709566	0.076189466	0.08398038	0.16624351	0.08237198	0.020194246000000002	0.0633509	0.064911835	0.15000392	0.050155662000000004	0.0010163761	0.09496488	0.08586159	0.12742013	0.007379128	0.03288317	0.010842487	0.041286886
3148	0.07414273	0.08843051	0.20035183	0.19854428	0.30689043	0.048214097000000004	0.16589125	0.110704884	0.01740022	0.2025649	0.13321729999999998	0.0102801	0.068491355	0.009022811	0.21890894	0.24359120000000004	0.20207636	0.05488922	0.17863038	0.16860306	0.016151136	0.27860132	0.12935124	0.23222682	0.20404275	0.18357459	0.015470296000000001	0.06956784	0.24417144	0.22259901	0.09933987	0.19087501	0.17957637	0.06301531	0.047836937	0.13565928	0.31549429999999995	0.14175054	0.26479432	0.26051295	0.17270032	0.016258512	0.026608	0.22625408	0.24830857	0.10674694	0.111887686	0.29584748	0.088604495
3149	0.13916879999999998	0.016761353	0.13125965	0.008473576	0.053405285	0.064514525	0.11757234	0.016844524	0.039974123	0.046781305	0.18341625	0.107320145	0.06361861	0.14330829999999997	0.16914186	0.017823383	0.05083867	0.083700694	0.11683255	0.124653816	0.09613536	0.14259955	0.051144585	0.060884355999999994	0.12046185	0.054227687000000004	0.1038603	0.15301305	0.0031703687	0.11728488	0.014372508999999999	0.06860495	0.23524077	0.11784137	0.019103196	0.06455830000000001	0.009275803	0.06095773	0.043102052	0.15881948	0.09464839	0.046660796	0.10414834	0.014399228	0.029232922999999997	0.03638058	0.12961397	0.0010685389999999999	0.10969056
1143	0.17292912	0.07989222	0.17926720000000002	0.15535739	0.10328749	0.13472043	0.13432583	0.04825285	0.014990588999999999	0.069890946	0.25894386	0.016507477	0.12627757	0.15993533	0.32820759999999993	0.117506556	0.03506358	0.037343025	0.142743	0.25295132	0.15545255	0.24812736	0.015513023	0.15373749	0.20401171	0.06266374	0.051172785	0.09788993	0.14186154	0.027202537000000002	0.10359315599999999	0.15778571	0.18850355	0.26989534	0.08489206	0.22966617	0.13602029	0.21398646	0.093943894	0.10520252599999999	0.04269234	0.047392286	0.04095774	0.07577607	0.22519673	0.13569412	0.035619024	0.08517588	0.030951507000000003
673	0.08504003	0.014327319	0.13994019	0.107478224	0.07275538	0.08775115	0.17563087	0.10528448	0.022133509	0.05731517	0.40519342	0.073737144	0.20074597	0.16778308	0.28423515	0.024591204	0.09209761	0.05769407	0.19421479	0.16967118	0.10642192	0.13740867	0.07155575	0.061131835	0.03094135	0.31982994	0.176326	0.09549686	0.14318785	0.15981261	0.04933829	0.17282069	0.22499387	0.13205287	0.14524563	0.17767063	0.006003515	0.17431492	0.15158756	0.08652197	0.065054104	0.06656967	0.16852072	0.22543183	0.07518995	0.10900265	0.28178507	0.17166021	0.04253457
5087	0.21952716	0.14712524	0.09517062	0.06967382	0.055683166	0.20840344	0.011726813999999999	0.10107529	0.23539989999999997	0.09958428	0.023832347	0.19242927	0.17527920000000002	0.19014788	0.0006921734	0.10510528	0.12645948	0.18620762	0.011345815	0.021945977999999998	0.13025789999999998	0.008598439	0.0982469	0.06785252	0.18233722	0.12573206	0.24598807	0.0031341972999999997	0.18736774	0.044207625	0.13702174	0.020718442	0.09081921	0.17903864	0.17388359	0.1264721	0.08564745	0.083575994	0.09865247	0.08206225	0.022381216000000002	0.13245934	0.16821846	0.04807362	0.13764396	0.03204271	0.10273247	0.10220517	0.017922536
1906	0.17152005	0.04382748	0.14989424	0.028397474	0.12011379	0.015749104	0.03559206	0.035363293999999997	0.065198585	0.17600137	0.18986565	0.017771343000000002	0.029523127000000003	0.07454398	0.086333334	0.121343344	0.04510948	0.023149867	0.025977637999999997	0.10143137	0.08957484	0.04118269	0.017911205	0.18464196	0.13560864	0.011958492	0.019796781	0.022996046000000003	0.14810672	0.07695325	0.07614492	0.14203444	0.085185975	0.14864758	0.05795618	0.033862367000000004	0.07881603	0.16213493	4.0223822e-05	0.0033817412	0.19413814	0.15400903	0.015870322	0.031360373	0.23107474	0.108318314	0.014949101999999999	0.11961965	0.044226512
1493	0.17877968	0.16641429	0.11279959	0.038565647	0.12910378	0.023117624	0.21901077	0.04923392	0.12654476	0.19947834	0.2402848	0.021722706	0.062260345	0.18680498	0.15697528	0.065300904	0.08419098	0.12144527	0.042857908	0.10814774	0.13586839	0.03796612	0.012807315	0.16644245	0.14474536	0.0012880056	0.17773034	0.16686904	0.29861048	0.08237391	0.056439145999999996	0.25832337	0.11660612	0.114919715	0.22042078	0.10868034	0.10929064	0.16771436	0.13609186	0.03887467	0.19507839	0.2269072	0.20882788	0.29427692	0.29180652	0.22316739	0.17874332	0.12794158	0.12593533
5486	0.17585272	0.039035834	0.2951256	0.20579365	0.046675324000000004	0.020075448	0.20848566	0.042378027	0.03363917	0.12878665	0.2441185	0.19839677	0.06429623	0.058188733	0.28238946	0.10110973	0.16263376	0.013853981000000001	0.005625889	0.13123348	0.09930911	0.18098456	0.0014153244	0.14917943	0.18998787	0.2306505	0.07593568	0.11813219	0.13538459	0.08969468	0.011702764	0.18535921	0.07580144	0.28557974	0.044470385	0.105233416	0.083768725	0.22999614	0.0011650072	0.19435170000000002	0.008933370999999999	0.024017937000000003	0.07348053	0.15369965	0.19307572	0.10458877	0.02870299	0.14090139999999998	0.04110964
20	0.06832215	0.093969226	0.06943637	0.011587321000000001	0.08147906	0.028957563999999998	0.12697855	0.024942419	0.06340712	0.052794278	0.30684575	0.059224002000000005	0.12858512	0.22394742	0.16624779	0.025565599999999997	0.11618672	0.1646286	0.009413618	0.06172371	0.076926276	0.17743334	0.048948318	0.06370015	0.004006624	0.04752254	0.07419118	0.18695593	0.19444463	0.07502428	0.07185825	0.23212779999999997	0.09317972	0.10767783	0.16850339	0.044560272000000005	0.034324743	0.16440739999999998	0.13945578	0.0022205804	0.05776017	0.016848184	0.16533577	0.3608243	0.032413006	0.1342077	0.33023894	0.046228535	0.0328702
153	0.15829706	0.10763468	0.038259093	0.059669732999999996	0.07351105	0.23873581	0.09575722	0.15902448	0.21135798	0.013315221	0.062380403	0.23365687	0.14792833	0.13659811	0.085122034	0.120973304	0.043248682999999996	0.17194210000000001	0.18242382	0.11919363	0.031180471	0.028842237000000003	0.074219525	0.02314128	0.082021564	0.031037368	0.19132403	0.025618988999999998	0.012784978	0.03902722	0.06610459	0.030905407000000003	0.03930455	0.029100439	0.23875345	0.09097984	0.12855339	0.08928065	0.09910829	0.076796636	0.10963185	0.08602382	0.12657934	0.17345409	0.025378006	0.023754835	0.24387512	0.05796877	0.07073742
1107	0.08989454	0.09902763	0.11270861	0.17425048	0.11933569	0.07652139999999999	0.18338919	0.01227911	0.00921382	0.107556805	0.17461911	0.02065264	0.2824583	0.10425714400000001	0.2563728	0.10083118	0.086043775	0.0009819847	0.20464662	0.14174539	0.08925601	0.15868838	0.05115409	0.23085809	0.079962224	0.09799399	0.24590826	0.031707652	0.08653201	0.08077051	0.029945241	0.10620205	0.17788538	0.33939078	0.12600943	0.22626202	0.0011270782000000002	0.23095962	0.059396263	0.037771575	0.06394639	0.043123394	0.18767701	0.13314211	0.089919746	0.1592262	0.013104683	0.12502702	0.092655435
674	0.1309368	0.15485711	0.093213275	0.1385086	0.013716869	0.19166526	0.015194444	0.060479883	0.049700245	0.050051354000000006	0.19473010000000002	0.04897532	0.1475866	0.30719334	0.22149765	0.023161156000000002	0.020219855	0.019091755	0.14439943	0.23500581	0.24079931	0.10220514	0.04511519	0.11349258599999999	0.034467306	0.055824599999999995	0.0365875	0.17814082	0.13920319	0.040667124	0.11306597	0.17401055	0.21417657	0.2721254	0.2151231	0.24455228	0.09672235	0.22716632	0.0353399	0.010590778	0.08592833	0.12215374400000001	0.054781348	0.14333013	0.15956643	0.28223342	0.016355235	0.16324055	0.08975229
1498	0.025393113	0.0042675813	0.016861277	0.23646430000000002	0.03815327	0.02108584	0.067679465	0.1276251	0.02959467	0.0236157	0.032636587	0.121115685	0.10494176	0.08409417	0.058814015	0.18597925	0.040012646	0.04909154	0.025753527999999998	0.021313272	0.08614739	0.18994358	0.10186372	0.059678607	0.035885877999999996	0.09731434	0.032164942	0.11343745	0.08150306	0.10811224	0.048840456	0.1196994	0.09027934	0.16958867	0.0072525926	0.1379329	0.16371144	0.09148165	0.051959715999999996	0.006327618	0.0037567234	0.24327856	0.07341447	0.066200994	0.058818977	0.014760548	0.1559252	0.029372705	0.025169853
3755	0.113067076	0.11332901	0.23680982	0.23869814	0.086171314	0.057085425	0.08880991	0.012708233999999999	0.06168296	0.0392254	0.21998496	0.049237125	0.20007867	0.11306812599999999	0.29082596	0.1336599	0.009165929	0.03464321	0.018993806000000002	0.08424364	0.12190450000000001	0.24084722	0.12804711	0.28652906	0.05146061	0.27336985	0.037044432	0.13348436	0.22707522	0.12956817	0.16639394	0.20406345	0.18383473	0.41702962	0.11740873	0.012073548500000001	0.05666453	0.22310005	0.09090784	0.10933551	0.19040999	0.103915244	0.028251024	0.02109186	0.17577479999999998	0.33334577	0.06882714	0.16720013	0.06177739
1148	0.090223715	0.05618123	0.17644198	0.10228042	0.0980245	0.31392992	0.09659331	0.11502221	0.10830253	0.23857516	0.29927963	0.010539133000000001	0.20598298	0.20926349	0.30782443	0.026168637	0.021909479	0.03909742	0.13297823	0.21942809	0.11207618	0.26450157	0.056260914	0.114098065	0.11806273	0.039543584	0.0021965643	0.14237526	0.23721543	0.05968916	0.16791826	0.4190737	0.17244372	0.22293237	0.21178822	0.10108763	0.09294846	0.26975029999999994	0.19057645	0.21079269	0.02563056	0.02044279	0.11145139	0.18147355	0.15014879999999997	0.14198102	0.098639295	0.095597744	0.12630135
990	0.051352475	0.008271617	0.06872902	0.14966805	0.24624455	0.055673763	0.15590951	0.08122991	0.057935096	0.07211791	0.18792908	0.056050256	0.16524	0.11159032599999999	0.25613946	0.17715944	0.14642686	0.021605732000000002	0.17074129	0.15715292	0.014703501	0.14739394	0.17346272	0.05149097	0.12294534	0.09604114	0.05629666	0.12336836	0.18787868	0.22419907	0.20045918	0.19770606	0.20402126	0.09246342	0.05352727	0.123866916	0.23693734	0.07853518	0.29227573	0.13754356	0.25361764	0.029466608999999998	0.09654960000000001	0.24273942	0.1452361	0.16707692	0.21499047	0.22766587	0.11287353
993	0.050588574000000004	0.025159783999999998	0.07107412	0.2309938	0.12144581	0.28501612	0.051832207000000005	0.00043760426	0.1392467	0.09186822	0.14258479999999998	0.18630698	0.30838692	0.20973982	0.046796348	0.08860617	0.05869504	0.13603348	0.09601654	0.046274684	0.12648407	0.25607675	0.024254022000000004	0.026270373	0.03240476	0.112752825	0.11269939999999999	0.087534584	0.0010788809	0.020553201	0.044337115999999996	0.18663207	0.15788310000000003	0.16400562	0.21313901	0.14136547	0.055374245999999995	0.19110586	0.09511823	0.18301935	0.025553707000000002	0.06939773	0.16201663	0.12797007	0.0093915425	0.12856632	0.17250544	0.009802476999999999	0.035427835
992	0.08119854	0.018018732	0.22424468	0.116131574	0.2542472	0.035785295	0.19417055	0.05894099999999999	0.051223654	0.12239357	0.22050366	0.04038804	0.12584192	0.038630556	0.21708462	0.19955774	0.06864044	0.02805468	0.16983072	0.20212065	0.0019040889999999999	0.16055042	0.0077993507	0.1477052	0.11620045	0.20504499999999998	0.010503894	0.22799778	0.31849372	0.25839198	0.1202868	0.17904393	0.17255923	0.11882334	0.13596168	0.08964713	0.20463158	0.24606478	0.23444879	0.25632122	0.03548457	0.07848831	0.059843272	0.16458286	0.26603445	0.088995375	0.02948038	0.13500656	0.2212681
2072	0.16253103	0.013411491999999999	0.16274987	0.24534896	0.11296408	0.5138815	0.035511583	0.14827509	0.06617894	0.08459747	0.16239943	0.10356381	0.15724486	0.11968849599999999	0.14408259	0.14789353	0.06961034	0.09162892	0.15325017	0.071263134	0.01524367	0.09805753	0.041584533	0.07246888	0.045342945	0.21860567	0.089312814	0.07787962	0.0087156985	0.09042194	0.08389695	0.05461114	0.18257919	0.12583519999999998	0.05938275	0.04878344	0.08287582	0.0910156	0.08046324	0.2210946	0.14391604	0.0014439663	0.07994799	0.054362167	0.083418295	0.01041889	0.1550484	0.17200997	0.10516057
2400	0.19744292	0.12094301	0.07598148	0.14061725	0.032612704	0.19495437	0.06621367	0.076869845	0.09517436	0.12261683	0.15408163	0.10771312	0.11903511	0.21601248	0.2007575	0.059743665	0.09256506	0.013823058999999999	0.08522933	0.07625789999999999	0.21107239	0.093631804	0.074561045	0.09035857	0.23692082	0.052885093	0.22208714	0.04904795	0.07109976	0.058702505999999995	0.07003711	0.09683530000000001	0.09919156	0.16083086	0.13706091	0.15899497	0.044307217	0.16467816	0.01272735	0.020669118	0.026110351	0.010967551	0.1663397	0.17335112	0.059170365	0.13663316	0.14960381	0.069718555	0.018511721999999998
5083	0.19238764	0.052302774	0.05667524	0.05518116	0.18181956	0.15241717	0.051816754000000007	0.19284233	0.17419693	0.11907724	0.15805301	0.16910274	0.10677471	0.26438463	0.040818896	0.109570816	0.13359684	0.039201375	0.12263320400000001	0.04144153	0.07841416	0.110076435	0.19290826	0.15606073	0.14287415	0.06643776	0.04922393	0.0089646075	0.070198156	0.14154458	0.20015177	0.23716687	0.2385808	0.009507182	0.05375302	0.046146485999999994	0.10143779	0.13388429999999998	0.026672225	0.13218482	0.12267199	0.035084225	0.07091645	0.018953843	0.08806828	0.064972356	0.024231361	0.17520854	0.010337966
3751	0.0995841	0.0767121	0.16358861	0.19998212	0.041240126	0.08534302	0.2539047	0.11714217	0.067627236	0.25392658	0.1532501	0.054719985	0.20563126	0.08603306	0.31595904	0.08686003	0.08609423	0.04905487	0.09683726	0.12615517	0.022928382999999997	0.2691887	0.121874236	0.18995021	0.22856179	0.078774035	0.03852637	0.020041512	0.21898070000000003	0.067724645	0.031338267	0.19967249	0.09825677	0.1893751	0.008889232	0.081973955	0.15804063	0.24990417	0.22836801	0.22058085	0.11670151	0.014026816000000001	0.100531	0.17063206	0.21669587	0.10811018	0.07822034	0.15650617	0.046112127999999995
4954	0.065009266	0.0057955952	0.018921757	0.046330395999999996	0.015019401000000002	0.042554386	0.113305785	0.11081660000000002	0.057789728	0.047635645	0.08027701	0.23661932	0.02183416	0.07732173	0.008166737	0.04673707	0.16743076	0.094068065	0.0994561	0.022924695	0.13138868	0.06799497	0.11354916	0.06666242	0.020723905	0.009944472	0.091717415	0.032277363999999996	0.0023008394	0.013488841000000001	0.14185798	0.039253756	0.0748825	0.08214318	0.09442484400000001	0.0028038471999999996	0.015196824	0.08999884	0.027083818	0.024614202	0.13438374	0.07932104	0.20934907	0.030338499999999997	0.04088338	0.0013159234	0.13082924	0.046190348	0.04837659
5156	0.0784242	0.0008165925	0.06607655	0.08044239	0.14486977	0.015731003	0.005466151	0.049034126	0.068541534	0.20826387	0.010113131	0.081580296	0.015251878	0.06254998	0.063616626	0.19925073	0.07264723	0.06830157	0.082544446	0.020418463	0.17640418	0.023639161000000002	0.0022361586	0.0941574	0.11727734	0.05928823	0.042059362	0.09035799	0.06562649	0.016545516	0.10354660000000002	0.008199772	0.049169265	0.022655886	0.04388795400000001	0.028356872	0.13136917	0.02301157	0.17336597	0.04132454	0.22607929999999996	0.12299286	0.12912512	0.027586695	0.030187374	0.07060453	0.05377662	0.03178213	0.08729022
994	0.17830387	0.09635408	0.22290565	0.23141109999999998	0.017468432	0.03443662	0.18453257	0.007333204	0.10494438	0.120674185	0.18703575	0.034999326000000004	0.26702076	0.12073199	0.25273314	0.026901301000000002	0.23745331	0.03810584	0.13096835	0.20646885	0.03688586	0.14959882	0.04198814	0.21320570000000003	0.074899696	0.14371617	0.012421143999999999	0.08917892	0.19530763	0.12455225	0.14100005	0.26312440000000004	0.18385544	0.34340245	0.08017333	0.15828435	0.028735377000000003	0.31160894	0.016038917	0.04570511	0.14895758	0.14327641	0.28155538	0.23321314	0.10292299	0.23636820000000003	0.07309045	0.02119869	0.012994897
3753	0.068757035	0.13240238	0.28235456	0.32855558	0.09883967	0.08574108	0.20345186	0.03458491	0.09010075	0.13529931	0.28254223	0.05842103	0.27073932	0.07175054	0.38483337	0.010810601999999999	0.05135733	0.012115823000000001	0.02841259	0.18637626	0.0153129175	0.25668147	0.047862463	0.1259664	0.11635488	0.27218600000000004	0.069045775	0.11361834400000001	0.117871225	0.05800701	0.10485992599999999	0.17878045	0.23655485	0.41148102	0.10085305	0.15240501	0.0053970125	0.19059816	0.11567931	0.1324969	0.04565356	0.05629033	0.05024115	0.086715445	0.134019	0.18491611	0.20468032	0.11967933	0.06389788
5890	0.02615409	0.10263184	0.083740674	0.03163912	0.22226165	0.07446045	0.036985077000000005	0.065719634	0.05495634	0.04385474	0.28087490000000004	0.06682033	0.020113838999999998	0.14968833	0.10277763	0.14752245	0.02644676	0.08214849	0.14720160000000002	0.055558532	0.02708764	0.112431295	0.066887915	0.03411636	0.15469141	0.04025399	0.22477745	0.19659217	0.2016059	0.060079824000000004	0.26862359999999996	0.14144391	0.17727903	0.020718848	0.15715724	0.26937824	0.20306757	0.14406660000000002	0.29108888	0.16943364	0.02930732	0.061397117	0.010087974	0.22848569999999999	0.12260725	0.11737358	0.08371173	0.19705889	0.08146034
78	0.103363216	0.11358937599999999	0.15347947	0.047251105	0.002745445	0.18183120000000003	0.1874033	0.052433938	0.0075391326	0.104889974	0.17652813	0.09771228	0.21766321	0.20763558	0.21996072	5.6941994e-05	0.15488192	0.11061868	0.20046179	0.23210597	0.069244266	0.22649038	0.0967587	0.08950375	0.05248628599999999	0.06876409	0.09056736	0.077646464	0.17299396	0.17598797	0.006695695	0.20378068	0.14483245	0.16785374	0.1633608	0.15586184	0.062248655	0.06351809	0.20475386	0.07243511	0.102067426	0.05205977	0.09171657	0.20248926	0.14741299	0.16767462	0.14298550000000002	0.006454245	0.0084630735
996	0.00076445483	0.054497924	0.2632231	0.22307129	0.029652767000000003	0.18008673	0.26834375	0.030360777000000002	0.035999513999999996	0.13765850000000002	0.17331839	0.12448647	0.13703448	0.018563157	0.24940738	0.14224146	0.014766338	0.08658955	0.25621444	0.0929668	0.033340793	0.2856605	0.004208154	0.08306729	0.019365165	0.24656458	0.008428734	0.07806143	0.20982386	0.053399134	0.00948216	0.10380351	0.16723764	0.08310076599999999	0.0012935232	0.029452499	0.17807241	0.13408354	0.22066607	0.3214888	0.05137538	0.08302103	0.15677555	0.14645186	0.1610963	0.0040198276	0.054631255999999996	0.18396987	0.08227218
588	0.018024288	0.09379788	0.12597850000000002	0.09561154	0.089070305	0.036538124	0.14760032	0.06767821	0.095925555	0.10334861	0.05749042	0.091948815	0.13189276	0.08007862	0.11220499	0.081021935	0.00797151	0.022763345	0.13142522	0.1256161	0.00016350579	0.14404956	0.059411705	0.024086291	0.07350464	0.023871146	0.060842764	0.2652576	0.08861301	0.03968698	0.030565118	0.10753259	0.14231962	0.046960827000000004	0.06524728	0.034969099999999996	0.06756687	0.10532451	0.120061085	0.12092601	0.06698376	0.1822634	0.120230615	0.08035887	0.06152241	0.023043836	0.09974454	0.052265763	0.03423121
589	0.07712789	0.012057646000000002	0.20978448	0.20987304	0.021076242999999998	0.28532442	0.11009592	0.06830093	0.10879612	0.10660974	0.051780313	0.025147807	0.2651363	0.112725586	0.2657972	0.18806547	0.09092903	0.13360214	0.2599553	0.23043951	0.026548167999999997	0.30103159999999995	0.14335434	0.19955966	0.01790248	0.009195061	0.12523316	0.17189376	0.25899437	0.007683415999999999	0.040779855	0.21809518	0.24888702	0.21435460000000003	0.11337007	0.03623815	0.22156101	0.17463416	0.22641498	0.19692045	0.04529487	0.09431122	0.08200672	0.07786751	0.14899665	0.09175637	0.018621821	0.020509364	0.07223518
582	0.025854558	0.057042225999999994	0.01061025	0.20842016	0.17715278	0.13060832	0.10759512	0.03658504	0.031513575	0.12297089999999998	0.3018555	0.019701466	0.23112054	0.22321057	0.19727139999999999	0.10362457	0.07519047	0.04979931	0.02013741	0.08548689	0.027391363	0.18406758	0.04501894	0.24601063	0.00454251	0.09052589	0.0050327317	0.060142368	0.27475659999999996	0.15909748	0.21058333	0.31197965	0.12856352	0.27318567	0.13274589	0.009332135	0.121572666	0.31615764	0.17335013	0.14837232	0.18504831	0.061102725999999996	0.06530092	0.121507466	0.26857495	0.30354699999999996	0.025144115	0.22409491	0.07873122
583	0.20796427	0.00038022175	0.19127364	0.2527313	0.040478624	0.24036661	0.20774707	0.05665894	0.0007715495299999999	0.22523549	0.27449775	0.04417304	0.32618076	0.19638471	0.30038744	0.00546889	0.093020104	0.01316336	0.19233108	0.23259783	0.03076021	0.25160453	0.12505417	0.16599837	0.12809359	0.16205946	0.11534071	0.17473921	0.19011772	0.05152522	0.015084562	0.28410453	0.21201682	0.21913871	0.15064356	0.06114746	0.05543074	0.21085718	0.18044427	0.23099339	0.0074931215	0.054735992000000004	0.17315550000000002	0.15850012	0.1291537	0.17675817	0.17368639	0.124932215	0.027389966
[truncated: 3,005 more rows]
[truncated: 1,052 more columns]
