# Supplementary material for: Validation of 3 Computer-Aided Facial Phenotyping Tools (DeepGestalt, GestaltMatcher, and D-Score): Comparative Diagnostic Accuracy Study
Source: J Med Internet Res. 2024 Mar 13;26:e42904. doi: 10.2196/42904 (PMC10973953; doi:10.2196/42904)
Supplement: Multimedia Appendix 1 [file jmir_v26i1e42904_app1.zip › code and data/gmdb_metadata.tsv]

image_id	patient_id	image_type	filename	gene_names	gene_entrez_ids	disorder_names	omim_ids	patient_name	unpublished	age_year	age_month	age_note	gender	ethnicity	ethnicity_note	pmid	doi
1	2	Frontal face	1.png			WILLIAMS-BEUREN SYNDROME; WBS	194050	1	false			(young child)	Male		Caucasian	20089974
2	3	Frontal face	2.png			WILLIAMS-BEUREN SYNDROME; WBS	194050	2				(school-age child)	Male		Caucasian	20089974
3	4	Frontal face	3.png			WILLIAMS-BEUREN SYNDROME; WBS	194050	3				(young adult)	Female		Caucasian	20089974
4	5	Frontal face	4.png			WILLIAMS-BEUREN SYNDROME; WBS	194050	4		12	0		Female		Caucasian	20089974
6	6	Frontal face	6.png			WILLIAMS-BEUREN SYNDROME; WBS	194050	5		0	6		Male		African	29681090	10.1002/ajmg.a.38672
8	7	Frontal face	8.jpg			WILLIAMS-BEUREN SYNDROME; WBS	194050	6		8	0		Female		African	29681090	10.1002/ajmg.a.38672
9	8	Frontal face	9.png			WILLIAMS-BEUREN SYNDROME; WBS	194050	7		7	0		Male		African	29681090	10.1002/ajmg.a.38672
11	9	Frontal face	11.png			WILLIAMS-BEUREN SYNDROME; WBS	194050	8		9	8		Male		African	29681090	10.1002/ajmg.a.38672
13	10	Frontal face	13.png			WILLIAMS-BEUREN SYNDROME; WBS	194050	9		10	0		Male		African	29681090	10.1002/ajmg.a.38672
15	11	Frontal face	15.png			WILLIAMS-BEUREN SYNDROME; WBS	194050	10		17	0		Female		African	29681090	10.1002/ajmg.a.38672
17	12	Frontal face	17.png			WILLIAMS-BEUREN SYNDROME; WBS	194050	11		1	6		Female		African-American	29681090	10.1002/ajmg.a.38672
18	13	Frontal face	18.png			WILLIAMS-BEUREN SYNDROME; WBS	194050	12		2	9		Male		African-American	29681090	10.1002/ajmg.a.38672
19	14	Frontal face	19.png			WILLIAMS-BEUREN SYNDROME; WBS	194050	13		3	6		Female		African-American	29681090	10.1002/ajmg.a.38672
20	15	Frontal face	20.png			WILLIAMS-BEUREN SYNDROME; WBS	194050	14		5	6		Female		African-American	29681090	10.1002/ajmg.a.38672
22	16	Frontal face	22.png			WILLIAMS-BEUREN SYNDROME; WBS	194050	15		5	6		Female		African-American	29681090	10.1002/ajmg.a.38672
23	17	Frontal face	23.png			WILLIAMS-BEUREN SYNDROME; WBS	194050	16		5	7		Female		African-American	29681090	10.1002/ajmg.a.38672
24	18	Frontal face	24.png			WILLIAMS-BEUREN SYNDROME; WBS	194050	17		6	0		Female		African-American	29681090	10.1002/ajmg.a.38672
25	19	Frontal face	25.png			WILLIAMS-BEUREN SYNDROME; WBS	194050	18		7	0		Male		African-American	29681090	10.1002/ajmg.a.38672
26	20	Frontal face	26.png			WILLIAMS-BEUREN SYNDROME; WBS	194050	19	false	8	0		Female		African-American	29681090	10.1002/ajmg.a.38672
27	21	Frontal face	27.png			WILLIAMS-BEUREN SYNDROME; WBS	194050	20		8	0		Male		African-American	29681090	10.1002/ajmg.a.38672
28	22	Frontal face	28.png			WILLIAMS-BEUREN SYNDROME; WBS	194050	21		11	0		Male		African-American	29681090	10.1002/ajmg.a.38672
29	23	Frontal face	29.png			WILLIAMS-BEUREN SYNDROME; WBS	194050	22		12	9		Male		African-American	29681090	10.1002/ajmg.a.38672
30	24	Frontal face	30.png			WILLIAMS-BEUREN SYNDROME; WBS	194050	23		13	0		Female		African-American	29681090	10.1002/ajmg.a.38672
31	25	Frontal face	31.png			WILLIAMS-BEUREN SYNDROME; WBS	194050	24		13	0		Male		African-American	29681090	10.1002/ajmg.a.38672
32	26	Frontal face	32.png			WILLIAMS-BEUREN SYNDROME; WBS	194050	25		15	0		Female		African-American	29681090	10.1002/ajmg.a.38672
33	27	Frontal face	33.png			WILLIAMS-BEUREN SYNDROME; WBS	194050	26		35	0		Female		African-American	29681090	10.1002/ajmg.a.38672
34	28	Frontal face	34.png			WILLIAMS-BEUREN SYNDROME; WBS	194050	27		0	4		Male		African (Bahrainian)	29681090	10.1002/ajmg.a.38672
36	29	Frontal face	36.png			WILLIAMS-BEUREN SYNDROME; WBS	194050	28		8	6		Male		African	29681090	10.1002/ajmg.a.38672
37	30	Frontal face	37.png			WILLIAMS-BEUREN SYNDROME; WBS	194050	29		1	6		Female		African	29681090	10.1002/ajmg.a.38672
38	31	Frontal face	38.png			WILLIAMS-BEUREN SYNDROME; WBS	194050	30		13	0		Female		African	29681090	10.1002/ajmg.a.38672
39	32	Frontal face	39.png			WILLIAMS-BEUREN SYNDROME; WBS	194050	31		14	0		Male		African	29681090	10.1002/ajmg.a.38672
40	33	Frontal face	40.png			WILLIAMS-BEUREN SYNDROME; WBS	194050	32		0	11		Female		African	29681090	10.1002/ajmg.a.38672
42	34	Frontal face	42.png			WILLIAMS-BEUREN SYNDROME; WBS	194050	33		38	0		Female		American (Chinese descent)	29681090	10.1002/ajmg.a.38672
43	35	Frontal face	43.png			WILLIAMS-BEUREN SYNDROME; WBS	194050	34		0	6		Male		Chinese	29681090	10.1002/ajmg.a.38672
44	36	Frontal face	44.png			WILLIAMS-BEUREN SYNDROME; WBS	194050	35		2	7		Male		Chinese	29681090	10.1002/ajmg.a.38672
45	37	Frontal face	45.png			WILLIAMS-BEUREN SYNDROME; WBS	194050	36		1	2		Female		Chinese	29681090	10.1002/ajmg.a.38672
46	38	Frontal face	46.png			WILLIAMS-BEUREN SYNDROME; WBS	194050	37		4	0		Male		Chinese	29681090	10.1002/ajmg.a.38672
47	39	Frontal face	47.png			WILLIAMS-BEUREN SYNDROME; WBS	194050	38		5	0		Female		Chinese	29681090	10.1002/ajmg.a.38672
49	40	Frontal face	49.png			WILLIAMS-BEUREN SYNDROME; WBS	194050	39		6	10		Male		Chinese	29681090	10.1002/ajmg.a.38672
50	41	Frontal face	50.png			WILLIAMS-BEUREN SYNDROME; WBS	194050	40		0	5		Male		Indian	29681090	10.1002/ajmg.a.38672
51	42	Frontal face	51.png			WILLIAMS-BEUREN SYNDROME; WBS	194050	41		3	0		Male		Indian	29681090	10.1002/ajmg.a.38672
52	43	Frontal face	52.png			WILLIAMS-BEUREN SYNDROME; WBS	194050	42		7	0		Female		Indian	29681090	10.1002/ajmg.a.38672
53	44	Frontal face	53.png			WILLIAMS-BEUREN SYNDROME; WBS	194050	43		9	0		Male		Indian	29681090	10.1002/ajmg.a.38672
59	48	Frontal face	59.png			WILLIAMS-BEUREN SYNDROME; WBS	194050	47		6	7		Male		Malaysian	29681090	10.1002/ajmg.a.38672
61	49	Frontal face	61.png			WILLIAMS-BEUREN SYNDROME; WBS	194050	48		10	0		Male		Singaporean	29681090	10.1002/ajmg.a.38672
63	50	Frontal face	63.png			WILLIAMS-BEUREN SYNDROME; WBS	194050	49		19	0		Male		Singaporean	29681090	10.1002/ajmg.a.38672
65	51	Frontal face	65.png			WILLIAMS-BEUREN SYNDROME; WBS	194050	50		3	9		Female		Sri Lankan	29681090	10.1002/ajmg.a.38672
67	52	Frontal face	67.png			WILLIAMS-BEUREN SYNDROME; WBS	194050	51		6	9		Female		Sri Lankan	29681090	10.1002/ajmg.a.38672
69	53	Frontal face	69.png			WILLIAMS-BEUREN SYNDROME; WBS	194050	52		1	1		Male		Taiwanese	29681090	10.1002/ajmg.a.38672
70	54	Frontal face	70.png			WILLIAMS-BEUREN SYNDROME; WBS	194050	53		3	0		Female		Thai	29681090	10.1002/ajmg.a.38672
71	55	Frontal face	71.png			WILLIAMS-BEUREN SYNDROME; WBS	194050	54		4	0		Female		Thai	29681090	10.1002/ajmg.a.38672
72	56	Frontal face	72.png			WILLIAMS-BEUREN SYNDROME; WBS	194050	55		7	0		Female		Latin American	29681090	10.1002/ajmg.a.38672
74	57	Frontal face	74.png			WILLIAMS-BEUREN SYNDROME; WBS	194050	56		14	0		Male		Thai	29681090	10.1002/ajmg.a.38672
75	58	Frontal face	75.png			WILLIAMS-BEUREN SYNDROME; WBS	194050	57		22	0		Male		Thai	29681090	10.1002/ajmg.a.38672
77	59	Frontal face	77.png			WILLIAMS-BEUREN SYNDROME; WBS	194050	58		4	6		Male		American (Asian descent)	29681090	10.1002/ajmg.a.38672
78	60	Frontal face	78.png			WILLIAMS-BEUREN SYNDROME; WBS	194050	59		11	0		Female		American (Asian descent)	29681090	10.1002/ajmg.a.38672
80	61	Frontal face	80.png			WILLIAMS-BEUREN SYNDROME; WBS	194050	60		12	0		Male		American (Hawai)	29681090	10.1002/ajmg.a.38672
81	62	Frontal face	81.png			WILLIAMS-BEUREN SYNDROME; WBS	194050	61		17	0		Male		American	29681090	10.1002/ajmg.a.38672
83	64	Frontal face	83.png			WILLIAMS-BEUREN SYNDROME; WBS	194050	63		12	0		Male		Indian	29681090	10.1002/ajmg.a.38672
84	65	Frontal face	84.png			WILLIAMS-BEUREN SYNDROME; WBS	194050	64		11	0		Male		New Zealand	29681090	10.1002/ajmg.a.38672
86	66	Frontal face	86.png			WILLIAMS-BEUREN SYNDROME; WBS	194050	65		1	7		Female		American	29681090	10.1002/ajmg.a.38672
87	67	Frontal face	87.png			WILLIAMS-BEUREN SYNDROME; WBS	194050	66		3	6		Female		American	29681090	10.1002/ajmg.a.38672
88	68	Frontal face	88.png			WILLIAMS-BEUREN SYNDROME; WBS	194050	67		2	0		Female		Indian	29681090	10.1002/ajmg.a.38672
89	69	Frontal face	89.png			WILLIAMS-BEUREN SYNDROME; WBS	194050	68		4	0		Female		Indian	29681090	10.1002/ajmg.a.38672
90	70	Frontal face	90.png			WILLIAMS-BEUREN SYNDROME; WBS	194050	69		7	0		Female		Indian	29681090	10.1002/ajmg.a.38672
91	71	Frontal face	91.png			WILLIAMS-BEUREN SYNDROME; WBS	194050	70		9	0		Male		Indian	29681090	10.1002/ajmg.a.38672
92	72	Frontal face	92.png			WILLIAMS-BEUREN SYNDROME; WBS	194050	71		0	11		Male		Argentinian	29681090	10.1002/ajmg.a.38672
94	73	Frontal face	94.png			WILLIAMS-BEUREN SYNDROME; WBS	194050	72		1	8		Female		Argentinian	29681090	10.1002/ajmg.a.38672
96	74	Frontal face	96.png			WILLIAMS-BEUREN SYNDROME; WBS	194050	73		2	0		Male		Argentinian	29681090	10.1002/ajmg.a.38672
98	75	Frontal face	98.png			WILLIAMS-BEUREN SYNDROME; WBS	194050	74		0	10		Female		Brazilian	29681090	10.1002/ajmg.a.38672
99	76	Frontal face	99.png			WILLIAMS-BEUREN SYNDROME; WBS	194050	75		1	4		Male		Brazilian	29681090	10.1002/ajmg.a.38672
100	77	Frontal face	100.png			WILLIAMS-BEUREN SYNDROME; WBS	194050	76		1	10		Male		Brazilian	29681090	10.1002/ajmg.a.38672
101	78	Frontal face	101.png			WILLIAMS-BEUREN SYNDROME; WBS	194050	77		1	11		Male		Brazilian	29681090	10.1002/ajmg.a.38672
102	79	Frontal face	102.png			WILLIAMS-BEUREN SYNDROME; WBS	194050	78		2	7		Female		Brazilian	29681090	10.1002/ajmg.a.38672
103	80	Frontal face	103.png			WILLIAMS-BEUREN SYNDROME; WBS	194050	79		3	0		Female		Brazilian	29681090	10.1002/ajmg.a.38672
104	81	Frontal face	104.png			WILLIAMS-BEUREN SYNDROME; WBS	194050	80		4	0		Male		Brazilian	29681090	10.1002/ajmg.a.38672
105	82	Frontal face	105.png			WILLIAMS-BEUREN SYNDROME; WBS	194050	81		4	5		Female		Brazilian	29681090	10.1002/ajmg.a.38672
106	83	Frontal face	106.png			WILLIAMS-BEUREN SYNDROME; WBS	194050	82		5	0		Female		Brazilian	29681090	10.1002/ajmg.a.38672
107	84	Frontal face	107.png			WILLIAMS-BEUREN SYNDROME; WBS	194050	83		6	0		Female		Brazilian	29681090	10.1002/ajmg.a.38672
108	85	Frontal face	108.png			WILLIAMS-BEUREN SYNDROME; WBS	194050	84		7	0		Female		Brazilian	29681090	10.1002/ajmg.a.38672
109	86	Frontal face	109.png			WILLIAMS-BEUREN SYNDROME; WBS	194050	85		8	0		Male		Brazilian	29681090	10.1002/ajmg.a.38672
110	87	Frontal face	110.png			WILLIAMS-BEUREN SYNDROME; WBS	194050	86		9	0		Male		Brazilian	29681090	10.1002/ajmg.a.38672
111	88	Frontal face	111.png			WILLIAMS-BEUREN SYNDROME; WBS	194050	87		10	0		Female		Brazilian	29681090	10.1002/ajmg.a.38672
112	89	Frontal face	112.png			WILLIAMS-BEUREN SYNDROME; WBS	194050	88		11	0		Male		Brazilian	29681090	10.1002/ajmg.a.38672
113	90	Frontal face	113.png			WILLIAMS-BEUREN SYNDROME; WBS	194050	89		12	0		Male		Brazilian	29681090	10.1002/ajmg.a.38672
114	91	Frontal face	114.png			WILLIAMS-BEUREN SYNDROME; WBS	194050	90		14	0		Male		Brazilian	29681090	10.1002/ajmg.a.38672
116	93	Frontal face	116.png			WILLIAMS-BEUREN SYNDROME; WBS	194050	92		16	0		Female		Brazilian	29681090	10.1002/ajmg.a.38672
117	94	Frontal face	117.png			WILLIAMS-BEUREN SYNDROME; WBS	194050	93		17	0		Female		Brazilian	29681090	10.1002/ajmg.a.38672
118	95	Frontal face	118.png			WILLIAMS-BEUREN SYNDROME; WBS	194050	94		18	0		Male		Brazilian	29681090	10.1002/ajmg.a.38672
120	96	Frontal face	120.png			WILLIAMS-BEUREN SYNDROME; WBS	194050	95		6	0		Female		Costa Rican	29681090	10.1002/ajmg.a.38672
122	97	Frontal face	122.png			WILLIAMS-BEUREN SYNDROME; WBS	194050	96		14	0		Female		Costa Rican	29681090	10.1002/ajmg.a.38672
124	98	Frontal face	124.png			WILLIAMS-BEUREN SYNDROME; WBS	194050	97		11	0		Female		Costa Rican	29681090	10.1002/ajmg.a.38672
126	99	Frontal face	126.png			WILLIAMS-BEUREN SYNDROME; WBS	194050	98		4	3		Female		Paraguayan	29681090	10.1002/ajmg.a.38672
128	100	Frontal face	128.png			WILLIAMS-BEUREN SYNDROME; WBS	194050	99		5	11		Female		Paraguayan	29681090	10.1002/ajmg.a.38672
130	101	Frontal face	130.png			WILLIAMS-BEUREN SYNDROME; WBS	194050	100		0	5		Female		Peruvian	29681090	10.1002/ajmg.a.38672
131	102	Frontal face	131.png			WILLIAMS-BEUREN SYNDROME; WBS	194050	101		0	2		Male		Peruvian	29681090	10.1002/ajmg.a.38672
132	103	Frontal face	132.png			WILLIAMS-BEUREN SYNDROME; WBS	194050	102		0	4		Female		Peruvian	29681090	10.1002/ajmg.a.38672
133	104	Frontal face	133.png			WILLIAMS-BEUREN SYNDROME; WBS	194050	103		0	11		Male		Peruvian	29681090	10.1002/ajmg.a.38672
134	105	Frontal face	134.png			WILLIAMS-BEUREN SYNDROME; WBS	194050	104		2	0		Female		Peruvian	29681090	10.1002/ajmg.a.38672
135	106	Frontal face	135.png			WILLIAMS-BEUREN SYNDROME; WBS	194050	105		9	0		Female		Peruvian	29681090	10.1002/ajmg.a.38672
136	107	Frontal face	136.png			WILLIAMS-BEUREN SYNDROME; WBS	194050	106		2	0		Female		USA	29681090	10.1002/ajmg.a.38672
137	108	Frontal face	137.png			WILLIAMS-BEUREN SYNDROME; WBS	194050	107		2	3		Male		USA	29681090	10.1002/ajmg.a.38672
138	109	Frontal face	138.png			WILLIAMS-BEUREN SYNDROME; WBS	194050	108		3	0		Female		USA	29681090	10.1002/ajmg.a.38672
139	110	Frontal face	139.png			WILLIAMS-BEUREN SYNDROME; WBS	194050	109		3	6		Female		USA	29681090	10.1002/ajmg.a.38672
140	111	Frontal face	140.png			WILLIAMS-BEUREN SYNDROME; WBS	194050	110		4	0		Female		USA	29681090	10.1002/ajmg.a.38672
141	112	Frontal face	141.png			WILLIAMS-BEUREN SYNDROME; WBS	194050	111		5	0		Female		USA	29681090	10.1002/ajmg.a.38672
142	113	Frontal face	142.png			WILLIAMS-BEUREN SYNDROME; WBS	194050	112		5	5		Male		USA	29681090	10.1002/ajmg.a.38672
143	114	Frontal face	143.png			WILLIAMS-BEUREN SYNDROME; WBS	194050	113		6	0		Female		USA	29681090	10.1002/ajmg.a.38672
144	115	Frontal face	144.png			WILLIAMS-BEUREN SYNDROME; WBS	194050	114		8	6		Female		USA	29681090	10.1002/ajmg.a.38672
145	116	Frontal face	145.png			WILLIAMS-BEUREN SYNDROME; WBS	194050	115		9	0		Male		USA	29681090	10.1002/ajmg.a.38672
146	117	Frontal face	146.png			WILLIAMS-BEUREN SYNDROME; WBS	194050	116		10	0		Male		USA	29681090	10.1002/ajmg.a.38672
148	118	Frontal face	148.png			WILLIAMS-BEUREN SYNDROME; WBS	194050	117		11	0		Female		USA	29681090	10.1002/ajmg.a.38672
149	119	Frontal face	149.png			WILLIAMS-BEUREN SYNDROME; WBS	194050	118		0	4		Female		Argentinian	29681090	10.1002/ajmg.a.38672
150	120	Frontal face	150.png			WILLIAMS-BEUREN SYNDROME; WBS	194050	119		5	5		Male		Brazilian	29681090	10.1002/ajmg.a.38672
151	121	Frontal face	151.jpg			WILLIAMS-BEUREN SYNDROME; WBS	194050	120		17	0		Male		Canadian (Syrian descent)	29681090	10.1002/ajmg.a.38672
153	122	Frontal face	153.jpg			WILLIAMS-BEUREN SYNDROME; WBS	194050	121		0	2		Female		Egyptian	29681090	10.1002/ajmg.a.38672
154	123	Frontal face	154.jpg			WILLIAMS-BEUREN SYNDROME; WBS	194050	122		0	9		Male		Egyptian	29681090	10.1002/ajmg.a.38672
155	124	Frontal face	155.jpg			WILLIAMS-BEUREN SYNDROME; WBS	194050	123		1	2		Male		Egyptian	29681090	10.1002/ajmg.a.38672
156	125	Frontal face	156.jpg			WILLIAMS-BEUREN SYNDROME; WBS	194050	124		5	11		Female		Egyptian	29681090	10.1002/ajmg.a.38672
157	126	Frontal face	157.jpg			WILLIAMS-BEUREN SYNDROME; WBS	194050	125		0	5		Male		Lebanese	29681090	10.1002/ajmg.a.38672
158	127	Frontal face	158.jpg			WILLIAMS-BEUREN SYNDROME; WBS	194050	126		0	6		Female		Lebanese	29681090	10.1002/ajmg.a.38672
159	128	Frontal face	159.jpg			WILLIAMS-BEUREN SYNDROME; WBS	194050	127		1	0		Male		Lebanese	29681090	10.1002/ajmg.a.38672
160	129	Frontal face	160.jpg			WILLIAMS-BEUREN SYNDROME; WBS	194050	128		2	0		Female		Lebanese	29681090	10.1002/ajmg.a.38672
161	130	Frontal face	161.jpg			WILLIAMS-BEUREN SYNDROME; WBS	194050	129		2	6		Male		Lebanese	29681090	10.1002/ajmg.a.38672
162	131	Frontal face	162.jpg			WILLIAMS-BEUREN SYNDROME; WBS	194050	130		3	0		Male		Lebanese	29681090	10.1002/ajmg.a.38672
163	132	Frontal face	163.jpg			WILLIAMS-BEUREN SYNDROME; WBS	194050	131		11	6		Female		Lebanese	29681090	10.1002/ajmg.a.38672
164	133	Frontal face	164.jpg			WILLIAMS-BEUREN SYNDROME; WBS	194050	132		13	0		Female		Lebanese	29681090	10.1002/ajmg.a.38672
165	134	Frontal face	165.jpg			WILLIAMS-BEUREN SYNDROME; WBS	194050	133		8	0		Male		Moroccan	29681090	10.1002/ajmg.a.38672
167	135	Frontal face	167.jpg			WILLIAMS-BEUREN SYNDROME; WBS	194050	134		12	0		Female		Moroccan	29681090	10.1002/ajmg.a.38672
169	136	Frontal face	169.jpg			WILLIAMS-BEUREN SYNDROME; WBS	194050	135	false	8	2		Male		Congolese	27014455	10.1002/ccr3.476
170	137	Frontal face	170.png			WILLIAMS-BEUREN SYNDROME; WBS	194050	136		1	0		Female		Indian	24953591
171	138	Frontal face	171.png			WILLIAMS-BEUREN SYNDROME; WBS	194050	137	false	3	0		Male		Indian	24953591
174	141	Frontal face	174.png			WILLIAMS-BEUREN SYNDROME; WBS	194050	140		7	0		Male		Indian	24953591
175	142	Frontal face	175.png			WILLIAMS-BEUREN SYNDROME; WBS	194050	141		11	0		Female		Indian	24953591
178	145	Frontal face	178.png			WILLIAMS-BEUREN SYNDROME; WBS	194050	144		16	0		Male		Indian	24953591
179	146	Frontal face	179.jpg			WILLIAMS-BEUREN SYNDROME; WBS	194050	145		0	1	1wk	Male		Caucasian	31964759
180	147	Frontal face	180.jpg			WILLIAMS-BEUREN SYNDROME; WBS	194050	146		0	6		Male		Caucasian	31964759
181	148	Frontal face	181.jpg			WILLIAMS-BEUREN SYNDROME; WBS	194050	147		0	9		Male		Caucasian	31964759
182	149	Frontal face	182.jpg			WILLIAMS-BEUREN SYNDROME; WBS	194050	148		1	0		Female		Caucasian	31964759
183	150	Frontal face	183.jpg			WILLIAMS-BEUREN SYNDROME; WBS	194050	149		2	0		Female		Caucasian	31964759
184	151	Frontal face	184.jpg			WILLIAMS-BEUREN SYNDROME; WBS	194050	150		4	0		Male		Caucasian	31964759
185	152	Frontal face	185.jpg			WILLIAMS-BEUREN SYNDROME; WBS	194050	151		4	0		Female		Caucasian	31964759
187	153	Frontal face	187.jpg			WILLIAMS-BEUREN SYNDROME; WBS	194050	152		5	0		Female		-	31964759
188	154	Frontal face	188.jpg			WILLIAMS-BEUREN SYNDROME; WBS	194050	153		6	0		Male		Caucasian	31964759
189	155	Frontal face	189.jpg			WILLIAMS-BEUREN SYNDROME; WBS	194050	154	false	10	0		Female		Caucasian	31964759
190	156	Frontal face	190.jpg			WILLIAMS-BEUREN SYNDROME; WBS	194050	155		14	0		Female		Caucasian	31964759
191	157	Frontal face	191.jpg			WILLIAMS-BEUREN SYNDROME; WBS	194050	156		23	0		Male		Caucasian	31964759
192	158	Frontal face	192.jpg			WILLIAMS-BEUREN SYNDROME; WBS	194050	157		34	0		Female		Caucasian	31964759
200	160	Frontal face	200.png			WILLIAMS-BEUREN SYNDROME; WBS	194050	159		0	10		Female		Caucasian	10326175
204	164	Frontal face	204.png			WILLIAMS-BEUREN SYNDROME; WBS	194050	163				(infant)	Male		Caucasian	11305686
206	165	Frontal face	206.png			WILLIAMS-BEUREN SYNDROME; WBS	194050	164				(adult)	Female		-	11305686
207	166	Frontal face	207.png			WILLIAMS-BEUREN SYNDROME; WBS	194050	165				(child)	Female		-	11305686
209	167	Frontal face	209.png			WILLIAMS-BEUREN SYNDROME; WBS	194050	166				(adolescent)	Male		Caucasian	11305686
210	168	Frontal face	210.png			WILLIAMS-BEUREN SYNDROME; WBS	194050	167				(child)	Female		-	11305686
211	169	Frontal face	211.png			WILLIAMS-BEUREN SYNDROME; WBS	194050	168				(adolescent)	Male		Caucasian	11305686
214	172	Frontal face	214.png			WILLIAMS-BEUREN SYNDROME; WBS	194050	171				(adult)	Female		-	11305686
215	173	Frontal face	215.png			WILLIAMS-BEUREN SYNDROME; WBS	194050	172				(child)	Female		-	11305686
216	174	Frontal face	216.jpg			WILLIAMS-BEUREN SYNDROME; WBS	194050	173		0	3		Unknown		Indian	26352091
217	175	Frontal face	217.jpg			WILLIAMS-BEUREN SYNDROME; WBS	194050	174		0	5		Unknown		Indian	26352091
218	176	Frontal face	218.jpg			WILLIAMS-BEUREN SYNDROME; WBS	194050	175		0	8		Unknown		Indian	26352091
219	177	Frontal face	219.jpg			WILLIAMS-BEUREN SYNDROME; WBS	194050	176		1	3		Unknown		Indian	26352091
220	178	Frontal face	220.jpg			WILLIAMS-BEUREN SYNDROME; WBS	194050	177		2	0		Male		Indian	26352091
221	179	Frontal face	221.jpg			WILLIAMS-BEUREN SYNDROME; WBS	194050	178		5	0		Male		Indian	26352091
222	180	Frontal face	222.jpg			WILLIAMS-BEUREN SYNDROME; WBS	194050	179		7	0		Male		Indian	26352091
223	181	Frontal face	223.jpg			WILLIAMS-BEUREN SYNDROME; WBS	194050	180		8	0		Male		Indian	26352091
224	182	Frontal face	224.jpg			WILLIAMS-BEUREN SYNDROME; WBS	194050	181		10	0		Male		Indian	26352091
225	183	Frontal face	225.jpg			WILLIAMS-BEUREN SYNDROME; WBS	194050	182	false	11	0		Male		Indian	26352091
226	184	Frontal face	226.jpg			WILLIAMS-BEUREN SYNDROME; WBS	194050	183		13	0		Male		Indian	26352091
227	185	Frontal face	227.jpg			WILLIAMS-BEUREN SYNDROME; WBS	194050	184		18	0		Male		Indian	26352091
228	186	Frontal face	228.jpg			WILLIAMS-BEUREN SYNDROME; WBS	194050	185	false	40	0		Male		Caucasian	23167938
229	187	Frontal face	229.png			WILLIAMS-BEUREN SYNDROME; WBS	194050	186	false	7	0		Male		Caucasian	26200160
230	188	Frontal face	230.jpg			WILLIAMS-BEUREN SYNDROME; WBS	194050	187		1	3		Male		Caucasian	18452001	10.1172/JCI35309
233	189	Frontal face	233.jpg			WILLIAMS-BEUREN SYNDROME; WBS	194050	188	false	21	0		Male		Caucasian	18452001	10.1172/JCI35309
234	190	Frontal face	234.jpg			WILLIAMS-BEUREN SYNDROME; WBS	194050	189	false			(child)	Male		Caucasian	23716381
235	191	Frontal face	235.png			WILLIAMS-BEUREN SYNDROME; WBS	194050	190		8	0		Female		Caucasian	24057591
236	192	Frontal face	236.png			WILLIAMS-BEUREN SYNDROME; WBS	194050	191	false	3	0		Male		Caucasian	24057591
237	193	Frontal face	237.png			WILLIAMS-BEUREN SYNDROME; WBS	194050	192		44	0		Male		Caucasian	24057591
238	194	Frontal face	238.png			WILLIAMS-BEUREN SYNDROME; WBS	194050	193	false	4	0		Female		Caucasian	26862942
239	195	Frontal face	239.png			WILLIAMS-BEUREN SYNDROME; WBS	194050	194		13	0		Female		Caucasian	11170076
240	196	Frontal face	240.png			WILLIAMS-BEUREN SYNDROME; WBS	194050	195	false	14	0		Female		Caucasian	11170076
244	197	Frontal face	244.png			WILLIAMS-BEUREN SYNDROME; WBS	194050	196		0	8		Female		Caucasian	11170076
246	198	Frontal face	246.png			WILLIAMS-BEUREN SYNDROME; WBS	194050	197	false	27	0		Female		Caucasian	11699823
250	201	Frontal face	250.png			CORNELIA DE LANGE SYNDROME 1; CDLS1	122470	200		8	0		Male		Caucasian	712481
251	202	Frontal face	251.png			CORNELIA DE LANGE SYNDROME 1; CDLS1	122470	201		7	0		Female		Caucasian	712481
252	203	Frontal face	252.jpg			CORNELIA DE LANGE SYNDROME 1; CDLS1	122470	202	false			(child)	Male		Caucasian	20301283
253	204	Frontal face	253.png	NIPBL	25836	CORNELIA DE LANGE SYNDROME 1; CDLS1	122470	203				(child)	Male		Caucasian	29995837	10.1038/s41576-018-0031-0
254	205	Frontal face	254.png	NIPBL	25836	CORNELIA DE LANGE SYNDROME 1; CDLS1	122470	204	false			(child)	Male		Caucasian	29995837	10.1038/s41576-018-0031-0
255	206	Frontal face	255.png	NIPBL	25836	CORNELIA DE LANGE SYNDROME 1; CDLS1	122470	205				(adult)	Male		Caucasian	29995837	10.1038/s41576-018-0031-0
256	207	Frontal face	256.png	SMC1A	8243	CORNELIA DE LANGE SYNDROME 2; CDLS2	300590	206				(child)	Male		Caucasian	29995837	10.1038/s41576-018-0031-0
257	208	Frontal face	257.png	SMC3	9126	CORNELIA DE LANGE SYNDROME 3 WITH OR WITHOUT MIDLINE BRAIN DEFECTS; CDLS3	610759	207				(child)	Female		Caucasian	29995837	10.1038/s41576-018-0031-0
258	209	Frontal face	258.png	RAD21	5885	CORNELIA DE LANGE SYNDROME 4 WITH OR WITHOUT MIDLINE BRAIN DEFECTS; CDLS4	614701	208				(child)	Female		Caucasian	29995837	10.1038/s41576-018-0031-0
259	210	Frontal face	259.png	HDAC8	55869	CORNELIA DE LANGE SYNDROME 5; CDLS5	300882	209				(child)	Male		Caucasian	29995837	10.1038/s41576-018-0031-0
260	211	Frontal face	260.png			CORNELIA DE LANGE SYNDROME 1; CDLS1	122470	210	false			(child)	Female		Caucasian	26537453
261	212	Frontal face	261.jpg			CORNELIA DE LANGE SYNDROME 1; CDLS1	122470	211	false			(child)	Male		Caucasian	30767692
262	213	Frontal face	262.png			CORNELIA DE LANGE SYNDROME 1; CDLS1	122470	212	false			(child)	Unknown		Caucasian	28846791
263	214	Frontal face	263.png			CORNELIA DE LANGE SYNDROME 1; CDLS1	122470	213		3	0		Female		Caucasian	7315874
264	215	Frontal face	264.png			CORNELIA DE LANGE SYNDROME 1; CDLS1	122470	214	false	0	6		Male		Caucasian	7315874
274	220	Frontal face	274.png			CORNELIA DE LANGE SYNDROME 1; CDLS1	122470	219				(adult)	Male		Caucasian	9279756	10.1136/jmg.34.8.645
277	222	Frontal face	277.png			CORNELIA DE LANGE SYNDROME 1; CDLS1	122470	221	false	0	4		Female		Caucasian	8291538
283	223	Frontal face	283.png			CORNELIA DE LANGE SYNDROME 1; CDLS1	122470	222		0	7		Female		Caucasian	8291539
284	224	Frontal face	284.png			CORNELIA DE LANGE SYNDROME 1; CDLS1	122470	223	false	1	7		Female		Caucasian	8291539
285	225	Frontal face	285.png			CORNELIA DE LANGE SYNDROME 1; CDLS1	122470	224		2	6		Female		Caucasian	8291539
287	227	Frontal face	287.png			CORNELIA DE LANGE SYNDROME 1; CDLS1	122470	226		2	0		Male		Caucasian	8291539
288	228	Frontal face	288.png			CORNELIA DE LANGE SYNDROME 1; CDLS1	122470	227		2	6		Male		Caucasian	8291539
289	229	Frontal face	289.png			CORNELIA DE LANGE SYNDROME 1; CDLS1	122470	228		3	6		Male		Caucasian	8291539
290	230	Frontal face	290.png			CORNELIA DE LANGE SYNDROME 1; CDLS1	122470	229		4	0		Male		Caucasian	8291539
291	231	Frontal face	291.png			CORNELIA DE LANGE SYNDROME 1; CDLS1	122470	230		0	9		Male		Caucasian	8291539
295	232	Frontal face	295.png			CORNELIA DE LANGE SYNDROME 1; CDLS1	122470	231				(child)	Male		Caucasian	14058809	10.1136/adc.38.200.349
296	233	Frontal face	296.png			CORNELIA DE LANGE SYNDROME 1; CDLS1	122470	232	false			(child)	Female		Caucasian	14058809	10.1136/adc.38.200.349
297	234	Frontal face	297.png			CORNELIA DE LANGE SYNDROME 1; CDLS1	122470	233				(child)	Female		Caucasian	14058809	10.1136/adc.38.200.349
299	236	Frontal face	299.png			CORNELIA DE LANGE SYNDROME 1; CDLS1	122470	235				(child)	Unknown		Caucasian	2758687
301	238	Frontal face	301.png			CORNELIA DE LANGE SYNDROME 1; CDLS1	122470	237				(child)	Unknown		Caucasian	2758687
302	239	Frontal face	302.png			CORNELIA DE LANGE SYNDROME 1; CDLS1	122470	238				(child)	Unknown		Caucasian	2758687
303	240	Frontal face	303.png			CORNELIA DE LANGE SYNDROME 1; CDLS1	122470	239				(child)	Unknown		Caucasian	2758687
304	241	Frontal face	304.png			CORNELIA DE LANGE SYNDROME 1; CDLS1	122470	240				(child)	Unknown		Caucasian	2758687
305	242	Frontal face	305.png			CORNELIA DE LANGE SYNDROME 1; CDLS1	122470	241				(child)	Unknown		Caucasian	2758687
306	243	Frontal face	306.png			CORNELIA DE LANGE SYNDROME 1; CDLS1	122470	242				(child)	Unknown		Caucasian	2758687
307	244	Frontal face	307.png			CORNELIA DE LANGE SYNDROME 1; CDLS1	122470	243				(child)	Unknown		Caucasian	2758687
308	245	Frontal face	308.png			CORNELIA DE LANGE SYNDROME 1; CDLS1	122470	244	false			(child)	Unknown		Caucasian	2758687
309	246	Frontal face	309.png			CORNELIA DE LANGE SYNDROME 1; CDLS1	122470	245				(child)	Unknown		Caucasian	2758687
310	247	Frontal face	310.png			CORNELIA DE LANGE SYNDROME 1; CDLS1	122470	246				(child)	Unknown		Caucasian	2758687
311	248	Frontal face	311.png			CORNELIA DE LANGE SYNDROME 1; CDLS1	122470	247				(child)	Unknown		Caucasian	2758687
312	249	Frontal face	312.png			CORNELIA DE LANGE SYNDROME 1; CDLS1	122470	248				(child)	Unknown		Caucasian	2758687
313	250	Frontal face	313.png			CORNELIA DE LANGE SYNDROME 1; CDLS1	122470	249	false	0	1		Male		Caucasian	7507294
322	251	Frontal face	322.png			CORNELIA DE LANGE SYNDROME 1; CDLS1	122470	250	false	10	6		Female		Caucasian	8291542
323	252	Frontal face	323.png			CORNELIA DE LANGE SYNDROME 1; CDLS1	122470	251		0	1	2wk	Male		Caucasian	8291541
324	253	Frontal face	324.png			CORNELIA DE LANGE SYNDROME 1; CDLS1	122470	252	false	1	2		Female		Caucasian	8291541
325	254	Frontal face	325.png			CORNELIA DE LANGE SYNDROME 1; CDLS1	122470	253		1	0		Male		Caucasian	8291541
326	255	Frontal face	326.png			CORNELIA DE LANGE SYNDROME 1; CDLS1	122470	254		0	11		Female		Caucasian	8291541
327	256	Frontal face	327.png			CORNELIA DE LANGE SYNDROME 1; CDLS1	122470	255		1	1		Male		Caucasian	8291541
328	257	Frontal face	328.png			CORNELIA DE LANGE SYNDROME 1; CDLS1	122470	256		0	8		Female		Caucasian	8291541
329	258	Frontal face	329.png			CORNELIA DE LANGE SYNDROME 1; CDLS1	122470	257		13	0		Male		Caucasian	7507295
333	259	Frontal face	333.png			CORNELIA DE LANGE SYNDROME 1; CDLS1	122470	258		0	9		Male		Caucasian	7507295
341	260	Frontal face	341.png			CORNELIA DE LANGE SYNDROME 1; CDLS1	122470	259	false	10	6		Male		Caucasian	7507295
344	261	Frontal face	344.png			CORNELIA DE LANGE SYNDROME 1; CDLS1	122470	260		7	0		Female		Caucasian	8291544
345	262	Frontal face	345.png			CORNELIA DE LANGE SYNDROME 1; CDLS1	122470	261		8	0		Male		Caucasian	8291544
346	263	Frontal face	346.png			CORNELIA DE LANGE SYNDROME 1; CDLS1	122470	262	false	12	0		Male		Caucasian	8291544
347	264	Frontal face	347.png			CORNELIA DE LANGE SYNDROME 1; CDLS1	122470	263		34	0		Female		Caucasian	8291544
351	268	Frontal face	351.png			CORNELIA DE LANGE SYNDROME 1; CDLS1	122470	267		7	9		Female		Caucasian	8291540
354	271	Frontal face	354.png	NIPBL	25836	CORNELIA DE LANGE SYNDROME 1; CDLS1	122470	270	false			-	Female		Caucasian	15146186	10.1038/ng1364
355	272	Frontal face	355.png	NIPBL	25836	CORNELIA DE LANGE SYNDROME 1; CDLS1	122470	271				-	Unknown		-	22241092	10.1038/gim.2011.13
356	273	Frontal face	356.png	NIPBL	25836	CORNELIA DE LANGE SYNDROME 1; CDLS1	122470	272				-	Unknown		-	22241092	10.1038/gim.2011.13
359	276	Frontal face	359.png	NIPBL	25836	CORNELIA DE LANGE SYNDROME 1; CDLS1	122470	275				-	Unknown		-	22241092	10.1038/gim.2011.13
362	279	Frontal face	362.jpg	NIPBL	25836	CORNELIA DE LANGE SYNDROME 1; CDLS1	122470	278				(child)	Male		Asian	32074972	10.3390/medicina56020076
364	281	Frontal face	364.jpg	NIPBL	25836	CORNELIA DE LANGE SYNDROME 1; CDLS1	122470	280	false			(child)	Male		Asian	32074972	10.3390/medicina56020076
368	283	Frontal face	368.jpg	NIPBL	25836	CORNELIA DE LANGE SYNDROME 1; CDLS1	122470	282		7	0		Male		Asian	25447906
369	284	Frontal face	369.jpg	NIPBL	25836	CORNELIA DE LANGE SYNDROME 1; CDLS1	122470	283		6	0		Female		Asian	25447906
370	285	Frontal face	370.jpg	NIPBL	25836	CORNELIA DE LANGE SYNDROME 1; CDLS1	122470	284	false	2	0		Female		Asian	25447906
371	286	Frontal face	371.jpg			CORNELIA DE LANGE SYNDROME 1; CDLS1	122470	285		7	0		Male		Asian	25447906
372	287	Frontal face	372.jpg			CORNELIA DE LANGE SYNDROME 1; CDLS1	122470	286		0	2		Female		Asian	25447906
373	288	Frontal face	373.png	NIPBL	25836	CORNELIA DE LANGE SYNDROME 1; CDLS1	122470	287	false	3	4		Female		Caucasian	16799922
375	289	Frontal face	375.png	NIPBL	25836	CORNELIA DE LANGE SYNDROME 1; CDLS1	122470	288				(child	Male		Caucasian	16799922
380	292	Frontal face	380.png	NIPBL	25836	CORNELIA DE LANGE SYNDROME 1; CDLS1	122470	291	false	3	5		Male		Caucasian	26925417	10.1155/2016/8742939
382	293	Frontal face	382.png	NIPBL	25836	CORNELIA DE LANGE SYNDROME 1; CDLS1	122470	292				infant	Female		Caucasian	26925417	10.1155/2016/8742939
383	294	Frontal face	383.jpg			CORNELIA DE LANGE SYNDROME 1; CDLS1	122470	293				-	Female		Caucasian	17640042	10.1002/ajmg.c.30137
384	295	Frontal face	384.jpg			CORNELIA DE LANGE SYNDROME 1; CDLS1	122470	294				-	Male		Caucasian	17640042	10.1002/ajmg.c.30137
385	296	Frontal face	385.jpg			CORNELIA DE LANGE SYNDROME 1; CDLS1	122470	295				-	Female		Caucasian	17640042	10.1002/ajmg.c.30137
386	297	Frontal face	386.jpg			CORNELIA DE LANGE SYNDROME 1; CDLS1	122470	296				-	Female		Caucasian	17640042	10.1002/ajmg.c.30137
387	298	Frontal face	387.jpg			CORNELIA DE LANGE SYNDROME 1; CDLS1	122470	297				-	Female		Caucasian	17640042	10.1002/ajmg.c.30137
388	299	Frontal face	388.jpg			CORNELIA DE LANGE SYNDROME 1; CDLS1	122470	298				-	Male		Caucasian	17640042	10.1002/ajmg.c.30137
390	301	Frontal face	390.jpg			CORNELIA DE LANGE SYNDROME 1; CDLS1	122470	300				-	Female		Caucasian	17640042	10.1002/ajmg.c.30137
391	302	Frontal face	391.jpg			CORNELIA DE LANGE SYNDROME 1; CDLS1	122470	301				-	Female		Caucasian	17640042	10.1002/ajmg.c.30137
392	303	Frontal face	392.jpg			CORNELIA DE LANGE SYNDROME 1; CDLS1	122470	302				-	Male		Caucasian	17640042	10.1002/ajmg.c.30137
393	304	Frontal face	393.jpg			CORNELIA DE LANGE SYNDROME 1; CDLS1	122470	303	false			-	Female		Caucasian	17640042	10.1002/ajmg.c.30137
394	305	Frontal face	394.jpg			CORNELIA DE LANGE SYNDROME 1; CDLS1	122470	304				-	Male		Caucasian	17640042	10.1002/ajmg.c.30137
395	306	Frontal face	395.jpg			CORNELIA DE LANGE SYNDROME 1; CDLS1	122470	305				-	Female		Caucasian	17640042	10.1002/ajmg.c.30137
396	307	Frontal face	396.jpg			CORNELIA DE LANGE SYNDROME 1; CDLS1	122470	306				-	Female		Caucasian	17640042	10.1002/ajmg.c.30137
397	308	Frontal face	397.jpg			CORNELIA DE LANGE SYNDROME 1; CDLS1	122470	307				-	Male		Caucasian	17640042	10.1002/ajmg.c.30137
398	309	Frontal face	398.jpg			CORNELIA DE LANGE SYNDROME 1; CDLS1	122470	308				-	Female		Caucasian	17640042	10.1002/ajmg.c.30137
399	310	Frontal face	399.jpg			CORNELIA DE LANGE SYNDROME 1; CDLS1	122470	309				-	Female		Caucasian	17640042	10.1002/ajmg.c.30137
400	311	Frontal face	400.jpg			CORNELIA DE LANGE SYNDROME 1; CDLS1	122470	310				-	Male		Caucasian	17640042	10.1002/ajmg.c.30137
401	312	Frontal face	401.png	KMT2D	8085	KABUKI SYNDROME 1; KABUK1	147920	311	false			(child)	Male		Caucasian	19967352
402	313	Frontal face	402.png	KMT2D	8085	KABUKI SYNDROME 1; KABUK1	147920	312				(child)	Male		Caucasian	19967352
403	314	Frontal face	403.jpg	KMT2D	8085	KABUKI SYNDROME 1; KABUK1	147920	313	false	11	2		Male		Caucasian	21741276
404	315	Frontal face	404.jpg	KMT2D	8085	KABUKI SYNDROME 1; KABUK1	147920	314		12	4		Female		Caucasian	21741276
405	316	Frontal face	405.png	KMT2D	8085	KABUKI SYNDROME 1; KABUK1	147920	315		6	0		Female		Asian (Japanese)	3067577
406	317	Frontal face	406.png	KMT2D	8085	KABUKI SYNDROME 1; KABUK1	147920	316		7	0		Female		Asian (Japanese)	3067577
407	318	Frontal face	407.png	KMT2D	8085	KABUKI SYNDROME 1; KABUK1	147920	317		5	0		Male		Asian (Japanese)	3067577
408	319	Frontal face	408.png	KMT2D	8085	KABUKI SYNDROME 1; KABUK1	147920	318		4	0		Female		Asian (Japanese)	3067577
409	320	Frontal face	409.png	KMT2D	8085	KABUKI SYNDROME 1; KABUK1	147920	319		5	0		Male		Asian (Japanese)	3067577
410	321	Frontal face	410.png	KMT2D	8085	KABUKI SYNDROME 1; KABUK1	147920	320		0	5		Female		Asian (Japanese)	3067577
411	322	Frontal face	411.png	KMT2D	8085	KABUKI SYNDROME 1; KABUK1	147920	321		1	0		Female		Asian (Japanese)	3067577
412	323	Frontal face	412.png	KMT2D	8085	KABUKI SYNDROME 1; KABUK1	147920	322		2	0		Male		Asian (Japanese)	3067577
413	324	Frontal face	413.png	KMT2D	8085	KABUKI SYNDROME 1; KABUK1	147920	323		1	0		Male		Asian (Japanese)	3067577
414	325	Frontal face	414.png	KMT2D	8085	KABUKI SYNDROME 1; KABUK1	147920	324		11	0		Male		Asian (Japanese)	3067577
415	326	Frontal face	415.png	KMT2D	8085	KABUKI SYNDROME 1; KABUK1	147920	325	false	5	0		Male		Asian (Japanese)	3067577
416	327	Frontal face	416.png	KMT2D	8085	KABUKI SYNDROME 1; KABUK1	147920	326		0	6		Female		Asian (Japanese)	3067577
417	328	Frontal face	417.png	KMT2D	8085	KABUKI SYNDROME 1; KABUK1	147920	327		0	6		Male		Caucasian	1285376
421	330	Frontal face	421.png	KMT2D	8085	KABUKI SYNDROME 1; KABUK1	147920	329		0	1		Female		Caucasian	1285376
423	331	Frontal face	423.png	KMT2D	8085	KABUKI SYNDROME 1; KABUK1	147920	330		0	1		Male		Caucasian	1285376
425	332	Frontal face	425.png	KMT2D	8085	KABUKI SYNDROME 1; KABUK1	147920	331		9	0		Male		Caucasian	1285376
426	333	Frontal face	426.png	KMT2D	8085	KABUKI SYNDROME 1; KABUK1	147920	332		2	0		Male		Caucasian	1285376
427	334	Frontal face	427.png	KMT2D	8085	KABUKI SYNDROME 1; KABUK1	147920	333		3	0		Male		Mosle Arab	1285376
428	335	Frontal face	428.png	KMT2D	8085	KABUKI SYNDROME 1; KABUK1	147920	334				-	Male		Caucasian	1285376
429	336	Frontal face	429.png	KMT2D	8085	KABUKI SYNDROME 1; KABUK1	147920	335				-	Male		Caucasian	1285376
430	337	Frontal face	430.png	KMT2D	8085	KABUKI SYNDROME 1; KABUK1	147920	336		4	0		Male		Caucasian	1285376
431	338	Frontal face	431.png	KMT2D	8085	KABUKI SYNDROME 1; KABUK1	147920	337	false	5	0		Female		Caucasian	1285376
433	340	Frontal face	433.png	KMT2D	8085	KABUKI SYNDROME 1; KABUK1	147920	339		9	0		Female		Caucasian	1285376
434	341	Frontal face	434.png	KMT2D	8085	KABUKI SYNDROME 1; KABUK1	147920	340		17	0		Female		Caucasian	1285376
435	342	Frontal face	435.png	KMT2D	8085	KABUKI SYNDROME 1; KABUK1	147920	341		0	2		Female		Caucasian	1285376
436	343	Frontal face	436.png	KMT2D	8085	KABUKI SYNDROME 1; KABUK1	147920	342		6	0		Female		Caucasian	1285376
438	346	Frontal face	438.png	FAM111B	374393	POIKILODERMA, HEREDITARY FIBROSING, WITH TENDON CONTRACTURES, MYOPATHY, AND PULMONARY FIBROSIS; POIKTMP	615704		false	8	0		Male	European		26471370	10.1186/s13023-015-0352-4
441	352	Frontal face	441.png	PIGV	55650				false	1	6		Unknown			20802478
445	355	Frontal face	445.JPG	AHDC1	27245	XIA-GIBBS SYNDROME; XIGIS	615829		false	6	0		Male	African - Sub-Saharan	Congolese	33372375
449	354	Frontal face	449.png	PGAP3	93210	HYPERPHOSPHATASIA WITH MENTAL RETARDATION SYNDROME 4; HPMRS4	615716	C-II-1		18	0		Female	European		27120253	10.1002/humu.23006
450	358	Frontal face	450.png	BICRA	29998				false	8	0		Male			33232675	10.1016/j.ajhg.2020.11.003
452	360	Frontal face	452.png	PTPN11	5781			III-13	false	4	0		Unknown	European		7856646
454	362	Frontal face	454.jpg	PSMC3	5702			II.4		8	0		Male	Asian - West/Middle Eastern		32500975
457	363	Frontal face	457.jpg	PSMC3	5702			II.2		6	0		Unknown	Asian - West/Middle Eastern		32500975
459	364	Frontal face	459.jpg	PSMC3	5702			II.7	false	1	0		Male	Asian - West/Middle Eastern		32500975
461	365	Frontal face	461.JPG	MYO18B	84700	KLIPPEL-FEIL SYNDROME 4, AUTOSOMAL RECESSIVE, WITH NEMALINE MYOPATHY AND FACIAL DYSMORPHISM; KFS4	616549		false	0	5		Male	Asian		32184166
462	366	Frontal face	462.PNG	CHAMP1	283489					0	0		Male			26340335	10.1016/j.ajhg.2015.08.003
463	367	Frontal face	463.PNG	CHAMP1	283489			B		0	0		Unknown			26340335	10.1016/j.ajhg.2015.08.003
464	368	Frontal face	464.PNG	CHAMP1	283489			C		0	0		Unknown			26340335	10.1016/j.ajhg.2015.08.003
465	369	Frontal face	465.PNG	CHAMP1	283489			D		0	0		Unknown			26340335	10.1016/j.ajhg.2015.08.003
466	370	Frontal face	466.PNG	CHAMP1	283489			E	false	0	0		Unknown			26340335	10.1016/j.ajhg.2015.08.003
467	371	Frontal face	467.PNG	BCL11B	64919	INTELLECTUAL DEVELOPMENTAL DISORDER WITH SPEECH DELAY, DYSMORPHIC FACIES, AND T-CELL ABNORMALITIES; IDDSFTA	618092	A		0	0		Female			29985992	10.1093/brain/awy173
468	372	Frontal face	468.PNG	BCL11B	64919	INTELLECTUAL DEVELOPMENTAL DISORDER WITH SPEECH DELAY, DYSMORPHIC FACIES, AND T-CELL ABNORMALITIES; IDDSFTA	618092	B		0	0		Unknown			29985992	10.1093/brain/awy173
469	373	Frontal face	469.PNG	BCL11B	64919	INTELLECTUAL DEVELOPMENTAL DISORDER WITH SPEECH DELAY, DYSMORPHIC FACIES, AND T-CELL ABNORMALITIES; IDDSFTA	618092	C		0	0		Unknown			29985992	10.1093/brain/awy173
470	374	Frontal face	470.PNG	BCL11B	64919	INTELLECTUAL DEVELOPMENTAL DISORDER WITH SPEECH DELAY, DYSMORPHIC FACIES, AND T-CELL ABNORMALITIES; IDDSFTA	618092	D		0	0		Unknown			29985992	10.1093/brain/awy173
471	375	Frontal face	471.PNG	BCL11B	64919	INTELLECTUAL DEVELOPMENTAL DISORDER WITH SPEECH DELAY, DYSMORPHIC FACIES, AND T-CELL ABNORMALITIES; IDDSFTA	618092	E		0	0		Unknown			29985992	10.1093/brain/awy173
472	376	Frontal face	472.PNG	BCL11B	64919	INTELLECTUAL DEVELOPMENTAL DISORDER WITH SPEECH DELAY, DYSMORPHIC FACIES, AND T-CELL ABNORMALITIES; IDDSFTA	618092	F		0	0		Unknown			29985992	10.1093/brain/awy173
473	377	Frontal face	473.PNG	BCL11B	64919	INTELLECTUAL DEVELOPMENTAL DISORDER WITH SPEECH DELAY, DYSMORPHIC FACIES, AND T-CELL ABNORMALITIES; IDDSFTA	618092	G		0	0		Unknown			29985992	10.1093/brain/awy173
474	378	Frontal face	474.PNG	BCL11B	64919	INTELLECTUAL DEVELOPMENTAL DISORDER WITH SPEECH DELAY, DYSMORPHIC FACIES, AND T-CELL ABNORMALITIES; IDDSFTA	618092		false	0	0		Unknown			29985992	10.1093/brain/awy173
475	379	Frontal face	475.JPG	MYO18B	84700	KLIPPEL-FEIL SYNDROME 4, AUTOSOMAL RECESSIVE, WITH NEMALINE MYOPATHY AND FACIAL DYSMORPHISM; KFS4	616549			0	0		Male			33179433
477	380	Frontal face	477.JPG	MYO18B	84700	KLIPPEL-FEIL SYNDROME 4, AUTOSOMAL RECESSIVE, WITH NEMALINE MYOPATHY AND FACIAL DYSMORPHISM; KFS4	616549		false	0	0		Male			33179433
479	381	Frontal face	479.JPG	MYO18B	84700	KLIPPEL-FEIL SYNDROME 4, AUTOSOMAL RECESSIVE, WITH NEMALINE MYOPATHY AND FACIAL DYSMORPHISM; KFS4	616549		false	0	0		Male			31195167	10.1016/j.ejmg.2019.103701
480	382	Frontal face	480.JPG	MYO18B	84700	KLIPPEL-FEIL SYNDROME 4, AUTOSOMAL RECESSIVE, WITH NEMALINE MYOPATHY AND FACIAL DYSMORPHISM; KFS4	616549			0	0		Male			25748484
481	383	Frontal face	481.JPG	MYO18B	84700	KLIPPEL-FEIL SYNDROME 4, AUTOSOMAL RECESSIVE, WITH NEMALINE MYOPATHY AND FACIAL DYSMORPHISM; KFS4	616549		false	0	0		Female			25748484
485	386	Frontal face	485.JPG	POGZ	23126	WHITE-SUTTON SYNDROME; WHSUS	616364			0	5		Male			26739615	10.1186/s13073-015-0253-0
488	387	Frontal face	488.JPG	POGZ	23126	WHITE-SUTTON SYNDROME; WHSUS	616364			2	0		Female			26739615	10.1186/s13073-015-0253-0
489	388	Frontal face	489.JPG	POGZ	23126	WHITE-SUTTON SYNDROME; WHSUS	616364		false	2	0		Female			26739615	10.1186/s13073-015-0253-0
491	389	Frontal face	491.JPG	POGZ	23126	WHITE-SUTTON SYNDROME; WHSUS	616364			1	0		Female			26942287	10.1016/j.ajhg.2016.02.004
493	390	Frontal face	493.JPG	POGZ	23126	WHITE-SUTTON SYNDROME; WHSUS	616364			9	0		Male			26942287	10.1016/j.ajhg.2016.02.004
494	391	Frontal face	494.JPG	POGZ	23126	WHITE-SUTTON SYNDROME; WHSUS	616364			4	0		Male			26942287	10.1016/j.ajhg.2016.02.004
496	392	Frontal face	496.JPG	POGZ	23126	WHITE-SUTTON SYNDROME; WHSUS	616364			4	5		Male			26942287	10.1016/j.ajhg.2016.02.004
498	393	Frontal face	498.JPG	POGZ	23126	WHITE-SUTTON SYNDROME; WHSUS	616364			0	6		Male			26942287	10.1016/j.ajhg.2016.02.004
500	394	Frontal face	500.JPG	POGZ	23126	WHITE-SUTTON SYNDROME; WHSUS	616364			4	0		Female			26942287	10.1016/j.ajhg.2016.02.004
501	395	Frontal face	501.JPG	POGZ	23126	WHITE-SUTTON SYNDROME; WHSUS	616364			0	0		Male			26942287	10.1016/j.ajhg.2016.02.004
503	396	Frontal face	503.JPG	POGZ	23126	WHITE-SUTTON SYNDROME; WHSUS	616364			8	0		Male			26942287	10.1016/j.ajhg.2016.02.004
504	397	Frontal face	504.JPG	POGZ	23126	WHITE-SUTTON SYNDROME; WHSUS	616364			4	0		Female			26942287	10.1016/j.ajhg.2016.02.004
507	399	Frontal face	507.JPG	POGZ	23126	WHITE-SUTTON SYNDROME; WHSUS	616364			6	0		Female			26942287	10.1016/j.ajhg.2016.02.004
508	400	Frontal face	508.JPG	POGZ	23126	WHITE-SUTTON SYNDROME; WHSUS	616364			6	0		Female			26942287	10.1016/j.ajhg.2016.02.004
509	401	Frontal face	509.JPG	POGZ	23126	WHITE-SUTTON SYNDROME; WHSUS	616364			14	0		Male			26942287	10.1016/j.ajhg.2016.02.004
510	402	Frontal face	510.JPG	POGZ	23126	WHITE-SUTTON SYNDROME; WHSUS	616364			7	0		Female			26942287	10.1016/j.ajhg.2016.02.004
511	403	Frontal face	511.JPG	POGZ	23126	WHITE-SUTTON SYNDROME; WHSUS	616364		false	7	0		Male			26942287	10.1016/j.ajhg.2016.02.004
516	407	Frontal face	516.JPG	KRAS	3845	CARDIOFACIOCUTANEOUS SYNDROME 2; CFC2	615278	II:2		0	0		Female			21797849
517	408	Frontal face	517.JPG	KRAS	3845	CARDIOFACIOCUTANEOUS SYNDROME 2; CFC2	615278	Patient 2	false	2	0		Female			21797849
519	409	Frontal face	519.JPG	KRAS	3845	CARDIOFACIOCUTANEOUS SYNDROME 2; CFC2	615278	Patient 1	false	0	1		Female			32021610	10.1159/000504374
521	410	Frontal face	521.JPG	KRAS	3845	NOONAN SYNDROME 3; NS3	609942	Individual 2	false	0	0		Female			16773572	10.1086/504394
523	411	Frontal face	523.JPG	KRAS	3845	NOONAN SYNDROME 3; NS3	609942	Patient 1	false	0	5		Female			30430033	10.1055/s-0038-1653977
524	412	Frontal face	524.JPG	CNOT3	4849	INTELLECTUAL DEVELOPMENTAL DISORDER WITH SPEECH DELAY, AUTISM, AND DYSMORPHIC FACIES; IDDSADF	618672	Patient 1		0	0		Female			31201375	10.1038/s41431-019-0413-6
525	413	Frontal face	525.JPG	CNOT3	4849	INTELLECTUAL DEVELOPMENTAL DISORDER WITH SPEECH DELAY, AUTISM, AND DYSMORPHIC FACIES; IDDSADF	618672	Patient 3		0	0		Male			31201375	10.1038/s41431-019-0413-6
526	414	Frontal face	526.JPG	CNOT3	4849	INTELLECTUAL DEVELOPMENTAL DISORDER WITH SPEECH DELAY, AUTISM, AND DYSMORPHIC FACIES; IDDSADF	618672	Patient 4		0	0		Male			31201375	10.1038/s41431-019-0413-6
527	415	Frontal face	527.JPG	CNOT3	4849	INTELLECTUAL DEVELOPMENTAL DISORDER WITH SPEECH DELAY, AUTISM, AND DYSMORPHIC FACIES; IDDSADF	618672	Patient 7		0	0		Female			31201375	10.1038/s41431-019-0413-6
528	416	Frontal face	528.JPG	CNOT3	4849	INTELLECTUAL DEVELOPMENTAL DISORDER WITH SPEECH DELAY, AUTISM, AND DYSMORPHIC FACIES; IDDSADF	618672	Patient 8		0	0		Female			31201375	10.1038/s41431-019-0413-6
530	418	Frontal face	530.JPG	CNOT3	4849	INTELLECTUAL DEVELOPMENTAL DISORDER WITH SPEECH DELAY, AUTISM, AND DYSMORPHIC FACIES; IDDSADF	618672	Patient 11		0	0		Female			31201375	10.1038/s41431-019-0413-6
531	419	Frontal face	531.JPG	CNOT3	4849	INTELLECTUAL DEVELOPMENTAL DISORDER WITH SPEECH DELAY, AUTISM, AND DYSMORPHIC FACIES; IDDSADF	618672	Patient 12		0	0		Male			31201375	10.1038/s41431-019-0413-6
532	420	Frontal face	532.JPG	CNOT3	4849	INTELLECTUAL DEVELOPMENTAL DISORDER WITH SPEECH DELAY, AUTISM, AND DYSMORPHIC FACIES; IDDSADF	618672	Patient 14		0	0		Male			31201375	10.1038/s41431-019-0413-6
533	421	Frontal face	533.JPG	CNOT3	4849	INTELLECTUAL DEVELOPMENTAL DISORDER WITH SPEECH DELAY, AUTISM, AND DYSMORPHIC FACIES; IDDSADF	618672	Patient 16	false	0	0		Female			31201375	10.1038/s41431-019-0413-6
535	422	Frontal face	535.png	YARS1	8565			LA_1	false	0	2		Unknown			27633801
536	424	Frontal face	536.JPG	MSL3	10943					0	0		Unknown			33173220	10.1038/s41436-020-00993-y
537	425	Frontal face	537.JPG	MSL3	10943					0	0		Unknown			33173220	10.1038/s41436-020-00993-y
538	426	Frontal face	538.JPG	MSL3	10943					0	0		Unknown			33173220	10.1038/s41436-020-00993-y
539	427	Frontal face	539.JPG	MSL3	10943					0	0		Unknown			33173220	10.1038/s41436-020-00993-y
540	428	Frontal face	540.JPG	MSL3	10943					0	0		Unknown			33173220	10.1038/s41436-020-00993-y
541	429	Frontal face	541.JPG	MSL3	10943					0	0		Unknown			33173220	10.1038/s41436-020-00993-y
542	430	Frontal face	542.JPG	MSL3	10943					0	0		Unknown			33173220	10.1038/s41436-020-00993-y
543	431	Frontal face	543.JPG	MSL3	10943					0	0		Unknown			33173220	10.1038/s41436-020-00993-y
544	432	Frontal face	544.JPG	MSL3	10943					0	0		Unknown			33173220	10.1038/s41436-020-00993-y
545	433	Frontal face	545.JPG	MSL3	10943					0	0		Unknown			33173220	10.1038/s41436-020-00993-y
546	434	Frontal face	546.JPG	MSL3	10943					0	0		Unknown			33173220	10.1038/s41436-020-00993-y
547	435	Frontal face	547.png	CRIPT	9419			LA_2	false	0	0		Male	Asian - South-East		24389050	10.1101/gr.160572.113
550	439	Frontal face	550.png	RECQL3	641			LA_7	false	0	0		Female			29056561
551	440	Frontal face	551.png	ERCC8	1161	COCKAYNE SYNDROME A; CSA	216400	LA_8		0	0		Unknown			21477313	10.1186/1750-1172-6-13
552	441	Frontal face	552.png	ERCC8	1161	COCKAYNE SYNDROME A; CSA	216400	LA_9		0	0		Unknown			21477313	10.1186/1750-1172-6-13
553	442	Frontal face	553.png	ERCC8	1161	COCKAYNE SYNDROME A; CSA	216400	LA_10	false	0	0		Unknown			21477313	10.1186/1750-1172-6-13
555	444	Frontal face	555.png	USB1	79650	POIKILODERMA WITH NEUTROPENIA; PN	604173	LA_12	false	0	0		Unknown			25044170
556	445	Frontal face	556.png	ERCC4	2072	XERODERMA PIGMENTOSUM, COMPLEMENTATION GROUP F; XPF	278760	LA_12	false	1	7		Unknown			18955168	10.1016/j.dnarep.2008.09.007
557	446	Frontal face	557.png	FAM111B	374393	POIKILODERMA, HEREDITARY FIBROSING, WITH TENDON CONTRACTURES, MYOPATHY, AND PULMONARY FIBROSIS; POIKTMP	615704	LA_14		0	0		Unknown			24268661	10.1016/j.ajhg.2013.10.013
559	448	Frontal face	559.png	FAM111B	374393			LA_16	false	7	0		Unknown			24268661	10.1016/j.ajhg.2013.10.013
560	449	Frontal face	560.png	RECQL4	9401	ROTHMUND-THOMSON SYNDROME, TYPE 2; RTS2	268400	LA_17	false	0	0		Unknown			26032705	10.1136/bcr-2015-209994
561	450	Frontal face	561.png	METTL5	29081	INTELLECTUAL DEVELOPMENTAL DISORDER, AUTOSOMAL RECESSIVE 72; MRT72	618665	LA_18		0	0		Unknown			31564433	10.1016/j.ajhg.2019.09.007
563	452	Frontal face	563.png	METTL5	29081	INTELLECTUAL DEVELOPMENTAL DISORDER, AUTOSOMAL RECESSIVE 72; MRT72	618665	LA_20		0	0		Unknown			31564433	10.1016/j.ajhg.2019.09.007
564	453	Frontal face	564.png	METTL5	29081	INTELLECTUAL DEVELOPMENTAL DISORDER, AUTOSOMAL RECESSIVE 72; MRT72	618665	LA_21	false	0	0		Unknown			31564433	10.1016/j.ajhg.2019.09.007
565	454	Frontal face	565.png	EPG5	57724	VICI SYNDROME; VICIS	242840	LA_22		0	0		Unknown			26917586	10.1093/brain/awv393
566	455	Frontal face	566.png	EPG5	57724	VICI SYNDROME; VICIS	242840	LA_23		0	0		Unknown			26917586	10.1093/brain/awv393
567	456	Frontal face	567.png	EPG5	57724	VICI SYNDROME; VICIS	242840	LA_24	false	0	0		Unknown			26917586	10.1093/brain/awv393
569	458	Frontal face	569.JPG	COG4	25839	SAUL-WILSON SYNDROME; SWILS	618150		false	29	0		Female	Caucasian		30290151	10.1016/j.ajhg.2018.09.003
570	459	Frontal face	570.JPG	COG4	25839	SAUL-WILSON SYNDROME; SWILS	618150			0	0	adult	Unknown			31949312	10.1038/s41436-019-0737-1
573	461	Frontal face	573.JPG	PCNT	5116	MICROCEPHALIC OSTEODYSPLASTIC PRIMORDIAL DWARFISM, TYPE II; MOPD2	210720			13	0		Female	African - North	Egyptian	32267100
574	462	Frontal face	574.JPG	PCNT	5116	MICROCEPHALIC OSTEODYSPLASTIC PRIMORDIAL DWARFISM, TYPE II; MOPD2	210720			2	10		Female	African - North	Egyptian	32267100
575	463	Frontal face	575.JPG	PCNT	5116	MICROCEPHALIC OSTEODYSPLASTIC PRIMORDIAL DWARFISM, TYPE II; MOPD2	210720			7	6		Female	African - North	Egyptian	32267100
576	464	Frontal face	576.JPG	PCNT	5116	MICROCEPHALIC OSTEODYSPLASTIC PRIMORDIAL DWARFISM, TYPE II; MOPD2	210720			6	6		Male	African - North	Egyptian	32267100
577	465	Frontal face	577.JPG	PCNT	5116	MICROCEPHALIC OSTEODYSPLASTIC PRIMORDIAL DWARFISM, TYPE II; MOPD2	210720			13	6		Female	African - North		32267100
578	466	Frontal face	578.JPG	PCNT	5116	MICROCEPHALIC OSTEODYSPLASTIC PRIMORDIAL DWARFISM, TYPE II; MOPD2	210720		false	10	0		Male	African - North	Egyptian	32267100
579	467	Frontal face	579.JPG	SHOC2	8036	NOONAN SYNDROME-LIKE DISORDER WITH LOOSE ANAGEN HAIR 1; NSLH1	607721			2	6		Male	Caucasian		23918763	10.1002/ajmg.a.36098
580	468	Frontal face	580.JPG	SHOC2	8036	NOONAN SYNDROME-LIKE DISORDER WITH LOOSE ANAGEN HAIR 1; NSLH1	607721			5	5		Male	Caucasian		23918763	10.1002/ajmg.a.36098
581	469	Frontal face	581.JPG	SHOC2	8036	NOONAN SYNDROME-LIKE DISORDER WITH LOOSE ANAGEN HAIR 1; NSLH1	607721		false	8	0		Male	Caucasian		23918763	10.1002/ajmg.a.36098
582	470	Frontal face	582.png	ATAD3A	55210	HAREL-YOON SYNDROME; HAYOS	617183	II-1 (family 6)	false	26	0		Female	European		27640307	10.1016/j.ajhg.2016.08.007
583	471	Frontal face	583.png	FBXO11	80204	INTELLECTUAL DEVELOPMENTAL DISORDER WITH DYSMORPHIC FACIES AND BEHAVIORAL ABNORMALITIES; IDDFBA	618089	individual 6		10	10		Female	European		30057029	10.1016/j.ajhg.2018.07.003
584	472	Frontal face	584.png	FBXO11	80204	INTELLECTUAL DEVELOPMENTAL DISORDER WITH DYSMORPHIC FACIES AND BEHAVIORAL ABNORMALITIES; IDDFBA	618089	individual 9		3	10		Male	European		30057029	10.1016/j.ajhg.2018.07.003
585	473	Frontal face	585.png	ANKRD11	29123	KBG SYNDROME; KBGS	148050	individual 1 family 2		0	0		Unknown			21782149	10.1016/j.ajhg.2011.06.007
588	476	Frontal face	588.png	DYRK1A	1859	MENTAL RETARDATION, AUTOSOMAL DOMINANT 7; MRD7	614104	patient 1		2	0		Male			18405873	10.1016/j.ajhg.2008.03.001
589	477	Frontal face	589.png	DYRK1A	1859	MENTAL RETARDATION, AUTOSOMAL DOMINANT 7; MRD7	614104	patient 2	false	12	0		Male			18405873	10.1016/j.ajhg.2008.03.001
590	478	Frontal face	590.png	DYRK1A	1859	MENTAL RETARDATION, AUTOSOMAL DOMINANT 7; MRD7	614104	case 1	false	4	0		Female			23099646
591	479	Frontal face	591.jpeg	PGAP3	93210	HYPERPHOSPHATASIA WITH MENTAL RETARDATION SYNDROME 4; HPMRS4	615716	M.H.		2	0		Female	European		27120253	10.1002/humu.23006
593	480	Frontal face	593.jpg	PGAP3	93210	HYPERPHOSPHATASIA WITH MENTAL RETARDATION SYNDROME 4; HPMRS4	615716	S.D.		23	0		Female			27120253	10.1002/humu.23006
594	481	Frontal face	594.png	PGAP3	93210	HYPERPHOSPHATASIA WITH MENTAL RETARDATION SYNDROME 4; HPMRS4	615716	E-II-2		10	0		Female	Arab		27120253	10.1002/humu.23006
595	482	Frontal face	595.png	PGAP3	93210	HYPERPHOSPHATASIA WITH MENTAL RETARDATION SYNDROME 4; HPMRS4	615716	E-II-4		10	0		Female	Arab		27120253	10.1002/humu.23006
596	483	Frontal face	596.png	PGAP3	93210	HYPERPHOSPHATASIA WITH MENTAL RETARDATION SYNDROME 4; HPMRS4	615716	Proband II-1	false	3	9		Male	Arab		32726939	10.3390/cells9081782
597	484	Frontal face	597.jpeg	PGAP3	93210	HYPERPHOSPHATASIA WITH MENTAL RETARDATION SYNDROME 4; HPMRS4	615716	Pat1		1	0		Male	Arab		28390064
598	485	Frontal face	598.JPG	TRAF7	84231	CARDIAC, FACIAL, AND DIGITAL ANOMALIES WITH DEVELOPMENTAL DELAY; CAFDADD	618164			7	5		Male	Caucasian		29961569	10.1016/j.ajhg.2018.06.005
599	486	Frontal face	599.JPG	TRAF7	84231	CARDIAC, FACIAL, AND DIGITAL ANOMALIES WITH DEVELOPMENTAL DELAY; CAFDADD	618164			43	0		Male	Caucasian		29961569	10.1016/j.ajhg.2018.06.005
600	487	Frontal face	600.png	HNRNPK	3190	AU-KLINE SYNDROME; AUKS	616580	28374925_001_616580	false	2	6		Male	Caucasian		28374925
606	488	Frontal face	606.png	TAB2	23118	CONGENITAL HEART DEFECTS, MULTIPLE TYPES, 2; CHTD2	614980	28386937_001_ 614980		0	0	young adult	Female	Caucasian		28386937
607	489	Frontal face	607.png	TAB2	23118	CONGENITAL HEART DEFECTS, MULTIPLE TYPES, 2; CHTD2	614980	28386937_002_614980	false	0	0	adult	Male	Caucasian		28386937
609	490	Frontal face	609.png	PGAP3	93210	HYPERPHOSPHATASIA WITH MENTAL RETARDATION SYNDROME 4; HPMRS4	615716	28390064_001_615716		1	3		Male	African - North		28390064
613	494	Frontal face	613.png	PGAP3	93210	HYPERPHOSPHATASIA WITH MENTAL RETARDATION SYNDROME 4; HPMRS4	615716	28390064_005_615716		3	8		Female	African - North		28390064
615	496	Frontal face	615.png	PGAP3	93210	HYPERPHOSPHATASIA WITH MENTAL RETARDATION SYNDROME 4; HPMRS4	615716	28390064_007_615716		9	0		Male	African - North		28390064
616	497	Frontal face	616.png	PGAP3	93210	HYPERPHOSPHATASIA WITH MENTAL RETARDATION SYNDROME 4; HPMRS4	615716	28390064_008_615716		4	3		Female	African - North		28390064
619	500	Frontal face	619.JPG	TRAF7	84231	CARDIAC, FACIAL, AND DIGITAL ANOMALIES WITH DEVELOPMENTAL DELAY; CAFDADD	618164			0	0		Unknown			29961569	10.1016/j.ajhg.2018.06.005
620	501	Frontal face	620.JPG	TRAF7	84231	CARDIAC, FACIAL, AND DIGITAL ANOMALIES WITH DEVELOPMENTAL DELAY; CAFDADD	618164			2	4		Female			29961569	10.1016/j.ajhg.2018.06.005
621	502	Frontal face	621.JPG	TRAF7	84231	CARDIAC, FACIAL, AND DIGITAL ANOMALIES WITH DEVELOPMENTAL DELAY; CAFDADD	618164		false	1	8		Female			29961569	10.1016/j.ajhg.2018.06.005
633	503	Frontal face	633.jpg	EIF4A3	9775	ROBIN SEQUENCE WITH CLEFT MANDIBLE AND LIMB ANOMALIES	268305			9	0		Female	American - Latin/Hispanic		24360810	10.1016/j.ajhg.2013.11.020
634	504	Frontal face	634.jpg	EIF4A3	9775	ROBIN SEQUENCE WITH CLEFT MANDIBLE AND LIMB ANOMALIES	268305		false	18	0		Male	American - Latin/Hispanic		24360810	10.1016/j.ajhg.2013.11.020
635	505	Frontal face	635.jpg	RTTN	25914	MICROCEPHALY, SHORT STATURE, AND POLYMICROGYRIA WITH OR WITHOUT SEIZURES; MSSP	614833		false	5	0		Male	American - Latin/Hispanic		26608784	10.1016/j.ajhg.2015.10.012
638	507	Frontal face	638.jpg	IER3IP1	51124	MICROCEPHALY, EPILEPSY, AND DIABETES SYNDROME; MEDS	614231			0	0		Male	African - North		22991235	10.1002/ajmg.a.35583
639	508	Frontal face	639.jpg	IER3IP1	51124	MICROCEPHALY, EPILEPSY, AND DIABETES SYNDROME; MEDS	614231			0	0		Female	African - North		22991235	10.1002/ajmg.a.35583
640	509	Frontal face	640.jpg	IER3IP1	51124	MICROCEPHALY, EPILEPSY, AND DIABETES SYNDROME; MEDS	614231			0	0		Female	African - North		22991235	10.1002/ajmg.a.35583
642	511	Frontal face	642.jpg	KMT2E	55904	O'DONNELL-LURIA-RODAN SYNDROME; ODLURO	618512			0	0		Male			31079897	10.1016/j.ajhg.2019.03.021
643	512	Frontal face	643.png	KAT5	10524	NEURODEVELOPMENTAL DISORDER WITH DYSMORPHIC FACIES, SLEEP DISTURBANCE, AND BRAIN ABNORMALITIES; NEDFASB	619103	Individual1		30	0		Female			32822602	10.1016/j.ajhg.2020.08.002
644	513	Frontal face	644.png	KAT5	10524	NEURODEVELOPMENTAL DISORDER WITH DYSMORPHIC FACIES, SLEEP DISTURBANCE, AND BRAIN ABNORMALITIES; NEDFASB	619103	Individual2		13	0		Unknown			32822602	10.1016/j.ajhg.2020.08.002
645	514	Frontal face	645.png	KAT5	10524	NEURODEVELOPMENTAL DISORDER WITH DYSMORPHIC FACIES, SLEEP DISTURBANCE, AND BRAIN ABNORMALITIES; NEDFASB	619103	Individual3	false	2	0		Male	African		32822602	10.1016/j.ajhg.2020.08.002
646	515	Frontal face	646.JPG	DDX6	1656	INTELLECTUAL DEVELOPMENTAL DISORDER WITH IMPAIRED LANGUAGE AND DYSMORPHIC FACIES; IDDILF	618653			5	0		Female	Caucasian		31422817	10.1016/j.ajhg.2019.07.010
649	519	Frontal face	649.png	MASP1	5648	3MC SYNDROME 1; 3MC1	257920	Patient 2	false	5	6		Female			30601195
650	517	Frontal face	650.JPG	DDX6	1656	INTELLECTUAL DEVELOPMENTAL DISORDER WITH IMPAIRED LANGUAGE AND DYSMORPHIC FACIES; IDDILF	618653			6	0		Male	Caucasian		31422817	10.1016/j.ajhg.2019.07.010
651	520	Frontal face	651.JPG	DDX6	1656	INTELLECTUAL DEVELOPMENTAL DISORDER WITH IMPAIRED LANGUAGE AND DYSMORPHIC FACIES; IDDILF	618653			10	0		Male	Caucasian		31422817	10.1016/j.ajhg.2019.07.010
652	521	Frontal face	652.JPG	DDX6	1656	INTELLECTUAL DEVELOPMENTAL DISORDER WITH IMPAIRED LANGUAGE AND DYSMORPHIC FACIES; IDDILF	618653			13	0		Female	Caucasian		31422817	10.1016/j.ajhg.2019.07.010
653	522	Frontal face	653.png	DLG4	1742	INTELLECTUAL DEVELOPMENTAL DISORDER, AUTOSOMAL DOMINANT 62; MRD62	618793	Ind4		6	6		Male	European		33597769
654	523	Frontal face	654.png	DLG4	1742	INTELLECTUAL DEVELOPMENTAL DISORDER, AUTOSOMAL DOMINANT 62; MRD62	618793	Ind9		11	0		Male			33597769
655	524	Frontal face	655.png	DLG4	1742	INTELLECTUAL DEVELOPMENTAL DISORDER, AUTOSOMAL DOMINANT 62; MRD62	618793	Ind10		41	0		Male			33597769
656	525	Frontal face	656.png	DLG4	1742	INTELLECTUAL DEVELOPMENTAL DISORDER, AUTOSOMAL DOMINANT 62; MRD62	618793	Ind11		12	0		Female			33597769
657	526	Frontal face	657.png	DLG4	1742	INTELLECTUAL DEVELOPMENTAL DISORDER, AUTOSOMAL DOMINANT 62; MRD62	618793	Ind13		27	0		Male			33597769
658	527	Frontal face	658.png	DLG4	1742	INTELLECTUAL DEVELOPMENTAL DISORDER, AUTOSOMAL DOMINANT 62; MRD62	618793	Ind27		7	5		Female			33597769
659	528	Frontal face	659.png	DLG4	1742	INTELLECTUAL DEVELOPMENTAL DISORDER, AUTOSOMAL DOMINANT 62; MRD62	618793	Ind28	false	9	0		Male			3597769
660	529	Frontal face	660.png	DLG4	1742	INTELLECTUAL DEVELOPMENTAL DISORDER, AUTOSOMAL DOMINANT 62; MRD62	618793	Ind31		34	0		Male			33597769
661	530	Frontal face	661.png	DLG4	1742	INTELLECTUAL DEVELOPMENTAL DISORDER, AUTOSOMAL DOMINANT 62; MRD62	618793	Ind36		8	0		Female			33597769
662	531	Frontal face	662.png	DLG4	1742	INTELLECTUAL DEVELOPMENTAL DISORDER, AUTOSOMAL DOMINANT 62; MRD62	618793	Ind42		13	0		Female			33597769
663	532	Frontal face	663.png	DLG4	1742	INTELLECTUAL DEVELOPMENTAL DISORDER, AUTOSOMAL DOMINANT 62; MRD62	618793			17	0		Female			33597769
664	533	Frontal face	664.png	DLG4	1742	INTELLECTUAL DEVELOPMENTAL DISORDER, AUTOSOMAL DOMINANT 62; MRD62	618793	Ind48		9	0		Male			33597769
665	534	Frontal face	665.png	DLG4	1742	INTELLECTUAL DEVELOPMENTAL DISORDER, AUTOSOMAL DOMINANT 62; MRD62	618793	Ind49		12	0		Female			33597769
666	535	Frontal face	666.png	DLG4	1742	INTELLECTUAL DEVELOPMENTAL DISORDER, AUTOSOMAL DOMINANT 62; MRD62	618793			20	0		Female			33597769
667	536	Frontal face	667.png	DLG4	1742	INTELLECTUAL DEVELOPMENTAL DISORDER, AUTOSOMAL DOMINANT 62; MRD62	618793	Ind53	false	6	0		Male			33597769
669	538	Frontal face	669.jpg	KMT2E	55904	O'DONNELL-LURIA-RODAN SYNDROME; ODLURO	618512			0	0		Female			31079897	10.1016/j.ajhg.2019.03.021
670	539	Frontal face	670.jpg	KMT2E	55904	O'DONNELL-LURIA-RODAN SYNDROME; ODLURO	618512			0	0		Male			31079897	10.1016/j.ajhg.2019.03.021
671	540	Frontal face	671.png	CDK19	23097	DEVELOPMENTAL AND EPILEPTIC ENCEPHALOPATHY 87; DEE87	618916	Pat4		11	0		Male			33495529
672	541	Frontal face	672.jpg	KMT2E	55904	O'DONNELL-LURIA-RODAN SYNDROME; ODLURO	618512			0	0		Male			31079897	10.1016/j.ajhg.2019.03.021
673	542	Frontal face	673.jpg	KMT2E	55904	O'DONNELL-LURIA-RODAN SYNDROME; ODLURO	618512			0	0		Male			31079897	10.1016/j.ajhg.2019.03.021
674	543	Frontal face	674.png	CDK19	23097	DEVELOPMENTAL AND EPILEPTIC ENCEPHALOPATHY 87; DEE87	618916	Pat5		10	0		Male			33495529
675	544	Frontal face	675.jpg	KMT2E	55904	O'DONNELL-LURIA-RODAN SYNDROME; ODLURO	618512			0	0		Male			31079897	10.1016/j.ajhg.2019.03.021
676	545	Frontal face	676.jpg	KMT2E	55904	O'DONNELL-LURIA-RODAN SYNDROME; ODLURO	618512		false	0	0		Male			31079897	10.1016/j.ajhg.2019.03.021
677	546	Frontal face	677.png	CDK19	23097	DEVELOPMENTAL AND EPILEPTIC ENCEPHALOPATHY 87; DEE87	618916	Pat6		6	0		Female			33495529
678	547	Frontal face	678.png	CDK19	23097	DEVELOPMENTAL AND EPILEPTIC ENCEPHALOPATHY 87; DEE87	618916	Pat8		3	0		Male			33495529
679	548	Frontal face	679.png	CDK19	23097	DEVELOPMENTAL AND EPILEPTIC ENCEPHALOPATHY 87; DEE87	618916	Pat10	false	8	0		Male			33495529
680	549	Frontal face	680.png	CHD8	57680	AUTISM, SUSCEPTIBILITY TO, 18; AUTS18	615032	Van 5566		14	0		Female	Caucasian		30670789
681	550	Frontal face	681.jpg	ATP6V0A2	23545	CUTIS LAXA, AUTOSOMAL RECESSIVE, TYPE IIA; ARCL2A	219200		false	0	0		Female			18157129
682	551	Frontal face	682.png	CHD8	57680	AUTISM, SUSCEPTIBILITY TO, 18; AUTS18	615032	Van 8326		15	0		Male	Asian		30670789
684	552	Frontal face	684.jpg	ATP6V0A2	23545	CUTIS LAXA, AUTOSOMAL RECESSIVE, TYPE IIA; ARCL2A	219200			0	0		Unknown				10.3390/genes12050738 2021-03-23 14:03:33 UTC 685 553 Frontal face 685.png CHD8 57680 AUTISM, SUSCEPTIBILITY TO, 18; AUTS18 615032 Patient 11654.p1 12 0 Female Caucasian 30670789 686 554 Frontal face 686.png CHD8 57680 AUTISM, SUSCEPTIBILITY TO, 18; AUTS18 615032 Patient 14016.p1 8 0 Male Caucasian 30670789 687 555 Frontal face 687.png CHD8 57680 AUTISM, SUSCEPTIBILITY TO, 18; AUTS18 615032 Patie…	9 3 Male Caucasian 29097605 2021-03-23 21:02:55 UTC 730 591 Frontal face 730.png PURA 5813 MENTAL RETARDATION, AUTOSOMAL DOMINANT 31; MRD31 616158 29097605_P15_616158	9 3 Male Caucasian 29097605 2021-03-23 21:04:50 UTC 731 592 Frontal face 731.png PURA 5813 MENTAL RETARDATION, AUTOSOMAL DOMINANT 31; MRD31 616158 29097605_P16_616158 5 3 Male Caucasian 29097605 10.1136/jmedgenet-2017-104946 732 593 Frontal face 732.png PURA 5813 MENTAL RETARDATION, AUTOSOMAL DOMINANT 31; MRD31 616158 29097605_P17_616158 25 0 Male Caucasian 29097605 10.1136/jmedgenet-2017-104946 …	15 0 Female Caucasian 29180823 2021-03-24 20:37:49 UTC 798 632 Frontal face 798.jpg HUWE1 10075 MENTAL RETARDATION, X-LINKED, SYNDROMIC, TURNER TYPE; MRXST 309590 29180823_P16_309590 0 0 Female Caucasian 29180823 10.1038/s41431-017-0038-6 801 633 Frontal face 801.jpg HUWE1 10075 MENTAL RETARDATION, X-LINKED, SYNDROMIC, TURNER TYPE; MRXST 309590 29180823_P17_309590 3 0 Female Caucasian 29180823 10…	false 0 0 Male Caucasian 29180823 2021-03-24 20:48:58 UTC 810 637 Frontal face 810.png LMNA 4000 HUTCHINSON-GILFORD PROGERIA SYNDROME; HGPS 176670 case 59 6 7 Unknown 4552697 811 638 Frontal face 811.png LMNA 4000 HUTCHINSON-GILFORD PROGERIA SYNDROME; HGPS 176670 case 60 false 1 11 Unknown 4552697 812 639 Frontal face 812.jpg BMP2 650 SHORT STATURE, FACIAL DYSMORPHISM, AND SKELETAL ANOMALIES WITH…	2021-03-27 11:02:33 UTC
1038	830	Frontal face	1038.JPG	EBF3	253738	HYPOTONIA, ATAXIA, AND DELAYED DEVELOPMENT SYNDROME; HADDS	617330			9	3		Female			28017373	10.1016/j.ajhg.2016.11.012
1039	831	Frontal face	1039.JPG	EBF3	253738	HYPOTONIA, ATAXIA, AND DELAYED DEVELOPMENT SYNDROME; HADDS	617330			3	4		Male			28017373	10.1016/j.ajhg.2016.11.012
1040	832	Frontal face	1040.JPG	EBF3	253738	HYPOTONIA, ATAXIA, AND DELAYED DEVELOPMENT SYNDROME; HADDS	617330			16	6		Male	European		28017373	10.1016/j.ajhg.2016.11.012
1041	833	Frontal face	1041.JPG	EBF3	253738	HYPOTONIA, ATAXIA, AND DELAYED DEVELOPMENT SYNDROME; HADDS	617330			4	6		Male	European		28017373	10.1016/j.ajhg.2016.11.012
1042	834	Frontal face	1042.png	CDK8	1024	INTELLECTUAL DEVELOPMENTAL DISORDER WITH HYPOTONIA AND BEHAVIORAL ABNORMALITIES; IDDHBA	618748			0	0		Female			30905399	10.1016/j.ajhg.2019.02.006
1043	835	Frontal face	1043.JPG	EBF3	253738	HYPOTONIA, ATAXIA, AND DELAYED DEVELOPMENT SYNDROME; HADDS	617330			2	7		Female	European		28017373	10.1016/j.ajhg.2016.11.012
1044	837	Frontal face	1044.png	CDK8	1024	INTELLECTUAL DEVELOPMENTAL DISORDER WITH HYPOTONIA AND BEHAVIORAL ABNORMALITIES; IDDHBA	618748			0	0		Male			30905399	10.1016/j.ajhg.2019.02.006
1045	838	Frontal face	1045.JPG	EBF3	253738	HYPOTONIA, ATAXIA, AND DELAYED DEVELOPMENT SYNDROME; HADDS	617330			25	0		Female	Arab		28017373	10.1016/j.ajhg.2016.11.012
1046	836	Frontal face	1046.png	PDGFRB	5159	KOSAKI OVERGROWTH SYNDROME; KOGS	616592	29226947_P1_616592	false	1	2		Male	Caucasian		29226947
1050	839	Frontal face	1050.JPG	EBF3	253738	HYPOTONIA, ATAXIA, AND DELAYED DEVELOPMENT SYNDROME; HADDS	617330			3	5		Male	Arab		28017373	10.1016/j.ajhg.2016.11.012
1052	840	Frontal face	1052.png	CDK8	1024	INTELLECTUAL DEVELOPMENTAL DISORDER WITH HYPOTONIA AND BEHAVIORAL ABNORMALITIES; IDDHBA	618748			0	0		Female			30905399	10.1016/j.ajhg.2019.02.006
1053	841	Frontal face	1053.png	CDK8	1024	INTELLECTUAL DEVELOPMENTAL DISORDER WITH HYPOTONIA AND BEHAVIORAL ABNORMALITIES; IDDHBA	618748			0	0		Male			30905399	10.1016/j.ajhg.2019.02.006
1054	842	Frontal face	1054.png	CDK8	1024	INTELLECTUAL DEVELOPMENTAL DISORDER WITH HYPOTONIA AND BEHAVIORAL ABNORMALITIES; IDDHBA	618748		false	0	0		Male			30905399	10.1016/j.ajhg.2019.02.006
1055	843	Frontal face	1055.png	CSNK2A1	1457	OKUR-CHUNG NEURODEVELOPMENTAL SYNDROME; OCNDS	617062	29240241_P1_617062		0	2		Male	Asian		29240241
1060	844	Frontal face	1060.png	CSNK2A1	1457	OKUR-CHUNG NEURODEVELOPMENTAL SYNDROME; OCNDS	617062	29240241_P2_617062		1	2		Male	Caucasian		29240241	2021-03-27 11:15:10 UTC
1062	846	Frontal face	1062.png	CSNK2A1	1457	OKUR-CHUNG NEURODEVELOPMENTAL SYNDROME; OCNDS	617062	29240241_P6_617062		1	8		Female	African - North		29240241
1064	847	Frontal face	1064.png	CSNK2A1	1457	OKUR-CHUNG NEURODEVELOPMENTAL SYNDROME; OCNDS	617062	29240241_P7_617062		14	0		Male	Caucasian		29240241
1065	849	Frontal face	1065.JPG	TBCK	93627	HYPOTONIA, INFANTILE, WITH PSYCHOMOTOR RETARDATION AND CHARACTERISTIC FACIES 3; IHPRF3	616900			0	0		Female	European		27040691	10.1016/j.ajhg.2016.03.016
1066	850	Frontal face	1066.png	CSNK2A1	1457	OKUR-CHUNG NEURODEVELOPMENTAL SYNDROME; OCNDS	617062	29240241_P8_617062	false	4	0		Male			29240241
1069	853	Frontal face	1069.JPG	TBCK	93627	HYPOTONIA, INFANTILE, WITH PSYCHOMOTOR RETARDATION AND CHARACTERISTIC FACIES 3; IHPRF3	616900		false	0	0		Female	American - Latin/Hispanic	Puerto Rico	27040691	10.1016/j.ajhg.2016.03.016
1070	854	Frontal face	1070.png	CDH11	1009	ELSAHY-WATERS SYNDROME; ESWS	211380	29271567_P1_211380		3	6		Male	Arab		29271567
1072	855	Frontal face	1072.png	CDH11	1009	ELSAHY-WATERS SYNDROME; ESWS	211380	29271567_P2_211380	false	5	6		Female	Arab		29271567
1074	856	Frontal face	1074.JPG	RERE	473	NEURODEVELOPMENTAL DISORDER WITH OR WITHOUT ANOMALIES OF THE BRAIN, EYE, OR HEART; NEDBEH	616975			0	0		Male	European		27087320	10.1016/j.ajhg.2016.03.002
1076	857	Frontal face	1076.JPG	RERE	473	NEURODEVELOPMENTAL DISORDER WITH OR WITHOUT ANOMALIES OF THE BRAIN, EYE, OR HEART; NEDBEH	616975			0	0		Male	European		27087320	10.1016/j.ajhg.2016.03.002
1077	858	Frontal face	1077.JPG	RERE	473	NEURODEVELOPMENTAL DISORDER WITH OR WITHOUT ANOMALIES OF THE BRAIN, EYE, OR HEART; NEDBEH	616975		false	0	0		Female	European		27087320	10.1016/j.ajhg.2016.03.002
1078	859	Frontal face	1078.png	KMT2B	9757	DYSTONIA 28, CHILDHOOD-ONSET; DYT28	617284	29276005_P1_617284		11	0		Female	Caucasian		29276005	10.1016/j.ajhg.2017.11.013
1080	860	Frontal face	1080.png	KMT2C	58508	KLEEFSTRA SYNDROME 2; KLEFS2	617768	29276005_P2_617768		17	0		Female	Caucasian		29276005	10.1016/j.ajhg.2017.11.013
1081	861	Frontal face	1081.png	KMT2C	58508	KLEEFSTRA SYNDROME 2; KLEFS2	617768	29276005_P3_617768		4	0		Female	Caucasian		29276005	10.1016/j.ajhg.2017.11.013
1083	862	Frontal face	1083.png	KDM5B	10765	MENTAL RETARDATION, AUTOSOMAL RECESSIVE 65; MRT65	618109	29276005_P12_618109		0	0		Male	Caucasian		29276005	10.1016/j.ajhg.2017.11.013
1085	863	Frontal face	1085.png	KDM5B	10765	MENTAL RETARDATION, AUTOSOMAL RECESSIVE 65; MRT65	618109	29276005_P12_618109		11	0		Male	Caucasian		29276005	2021-03-27 11:45:41 UTC
1087	864	Frontal face	1087.png	KMT5B	51111	MENTAL RETARDATION, AUTOSOMAL DOMINANT 51; MRD51	617788	29276005_P8_617788	false	13	0		Female	Caucasian		29276005	10.1016/j.ajhg.2017.11.013
1088	865	Frontal face	1088.png	KMT5B	51111	MENTAL RETARDATION, AUTOSOMAL DOMINANT 51; MRD51	617788	29276005_P9_617788		0	0		Male	Caucasian		29276005	10.1016/j.ajhg.2017.11.013
1091	866	Frontal face	1091.png	KIF7	374654	ACROCALLOSAL SYNDROME; ACLS	200990	29321670_P1_200990		2	2		Female	Caucasian		29321670	10.1038/s41431-017-0019-9
1095	869	Frontal face	1095.PNG	PIEZO2	63895	ARTHROGRYPOSIS, DISTAL, TYPE 3; DA3	114300			0	0		Male			24726473	10.1016/j.ajhg.2014.03.015
1096	868	Frontal face	1096.png	KIF7	374654	ACROCALLOSAL SYNDROME; ACLS	200990	29321670_P2_200990		0	3		Male	Caucasian		29321670	10.1038/s41431-017-0019-9
1100	870	Frontal face	1100.PNG	PIEZO2	63895	ARTHROGRYPOSIS, DISTAL, TYPE 3; DA3	114300			0	0		Female			24726473	10.1016/j.ajhg.2014.03.015
1101	872	Frontal face	1101.PNG	PIEZO2	63895	ARTHROGRYPOSIS, DISTAL, TYPE 3; DA3	114300			0	0		Male			24726473	10.1016/j.ajhg.2014.03.015
1102	871	Frontal face	1102.png	KIF7	374654	ACROCALLOSAL SYNDROME; ACLS	200990	29321670_case4Putoux_200990		0	0		Male	Caucasian		29321670	10.1038/s41431-017-0019-9
1105	873	Frontal face	1105.PNG	PIEZO2	63895	ARTHROGRYPOSIS, DISTAL, TYPE 3; DA3	114300			0	0		Unknown			24726473	10.1016/j.ajhg.2014.03.015
1107	874	Frontal face	1107.PNG	PIEZO2	63895	ARTHROGRYPOSIS, DISTAL, TYPE 3; DA3	114300			0	0		Male			24726473	10.1016/j.ajhg.2014.03.015
1108	876	Frontal face	1108.PNG	PIEZO2	63895	MARDEN-WALKER SYNDROME; MWKS	248700		false	0	0		Male			24726473	10.1016/j.ajhg.2014.03.015
1111	877	Frontal face	1111.png	SHH	6469	HOLOPROSENCEPHALY 3; HPE3	142945	29321670_P13_142945		29	0		Male	Caucasian		29321670	10.1038/s41431-017-0019-9
1113	878	Frontal face	1113.png	CPLANE1	65250	JOUBERT SYNDROME 17; JBTS17	614615	29321670_P9_614615		1	3		Male	Caucasian		29321670	10.1038/s41431-017-0019-9
1121	881	Frontal face	1121.JPG	ASXL2	55252	SHASHI-PENA SYNDROME; SHAPNS	617190			3	0		Male	African		27693232	10.1016/j.ajhg.2016.08.017
1124	882	Frontal face	1124.JPG	ASXL2	55252	SHASHI-PENA SYNDROME; SHAPNS	617190			0	1		Male	Caucasian		27693232	10.1016/j.ajhg.2016.08.017
1128	884	Frontal face	1128.JPG	ASXL2	55252	SHASHI-PENA SYNDROME; SHAPNS	617190			0	10		Female	Caucasian		27693232	10.1016/j.ajhg.2016.08.017
1130	885	Frontal face	1130.JPG	ASXL2	55252	SHASHI-PENA SYNDROME; SHAPNS	617190			3	0		Male	Caucasian		27693232	10.1016/j.ajhg.2016.08.017
1133	886	Frontal face	1133.JPG	PIGV	55650	HYPERPHOSPHATASIA WITH MENTAL RETARDATION SYNDROME 1; HPMRS1	239300			4	6		Male			24129430	10.1038/ejhg.2013.241
1134	887	Frontal face	1134.JPG	ASXL2	55252	SHASHI-PENA SYNDROME; SHAPNS	617190			0	3		Male	Caucasian		27693232	10.1016/j.ajhg.2016.08.017
1136	888	Frontal face	1136.JPG	PIGV	55650	HYPERPHOSPHATASIA WITH MENTAL RETARDATION SYNDROME 1; HPMRS1	239300			1	9		Female			24129430	10.1038/ejhg.2013.241
1137	889	Frontal face	1137.JPG	ASXL2	55252	SHASHI-PENA SYNDROME; SHAPNS	617190		false	6	0		Female	Caucasian		27693232	10.1016/j.ajhg.2016.08.017
1139	890	Frontal face	1139.JPG	PIGV	55650	HYPERPHOSPHATASIA WITH MENTAL RETARDATION SYNDROME 1; HPMRS1	239300			3	5		Male			24129430	10.1038/ejhg.2013.241
1140	891	Frontal face	1140.JPG	PIGV	55650	HYPERPHOSPHATASIA WITH MENTAL RETARDATION SYNDROME 1; HPMRS1	239300			19	0		Male			24129430	10.1038/ejhg.2013.241
1141	892	Frontal face	1141.JPG	PIGV	55650	HYPERPHOSPHATASIA WITH MENTAL RETARDATION SYNDROME 1; HPMRS1	239300			13	0		Male			24129430	10.1038/ejhg.2013.241
1142	893	Frontal face	1142.JPG	PIGV	55650	HYPERPHOSPHATASIA WITH MENTAL RETARDATION SYNDROME 1; HPMRS1	239300			4	5		Male			24129430	10.1038/ejhg.2013.241
1143	894	Frontal face	1143.JPG	NACC1	112939	NEURODEVELOPMENTAL DISORDER WITH EPILEPSY, CATARACTS, FEEDING DIFFICULTIES, AND DELAYED BRAIN MYELINATION; NECFM	617393			1	8		Male			28132692	10.1016/j.ajhg.2016.12.013
1144	895	Frontal face	1144.JPG	NACC1	112939	NEURODEVELOPMENTAL DISORDER WITH EPILEPSY, CATARACTS, FEEDING DIFFICULTIES, AND DELAYED BRAIN MYELINATION; NECFM	617393			12	0		Female			28132692	10.1016/j.ajhg.2016.12.013
1145	896	Frontal face	1145.JPG	NACC1	112939	NEURODEVELOPMENTAL DISORDER WITH EPILEPSY, CATARACTS, FEEDING DIFFICULTIES, AND DELAYED BRAIN MYELINATION; NECFM	617393			9	0		Male			28132692	10.1016/j.ajhg.2016.12.013
1146	897	Frontal face	1146.JPG	NACC1	112939	NEURODEVELOPMENTAL DISORDER WITH EPILEPSY, CATARACTS, FEEDING DIFFICULTIES, AND DELAYED BRAIN MYELINATION; NECFM	617393			3	6		Male			28132692	10.1016/j.ajhg.2016.12.013
1147	898	Frontal face	1147.JPG	NACC1	112939	NEURODEVELOPMENTAL DISORDER WITH EPILEPSY, CATARACTS, FEEDING DIFFICULTIES, AND DELAYED BRAIN MYELINATION; NECFM	617393			1	1		Male			28132692	10.1016/j.ajhg.2016.12.013
1148	899	Frontal face	1148.JPG	NACC1	112939	NEURODEVELOPMENTAL DISORDER WITH EPILEPSY, CATARACTS, FEEDING DIFFICULTIES, AND DELAYED BRAIN MYELINATION; NECFM	617393		false	12	0		Male			28132692	10.1016/j.ajhg.2016.12.013
1151	902	Frontal face	1151.JPG	EMC1	23065	CEREBELLAR ATROPHY, VISUAL IMPAIRMENT, AND PSYCHOMOTOR RETARDATION; CAVIPMR	616875			0	0		Male			26942288	10.1016/j.ajhg.2016.01.011
1152	903	Frontal face	1152.JPG	EMC1	23065	CEREBELLAR ATROPHY, VISUAL IMPAIRMENT, AND PSYCHOMOTOR RETARDATION; CAVIPMR	616875			0	0		Male			26942288	10.1016/j.ajhg.2016.01.011
1153	904	Frontal face	1153.JPG	EMC1	23065	CEREBELLAR ATROPHY, VISUAL IMPAIRMENT, AND PSYCHOMOTOR RETARDATION; CAVIPMR	616875			0	0		Male			26942288	10.1016/j.ajhg.2016.01.011
1154	905	Frontal face	1154.JPG	EMC1	23065	CEREBELLAR ATROPHY, VISUAL IMPAIRMENT, AND PSYCHOMOTOR RETARDATION; CAVIPMR	616875			0	0		Male			26942288	10.1016/j.ajhg.2016.01.011
1155	906	Frontal face	1155.JPG	EMC1	23065	CEREBELLAR ATROPHY, VISUAL IMPAIRMENT, AND PSYCHOMOTOR RETARDATION; CAVIPMR	616875		false	0	0		Male			26942288	10.1016/j.ajhg.2016.01.011
1156	907	Frontal face	1156.JPG	WDR26	80232	SKRABAN-DEARDORFF SYNDROME; SKDEAS	617616			0	0		Female			28686853	10.1016/j.ajhg.2017.06.002
1158	909	Frontal face	1158.JPG	WDR26	80232	SKRABAN-DEARDORFF SYNDROME; SKDEAS	617616			0	0		Female			28686853	10.1016/j.ajhg.2017.06.002
1159	910	Frontal face	1159.JPG	WDR26	80232	SKRABAN-DEARDORFF SYNDROME; SKDEAS	617616			0	0		Male			28686853	10.1016/j.ajhg.2017.06.002
1161	912	Frontal face	1161.JPG	WDR26	80232	SKRABAN-DEARDORFF SYNDROME; SKDEAS	617616			0	0		Male			28686853	10.1016/j.ajhg.2017.06.002
1162	913	Frontal face	1162.JPG	WDR26	80232	SKRABAN-DEARDORFF SYNDROME; SKDEAS	617616			0	0		Female			28686853	10.1016/j.ajhg.2017.06.002
1163	914	Frontal face	1163.JPG	WDR26	80232	SKRABAN-DEARDORFF SYNDROME; SKDEAS	617616			0	0		Female			28686853	10.1016/j.ajhg.2017.06.002
1164	915	Frontal face	1164.JPG	WDR26	80232	SKRABAN-DEARDORFF SYNDROME; SKDEAS	617616			0	0		Male			28686853	10.1016/j.ajhg.2017.06.002
1165	916	Frontal face	1165.JPG	WDR26	80232	SKRABAN-DEARDORFF SYNDROME; SKDEAS	617616		false	0	0		Female			28686853	10.1016/j.ajhg.2017.06.002
1166	917	Frontal face	1166.JPG	RAC1	5879	MENTAL RETARDATION, AUTOSOMAL DOMINANT 48; MRD48	617751			13	0		Male	European		28886345	10.1016/j.ajhg.2017.08.007
1167	918	Frontal face	1167.JPG	RAC1	5879	MENTAL RETARDATION, AUTOSOMAL DOMINANT 48; MRD48	617751			9	0		Male	European		28886345	10.1016/j.ajhg.2017.08.007
1168	919	Frontal face	1168.JPG	RAC1	5879	MENTAL RETARDATION, AUTOSOMAL DOMINANT 48; MRD48	617751			15	0		Male	European		28886345	10.1016/j.ajhg.2017.08.007
1169	920	Frontal face	1169.JPG	RAC1	5879	MENTAL RETARDATION, AUTOSOMAL DOMINANT 48; MRD48	617751			0	5		Male			28886345	10.1016/j.ajhg.2017.08.007
1170	921	Frontal face	1170.JPG	RAC1	5879	MENTAL RETARDATION, AUTOSOMAL DOMINANT 48; MRD48	617751			2	9		Male	European		28886345	10.1016/j.ajhg.2017.08.007
1171	922	Frontal face	1171.JPG	RAC1	5879	MENTAL RETARDATION, AUTOSOMAL DOMINANT 48; MRD48	617751		false	2	0		Male	African		28886345	10.1016/j.ajhg.2017.08.007
1172	923	Frontal face	1172.JPG	BPTF	2186	NEURODEVELOPMENTAL DISORDER WITH DYSMORPHIC FACIES AND DISTAL LIMB ANOMALIES; NEDDFL	617755			7	9		Male	American - Latin/Hispanic		28942966	10.1016/j.ajhg.2017.08.014
1173	924	Frontal face	1173.JPG	BPTF	2186	NEURODEVELOPMENTAL DISORDER WITH DYSMORPHIC FACIES AND DISTAL LIMB ANOMALIES; NEDDFL	617755			13	0		Male	Caucasian		28942966	10.1016/j.ajhg.2017.08.014
1174	925	Frontal face	1174.JPG	BPTF	2186	NEURODEVELOPMENTAL DISORDER WITH DYSMORPHIC FACIES AND DISTAL LIMB ANOMALIES; NEDDFL	617755			11	0		Male	Caucasian		28942966	10.1016/j.ajhg.2017.08.014
1175	926	Frontal face	1175.JPG	BPTF	2186	NEURODEVELOPMENTAL DISORDER WITH DYSMORPHIC FACIES AND DISTAL LIMB ANOMALIES; NEDDFL	617755			11	0		Female	Caucasian		28942966	10.1016/j.ajhg.2017.08.014
1176	927	Frontal face	1176.JPG	BPTF	2186	NEURODEVELOPMENTAL DISORDER WITH DYSMORPHIC FACIES AND DISTAL LIMB ANOMALIES; NEDDFL	617755			7	11		Male	Caucasian		28942966	10.1016/j.ajhg.2017.08.014
1177	928	Frontal face	1177.JPG	BPTF	2186	NEURODEVELOPMENTAL DISORDER WITH DYSMORPHIC FACIES AND DISTAL LIMB ANOMALIES; NEDDFL	617755			12	0		Female	Caucasian		28942966	10.1016/j.ajhg.2017.08.014
1178	929	Frontal face	1178.JPG	SUFU	51684	JOUBERT SYNDROME 32; JBTS32	617757			0	0		Female			28965847	10.1016/j.ajhg.2017.08.017
1179	930	Frontal face	1179.JPG	SUFU	51684	JOUBERT SYNDROME 32; JBTS32	617757			0	0		Male			28965847	10.1016/j.ajhg.2017.08.017
1180	931	Frontal face	1180.JPG	SUFU	51684	JOUBERT SYNDROME 32; JBTS32	617757			0	0		Male	African - North		28965847	10.1016/j.ajhg.2017.08.017
1181	932	Frontal face	1181.JPG	SUFU	51684	JOUBERT SYNDROME 32; JBTS32	617757		false	0	0		Female	African - North		28965847	10.1016/j.ajhg.2017.08.017
1182	933	Frontal face	1182.png	CDC42BPA	8476	TAKENOUCHI-KOSAKI SYNDROME; TKS	616737	29335451_P1_616737	false	0	1		Female	Asian		29335451
1183	934	Frontal face	1183.JPG	CDK10	8558	AL KAISSI SYNDROME; ALKAS	617694			0	0		Male	African - North	Tunisian	28886341	10.1016/j.ajhg.2017.08.003
1184	935	Frontal face	1184.JPG	CDK10	8558	AL KAISSI SYNDROME; ALKAS	617694			0	0		Male	African - North	Tunisian	28886341	10.1016/j.ajhg.2017.08.003
1187	937	Frontal face	1187.JPG	CDK10	8558	AL KAISSI SYNDROME; ALKAS	617694			0	0		Unknown	Caucasian	Turkish	28886341	10.1016/j.ajhg.2017.08.003
1188	938	Frontal face	1188.JPG	CDK10	8558	AL KAISSI SYNDROME; ALKAS	617694			0	0		Female	Caucasian	Turkish	28886341	10.1016/j.ajhg.2017.08.003
1189	940	Frontal face	1189.JPG	CDK10	8558	AL KAISSI SYNDROME; ALKAS	617694			0	0		Male	Caucasian	Turkish	28886341	10.1016/j.ajhg.2017.08.003
1193	941	Frontal face	1193.JPG	CDK10	8558	AL KAISSI SYNDROME; ALKAS	617694		false	0	0		Male	Caucasian	Turkish	28886341	10.1016/j.ajhg.2017.08.003
1194	942	Frontal face	1194.png	PTDSS1	9791	LENZ-MAJEWSKI HYPEROSTOTIC DWARFISM; LMHD	151050	29341480_P3_151050		0	0		Female	Caucasian		29341480	10.1002/ajmg.a.38604
1199	943	Frontal face	1199.png	CSNK2A1	1457	OKUR-CHUNG NEURODEVELOPMENTAL SYNDROME; OCNDS	617062	29383814_P1_617062		5	11		Male	African		29383814
1200	944	Frontal face	1200.png	CSNK2A1	1457	OKUR-CHUNG NEURODEVELOPMENTAL SYNDROME; OCNDS	617062	29383814_P2_617062		11	1		Female	Caucasian		29383814
1201	945	Frontal face	1201.png	CSNK2A1	1457	OKUR-CHUNG NEURODEVELOPMENTAL SYNDROME; OCNDS	617062	29383814_P3_617062		9	10		Male	Caucasian		29383814
1206	947	Frontal face	1206.JPG	SLC25A24	29957	FONTAINE PROGEROID SYNDROME; FPS	612289			5	0		Female	European	German	29100093	10.1016/j.ajhg.2017.09.016
1208	948	Frontal face	1208.png	CSNK2A1	1457	OKUR-CHUNG NEURODEVELOPMENTAL SYNDROME; OCNDS	617062	29383814_P4_617062		3	4		Male	Caucasian		29383814	2021-03-27 14:49:17 UTC
1211	950	Frontal face	1211.png	CSNK2A1	1457	OKUR-CHUNG NEURODEVELOPMENTAL SYNDROME; OCNDS	617062	29383814_P5_617062		2	9		Female	Caucasian		29383814
1213	951	Frontal face	1213.png	CSNK2A1	1457	OKUR-CHUNG NEURODEVELOPMENTAL SYNDROME; OCNDS	617062	29383814_P8_617062		5	0		Male	African		29383814
1215	952	Frontal face	1215.JPG	SLC25A24	29957	FONTAINE PROGEROID SYNDROME; FPS	612289			0	4		Male			29100094	10.1016/j.ajhg.2017.09.017
1217	953	Frontal face	1217.png	CSNK2A1	1457	OKUR-CHUNG NEURODEVELOPMENTAL SYNDROME; OCNDS	617062	29383814_P9_617062		9	0		Male	Caucasian		29383814
1220	955	Frontal face	1220.png	CSNK2A1	1457	OKUR-CHUNG NEURODEVELOPMENTAL SYNDROME; OCNDS	617062	29383814_P11_617062	false	4	5		Female	Caucasian		29383814
1223	957	Frontal face	1223.png	CDK13	8621	CONGENITAL HEART DEFECTS, DYSMORPHIC FACIAL FEATURES, AND INTELLECTUAL DEVELOPMENTAL DISORDER; CHDFIDD	617360	29393965_P1_617360		6	3		Male	Caucasian		29393965
1224	958	Frontal face	1224.JPG	ACTB	60	BARAITSER-WINTER SYNDROME 1; BRWS1	243310			2	0		Male			29220674	10.1016/j.ajhg.2017.11.006
1226	959	Frontal face	1226.png	CDK13	8621	CONGENITAL HEART DEFECTS, DYSMORPHIC FACIAL FEATURES, AND INTELLECTUAL DEVELOPMENTAL DISORDER; CHDFIDD	617360	29393965_P3_617360		9	0		Female	Caucasian		29393965
1227	960	Frontal face	1227.JPG	ACTB	60	BARAITSER-WINTER SYNDROME 1; BRWS1	243310			4	0		Male			29220674	10.1016/j.ajhg.2017.11.006
1229	961	Frontal face	1229.png	CDK13	8621	CONGENITAL HEART DEFECTS, DYSMORPHIC FACIAL FEATURES, AND INTELLECTUAL DEVELOPMENTAL DISORDER; CHDFIDD	617360	29393965_P5_617360		0	0		Male	Caucasian		29393965
1230	962	Frontal face	1230.JPG	ACTB	60	BARAITSER-WINTER SYNDROME 1; BRWS1	243310			0	0		Female			29220674	10.1016/j.ajhg.2017.11.006
1231	963	Frontal face	1231.png	CDK13	8621	CONGENITAL HEART DEFECTS, DYSMORPHIC FACIAL FEATURES, AND INTELLECTUAL DEVELOPMENTAL DISORDER; CHDFIDD	617360	29393965_P7_617360		13	0		Female	Caucasian		29393965
1232	964	Frontal face	1232.JPG	ACTB	60	BARAITSER-WINTER SYNDROME 1; BRWS1	243310			0	0		Female			29220674	10.1016/j.ajhg.2017.11.006
1233	965	Frontal face	1233.JPG	ACTB	60	BARAITSER-WINTER SYNDROME 1; BRWS1	243310			0	0		Female			29220674	10.1016/j.ajhg.2017.11.006
1234	966	Frontal face	1234.png	CDK13	8621	CONGENITAL HEART DEFECTS, DYSMORPHIC FACIAL FEATURES, AND INTELLECTUAL DEVELOPMENTAL DISORDER; CHDFIDD	617360	29393965_P8_617360		9	10		Male	Caucasian		29393965
1235	967	Frontal face	1235.JPG	ACTB	60	BARAITSER-WINTER SYNDROME 1; BRWS1	243310			0	0		Male			29220674	10.1016/j.ajhg.2017.11.006
1236	968	Frontal face	1236.png	CDK13	8621	CONGENITAL HEART DEFECTS, DYSMORPHIC FACIAL FEATURES, AND INTELLECTUAL DEVELOPMENTAL DISORDER; CHDFIDD	617360	29393965_P9_617360		13	0		Female	Caucasian		29393965
1237	969	Frontal face	1237.JPG	ACTB	60	BARAITSER-WINTER SYNDROME 1; BRWS1	243310			0	0		Female			29220674	10.1016/j.ajhg.2017.11.006
1238	970	Frontal face	1238.jpg	ACTB	60	BARAITSER-WINTER SYNDROME 1; BRWS1	243310			0	0		Male			29220674	10.1016/j.ajhg.2017.11.006
1239	971	Frontal face	1239.png	CDK13	8621	CONGENITAL HEART DEFECTS, DYSMORPHIC FACIAL FEATURES, AND INTELLECTUAL DEVELOPMENTAL DISORDER; CHDFIDD	617360	29393965_P11_617360		11	0		Female	Caucasian		29393965
1240	972	Frontal face	1240.JPG	ACTB	60	BARAITSER-WINTER SYNDROME 1; BRWS1	243310			0	0		Female			29220674	10.1016/j.ajhg.2017.11.006
1241	973	Frontal face	1241.png	CDK13	8621	CONGENITAL HEART DEFECTS, DYSMORPHIC FACIAL FEATURES, AND INTELLECTUAL DEVELOPMENTAL DISORDER; CHDFIDD	617360	29393965_P12_617360		13	0		Male	Caucasian		29393965
1242	974	Frontal face	1242.jpg	ACTB	60	BARAITSER-WINTER SYNDROME 1; BRWS1	243310			0	0		Female			29220674	10.1016/j.ajhg.2017.11.006
1243	976	Frontal face	1243.jpg	ACTB	60	BARAITSER-WINTER SYNDROME 1; BRWS1	243310			0	0		Male			29220674	10.1016/j.ajhg.2017.11.006
1244	975	Frontal face	1244.png	CDK13	8621	CONGENITAL HEART DEFECTS, DYSMORPHIC FACIAL FEATURES, AND INTELLECTUAL DEVELOPMENTAL DISORDER; CHDFIDD	617360	29393965_P14_617360		9	0		Male	Caucasian		29393965
1245	977	Frontal face	1245.JPG	ACTB	60	BARAITSER-WINTER SYNDROME 1; BRWS1	243310			0	0		Male			29220674	10.1016/j.ajhg.2017.11.006
1246	978	Frontal face	1246.png	CDK13	8621	CONGENITAL HEART DEFECTS, DYSMORPHIC FACIAL FEATURES, AND INTELLECTUAL DEVELOPMENTAL DISORDER; CHDFIDD	617360	29393965_P15_617360	false	3	4		Female	Caucasian		29393965	2021-03-27 15:19:16 UTC
1247	979	Frontal face	1247.JPG	ACTB	60	BARAITSER-WINTER SYNDROME 1; BRWS1	243310			0	0		Male			29220674	10.1016/j.ajhg.2017.11.006
1248	980	Frontal face	1248.JPG	ACTB	60	BARAITSER-WINTER SYNDROME 1; BRWS1	243310		false	0	0		Female			29220674	10.1016/j.ajhg.2017.11.006
1249	981	Frontal face	1249.JPG	DPF2	5977	COFFIN-SIRIS SYNDROME 7; CSS7	618027			0	0		Male	European		29429572	10.1016/j.ajhg.2018.01.014
1250	982	Frontal face	1250.JPG	DPF2	5977	COFFIN-SIRIS SYNDROME 7; CSS7	618027			6	0		Female	European		29429572	10.1016/j.ajhg.2018.01.014
1252	983	Frontal face	1252.png	CDC42	998	TAKENOUCHI-KOSAKI SYNDROME; TKS	616737	29394990_P3_616737		2	6		Female			29394990	10.1016/j.ajhg.2017.12.015
1255	984	Frontal face	1255.JPG	DPF2	5977	COFFIN-SIRIS SYNDROME 7; CSS7	618027			2	0		Male	European		29429572	10.1016/j.ajhg.2018.01.014
1257	985	Frontal face	1257.JPG	DPF2	5977	COFFIN-SIRIS SYNDROME 7; CSS7	618027			0	0		Male	European		29429572	10.1016/j.ajhg.2018.01.014
1258	986	Frontal face	1258.png	CDC42	998	TAKENOUCHI-KOSAKI SYNDROME; TKS	616737	29394990_P4_616737		15	0		Male	Caucasian		29394990	10.1016/j.ajhg.2017.12.015
1259	987	Frontal face	1259.JPG	DPF2	5977	COFFIN-SIRIS SYNDROME 7; CSS7	618027			3	9		Male	European		29429572	10.1016/j.ajhg.2018.01.014
1260	988	Frontal face	1260.png	CDC42	998	TAKENOUCHI-KOSAKI SYNDROME; TKS	616737	29394990_P6_616737		2	0		Male	Caucasian		29394990	10.1016/j.ajhg.2017.12.015
1262	989	Frontal face	1262.png	CDC42	998	TAKENOUCHI-KOSAKI SYNDROME; TKS	616737	29394990_P9_616737		2	0		Male	Caucasian		29394990	10.1016/j.ajhg.2017.12.015
1264	990	Frontal face	1264.png	CDC42	998	TAKENOUCHI-KOSAKI SYNDROME; TKS	616737	29394990_P10_616737		13	0		Male	Caucasian		29394990	2021-03-27 15:34:53 UTC
1266	991	Frontal face	1266.JPG	PACS2	23241	DEVELOPMENTAL AND EPILEPTIC ENCEPHALOPATHY 66; DEE66	618067			16	0		Female			29656858	10.1016/j.ajhg.2018.03.005
1267	992	Frontal face	1267.JPG	PACS2	23241	DEVELOPMENTAL AND EPILEPTIC ENCEPHALOPATHY 66; DEE66	618067			4	0		Female			29656858	10.1016/j.ajhg.2018.03.005
1268	994	Frontal face	1268.JPG	PACS2	23241	DEVELOPMENTAL AND EPILEPTIC ENCEPHALOPATHY 66; DEE66	618067			15	0		Male			29656858	10.1016/j.ajhg.2018.03.005
1269	993	Frontal face	1269.png	CDC42	998	TAKENOUCHI-KOSAKI SYNDROME; TKS	616737	29394990_P11_616737		2	0		Male	African		29394990	2021-03-27 15:37:07 UTC
1271	995	Frontal face	1271.JPG	PACS2	23241	DEVELOPMENTAL AND EPILEPTIC ENCEPHALOPATHY 66; DEE66	618067			1	7		Male			29656858	10.1016/j.ajhg.2018.03.005
1272	996	Frontal face	1272.JPG	PACS2	23241	DEVELOPMENTAL AND EPILEPTIC ENCEPHALOPATHY 66; DEE66	618067			1	1		Male			29656858	10.1016/j.ajhg.2018.03.005
1273	998	Frontal face	1273.JPG	PACS2	23241	DEVELOPMENTAL AND EPILEPTIC ENCEPHALOPATHY 66; DEE66	618067			12	5		Male			29656858	10.1016/j.ajhg.2018.03.005
1274	997	Frontal face	1274.png	CDC42	998	TAKENOUCHI-KOSAKI SYNDROME; TKS	616737	29394990_P1_616737		2	0		Male	African		2939499
1277	999	Frontal face	1277.png	CDC42	998	TAKENOUCHI-KOSAKI SYNDROME; TKS	616737	29394990_P2_616737		14	0		Male	Caucasian		29394990	10.1016/j.ajhg.2017.12.015
1278	1000	Frontal face	1278.png	CDC42	998	TAKENOUCHI-KOSAKI SYNDROME; TKS	616737	29394990_P12_616737		12	0		Male	Caucasian		29394990	10.1016/j.ajhg.2017.12.015
1279	1001	Frontal face	1279.png	CDC42	998	TAKENOUCHI-KOSAKI SYNDROME; TKS	616737	29394990_P13_616737	false	0	0		Female	Caucasian		29394990	2021-03-27 15:44:10 UTC
1280	1002	Frontal face	1280.JPG	TOP3A	7156	MICROCEPHALY, GROWTH RESTRICTION, AND INCREASED SISTER CHROMATID EXCHANGE 2; MGRISCE2	618097			0	0		Female			30193137	10.1016/j.ajhg.2018.08.012
1281	1003	Frontal face	1281.JPG	TOP3A	7156	MICROCEPHALY, GROWTH RESTRICTION, AND INCREASED SISTER CHROMATID EXCHANGE 2; MGRISCE2	618097			0	0		Female			30193137	10.1016/j.ajhg.2018.08.012
1282	1004	Frontal face	1282.JPG	TOP3A	7156	MICROCEPHALY, GROWTH RESTRICTION, AND INCREASED SISTER CHROMATID EXCHANGE 2; MGRISCE2	618097			0	0		Female			30193137	10.1016/j.ajhg.2018.08.012
1283	1005	Frontal face	1283.JPG	TOP3A	7156	MICROCEPHALY, GROWTH RESTRICTION, AND INCREASED SISTER CHROMATID EXCHANGE 2; MGRISCE2	618097			0	0		Female			30193137	10.1016/j.ajhg.2018.08.012
1284	1006	Frontal face	1284.JPG	TOP3A	7156	MICROCEPHALY, GROWTH RESTRICTION, AND INCREASED SISTER CHROMATID EXCHANGE 2; MGRISCE2	618097			0	0		Female			30193137	10.1016/j.ajhg.2018.08.012
1285	1007	Frontal face	1285.JPG	TOP3A	7156	MICROCEPHALY, GROWTH RESTRICTION, AND INCREASED SISTER CHROMATID EXCHANGE 2; MGRISCE2	618097		false	0	0		Male			30193137	10.1016/j.ajhg.2018.08.012
1286	1008	Frontal face	1286.jpg	ERCC1	2067				false	0	0		Unknown			17273966	10.1086/512486
1287	1009	Frontal face	1287.jpg	MAB21L2	10586			676		0	0		Unknown			24906020	10.1016/j.ajhg.2014.05.005
1288	1010	Frontal face	1288.JPG	CCNK	8812	INTELLECTUAL DEVELOPMENTAL DISORDER WITH HYPERTELORISM AND DISTINCTIVE FACIES; IDDHDF	618147			0	0		Male			30122539	10.1016/j.ajhg.2018.07.019
1289	1011	Frontal face	1289.png	KCTD3	51133			29406573_P1B_613272		8	6		Female	Arab		29406573
1290	1012	Frontal face	1290.JPG	CCNK	8812	INTELLECTUAL DEVELOPMENTAL DISORDER WITH HYPERTELORISM AND DISTINCTIVE FACIES; IDDHDF	618147			0	0		Female			30122539	10.1016/j.ajhg.2018.07.019
1291	1014	Frontal face	1291.JPG	CCNK	8812	INTELLECTUAL DEVELOPMENTAL DISORDER WITH HYPERTELORISM AND DISTINCTIVE FACIES; IDDHDF	618147			0	0		Female			30122539	10.1016/j.ajhg.2018.07.019
1292	1015	Frontal face	1292.JPG	CCNK	8812	INTELLECTUAL DEVELOPMENTAL DISORDER WITH HYPERTELORISM AND DISTINCTIVE FACIES; IDDHDF	618147		false	0	0		Female			30122539	10.1016/j.ajhg.2018.07.019
1293	1016	Frontal face	1293.jpg	MAB21L2	10586			24906020_MAB21L2 -Family 4468 II-1		0	0		Unknown			24906020	10.1016/j.ajhg.2014.05.005
1294	1013	Frontal face	1294.png	KCTD3	51133			29406573_P1C_613272		4	2		Male	Arab		29406573	2021-03-27 15:55:20 UTC
1295	1018	Frontal face	1295.jpg	MAB21L2	10586			24906020_MAB21L2 -Family 4468 II-2		0	0		Unknown			24906020	10.1016/j.ajhg.2014.05.005
1296	1017	Frontal face	1296.png	KCTD3	51133			29406573_P2_613272		1	6		Female	Arab		29406573
1297	1019	Frontal face	1297.png	KCTD3	51133			29406573_P3_613272		2	0		Female	Arab		29406573
1298	1020	Frontal face	1298.jpg	MAB21L2	10586			24906020_MAB21L2_Family 131 II-1	false	0	0		Unknown			24906020	10.1016/j.ajhg.2014.05.005
1299	1021	Frontal face	1299.png	KCTD3	51133			29406573_P4_613272	false	3	6		Male	Arab		29406573
1305	1023	Frontal face	1305.jpg	NR2F1	7025			24462372_NR2F1_1		0	0		Unknown			24462372	10.1016/j.ajhg.2014.01.002
1306	1024	Frontal face	1306.jpg	NR2F1	7025			24462372_NR2F1_2		0	0		Unknown			24462372	10.1016/j.ajhg.2014.01.002
1307	1026	Frontal face	1307.jpg	NR2F1	7025			24462372_NR2F1_3		0	0		Unknown			24462372	10.1016/j.ajhg.2014.01.002
1308	1025	Frontal face	1308.png	TUBB	203068	SKIN CREASES, CONGENITAL SYMMETRIC CIRCUMFERENTIAL, 1; CSCSC1	156610	29427453_P2_156610	false	0	1		Female			29427453
1309	1027	Frontal face	1309.jpg	NR2F1	7025			24462372_NR2F1_6	false	0	0		Unknown			24462372	10.1016/j.ajhg.2014.01.002
1313	1028	Frontal face	1313.png	TDP2	51567	SPINOCEREBELLAR ATAXIA, AUTOSOMAL RECESSIVE 23; SCAR23	616949		false	14	0		Female			31410782
1314	1029	Frontal face	1314.png	DPF2	5977	COFFIN-SIRIS SYNDROME 7; CSS7	618027	29429572_P1_618027		9	0		Male	Caucasian		29429572	10.1016/j.ajhg.2018.01.014
1316	1030	Frontal face	1316.png	DPF2	5977	COFFIN-SIRIS SYNDROME 7; CSS7	618027	29429572_P2_618027		5	5		Female	Caucasian		29429572	10.1016/j.ajhg.2018.01.014
1319	1032	Frontal face	1319.jpg	NFIX	4784			20673863_NFIX -1		0	0		Unknown			20673863	10.1016/j.ajhg.2010.07.001
1320	1031	Frontal face	1320.png	DPF2	5977	COFFIN-SIRIS SYNDROME 7; CSS7	618027	29429572_P4_618027		2	0		Male	Caucasian		29429572	2021-03-27 16:18:42 UTC
1323	1034	Frontal face	1323.jpg	NFIX	4784			20673863_NFIX -2		0	0		Unknown			20673863	10.1016/j.ajhg.2010.07.001
1324	1033	Frontal face	1324.png	DPF2	5977	COFFIN-SIRIS SYNDROME 7; CSS7	618027	29429572_P5_618027		10	6		Male	Caucasian		29429572	10.1016/j.ajhg.2018.01.014
1326	1035	Frontal face	1326.jpg	NFIX	4784			20673863_NFIX -3		0	0		Unknown			20673863	10.1016/j.ajhg.2010.07.001
1328	1036	Frontal face	1328.png	DPF2	5977	COFFIN-SIRIS SYNDROME 7; CSS7	618027	29429572_P8_618027	false	3	9		Male	Caucasian		29429572	10.1016/j.ajhg.2018.01.014
1330	1038	Frontal face	1330.jpg	NFIX	4784			20673863_2_NFIX_B		0	0		Unknown			20673863	10.1016/j.ajhg.2010.07.001
1331	1039	Frontal face	1331.png	CDC42	998	TAKENOUCHI-KOSAKI SYNDROME; TKS	616737		false	0	0		Male			26708094
1332	1040	Frontal face	1332.jpg	NFIX	4784			20673863_2_NFIX_C		0	0		Unknown			20673863	10.1016/j.ajhg.2010.07.001
1334	1041	Frontal face	1334.jpg	NFIX	4784			20673863_2_NFIX_D		0	0		Unknown			20673863	10.1016/j.ajhg.2010.07.001
1335	1042	Frontal face	1335.jpg	NFIX	4784			20673863_2_NFIX_E		0	0		Unknown			20673863	10.1016/j.ajhg.2010.07.001
1337	1044	Frontal face	1337.png	CDC42	998	TAKENOUCHI-KOSAKI SYNDROME; TKS	616737		false	0	0		Female			26386261
1338	1045	Frontal face	1338.jpg	NFIX	4784			20673863_2_NFIX_G		0	0		Unknown			20673863	10.1016/j.ajhg.2010.07.001
1339	1046	Frontal face	1339.jpg	NFIX	4784			20673863_2_NFIX_H		0	0		Unknown			20673863	10.1016/j.ajhg.2010.07.001
1340	1047	Frontal face	1340.jpg	NFIX	4784			20673863_2_NFIX_i	false	0	0		Unknown			20673863	10.1016/j.ajhg.2010.07.001
1341	1048	Frontal face	1341.png	PUF60	22827	VERHEIJ SYNDROME; VRJS	615583			0	0		Unknown			27804958	10.1038/ejhg.2016.133
1342	1049	Frontal face	1342.jpg	PURA	5813			25342064_PURA_1		0	0		Unknown			25342064	10.1136/jmedgenet-2014-102798
1348	1051	Frontal face	1348.jpg	PURA	5813			25342064_PURA_3		0	0		Unknown			25342064	10.1136/jmedgenet-2014-102798
1351	1052	Frontal face	1351.jpg	PURA	5813			25342064_PURA_4	false	0	0		Unknown			25342064	10.1136/jmedgenet-2014-102798
1354	1053	Frontal face	1354.jpg	KCNJ6	3763			25620207_KCNJ6_1		0	0		Unknown			25620207	10.1016/j.ajhg.2014.12.011
1355	1054	Frontal face	1355.jpg	KCNJ6	3763			25620207_KCNJ6_2		0	0		Unknown			25620207	10.1016/j.ajhg.2014.12.011
1356	1055	Frontal face	1356.jpg	KCNJ6	3763			25620207_KCNJ6_3	false	0	0		Unknown			25620207	10.1016/j.ajhg.2014.12.011
1357	1056	Frontal face	1357.JPG	POLR3A	11128	WIEDEMANN-RAUTENSTRAUCH SYNDROME; WDRTS	264090			1	5		Female			30414627	10.1016/j.ajhg.2018.10.010
1359	1057	Frontal face	1359.JPG	POLR3A	11128	WIEDEMANN-RAUTENSTRAUCH SYNDROME; WDRTS	264090			3	0		Female			30414627	10.1016/j.ajhg.2018.10.010
1361	1058	Frontal face	1361.jpg	POLR2A	5430			31353023_POLR2A - 1		0	0		Unknown			31353023	10.1016/j.ajhg.2019.06.016
1364	1061	Frontal face	1364.jpg	POLR2A	5430			31353023_POLR2A - 4		0	0		Unknown			31353023	10.1016/j.ajhg.2019.06.016
1365	1062	Frontal face	1365.JPG	POLR3A	11128	WIEDEMANN-RAUTENSTRAUCH SYNDROME; WDRTS	264090			0	0		Female			30414627	10.1016/j.ajhg.2018.10.010
1367	1063	Frontal face	1367.jpg	POLR2A	5430			31353023_POLR2A - 5		0	0		Unknown			31353023	10.1016/j.ajhg.2019.06.016
1368	1064	Frontal face	1368.JPG	POLR3A	11128	WIEDEMANN-RAUTENSTRAUCH SYNDROME; WDRTS	264090		false	5	0		Male			30414627	10.1016/j.ajhg.2018.10.010
1369	1065	Frontal face	1369.jpg	POLR2A	5430			31353023_POLR2A - 7		0	0		Unknown			31353023	10.1016/j.ajhg.2019.06.016
1370	1066	Frontal face	1370.jpg	POLR2A	5430			31353023_POLR2A - 9		0	0		Unknown			31353023	10.1016/j.ajhg.2019.06.016
1371	1067	Frontal face	1371.jpg	POLR2A	5430			31353023_POLR2A - 10		0	0		Unknown			31353023	10.1016/j.ajhg.2019.06.016
1372	1068	Frontal face	1372.jpg	POLR2A	5430			31353023_POLR2A - 11		0	0		Unknown			31353023	10.1016/j.ajhg.2019.06.016
1373	1069	Frontal face	1373.jpg	POLR2A	5430			31353023_POLR2A - 12		0	0		Unknown			31353023	10.1016/j.ajhg.2019.06.016
1374	1070	Frontal face	1374.jpg	POLR2A	5430			31353023_POLR2A - 13		0	0		Unknown			31353023	10.1016/j.ajhg.2019.06.016
1375	1071	Frontal face	1375.jpg	POLR2A	5430			31353023_POLR2A - 14		0	0		Unknown			31353023	10.1016/j.ajhg.2019.06.016
1376	1072	Frontal face	1376.jpg	POLR2A	5430			31353023_POLR2A - 15		0	0		Unknown			31353023	10.1016/j.ajhg.2019.06.016
1377	1073	Frontal face	1377.jpg	POLR2A	5430			31353023_POLR2A - 16	false	0	0		Unknown			31353023	10.1016/j.ajhg.2019.06.016
1378	1074	Frontal face	1378.jpg	RALA	5898			30500825_RALA-1		0	0		Unknown			30500825	10.1371/journal.pgen.1007671
1379	1075	Frontal face	1379.jpg	RALA	5898			30500825_RALA-2		0	0		Unknown			30500825	10.1371/journal.pgen.1007671
1381	1076	Frontal face	1381.jpg	RALA	5898			30500825_RALA-3		0	0		Unknown			30500825	10.1371/journal.pgen.1007671
1382	1077	Frontal face	1382.jpg	RALA	5898			30500825_RALA-4		0	0		Unknown			30500825	10.1371/journal.pgen.1007671
1385	1079	Frontal face	1385.jpg	RALA	5898			30500825_RALA-7		0	0		Unknown			30500825	10.1371/journal.pgen.1007671
1386	1080	Frontal face	1386.JPG	TMEM94	9772	INTELLECTUAL DEVELOPMENTAL DISORDER WITH CARDIAC DEFECTS AND DYSMORPHIC FACIES; IDDCDF	618316			0	0		Female			30526868	10.1016/j.ajhg.2018.11.001
1387	1081	Frontal face	1387.jpg	RALA	5898			30500825_RALA-8		0	0		Unknown			30500825	10.1371/journal.pgen.1007671
1389	1082	Frontal face	1389.jpg	RALA	5898			30500825_RALA-9		0	0		Unknown			30500825	10.1371/journal.pgen.1007671
1391	1083	Frontal face	1391.JPG	TMEM94	9772	INTELLECTUAL DEVELOPMENTAL DISORDER WITH CARDIAC DEFECTS AND DYSMORPHIC FACIES; IDDCDF	618316			0	0		Male			30526868	10.1016/j.ajhg.2018.11.001
1392	1084	Frontal face	1392.jpg	RALA	5898			30500825_RALA-10	false	0	0		Unknown			30500825	10.1371/journal.pgen.1007671
1394	1085	Frontal face	1394.JPG	TMEM94	9772	INTELLECTUAL DEVELOPMENTAL DISORDER WITH CARDIAC DEFECTS AND DYSMORPHIC FACIES; IDDCDF	618316			0	0		Female			30526868	10.1016/j.ajhg.2018.11.001
1395	1086	Frontal face	1395.JPG	TMEM94	9772	INTELLECTUAL DEVELOPMENTAL DISORDER WITH CARDIAC DEFECTS AND DYSMORPHIC FACIES; IDDCDF	618316			0	0		Female			30526868	10.1016/j.ajhg.2018.11.001
1396	1087	Frontal face	1396.JPG	TMEM94	9772	INTELLECTUAL DEVELOPMENTAL DISORDER WITH CARDIAC DEFECTS AND DYSMORPHIC FACIES; IDDCDF	618316			0	0		Male			30526868	10.1016/j.ajhg.2018.11.001
1397	1088	Frontal face	1397.JPG	TMEM94	9772	INTELLECTUAL DEVELOPMENTAL DISORDER WITH CARDIAC DEFECTS AND DYSMORPHIC FACIES; IDDCDF	618316			0	0		Male			30526868	10.1016/j.ajhg.2018.11.001
1398	1089	Frontal face	1398.JPG	TMEM94	9772	INTELLECTUAL DEVELOPMENTAL DISORDER WITH CARDIAC DEFECTS AND DYSMORPHIC FACIES; IDDCDF	618316			0	0		Male			30526868	10.1016/j.ajhg.2018.11.001
1399	1090	Frontal face	1399.JPG	TMEM94	9772	INTELLECTUAL DEVELOPMENTAL DISORDER WITH CARDIAC DEFECTS AND DYSMORPHIC FACIES; IDDCDF	618316			0	0		Female			30526868	10.1016/j.ajhg.2018.11.001
1400	1091	Frontal face	1400.JPG	TMEM94	9772	INTELLECTUAL DEVELOPMENTAL DISORDER WITH CARDIAC DEFECTS AND DYSMORPHIC FACIES; IDDCDF	618316			0	0		Female			30526868	10.1016/j.ajhg.2018.11.001
1401	1092	Frontal face	1401.JPG	TMEM94	9772	INTELLECTUAL DEVELOPMENTAL DISORDER WITH CARDIAC DEFECTS AND DYSMORPHIC FACIES; IDDCDF	618316		false	0	0		Female			30526868	10.1016/j.ajhg.2018.11.001
1404	1093	Frontal face	1404.png	PUF60	22827	VERHEIJ SYNDROME; VRJS	615583			0	0		Male			27804958	10.1038/ejhg.2016.133
1406	1094	Frontal face	1406.png	PUF60	22827	VERHEIJ SYNDROME; VRJS	615583			0	8		Male			27804958	10.1038/ejhg.2016.133
1409	1095	Frontal face	1409.png	PUF60	22827	VERHEIJ SYNDROME; VRJS	615583		false	11	0		Male			27804958	10.1038/ejhg.2016.133
1410	1096	Frontal face	1410.JPG	PCGF2	7703	TURNPENNY-FRY SYNDROME; TPFS	618371			0	0		Male			30343942	10.1016/j.ajhg.2018.09.012
1411	1097	Frontal face	1411.JPG	PCGF2	7703	TURNPENNY-FRY SYNDROME; TPFS	618371			0	0		Female			30343942	10.1016/j.ajhg.2018.09.012
1412	1098	Frontal face	1412.JPG	PCGF2	7703	TURNPENNY-FRY SYNDROME; TPFS	618371			0	0		Female			30343942	10.1016/j.ajhg.2018.09.012
1413	1099	Frontal face	1413.JPG	PCGF2	7703	TURNPENNY-FRY SYNDROME; TPFS	618371			0	0		Female			30343942	10.1016/j.ajhg.2018.09.012
1414	1100	Frontal face	1414.JPG	PCGF2	7703	TURNPENNY-FRY SYNDROME; TPFS	618371			0	0		Female			30343942	10.1016/j.ajhg.2018.09.012
1415	1101	Frontal face	1415.JPG	PCGF2	7703	TURNPENNY-FRY SYNDROME; TPFS	618371			0	0		Male			30343942	10.1016/j.ajhg.2018.09.012
1416	1102	Frontal face	1416.JPG	PCGF2	7703	TURNPENNY-FRY SYNDROME; TPFS	618371			0	0		Male			30343942	10.1016/j.ajhg.2018.09.012
1417	1103	Frontal face	1417.JPG	PCGF2	7703	TURNPENNY-FRY SYNDROME; TPFS	618371			0	0		Male			30343942	10.1016/j.ajhg.2018.09.012
1418	1104	Frontal face	1418.JPG	PCGF2	7703	TURNPENNY-FRY SYNDROME; TPFS	618371			0	0		Male			30343942	10.1016/j.ajhg.2018.09.012
1419	1105	Frontal face	1419.JPG	PCGF2	7703	TURNPENNY-FRY SYNDROME; TPFS	618371			0	0		Female			30343942	10.1016/j.ajhg.2018.09.012
1420	1106	Frontal face	1420.JPG	PCGF2	7703	TURNPENNY-FRY SYNDROME; TPFS	618371			0	0		Female			30343942	10.1016/j.ajhg.2018.09.012
1421	1107	Frontal face	1421.JPG	PCGF2	7703	TURNPENNY-FRY SYNDROME; TPFS	618371		false	0	0		Male			30343942	10.1016/j.ajhg.2018.09.012
1422	1108	Frontal face	1422.JPG	NFIB	4781	MACROCEPHALY, ACQUIRED, WITH IMPAIRED INTELLECTUAL DEVELOPMENT; MACID	618286			0	0		Male	European		30388402	10.1016/j.ajhg.2018.10.006
1423	1109	Frontal face	1423.JPG	NFIB	4781	MACROCEPHALY, ACQUIRED, WITH IMPAIRED INTELLECTUAL DEVELOPMENT; MACID	618286			0	0		Male	European		30388402	10.1016/j.ajhg.2018.10.006
1425	1110	Frontal face	1425.JPG	NFIB	4781	MACROCEPHALY, ACQUIRED, WITH IMPAIRED INTELLECTUAL DEVELOPMENT; MACID	618286			0	0		Female	European		30388402	10.1016/j.ajhg.2018.10.006
1426	1111	Frontal face	1426.JPG	NFIB	4781	MACROCEPHALY, ACQUIRED, WITH IMPAIRED INTELLECTUAL DEVELOPMENT; MACID	618286			0	0		Male	European		30388402	10.1016/j.ajhg.2018.10.006
1427	1112	Frontal face	1427.JPG	NFIB	4781	MACROCEPHALY, ACQUIRED, WITH IMPAIRED INTELLECTUAL DEVELOPMENT; MACID	618286			0	0		Male	European		30388402	10.1016/j.ajhg.2018.10.006
1428	1113	Frontal face	1428.JPG	NFIB	4781	MACROCEPHALY, ACQUIRED, WITH IMPAIRED INTELLECTUAL DEVELOPMENT; MACID	618286			7	0		Female	European		30388402	10.1016/j.ajhg.2018.10.006
1430	1114	Frontal face	1430.JPG	NFIB	4781	MACROCEPHALY, ACQUIRED, WITH IMPAIRED INTELLECTUAL DEVELOPMENT; MACID	618286			0	0		Male	European		30388402	10.1016/j.ajhg.2018.10.006
1431	1115	Frontal face	1431.JPG	NFIB	4781	MACROCEPHALY, ACQUIRED, WITH IMPAIRED INTELLECTUAL DEVELOPMENT; MACID	618286			9	0		Female	European		30388402	10.1016/j.ajhg.2018.10.006
1433	1116	Frontal face	1433.JPG	NFIB	4781	MACROCEPHALY, ACQUIRED, WITH IMPAIRED INTELLECTUAL DEVELOPMENT; MACID	618286		false	0	0		Male	European		30388402	10.1016/j.ajhg.2018.10.006
1434	1117	Frontal face	1434.png	SEC24D	9871	COLE-CARPENTER SYNDROME 1; CLCRP1	112240		false	7	0		Male	Caucasian		25683121	10.1016/j.ajhg.2015.01.002
1435	1118	Frontal face	1435.jpg	ARCN1	372			27476655_ARCN1-A		0	0		Unknown			27476655	10.1016/j.ajhg.2016.06.011
1437	1119	Frontal face	1437.jpg	ARCN1	372			27476655_ARCN1-C		0	0		Unknown			27476655	10.1016/j.ajhg.2016.06.011
1439	1120	Frontal face	1439.jpg	ARCN1	372			27476655_ARCN1-D		0	0		Unknown			27476655	10.1016/j.ajhg.2016.06.011
1440	1121	Frontal face	1440.jpg	ARCN1	372			27476655_ARCN1-E	false	0	0		Unknown			27476655	10.1016/j.ajhg.2016.06.011
1442	1122	Frontal face	1442.png	MAGEL2	54551	SCHAAF-YANG SYNDROME; SHFYNG	615547			0	0		Male			27195816	10.1038/gim.2016.53
1443	1123	Frontal face	1443.png	MAGEL2	54551	SCHAAF-YANG SYNDROME; SHFYNG	615547			0	0		Female			27195816	10.1038/gim.2016.53
1444	1124	Frontal face	1444.png	MAGEL2	54551	SCHAAF-YANG SYNDROME; SHFYNG	615547			0	0		Male			27195816	10.1038/gim.2016.53
1445	1125	Frontal face	1445.png	MAGEL2	54551	SCHAAF-YANG SYNDROME; SHFYNG	615547			0	0		Unknown			27195816	10.1038/gim.2016.53
1447	1127	Frontal face	1447.png	MAGEL2	54551	SCHAAF-YANG SYNDROME; SHFYNG	615547			0	0		Male			27195816	10.1038/gim.2016.53
1448	1128	Frontal face	1448.png	MAGEL2	54551	SCHAAF-YANG SYNDROME; SHFYNG	615547			0	0		Unknown			27195816	10.1038/gim.2016.53
1449	1129	Frontal face	1449.png	MAGEL2	54551	SCHAAF-YANG SYNDROME; SHFYNG	615547			0	0		Male			27195816	10.1038/gim.2016.53
1452	1132	Frontal face	1452.png	MAGEL2	54551	SCHAAF-YANG SYNDROME; SHFYNG	615547			0	0		Female			27195816	10.1038/gim.2016.53
1453	1133	Frontal face	1453.png	MAGEL2	54551	SCHAAF-YANG SYNDROME; SHFYNG	615547		false	0	0		Unknown			27195816	10.1038/gim.2016.53
1454	1134	Frontal face	1454.png	MAGEL2	54551	SCHAAF-YANG SYNDROME; SHFYNG	615547	subject 1 infant and 13 years		0	0		Male			24076603	10.1038/ng.2776
1458	1137	Frontal face	1458.png	MAGEL2	54551	SCHAAF-YANG SYNDROME; SHFYNG	615547			3	0		Male			33076953	10.1186/s13023-020-01557-8
1464	1138	Frontal face	1464.png	MAGEL2	54551	SCHAAF-YANG SYNDROME; SHFYNG	615547			2	0		Male			33076953	10.1186/s13023-020-01557-8
1474	1140	Frontal face	1474.png	MAGEL2	54551	SCHAAF-YANG SYNDROME; SHFYNG	615547		false	9	0		Female			33076953	10.1186/s13023-020-01557-8
1477	1141	Frontal face	1477.png	USP7	7874	HAO-FOUNTAIN SYNDROME; HAFOUS	616863			0	0		Female			30679821	10.1038/s41436-019-0433-1
1478	1142	Frontal face	1478.png	USP7	7874	HAO-FOUNTAIN SYNDROME; HAFOUS	616863			0	0		Unknown			30679821	10.1038/s41436-019-0433-1
1479	1143	Frontal face	1479.png	USP7	7874	HAO-FOUNTAIN SYNDROME; HAFOUS	616863			0	0		Unknown			30679821	10.1038/s41436-019-0433-1
1480	1144	Frontal face	1480.png	USP7	7874	HAO-FOUNTAIN SYNDROME; HAFOUS	616863			0	0		Male			30679821	10.1038/s41436-019-0433-1
1481	1145	Frontal face	1481.png	USP7	7874	HAO-FOUNTAIN SYNDROME; HAFOUS	616863			0	0		Unknown			30679821	10.1038/s41436-019-0433-1
1482	1146	Frontal face	1482.png	USP7	7874	HAO-FOUNTAIN SYNDROME; HAFOUS	616863			0	0		Unknown			30679821	10.1038/s41436-019-0433-1
1484	1148	Frontal face	1484.png	USP7	7874	HAO-FOUNTAIN SYNDROME; HAFOUS	616863			0	0		Unknown			30679821	10.1038/s41436-019-0433-1
1485	1149	Frontal face	1485.png	USP7	7874	HAO-FOUNTAIN SYNDROME; HAFOUS	616863			0	0		Unknown			30679821	10.1038/s41436-019-0433-1
1487	1151	Frontal face	1487.png	USP7	7874	HAO-FOUNTAIN SYNDROME; HAFOUS	616863			0	0		Male			30679821	10.1038/s41436-019-0433-1
1488	1152	Frontal face	1488.png	USP7	7874	HAO-FOUNTAIN SYNDROME; HAFOUS	616863			0	0		Unknown			30679821	10.1038/s41436-019-0433-1
1489	1153	Frontal face	1489.png	USP7	7874	HAO-FOUNTAIN SYNDROME; HAFOUS	616863			0	0		Unknown			30679821	10.1038/s41436-019-0433-1
1490	1154	Frontal face	1490.png	USP7	7874	HAO-FOUNTAIN SYNDROME; HAFOUS	616863		false	0	0		Male			30679821	10.1038/s41436-019-0433-1
1491	1155	Frontal face	1491.JPG	PIGV	55650	HYPERPHOSPHATASIA WITH MENTAL RETARDATION SYNDROME 1; HPMRS1	239300			1	7		Male			21739589
1492	1156	Frontal face	1492.JPG	PIGV	55650	HYPERPHOSPHATASIA WITH MENTAL RETARDATION SYNDROME 1; HPMRS1	239300			2	0		Male			21739589
1493	1157	Frontal face	1493.JPG	PORCN	64840	FOCAL DERMAL HYPOPLASIA; FDH	305600			6	0		Female			18325042
1494	1158	Frontal face	1494.JPG	PORCN	64840	FOCAL DERMAL HYPOPLASIA; FDH	305600			14	0		Female			18325042
1495	1159	Frontal face	1495.JPG	PORCN	64840	FOCAL DERMAL HYPOPLASIA; FDH	305600		false	3	0		Female			18325042
1496	1160	Frontal face	1496.JPG	SATB2	23314	GLASS SYNDROME; GLASS	612313			0	0		Male			16179223
1497	1161	Frontal face	1497.JPG	SATB2	23314	GLASS SYNDROME; GLASS	612313			0	0		Male			16179223
1498	1162	Frontal face	1498.JPG	SATB2	23314	GLASS SYNDROME; GLASS	612313			0	0		Male			16179223
1501	1165	Frontal face	1501.JPG	SATB2	23314	GLASS SYNDROME; GLASS	612313			8	8		Male			16179223
1504	1168	Frontal face	1504.JPG	SF3B4	10262	ACROFACIAL DYSOSTOSIS 1, NAGER TYPE; AFD1	154400			5	0		Female			22541558	10.1016/j.ajhg.2012.04.004
1505	1169	Frontal face	1505.JPG	SF3B4	10262	ACROFACIAL DYSOSTOSIS 1, NAGER TYPE; AFD1	154400			4	0		Female			22541558	10.1016/j.ajhg.2012.04.004
1506	1170	Frontal face	1506.JPG	SF3B4	10262	ACROFACIAL DYSOSTOSIS 1, NAGER TYPE; AFD1	154400			2	0		Male			22541558	10.1016/j.ajhg.2012.04.004
1507	1171	Frontal face	1507.JPG	SF3B4	10262	ACROFACIAL DYSOSTOSIS 1, NAGER TYPE; AFD1	154400			38	0		Male			22541558	10.1016/j.ajhg.2012.04.004
1508	1172	Frontal face	1508.JPG	SF3B4	10262	ACROFACIAL DYSOSTOSIS 1, NAGER TYPE; AFD1	154400			28	0		Female			22541558	10.1016/j.ajhg.2012.04.004
1509	1173	Frontal face	1509.JPG	SF3B4	10262	ACROFACIAL DYSOSTOSIS 1, NAGER TYPE; AFD1	154400			56	0		Female			22541558	10.1016/j.ajhg.2012.04.004
1510	1174	Frontal face	1510.JPG	SF3B4	10262	ACROFACIAL DYSOSTOSIS 1, NAGER TYPE; AFD1	154400			17	0		Male			22541558	10.1016/j.ajhg.2012.04.004
1512	1176	Frontal face	1512.JPG	SF3B4	10262	ACROFACIAL DYSOSTOSIS 1, NAGER TYPE; AFD1	154400		false	1	0		Male			22541558	10.1016/j.ajhg.2012.04.004
1513	1177	Frontal face	1513.JPG	SNRPB	6628	CEREBROCOSTOMANDIBULAR SYNDROME; CCMS	117650			0	0		Male			26971886
1515	1179	Frontal face	1515.JPG	SNRPB	6628	CEREBROCOSTOMANDIBULAR SYNDROME; CCMS	117650			0	0		Female			26971886
1516	1180	Frontal face	1516.JPG	SNRPB	6628	CEREBROCOSTOMANDIBULAR SYNDROME; CCMS	117650			0	0		Male			26971886
1517	1181	Frontal face	1517.JPG	SNRPB	6628	CEREBROCOSTOMANDIBULAR SYNDROME; CCMS	117650			0	0		Female			26971886
1518	1182	Frontal face	1518.JPG	SNRPB	6628	CEREBROCOSTOMANDIBULAR SYNDROME; CCMS	117650			0	0		Female			26971886
1519	1183	Frontal face	1519.JPG	SNRPB	6628	CEREBROCOSTOMANDIBULAR SYNDROME; CCMS	117650			0	0		Male			26971886
1520	1184	Frontal face	1520.JPG	SNRPB	6628	CEREBROCOSTOMANDIBULAR SYNDROME; CCMS	117650			0	0		Male			26971886
1521	1185	Frontal face	1521.JPG	SNRPB	6628	CEREBROCOSTOMANDIBULAR SYNDROME; CCMS	117650		false	0	0		Female			26971886
1522	1186	Frontal face	1522.JPG	SON	6651	ZTTK SYNDROME; ZTTKS	617140			5	0		Female			27545680	10.1016/j.ajhg.2016.06.029
1523	1187	Frontal face	1523.JPG	SON	6651	ZTTK SYNDROME; ZTTKS	617140			19	0		Male			27545680	10.1016/j.ajhg.2016.06.029
1524	1188	Frontal face	1524.JPG	SON	6651	ZTTK SYNDROME; ZTTKS	617140			2	0		Male			27545680	10.1016/j.ajhg.2016.06.029
1525	1189	Frontal face	1525.JPG	SON	6651	ZTTK SYNDROME; ZTTKS	617140			6	0		Female			27545680	10.1016/j.ajhg.2016.06.029
1526	1190	Frontal face	1526.JPG	SON	6651	ZTTK SYNDROME; ZTTKS	617140			34	0		Female			27545680	10.1016/j.ajhg.2016.06.029
1527	1191	Frontal face	1527.JPG	SON	6651	ZTTK SYNDROME; ZTTKS	617140			6	0		Female			27545680	10.1016/j.ajhg.2016.06.029
1528	1192	Frontal face	1528.JPG	SON	6651	ZTTK SYNDROME; ZTTKS	617140			21	0		Male			27545680	10.1016/j.ajhg.2016.06.029
1529	1193	Frontal face	1529.JPG	SON	6651	ZTTK SYNDROME; ZTTKS	617140			14	0		Male			27545680	10.1016/j.ajhg.2016.06.029
1530	1194	Frontal face	1530.JPG	SON	6651	ZTTK SYNDROME; ZTTKS	617140			1	3		Male			27545680	10.1016/j.ajhg.2016.06.029
1531	1195	Frontal face	1531.JPG	SON	6651	ZTTK SYNDROME; ZTTKS	617140			5	0		Male			27545680	10.1016/j.ajhg.2016.06.029
1532	1196	Frontal face	1532.JPG	SON	6651	ZTTK SYNDROME; ZTTKS	617140			6	0		Female			27545680	10.1016/j.ajhg.2016.06.029
1533	1197	Frontal face	1533.JPG	SON	6651	ZTTK SYNDROME; ZTTKS	617140		false	10	0		Male			27545680	10.1016/j.ajhg.2016.06.029
1534	1198	Frontal face	1534.png	CREBBP	1387	MENKE-HENNEKAM SYNDROME 1; MKHK1	618332	29460469_C12_618332		16	0		Male	Caucasian		29460469
1539	1199	Frontal face	1539.png	CREBBP	1387	MENKE-HENNEKAM SYNDROME 1; MKHK1	618332	29460469_C13_618332		18	0		Male	Caucasian		29460469
1541	1200	Frontal face	1541.png	CREBBP	1387	MENKE-HENNEKAM SYNDROME 1; MKHK1	618332	29460469_C14_618332		0	0		Female	Caucasian		29460469	2021-03-29 16:43:29 UTC
1547	1201	Frontal face	1547.png	CREBBP	1387	MENKE-HENNEKAM SYNDROME 1; MKHK1	618332	29460469_C15_618332		4	0		Female	Asian		29460469
1551	1202	Frontal face	1551.png	CREBBP	1387	MENKE-HENNEKAM SYNDROME 1; MKHK1	618332	29460469_C16_618332		57	0		Male	Caucasian		29460469
1553	1203	Frontal face	1553.png	CREBBP	1387	MENKE-HENNEKAM SYNDROME 1; MKHK1	618332	29460469_C17_618332		2	0		Male	Asian		29460469
1556	1204	Frontal face	1556.png	CREBBP	1387	MENKE-HENNEKAM SYNDROME 1; MKHK1	618332	29460469_C18_618332		4	0		Male	Caucasian		29460469	2021-03-29 16:53:53 UTC
1562	1206	Frontal face	1562.png	CREBBP	1387	MENKE-HENNEKAM SYNDROME 1; MKHK1	618332	29460469_C21_618332		0	0		Female	Caucasian		29460469
1564	1207	Frontal face	1564.png	CREBBP	1387	MENKE-HENNEKAM SYNDROME 1; MKHK1	618332	29460469_C22_618332		0	0		Male	Caucasian		29460469	2021-03-29 17:00:01 UTC
1567	1208	Frontal face	1567.png	EP300	2033	MENKE-HENNEKAM SYNDROME 2; MKHK2	618333	29460469_E1_618333		0	0		Female	Caucasian		29460469
1572	1209	Frontal face	1572.png	EP300	2033	MENKE-HENNEKAM SYNDROME 2; MKHK2	618333	29460469_E2_618333	false	0	0		Female	Caucasian		29460469
1576	1210	Frontal face	1576.jpg	CREBBP	1387	MENKE-HENNEKAM SYNDROME 1; MKHK1	618332	27311832_P1_618332		8	0		Male	Caucasian		27311832
1580	1211	Frontal face	1580.jpg	CREBBP	1387	MENKE-HENNEKAM SYNDROME 1; MKHK1	618332	27311832_P2_618332		1	6		Male	Caucasian		27311832	2021-03-29 17:16:34 UTC
1582	1212	Frontal face	1582.jpg	CREBBP	1387	MENKE-HENNEKAM SYNDROME 1; MKHK1	618332	27311832_P4_618332		0	0		Male	Caucasian		27311832
1584	1213	Frontal face	1584.jpg	CREBBP	1387	MENKE-HENNEKAM SYNDROME 1; MKHK1	618332	27311832_P5_618332		5	0		Male	Caucasian		27311832
1586	1214	Frontal face	1586.jpg	CREBBP	1387	MENKE-HENNEKAM SYNDROME 1; MKHK1	618332	27311832_P6_618332		24	0		Female	Caucasian		27311832	2021-03-29 17:25:50 UTC
1591	1215	Frontal face	1591.jpg	CREBBP	1387	MENKE-HENNEKAM SYNDROME 1; MKHK1	618332	27311832_P7_618332		10	0		Male	Asian		27311832
1593	1216	Frontal face	1593.jpg	CREBBP	1387	MENKE-HENNEKAM SYNDROME 1; MKHK1	618332	27311832_P8_618332		6	0		Female	Caucasian		27311832
1595	1217	Frontal face	1595.jpg	CREBBP	1387	MENKE-HENNEKAM SYNDROME 1; MKHK1	618332	27311832_P9_618332		4	0		Female	Caucasian		27311832
1597	1218	Frontal face	1597.jpg	CREBBP	1387	MENKE-HENNEKAM SYNDROME 1; MKHK1	618332	27311832_P10_618332		0	9		Female	Caucasian		27311832	2021-03-29 17:34:52 UTC
1599	1219	Frontal face	1599.jpg	CREBBP	1387	MENKE-HENNEKAM SYNDROME 1; MKHK1	618332	27311832_P11_618332	false	7	0		Female	Caucasian		27311832
1605	1221	Frontal face	1605.png	OPHN1	4983	MENTAL RETARDATION, X-LINKED, WITH CEREBELLAR HYPOPLASIA AND DISTINCTIVE FACIAL APPEARANCE	300486	29510240_A.V-1_300486		13	0		Male	Caucasian		29510240
1606	1222	Frontal face	1606.JPG	KCNN3	3782	ZIMMERMANN-LABAND SYNDROME 3; ZLS3	618658			3	0		Female	European		31155282	10.1016/j.ajhg.2019.04.012
1608	1223	Frontal face	1608.JPG	KCNN3	3782	ZIMMERMANN-LABAND SYNDROME 3; ZLS3	618658		false	2	6		Female	European		31155282	10.1016/j.ajhg.2019.04.012
1610	1224	Frontal face	1610.png	OPHN1	4983	MENTAL RETARDATION, X-LINKED, WITH CEREBELLAR HYPOPLASIA AND DISTINCTIVE FACIAL APPEARANCE	300486	29510240_A.V-5_300486		13	0		Male	Caucasian		29510240
1612	1225	Frontal face	1612.png	OPHN1	4983	MENTAL RETARDATION, X-LINKED, WITH CEREBELLAR HYPOPLASIA AND DISTINCTIVE FACIAL APPEARANCE	300486	29510240_B.III-1_300486		15	0		Male	Caucasian		29510240
1613	1226	Frontal face	1613.png	OPHN1	4983	MENTAL RETARDATION, X-LINKED, WITH CEREBELLAR HYPOPLASIA AND DISTINCTIVE FACIAL APPEARANCE	300486	29510240_B.III-2_300486		11	0		Male	Caucasian		29510240
1614	1227	Frontal face	1614.png	OPHN1	4983	MENTAL RETARDATION, X-LINKED, WITH CEREBELLAR HYPOPLASIA AND DISTINCTIVE FACIAL APPEARANCE	300486	29510240_D.II-1_300486	false	8	0		Male	Caucasian		29510240
1615	1228	Frontal face	1615.JPG	KDM3B	51780	DIETS-JONGMANS SYNDROME; DIJOS	618846			0	0		Female	European		30929739	10.1016/j.ajhg.2019.02.023
1616	1230	Frontal face	1616.JPG	KDM3B	51780	DIETS-JONGMANS SYNDROME; DIJOS	618846			0	0		Male	European		30929739	10.1016/j.ajhg.2019.02.023
1617	1232	Frontal face	1617.JPG	KDM3B	51780	DIETS-JONGMANS SYNDROME; DIJOS	618846			0	0		Female	European		30929739	10.1016/j.ajhg.2019.02.023
1618	1231	Frontal face	1618.png	DVL3	1857	ROBINOW SYNDROME, AUTOSOMAL DOMINANT 3; DRS3	616894	29575616_P1_616894	false	0	7		Female	Caucasian		29575616
1621	1233	Frontal face	1621.JPG	KDM3B	51780	DIETS-JONGMANS SYNDROME; DIJOS	618846			0	0		Male	European		30929739	10.1016/j.ajhg.2019.02.023
1622	1234	Frontal face	1622.JPG	KDM3B	51780	DIETS-JONGMANS SYNDROME; DIJOS	618846			0	0		Male	European		30929739	10.1016/j.ajhg.2019.02.023
1623	1235	Frontal face	1623.JPG	KDM3B	51780	DIETS-JONGMANS SYNDROME; DIJOS	618846			0	0		Male	European		30929739	10.1016/j.ajhg.2019.02.023
1624	1236	Frontal face	1624.JPG	KDM3B	51780	DIETS-JONGMANS SYNDROME; DIJOS	618846			0	0		Male	European		30929739	10.1016/j.ajhg.2019.02.023
1625	1237	Frontal face	1625.JPG	KDM3B	51780	DIETS-JONGMANS SYNDROME; DIJOS	618846			0	0		Male	European		30929739	10.1016/j.ajhg.2019.02.023
1626	1238	Frontal face	1626.JPG	KDM3B	51780	DIETS-JONGMANS SYNDROME; DIJOS	618846		false	0	0		Male	European		30929739	10.1016/j.ajhg.2019.02.023
1627	1239	Frontal face	1627.png	CPLANE1	65250	OROFACIODIGITAL SYNDROME VI; OFD6	277170	29605658_P1_277170		2	8		Male	Asian - West/Middle Eastern		29605658
1629	1240	Frontal face	1629.png	CPLANE1	65250	OROFACIODIGITAL SYNDROME VI; OFD6	277170	29605658_P2_277170		8	0		Female	Asian - West/Middle Eastern		29605658
1631	1241	Frontal face	1631.png	CPLANE1	65250	OROFACIODIGITAL SYNDROME VI; OFD6	277170	29605658_P3_277170		3	9		Male	Asian - West/Middle Eastern		29605658	2021-03-29 18:10:06 UTC
1632	1242	Frontal face	1632.png	CPLANE1	65250	OROFACIODIGITAL SYNDROME VI; OFD6	277170	29605658_P4_277170		2	4		Male	Asian		29605658
1633	1243	Frontal face	1633.JPG	POLE	5426	INTRAUTERINE GROWTH RETARDATION, METAPHYSEAL DYSPLASIA, ADRENAL HYPOPLASIA CONGENITA, GENITAL ANOMALIES, AND IMMUNODEFICIENCY; IMAGEI	618336			0	0		Male			30503519	10.1016/j.ajhg.2018.10.024
1634	1244	Frontal face	1634.JPG	POLE	5426	INTRAUTERINE GROWTH RETARDATION, METAPHYSEAL DYSPLASIA, ADRENAL HYPOPLASIA CONGENITA, GENITAL ANOMALIES, AND IMMUNODEFICIENCY; IMAGEI	618336			0	0		Male			30503519	10.1016/j.ajhg.2018.10.024
1638	1247	Frontal face	1638.JPG	POLE	5426	INTRAUTERINE GROWTH RETARDATION, METAPHYSEAL DYSPLASIA, ADRENAL HYPOPLASIA CONGENITA, GENITAL ANOMALIES, AND IMMUNODEFICIENCY; IMAGEI	618336			0	0		Male			30503519	10.1016/j.ajhg.2018.10.024
1639	1248	Frontal face	1639.JPG	POLE	5426	INTRAUTERINE GROWTH RETARDATION, METAPHYSEAL DYSPLASIA, ADRENAL HYPOPLASIA CONGENITA, GENITAL ANOMALIES, AND IMMUNODEFICIENCY; IMAGEI	618336			0	0		Male			30503519	10.1016/j.ajhg.2018.10.024
1640	1249	Frontal face	1640.JPG	POLE	5426	INTRAUTERINE GROWTH RETARDATION, METAPHYSEAL DYSPLASIA, ADRENAL HYPOPLASIA CONGENITA, GENITAL ANOMALIES, AND IMMUNODEFICIENCY; IMAGEI	618336			0	0		Female			30503519	10.1016/j.ajhg.2018.10.024
1641	1250	Frontal face	1641.JPG	POLE	5426	INTRAUTERINE GROWTH RETARDATION, METAPHYSEAL DYSPLASIA, ADRENAL HYPOPLASIA CONGENITA, GENITAL ANOMALIES, AND IMMUNODEFICIENCY; IMAGEI	618336			0	0		Female			30503519	10.1016/j.ajhg.2018.10.024
1642	1251	Frontal face	1642.JPG	POLE	5426	INTRAUTERINE GROWTH RETARDATION, METAPHYSEAL DYSPLASIA, ADRENAL HYPOPLASIA CONGENITA, GENITAL ANOMALIES, AND IMMUNODEFICIENCY; IMAGEI	618336			0	0		Male			30503519	10.1016/j.ajhg.2018.10.024
1643	1252	Frontal face	1643.JPG	POLE	5426	INTRAUTERINE GROWTH RETARDATION, METAPHYSEAL DYSPLASIA, ADRENAL HYPOPLASIA CONGENITA, GENITAL ANOMALIES, AND IMMUNODEFICIENCY; IMAGEI	618336			0	0		Female			30503519	10.1016/j.ajhg.2018.10.024
1644	1253	Frontal face	1644.JPG	POLE	5426	INTRAUTERINE GROWTH RETARDATION, METAPHYSEAL DYSPLASIA, ADRENAL HYPOPLASIA CONGENITA, GENITAL ANOMALIES, AND IMMUNODEFICIENCY; IMAGEI	618336		false	0	0		Female			30503519	10.1016/j.ajhg.2018.10.024
1645	1254	Frontal face	1645.JPG	SMARCC2	6601	COFFIN-SIRIS SYNDROME 8; CSS8	618362			0	0		Male			30580808	10.1016/j.ajhg.2018.11.007
1646	1255	Frontal face	1646.JPG	SMARCC2	6601	COFFIN-SIRIS SYNDROME 8; CSS8	618362			0	0		Male			30580808	10.1016/j.ajhg.2018.11.007
1647	1256	Frontal face	1647.JPG	SMARCC2	6601	COFFIN-SIRIS SYNDROME 8; CSS8	618362			0	0		Male			30580808	10.1016/j.ajhg.2018.11.007
1648	1257	Frontal face	1648.JPG	SMARCC2	6601	COFFIN-SIRIS SYNDROME 8; CSS8	618362			0	0		Female			30580808	10.1016/j.ajhg.2018.11.007
1649	1258	Frontal face	1649.JPG	SMARCC2	6601	COFFIN-SIRIS SYNDROME 8; CSS8	618362			0	0		Male			30580808	10.1016/j.ajhg.2018.11.007
1650	1259	Frontal face	1650.JPG	SMARCC2	6601	COFFIN-SIRIS SYNDROME 8; CSS8	618362			0	0		Male			30580808	10.1016/j.ajhg.2018.11.007
1651	1260	Frontal face	1651.JPG	SMARCC2	6601	COFFIN-SIRIS SYNDROME 8; CSS8	618362			0	0		Female			30580808	10.1016/j.ajhg.2018.11.007
1652	1261	Frontal face	1652.JPG	SMARCC2	6601	COFFIN-SIRIS SYNDROME 8; CSS8	618362			0	0		Female			30580808	10.1016/j.ajhg.2018.11.007
1653	1262	Frontal face	1653.JPG	SMARCC2	6601	COFFIN-SIRIS SYNDROME 8; CSS8	618362		false	0	0		Male			30580808	10.1016/j.ajhg.2018.11.007
1655	1263	Frontal face	1655.jpg	ATRX	546			25606380_ATRX-1		0	0		Unknown			25606380	10.1016/j.mgene.2013.09.004
1656	1264	Frontal face	1656.jpg	ATRX	546			25606380_ATRX-2	false	0	0		Unknown			25606380	10.1016/j.mgene.2013.09.004
1658	1265	Frontal face	1658.jpg	ATRX	546			26860117_ATRX-1		0	0		Unknown			26860117
1659	1266	Frontal face	1659.jpg	ATRX	546			26860117_ATRX-2	false	0	0		Unknown			26860117
1660	1267	Frontal face	1660.JPG	ZMIZ1	57178	NEURODEVELOPMENTAL DISORDER WITH DYSMORPHIC FACIES AND DISTAL SKELETAL ANOMALIES; NEDDFSA	618659			0	0		Male			30639322	10.1016/j.ajhg.2018.12.007
1661	1268	Frontal face	1661.JPG	ZMIZ1	57178	NEURODEVELOPMENTAL DISORDER WITH DYSMORPHIC FACIES AND DISTAL SKELETAL ANOMALIES; NEDDFSA	618659			0	0		Female			30639322	10.1016/j.ajhg.2018.12.007
1662	1269	Frontal face	1662.JPG	ZMIZ1	57178	NEURODEVELOPMENTAL DISORDER WITH DYSMORPHIC FACIES AND DISTAL SKELETAL ANOMALIES; NEDDFSA	618659			0	0		Female			30639322	10.1016/j.ajhg.2018.12.007
1663	1270	Frontal face	1663.JPG	ZMIZ1	57178	NEURODEVELOPMENTAL DISORDER WITH DYSMORPHIC FACIES AND DISTAL SKELETAL ANOMALIES; NEDDFSA	618659			0	0		Male			30639322	10.1016/j.ajhg.2018.12.007
1664	1271	Frontal face	1664.jpg	NDST1	3340			25125150_NDST1 - A		0	0		Unknown			25125150
1665	1272	Frontal face	1665.JPG	ZMIZ1	57178	NEURODEVELOPMENTAL DISORDER WITH DYSMORPHIC FACIES AND DISTAL SKELETAL ANOMALIES; NEDDFSA	618659			0	0		Female			30639322	10.1016/j.ajhg.2018.12.007
1666	1273	Frontal face	1666.jpg	NDST1	3340			25125150_NDST1 - B		0	0		Unknown			25125150
1667	1274	Frontal face	1667.JPG	ZMIZ1	57178	NEURODEVELOPMENTAL DISORDER WITH DYSMORPHIC FACIES AND DISTAL SKELETAL ANOMALIES; NEDDFSA	618659			0	0		Female			30639322	10.1016/j.ajhg.2018.12.007
1668	1275	Frontal face	1668.jpg	NDST1	3340			25125150_NDST1 - C		0	0		Unknown			25125150
1669	1276	Frontal face	1669.JPG	ZMIZ1	57178	NEURODEVELOPMENTAL DISORDER WITH DYSMORPHIC FACIES AND DISTAL SKELETAL ANOMALIES; NEDDFSA	618659			0	0		Male			30639322	10.1016/j.ajhg.2018.12.007
1670	1277	Frontal face	1670.jpg	NDST1	3340			25125150_NDST1 - D		0	0		Unknown			25125150
1671	1278	Frontal face	1671.jpg	NDST1	3340			25125150_NDST1 - E	false	0	0		Unknown			25125150
1673	1280	Frontal face	1673.JPG	ZMIZ1	57178	NEURODEVELOPMENTAL DISORDER WITH DYSMORPHIC FACIES AND DISTAL SKELETAL ANOMALIES; NEDDFSA	618659			0	0		Female			30639322	10.1016/j.ajhg.2018.12.007
1675	1281	Frontal face	1675.JPG	ZMIZ1	57178	NEURODEVELOPMENTAL DISORDER WITH DYSMORPHIC FACIES AND DISTAL SKELETAL ANOMALIES; NEDDFSA	618659			0	0		Male			30639322	10.1016/j.ajhg.2018.12.007
1676	1282	Frontal face	1676.JPG	ZMIZ1	57178	NEURODEVELOPMENTAL DISORDER WITH DYSMORPHIC FACIES AND DISTAL SKELETAL ANOMALIES; NEDDFSA	618659			0	0		Male			30639322	10.1016/j.ajhg.2018.12.007
1677	1283	Frontal face	1677.JPG	ZMIZ1	57178	NEURODEVELOPMENTAL DISORDER WITH DYSMORPHIC FACIES AND DISTAL SKELETAL ANOMALIES; NEDDFSA	618659			0	0		Female			30639322	10.1016/j.ajhg.2018.12.007
1678	1284	Frontal face	1678.JPG	ZMIZ1	57178	NEURODEVELOPMENTAL DISORDER WITH DYSMORPHIC FACIES AND DISTAL SKELETAL ANOMALIES; NEDDFSA	618659			0	0		Female			30639322	10.1016/j.ajhg.2018.12.007
1679	1285	Frontal face	1679.JPG	ZMIZ1	57178	NEURODEVELOPMENTAL DISORDER WITH DYSMORPHIC FACIES AND DISTAL SKELETAL ANOMALIES; NEDDFSA	618659			0	0		Female			30639322	10.1016/j.ajhg.2018.12.007
1680	1286	Frontal face	1680.JPG	ZMIZ1	57178	NEURODEVELOPMENTAL DISORDER WITH DYSMORPHIC FACIES AND DISTAL SKELETAL ANOMALIES; NEDDFSA	618659		false	0	0		Female			30639322	10.1016/j.ajhg.2018.12.007
1681	1287	Frontal face	1681.jpg	NFIA	4774			27081522_NFIA	false	0	0		Unknown			27081522	10.1038/hgv.2015.7
1682	1288	Frontal face	1682.JPG	SOX4	6659	COFFIN-SIRIS SYNDROME 10; CSS10	618506			0	0		Male			30661772	10.1016/j.ajhg.2018.12.014
1683	1289	Frontal face	1683.jpg	NFIA	4774			24462883_NFIA	false	0	0		Unknown			24462883
1684	1290	Frontal face	1684.JPG	SOX4	6659	COFFIN-SIRIS SYNDROME 10; CSS10	618506			0	0		Male			30661772	10.1016/j.ajhg.2018.12.014
1688	1291	Frontal face	1688.JPG	SOX4	6659	COFFIN-SIRIS SYNDROME 10; CSS10	618506		false	0	0		Female			30661772	10.1016/j.ajhg.2018.12.014
1693	1293	Frontal face	1693.jpg	PDGFRB	5159			25454926_PDGFRB-A		0	0		Unknown			25454926
1694	1294	Frontal face	1694.jpg	PDGFRB	5159			25454926_PDGFRB-B	false	0	0		Unknown			25454926
1695	1295	Frontal face	1695.jpg	PEPD	5184			19308961_PEPD 1		0	0		Unknown			19308961
1698	1297	Frontal face	1698.jpg	PEPD	5184			19308961_PEPD 4		0	0		Unknown			19308961
1699	1298	Frontal face	1699.JPG	TRRAP	8295	DEVELOPMENTAL DELAY WITH OR WITHOUT DYSMORPHIC FACIES AND AUTISM; DEDDFA	618454			8	0		Female			30827496	10.1016/j.ajhg.2019.01.010
1700	1299	Frontal face	1700.jpg	PEPD	5184			19308961_PEPD 7		0	0		Unknown			19308961
1702	1300	Frontal face	1702.JPG	TRRAP	8295	DEVELOPMENTAL DELAY WITH OR WITHOUT DYSMORPHIC FACIES AND AUTISM; DEDDFA	618454			8	6		Female			30827496	10.1016/j.ajhg.2019.01.010
1703	1301	Frontal face	1703.jpg	PEPD	5184			19308961_PEPD 10	false	0	0		Unknown			19308961
1705	1302	Frontal face	1705.JPG	TRRAP	8295	DEVELOPMENTAL DELAY WITH OR WITHOUT DYSMORPHIC FACIES AND AUTISM; DEDDFA	618454			29	0		Female			30827496	10.1016/j.ajhg.2019.01.010
1706	1303	Frontal face	1706.JPG	TRRAP	8295	DEVELOPMENTAL DELAY WITH OR WITHOUT DYSMORPHIC FACIES AND AUTISM; DEDDFA	618454			0	0		Female			30827496	10.1016/j.ajhg.2019.01.010
1709	1304	Frontal face	1709.JPG	TRRAP	8295	DEVELOPMENTAL DELAY WITH OR WITHOUT DYSMORPHIC FACIES AND AUTISM; DEDDFA	618454			11	0		Male			30827496	10.1016/j.ajhg.2019.01.010
1710	1305	Frontal face	1710.JPG	TRRAP	8295	DEVELOPMENTAL DELAY WITH OR WITHOUT DYSMORPHIC FACIES AND AUTISM; DEDDFA	618454			0	1		Male			30827496	10.1016/j.ajhg.2019.01.010
1713	1306	Frontal face	1713.jpg	RAC3	5881			30293988_RAC3 - 1		0	0		Unknown			30293988
1714	1307	Frontal face	1714.JPG	TRRAP	8295	DEVELOPMENTAL DELAY WITH OR WITHOUT DYSMORPHIC FACIES AND AUTISM; DEDDFA	618454			5	0		Male			30827496	10.1016/j.ajhg.2019.01.010
1715	1308	Frontal face	1715.jpg	RAC3	5881			30293988_RAC3 - 2		0	0		Unknown			30293988
1716	1309	Frontal face	1716.JPG	TRRAP	8295	DEVELOPMENTAL DELAY WITH OR WITHOUT DYSMORPHIC FACIES AND AUTISM; DEDDFA	618454			14	0		Male			30827496	10.1016/j.ajhg.2019.01.010
1717	1310	Frontal face	1717.jpg	RAC3	5881			30293988_RAC3 - 3		0	0		Unknown			30293988
1718	1312	Frontal face	1718.jpg	RAC3	5881			30293988_RAC3 - 4	false	0	0		Unknown			30293988
1719	1311	Frontal face	1719.JPG	TRRAP	8295	DEVELOPMENTAL DELAY WITH OR WITHOUT DYSMORPHIC FACIES AND AUTISM; DEDDFA	618454			12	0		Male			30827496	10.1016/j.ajhg.2019.01.010
1720	1313	Frontal face	1720.JPG	TRRAP	8295	DEVELOPMENTAL DELAY WITH OR WITHOUT DYSMORPHIC FACIES AND AUTISM; DEDDFA	618454			0	0		Unknown			30827496	10.1016/j.ajhg.2019.01.010
1721	1314	Frontal face	1721.JPG	TRRAP	8295	DEVELOPMENTAL DELAY WITH OR WITHOUT DYSMORPHIC FACIES AND AUTISM; DEDDFA	618454			0	0		Male			30827496	10.1016/j.ajhg.2019.01.010
1723	1315	Frontal face	1723.JPG	TRRAP	8295	DEVELOPMENTAL DELAY WITH OR WITHOUT DYSMORPHIC FACIES AND AUTISM; DEDDFA	618454			2	6		Female			30827496	10.1016/j.ajhg.2019.01.010
1725	1316	Frontal face	1725.jpg	KCNH1	3756			25915598_KCNH1_A		0	0		Unknown			25915598
1726	1318	Frontal face	1726.jpg	KCNH1	3756			25915598_KCNH1_B		0	0		Unknown			25915598
1727	1317	Frontal face	1727.JPG	TRRAP	8295					10	0		Female			30827496	10.1016/j.ajhg.2019.01.010
1728	1319	Frontal face	1728.jpg	KCNH1	3756			25915598_KCNH1_C		0	0		Unknown			25915598
1729	1320	Frontal face	1729.JPG	TRRAP	8295	DEVELOPMENTAL DELAY WITH OR WITHOUT DYSMORPHIC FACIES AND AUTISM; DEDDFA	618454			0	0		Male			30827496	10.1016/j.ajhg.2019.01.010
1730	1321	Frontal face	1730.jpg	KCNH1	3756			25915598_KCNH1_D		0	0		Unknown			25915598
1732	1322	Frontal face	1732.JPG	TRRAP	8295	DEVELOPMENTAL DELAY WITH OR WITHOUT DYSMORPHIC FACIES AND AUTISM; DEDDFA	618454			24	0		Female			30827496	10.1016/j.ajhg.2019.01.010
1733	1323	Frontal face	1733.JPG	TRRAP	8295	DEVELOPMENTAL DELAY WITH OR WITHOUT DYSMORPHIC FACIES AND AUTISM; DEDDFA	618454			19	0		Female			30827496	10.1016/j.ajhg.2019.01.010
1734	1324	Frontal face	1734.JPG	TRRAP	8295	DEVELOPMENTAL DELAY WITH OR WITHOUT DYSMORPHIC FACIES AND AUTISM; DEDDFA	618454		false	0	0		Female			30827496	10.1016/j.ajhg.2019.01.010
1735	1325	Frontal face	1735.jpg	ATP6V1B2	526			25915598__ATP6V1B2_P		0	0		Unknown			25915598
1736	1326	Frontal face	1736.jpg	ATP6V1B2	526			25915598__ATP6V1B2_Q		0	0		Unknown			25915598
1737	1327	Frontal face	1737.jpg	ATP6V1B2	526			25915598__ATP6V1B2_R	false	0	0		Unknown			25915598
1738	1329	Frontal face	1738.JPG	RRAS2	22800	NOONAN SYNDROME 12; NS12	618624			0	0		Male			31130282	10.1016/j.ajhg.2019.04.013
1739	1328	Frontal face	1739.JPG	RRAS2	22800	NOONAN SYNDROME 12; NS12	618624			0	0		Male			31130282	10.1016/j.ajhg.2019.04.013
1740	1330	Frontal face	1740.JPG	RRAS2	22800	NOONAN SYNDROME 12; NS12	618624			0	0		Female			31130282	10.1016/j.ajhg.2019.04.013
1742	1331	Frontal face	1742.JPG	RRAS2	22800	NOONAN SYNDROME 12; NS12	618624		false	0	0		Female			31130282	10.1016/j.ajhg.2019.04.013
1743	1332	Frontal face	1743.jpg	PIGB	9488			31256876_PIGB_2a		0	0		Unknown			31256876	10.1016/j.ajhg.2019.05.019
1748	1335	Frontal face	1748.jpg	PIGB	9488			31256876_PIGB_7		0	0		Unknown			31256876	10.1016/j.ajhg.2019.05.019
1749	1336	Frontal face	1749.jpg	PIGB	9488			31256876_PIGB_8a		0	0		Unknown			31256876	10.1016/j.ajhg.2019.05.019
1750	1337	Frontal face	1750.jpg	PIGB	9488			31256876_PIGB_10a		0	0		Unknown			31256876	10.1016/j.ajhg.2019.05.019
1751	1338	Frontal face	1751.jpg	PIGB	9488			31256876_PIGB_10b	false	0	0		Unknown			31256876	10.1016/j.ajhg.2019.05.019
1752	1339	Frontal face	1752.jpg	RAB11B	9230			29106825_RAB11B - 4		0	0		Unknown			29106825	10.1016/j.ajhg.2017.09.015
1753	1340	Frontal face	1753.jpg	RAB11B	9230			29106825_RAB11B - 5	false	0	0		Unknown			29106825	10.1016/j.ajhg.2017.09.015
1754	1341	Frontal face	1754.jpg	GRIN1	2902			28051072-GRIN1_1		0	0		Unknown			28051072	10.1038/ejhg.2016.163
1755	1342	Frontal face	1755.jpg	GRIN1	2902			28051072-GRIN1_2	false	0	0		Unknown			28051072	10.1038/ejhg.2016.163
1756	1343	Frontal face	1756.jpg	GRIN1	2902			28228639-GRIN1_A		0	0		Unknown			28228639	10.1038/jhg.2017.19
1757	1344	Frontal face	1757.jpg	GRIN1	2902			28228639-GRIN1_B	false	0	0		Unknown			28228639	10.1038/jhg.2017.19
1760	1346	Frontal face	1760.jpg	GRIN1	2902			25864721_GRIN1_4	false	0	0		Unknown			25864721
1763	1347	Frontal face	1763.jpg	GRID2	2895			24078737_GRID2 - 1		0	0		Unknown			24078737	10.1212/WNL.0b013e3182a841a3
1764	1348	Frontal face	1764.jpg	GRID2	2895			24078737_GRID2 - 2		0	0		Unknown			24078737	10.1212/WNL.0b013e3182a841a3
1765	1349	Frontal face	1765.jpg	GRID2	2895			24078737_GRID2 - 3	false	0	0		Unknown			24078737	10.1212/WNL.0b013e3182a841a3
1768	1351	Frontal face	1768.jpg	GRID2	2895			28856174_GRID2_B		0	0		Unknown			28856174	10.1177/2329048X17726168
1769	1350	Frontal face	1769.jpg	GRID2	2895			28856174_GRID2_A	false	0	0		Unknown			28856174	10.1177/2329048X17726168
1773	1354	Frontal face	1773.jpg	EP300	2033			20014264_EP300_A		0	0		Unknown			20014264
1779	1356	Frontal face	1779.png	FBXO11	80204				false	5	0		Male			30679813	10.1038/s41431-018-0292-2
1780	1357	Frontal face	1780.png	FBXO11	80204					4	0		Male			30679813	10.1038/s41431-018-0292-2
1781	1358	Frontal face	1781.png	FBXO11	80204					8	0		Female			30679813	10.1038/s41431-018-0292-2
1782	1359	Frontal face	1782.png	FBXO11	80204					14	11		Male			30679813	10.1038/s41431-018-0292-2
1783	1360	Frontal face	1783.png	FBXO11	80204					8	6		Female			30679813	10.1038/s41431-018-0292-2
1784	1361	Frontal face	1784.png	FBXO11	80204					11	8		Female			30679813	10.1038/s41431-018-0292-2
1785	1362	Frontal face	1785.png	FBXO11	80204					11	0		Female			30679813	10.1038/s41431-018-0292-2
1786	1363	Frontal face	1786.png	FBXO11	80204					15	0		Male			30679813	10.1038/s41431-018-0292-2
1787	1364	Frontal face	1787.png	FBXO11	80204					2	0		Male			30679813	10.1038/s41431-018-0292-2
1788	1365	Frontal face	1788.png	FBXO11	80204					6	5		Male			30679813	10.1038/s41431-018-0292-2
1789	1366	Frontal face	1789.png	FBXO11	80204					17	0		Male			30679813	10.1038/s41431-018-0292-2
1790	1367	Frontal face	1790.png	FBXO11	80204					17	0		Male			30679813	10.1038/s41431-018-0292-2
1791	1368	Frontal face	1791.png	FBXO11	80204					2	0		Male			30679813	10.1038/s41431-018-0292-2
1792	1369	Frontal face	1792.png	FBXO11	80204					9	3		Male			30679813	10.1038/s41431-018-0292-2
1793	1370	Frontal face	1793.png	FBXO11	80204					17	0		Male			30679813	10.1038/s41431-018-0292-2
1794	1371	Frontal face	1794.png	FBXO11	80204					5	0		Male			30679813	10.1038/s41431-018-0292-2
1795	1372	Frontal face	1795.png	FBXO11	80204					13	0		Male			30679813	10.1038/s41431-018-0292-2
1796	1373	Frontal face	1796.png	WAC	51322	DESANTO-SHINAWI SYNDROME; DESSH	616708	29663678_P1_616708		22	0		Male	Asian		29663678
1798	1374	Frontal face	1798.png	WAC	51322	DESANTO-SHINAWI SYNDROME; DESSH	616708	29663678_P2_616708		6	0		Male	Asian		29663678
1800	1375	Frontal face	1800.png	WAC	51322	DESANTO-SHINAWI SYNDROME; DESSH	616708	29663678_P3_616708	false	3	0		Male	Asian		29663678
1801	1376	Frontal face	1801.png	ZBTB20	26137	PRIMROSE SYNDROME; PRIMS	259050	29681083_P2_259050		11	0		Male	Caucasian		29681083
1803	1377	Frontal face	1803.png	ZBTB20	26137	PRIMROSE SYNDROME; PRIMS	259050	29681083_P3_259050	false	0	0		Male	Caucasian		29681083
1804	1378	Frontal face	1804.png	FAT4	79633	VAN MALDERGEM SYNDROME 2; VMLDS2	615546	29681106_P1_615546		0	1		Male	African - North		29681106
1810	1379	Frontal face	1810.png	FAT4	79633	VAN MALDERGEM SYNDROME 2; VMLDS2	615546	29681106_P2_615546		0	1		Female	Caucasian		29681106
1816	1380	Frontal face	1816.png	FAT4	79633	HENNEKAM LYMPHANGIECTASIA-LYMPHEDEMA SYNDROME 2; HKLLS2	616006	29681106_P3_616006	false	7	0		Female	African - North		29681106
1820	1381	Frontal face	1820.png	ADNP	23394	HELSMOORTEL-VAN DER AA SYNDROME; HVDAS	615873	29724491_P49_615873		0	0		Male	Caucasian		29724491	10.1016/j.biopsych.2018.02.1173
1821	1382	Frontal face	1821.png	ADNP	23394	HELSMOORTEL-VAN DER AA SYNDROME; HVDAS	615873	29724491_P34_615873		0	0		Female	Caucasian		29724491	10.1016/j.biopsych.2018.02.1173
1823	1383	Frontal face	1823.png	ADNP	23394	HELSMOORTEL-VAN DER AA SYNDROME; HVDAS	615873	29724491_P44_615873		0	0		Male	Caucasian		29724491	10.1016/j.biopsych.2018.02.1173
1825	1384	Frontal face	1825.png	ADNP	23394	HELSMOORTEL-VAN DER AA SYNDROME; HVDAS	615873	29724491_P21_615873		0	0		Female	Caucasian		29724491	10.1016/j.biopsych.2018.02.1173
1827	1385	Frontal face	1827.png	ADNP	23394	HELSMOORTEL-VAN DER AA SYNDROME; HVDAS	615873	29724491_P17_615873		0	0		Male	Caucasian		29724491	10.1016/j.biopsych.2018.02.1173
1829	1386	Frontal face	1829.png	ADNP	23394	HELSMOORTEL-VAN DER AA SYNDROME; HVDAS	615873	29724491_P63_615873		0	0		Female	Caucasian		29724491	10.1016/j.biopsych.2018.02.1173
1831	1387	Frontal face	1831.png	ADNP	23394	HELSMOORTEL-VAN DER AA SYNDROME; HVDAS	615873	29724491_P28_615873		0	0		Female	Caucasian		29724491	10.1016/j.biopsych.2018.02.1173
1833	1388	Frontal face	1833.png	ADNP	23394	HELSMOORTEL-VAN DER AA SYNDROME; HVDAS	615873	29724491_P29_615873		0	0		Male	Caucasian		29724491	10.1016/j.biopsych.2018.02.1173
1835	1389	Frontal face	1835.png	ADNP	23394	HELSMOORTEL-VAN DER AA SYNDROME; HVDAS	615873	29724491_P45_615873		0	0		Female			29724491	10.1016/j.biopsych.2018.02.1173
1837	1390	Frontal face	1837.png	ADNP	23394	HELSMOORTEL-VAN DER AA SYNDROME; HVDAS	615873	29724491_P11_615873		0	0		Male	Caucasian		29724491	10.1016/j.biopsych.2018.02.1173
1839	1391	Frontal face	1839.png	ADNP	23394	HELSMOORTEL-VAN DER AA SYNDROME; HVDAS	615873	29724491_P38_615873		0	0		Female	Caucasian		29724491	10.1016/j.biopsych.2018.02.1173
1841	1392	Frontal face	1841.png	ADNP	23394	HELSMOORTEL-VAN DER AA SYNDROME; HVDAS	615873	29724491_P15_615873		0	0		Male	Caucasian		29724491	10.1016/j.biopsych.2018.02.1173
1843	1393	Frontal face	1843.png	ADNP	23394	HELSMOORTEL-VAN DER AA SYNDROME; HVDAS	615873	29724491_P48_615873		0	0		Female	Caucasian		29724491	10.1016/j.biopsych.2018.02.1173
1845	1394	Frontal face	1845.png	ADNP	23394	HELSMOORTEL-VAN DER AA SYNDROME; HVDAS	615873	29724491_P50_615873		0	0		Female	Caucasian		29724491	10.1016/j.biopsych.2018.02.1173
1847	1395	Frontal face	1847.png	ADNP	23394	HELSMOORTEL-VAN DER AA SYNDROME; HVDAS	615873	29724491_P60_615873		0	0		Female	Caucasian		29724491	10.1016/j.biopsych.2018.02.1173
1849	1396	Frontal face	1849.png	ADNP	23394	HELSMOORTEL-VAN DER AA SYNDROME; HVDAS	615873	29724491_P36_615873		0	0		Female	Caucasian		29724491	2021-03-30 19:59:10 UTC
1851	1398	Frontal face	1851.png	ADNP	23394	HELSMOORTEL-VAN DER AA SYNDROME; HVDAS	615873	29724491_P33_615873		0	0		Female	Caucasian		29724491	2021-03-30 20:01:35 UTC
1852	1399	Frontal face	1852.png	ADNP	23394	HELSMOORTEL-VAN DER AA SYNDROME; HVDAS	615873	29724491_P51_615873		0	0		Male	Caucasian		29724491	10.1016/j.biopsych.2018.02.1173
1855	1401	Frontal face	1855.png	ADNP	23394	HELSMOORTEL-VAN DER AA SYNDROME; HVDAS	615873	29724491_P42_615873		0	0		Female	Caucasian		29724491	10.1016/j.biopsych.2018.02.1173
1856	1402	Frontal face	1856.png	ADNP	23394	HELSMOORTEL-VAN DER AA SYNDROME; HVDAS	615873	29724491_P31_615873		0	0		Female	Caucasian		29724491	10.1016/j.biopsych.2018.02.1173
1857	1403	Frontal face	1857.png	ADNP	23394	HELSMOORTEL-VAN DER AA SYNDROME; HVDAS	615873	29724491_P41_615873		0	0		Male	Caucasian		29724491	10.1016/j.biopsych.2018.02.1173
1858	1404	Frontal face	1858.png	ADNP	23394	HELSMOORTEL-VAN DER AA SYNDROME; HVDAS	615873	29724491_P10_615873		0	0		Male	Caucasian		29724491	10.1016/j.biopsych.2018.02.1173
1859	1405	Frontal face	1859.png	ADNP	23394	HELSMOORTEL-VAN DER AA SYNDROME; HVDAS	615873	29724491_P70_615873		0	0		Male	Caucasian		29724491	2021-03-30 20:10:24 UTC
1860	1406	Frontal face	1860.png	ADNP	23394	HELSMOORTEL-VAN DER AA SYNDROME; HVDAS	615873	29724491_P27_615873		0	0		Male	Caucasian		29724491	2021-03-30 20:11:25 UTC
1861	1407	Frontal face	1861.png	ADNP	23394	HELSMOORTEL-VAN DER AA SYNDROME; HVDAS	615873	29724491_P1_615873		0	10		Male	Caucasian		29724491	2021-03-30 20:16:38 UTC
1866	1408	Frontal face	1866.png	ADNP	23394	HELSMOORTEL-VAN DER AA SYNDROME; HVDAS	615873	29724491_P32_615873		1	1		Male	Caucasian		29724491	10.1016/j.biopsych.2018.02.1173
1872	1409	Frontal face	1872.png	ADNP	23394	HELSMOORTEL-VAN DER AA SYNDROME; HVDAS	615873	29724491_P40_615873		0	4		Female	Caucasian		29724491	10.1016/j.biopsych.2018.02.1173
1876	1410	Frontal face	1876.png	ADNP	23394	HELSMOORTEL-VAN DER AA SYNDROME; HVDAS	615873	29724491_P65_615873	false	0	3		Female	Caucasian		29724491	10.1016/j.biopsych.2018.02.1173
1882	1412	Frontal face	1882.PNG	PPP1R21	129285			30520571_II-4		0	0		Unknown			30520571	10.1002/humu.23694
1883	1413	Frontal face	1883.PNG	PPP1R21	129285			30520571_II-5		0	0		Female			30520571	10.1002/humu.23694
1884	1414	Frontal face	1884.PNG	PPP1R21	129285			30520571_III-3		0	0		Female			30520571	10.1002/humu.23694
1886	1416	Frontal face	1886.PNG	PPP1R21	129285			30520571_V-4	false	0	0		Female			30520571	10.1002/humu.23694
1887	1417	Frontal face	1887.PNG	TCF20	6942	DEVELOPMENTAL DELAY WITH VARIABLE INTELLECTUAL IMPAIRMENT AND BEHAVIORAL ABNORMALITIES; DDVIBA	618430	27436265-1		0	0		Male			27436265	10.1038/ejhg.2016.90
1888	1418	Frontal face	1888.PNG	TCF20	6942	DEVELOPMENTAL DELAY WITH VARIABLE INTELLECTUAL IMPAIRMENT AND BEHAVIORAL ABNORMALITIES; DDVIBA	618430	27436265-2	false	7	0		Male			27436265	10.1038/ejhg.2016.90
1890	1419	Frontal face	1890.PNG	TCF20	6942	DEVELOPMENTAL DELAY WITH VARIABLE INTELLECTUAL IMPAIRMENT AND BEHAVIORAL ABNORMALITIES; DDVIBA	618430	30819258_01		0	0		Male			30819258	10.1186/s13073-019-0623-0
1891	1420	Frontal face	1891.PNG	TCF20	6942	DEVELOPMENTAL DELAY WITH VARIABLE INTELLECTUAL IMPAIRMENT AND BEHAVIORAL ABNORMALITIES; DDVIBA	618430	30819258_08		0	0		Male			30819258	10.1186/s13073-019-0623-0
1894	1422	Frontal face	1894.PNG	TCF20	6942	DEVELOPMENTAL DELAY WITH VARIABLE INTELLECTUAL IMPAIRMENT AND BEHAVIORAL ABNORMALITIES; DDVIBA	618430	30819258_13		0	0		Male			30819258	10.1186/s13073-019-0623-0
1896	1424	Frontal face	1896.PNG	TCF20	6942	DEVELOPMENTAL DELAY WITH VARIABLE INTELLECTUAL IMPAIRMENT AND BEHAVIORAL ABNORMALITIES; DDVIBA	618430	30819258_19		0	0		Male			30819258	10.1186/s13073-019-0623-0
1897	1425	Frontal face	1897.PNG	TCF20	6942	DEVELOPMENTAL DELAY WITH VARIABLE INTELLECTUAL IMPAIRMENT AND BEHAVIORAL ABNORMALITIES; DDVIBA	618430	30819258_22		0	0		Female			30819258	10.1186/s13073-019-0623-0
1898	1426	Frontal face	1898.PNG	TCF20	6942	DEVELOPMENTAL DELAY WITH VARIABLE INTELLECTUAL IMPAIRMENT AND BEHAVIORAL ABNORMALITIES; DDVIBA	618430	30819258_25		0	0		Female			30819258	10.1186/s13073-019-0623-0
1899	1427	Frontal face	1899.PNG	TCF20	6942	DEVELOPMENTAL DELAY WITH VARIABLE INTELLECTUAL IMPAIRMENT AND BEHAVIORAL ABNORMALITIES; DDVIBA	618430	30819258_29		4	0		Female			30819258	10.1186/s13073-019-0623-0
1900	1428	Frontal face	1900.PNG	TCF20	6942	DEVELOPMENTAL DELAY WITH VARIABLE INTELLECTUAL IMPAIRMENT AND BEHAVIORAL ABNORMALITIES; DDVIBA	618430	30819258_30		14	0		Male			30819258	10.1186/s13073-019-0623-0
1903	1431	Frontal face	1903.PNG	TCF20	6942	DEVELOPMENTAL DELAY WITH VARIABLE INTELLECTUAL IMPAIRMENT AND BEHAVIORAL ABNORMALITIES; DDVIBA	618430	30739909_2		0	0		Male			30739909	10.1038/s41436-019-0454-9
1904	1432	Frontal face	1904.PNG	TCF20	6942	DEVELOPMENTAL DELAY WITH VARIABLE INTELLECTUAL IMPAIRMENT AND BEHAVIORAL ABNORMALITIES; DDVIBA	618430	30739909_11		0	0		Unknown			30739909	10.1038/s41436-019-0454-9
1905	1433	Frontal face	1905.PNG	TCF20	6942	DEVELOPMENTAL DELAY WITH VARIABLE INTELLECTUAL IMPAIRMENT AND BEHAVIORAL ABNORMALITIES; DDVIBA	618430	30739909_21		0	0		Female			30739909	10.1038/s41436-019-0454-9
1906	1434	Frontal face	1906.PNG	TCF20	6942	DEVELOPMENTAL DELAY WITH VARIABLE INTELLECTUAL IMPAIRMENT AND BEHAVIORAL ABNORMALITIES; DDVIBA	618430	30739909_17a	false	0	0		Male			30739909	10.1038/s41436-019-0454-9
1907	1435	Frontal face	1907.PNG	ATN1	1822	CONGENITAL HYPOTONIA, EPILEPSY, DEVELOPMENTAL DELAY, AND DIGITAL ANOMALIES; CHEDDA	618494	30827498_01		3	0		Male			30827498	10.1016/j.ajhg.2019.01.013
1908	1436	Frontal face	1908.PNG	ATN1	1822	CONGENITAL HYPOTONIA, EPILEPSY, DEVELOPMENTAL DELAY, AND DIGITAL ANOMALIES; CHEDDA	618494	30827498_02		1	0		Male			30827498	10.1016/j.ajhg.2019.01.013
1909	1437	Frontal face	1909.PNG	ATN1	1822	CONGENITAL HYPOTONIA, EPILEPSY, DEVELOPMENTAL DELAY, AND DIGITAL ANOMALIES; CHEDDA	618494	30827498_03		5	0		Female			30827498	10.1016/j.ajhg.2019.01.013
1910	1438	Frontal face	1910.PNG	ATN1	1822	CONGENITAL HYPOTONIA, EPILEPSY, DEVELOPMENTAL DELAY, AND DIGITAL ANOMALIES; CHEDDA	618494	30827498_04 a		0	0		Female			30827498	10.1016/j.ajhg.2019.01.013
1912	1439	Frontal face	1912.PNG	ATN1	1822	CONGENITAL HYPOTONIA, EPILEPSY, DEVELOPMENTAL DELAY, AND DIGITAL ANOMALIES; CHEDDA	618494	30827498_05		9	0		Female			30827498	10.1016/j.ajhg.2019.01.013
1913	1440	Frontal face	1913.png	CTCF	10664	MENTAL RETARDATION, AUTOSOMAL DOMINANT 21; MRD21	615502	I4		1	9		Female			31239556	10.1038/s41436-019-0585-z
1915	1441	Frontal face	1915.png	CTCF	10664	MENTAL RETARDATION, AUTOSOMAL DOMINANT 21; MRD21	615502	I5		4	0		Male			31239556	10.1038/s41436-019-0585-z
1917	1442	Frontal face	1917.png	CTCF	10664	MENTAL RETARDATION, AUTOSOMAL DOMINANT 21; MRD21	615502	I8		10	0		Male	African		31239556	10.1038/s41436-019-0585-z
1919	1443	Frontal face	1919.PNG	ATN1	1822	CONGENITAL HYPOTONIA, EPILEPSY, DEVELOPMENTAL DELAY, AND DIGITAL ANOMALIES; CHEDDA	618494	30827498_06		0	0		Female			30827498	10.1016/j.ajhg.2019.01.013
1920	1444	Frontal face	1920.png	CTCF	10664	MENTAL RETARDATION, AUTOSOMAL DOMINANT 21; MRD21	615502	I13		21	0		Male			31239556	10.1038/s41436-019-0585-z
1921	1445	Frontal face	1921.png	CTCF	10664	MENTAL RETARDATION, AUTOSOMAL DOMINANT 21; MRD21	615502	I9		9	0		Male			31239556	10.1038/s41436-019-0585-z
1925	1447	Frontal face	1925.png	CTCF	10664	MENTAL RETARDATION, AUTOSOMAL DOMINANT 21; MRD21	615502	I11		9	0		Male			31239556	10.1038/s41436-019-0585-z
1926	1448	Frontal face	1926.png	CTCF	10664	MENTAL RETARDATION, AUTOSOMAL DOMINANT 21; MRD21	615502	I15		27	0		Male			31239556	10.1038/s41436-019-0585-z
1927	1449	Frontal face	1927.png	CTCF	10664	MENTAL RETARDATION, AUTOSOMAL DOMINANT 21; MRD21	615502	I17		0	10		Female			31239556	10.1038/s41436-019-0585-z
1928	1450	Frontal face	1928.png	CTCF	10664	MENTAL RETARDATION, AUTOSOMAL DOMINANT 21; MRD21	615502	I18		5	0		Male			31239556	10.1038/s41436-019-0585-z
1929	1451	Frontal face	1929.png	CTCF	10664	MENTAL RETARDATION, AUTOSOMAL DOMINANT 21; MRD21	615502	I23		8	0		Female			31239556	10.1038/s41436-019-0585-z
1930	1452	Frontal face	1930.png	CTCF	10664	MENTAL RETARDATION, AUTOSOMAL DOMINANT 21; MRD21	615502	I24		3	0		Female			31239556	10.1038/s41436-019-0585-z
1931	1453	Frontal face	1931.png	CTCF	10664	MENTAL RETARDATION, AUTOSOMAL DOMINANT 21; MRD21	615502	I27		18	0		Female			31239556	10.1038/s41436-019-0585-z
1932	1455	Frontal face	1932.png	CTCF	10664	MENTAL RETARDATION, AUTOSOMAL DOMINANT 21; MRD21	615502	I28		20	0		Male			31239556	10.1038/s41436-019-0585-z
1933	1454	Frontal face	1933.png	CTCF	10664	MENTAL RETARDATION, AUTOSOMAL DOMINANT 21; MRD21	615502	I29		11	5		Male			31239556	10.1038/s41436-019-0585-z
1934	1458	Frontal face	1934.png	CTCF	10664	MENTAL RETARDATION, AUTOSOMAL DOMINANT 21; MRD21	615502	I31		7	0		Male			31239556	10.1038/s41436-019-0585-z
1935	1456	Frontal face	1935.png	CTCF	10664	MENTAL RETARDATION, AUTOSOMAL DOMINANT 21; MRD21	615502	I33	false	2	0		Female			31239556	10.1038/s41436-019-0585-z
1937	1459	Frontal face	1937.png	CTCF	10664	MENTAL RETARDATION, AUTOSOMAL DOMINANT 21; MRD21	615502	I35		5	6		Male			31239556	10.1038/s41436-019-0585-z
1938	1478	Frontal face	1938.jpg	LONP1	9361				false	0	0		Unknown			25574826	10.1016/j.ajhg.2014.12.003
1939	1464	Frontal face	1939.JPG	TRIP12	9320	CLARK-BARAITSER SYNDROME; CLABARS	617752	Subject 5		0	0		Female			28251352	10.1007/s00439-017-1763-1
1940	1463	Frontal face	1940.JPG	TRIP12	9320	CLARK-BARAITSER SYNDROME; CLABARS	617752	Subject 7		0	0		Male			28251352	10.1007/s00439-017-1763-1
1942	1462	Frontal face	1942.JPG	TRIP12	9320	CLARK-BARAITSER SYNDROME; CLABARS	617752	Subject 8		0	0		Female			28251352	10.1007/s00439-017-1763-1
1943	1461	Frontal face	1943.JPG	TRIP12	9320	CLARK-BARAITSER SYNDROME; CLABARS	617752	Subject 9	false	0	0		Male			28251352	10.1007/s00439-017-1763-1
1944	1482	Frontal face	1944.JPG	TRIP12	9320	CLARK-BARAITSER SYNDROME; CLABARS	617752	Individual 1		0	0		Male			27848077	10.1007/s00439-016-1743-x
1946	1483	Frontal face	1946.JPG	TRIP12	9320	CLARK-BARAITSER SYNDROME; CLABARS	617752	Individual 3		0	0		Male			27848077	10.1007/s00439-016-1743-x
1948	1485	Frontal face	1948.jpg	PAK1	5058					0	0		Unknown			30290153	10.1016/j.ajhg.2018.09.005
1951	1484	Frontal face	1951.JPG	TRIP12	9320	CLARK-BARAITSER SYNDROME; CLABARS	617752	Individual 5		0	0		Male			27848077	10.1007/s00439-016-1743-x
1954	1486	Frontal face	1954.jpg	PAK1	5058				false	0	0		Unknown			30290153	10.1016/j.ajhg.2018.09.005
1955	1480	Frontal face	1955.JPG	TRIP12	9320	CLARK-BARAITSER SYNDROME; CLABARS	617752	Individual 6	false	0	0		Male			27848077	10.1007/s00439-016-1743-x
1960	1487	Frontal face	1960.jpg	PAK1	5058					0	0		Unknown			31504246	10.1093/brain/awz264
1962	1488	Frontal face	1962.jpg	PAK1	5058				false	0	0		Unknown			31504246	10.1093/brain/awz264
1963	1489	Frontal face	1963.png	NALCN	259232	CONGENITAL CONTRACTURES OF THE LIMBS AND FACE, HYPOTONIA, AND DEVELOPMENTAL DELAY; CLIFAHDD	616266	Patient D		0	0		Unknown	Caucasian		25683120	10.1016/j.ajhg.2015.01.003
1964	1490	Frontal face	1964.JPG	TRIP12	9320	CLARK-BARAITSER SYNDROME; CLABARS	617752	Patient 1		0	0		Male			32424948
1966	1491	Frontal face	1966.JPG	TRIP12	9320	CLARK-BARAITSER SYNDROME; CLABARS	617752	Patient 2	false	0	0		Male			32424948
1967	1492	Frontal face	1967.png	NALCN	259232	CONGENITAL CONTRACTURES OF THE LIMBS AND FACE, HYPOTONIA, AND DEVELOPMENTAL DELAY; CLIFAHDD	616266	Patient A		0	0		Unknown	Caucasian		25683120	10.1016/j.ajhg.2015.01.003
1968	1493	Frontal face	1968.png	NALCN	259232	CONGENITAL CONTRACTURES OF THE LIMBS AND FACE, HYPOTONIA, AND DEVELOPMENTAL DELAY; CLIFAHDD	616266	Patient B		0	0		Unknown	Caucasian		25683120	10.1016/j.ajhg.2015.01.003
1970	1499	Frontal face	1970.JPG	KMT2A	4297	WIEDEMANN-STEINER SYNDROME; WDSTS	605130	1		0	0		Male			33783954
1972	1500	Frontal face	1972.JPG	KMT2A	4297	WIEDEMANN-STEINER SYNDROME; WDSTS	605130	2		0	0		Male			33783954
1974	1495	Frontal face	1974.JPG	KMT2A	4297	WIEDEMANN-STEINER SYNDROME; WDSTS	605130	3		0	0		Male			33783954
1978	1497	Frontal face	1978.JPG	KMT2A	4297	WIEDEMANN-STEINER SYNDROME; WDSTS	605130	5		0	0		Female			33783954
1980	1498	Frontal face	1980.JPG	KMT2A	4297	WIEDEMANN-STEINER SYNDROME; WDSTS	605130	6		0	0		Female			33783954
1981	1501	Frontal face	1981.jpg	NAA15	80155			2		0	0		Unknown			29656860	10.1016/j.ajhg.2018.03.004
1984	1502	Frontal face	1984.jpg	NAA15	80155			8		0	0		Unknown			29656860	10.1016/j.ajhg.2018.03.004
1986	1503	Frontal face	1986.jpg	NAA15	80155			10-1		0	0		Unknown			29656860	10.1016/j.ajhg.2018.03.004
1988	1504	Frontal face	1988.jpg	NAA15	80155			10-2		0	0		Unknown			29656860	10.1016/j.ajhg.2018.03.004
1990	1505	Frontal face	1990.jpg	NAA15	80155			10-3		0	0		Unknown			29656860	10.1016/j.ajhg.2018.03.004
1992	1511	Frontal face	1992.jpg	NAA15	80155			13		0	0		Unknown			29656860	10.1016/j.ajhg.2018.03.004
1994	1507	Frontal face	1994.JPG	KMT2A	4297	WIEDEMANN-STEINER SYNDROME; WDSTS	605130	7		0	0		Unknown			33783954
1996	1515	Frontal face	1996.jpg	NAA15	80155			18		0	0		Unknown			29656860	10.1016/j.ajhg.2018.03.004
1998	1508	Frontal face	1998.JPG	KMT2A	4297	WIEDEMANN-STEINER SYNDROME; WDSTS	605130	8		0	0		Female			33783954
1999	1516	Frontal face	1999.jpg	NAA15	80155			28-1		0	0		Unknown			29656860	10.1016/j.ajhg.2018.03.004
2000	1509	Frontal face	2000.JPG	KMT2A	4297	WIEDEMANN-STEINER SYNDROME; WDSTS	605130	9		0	0		Male			33783954
2002	1510	Frontal face	2002.JPG	KMT2A	4297	WIEDEMANN-STEINER SYNDROME; WDSTS	605130	10		0	0		Male			33783954
2003	1517	Frontal face	2003.jpg	NAA15	80155			28-2		0	0		Unknown			29656860	10.1016/j.ajhg.2018.03.004
2005	1512	Frontal face	2005.JPG	KMT2A	4297	WIEDEMANN-STEINER SYNDROME; WDSTS	605130	11		0	0		Male			33783954
2006	1518	Frontal face	2006.jpg	NAA15	80155			28-3		0	0		Unknown			29656860	10.1016/j.ajhg.2018.03.004
2007	1513	Frontal face	2007.JPG	KMT2A	4297	WIEDEMANN-STEINER SYNDROME; WDSTS	605130	12		0	0		Male			33783954
2009	1506	Frontal face	2009.JPG	KMT2A	4297	WIEDEMANN-STEINER SYNDROME; WDSTS	605130	13		0	0		Male			33783954
2012	1514	Frontal face	2012.JPG	KMT2A	4297	WIEDEMANN-STEINER SYNDROME; WDSTS	605130	14		0	0		Unknown			33783954
2016	1523	Frontal face	2016.jpg	POGZ	23126					0	0		Unknown			31782611	10.1002/ajmg.a.61380
2017	1524	Frontal face	2017.jpg	POGZ	23126					0	0		Unknown			31782611	10.1002/ajmg.a.61380
2018	1525	Frontal face	2018.jpg	POGZ	23126					0	0		Unknown			31782611	10.1002/ajmg.a.61380
2019	1526	Frontal face	2019.jpg	POGZ	23126					0	0		Unknown			31782611	10.1002/ajmg.a.61380
2021	1528	Frontal face	2021.jpg	POGZ	23126					0	0		Unknown			31782611	10.1002/ajmg.a.61380
2022	1529	Frontal face	2022.jpg	POGZ	23126					0	0		Unknown			31782611	10.1002/ajmg.a.61380
2023	1530	Frontal face	2023.jpg	POGZ	23126					0	0		Unknown			31782611	10.1002/ajmg.a.61380
2024	1531	Frontal face	2024.jpg	POGZ	23126					0	0		Unknown			31782611	10.1002/ajmg.a.61380
2025	1532	Frontal face	2025.jpg	POGZ	23126					0	0		Unknown			31782611	10.1002/ajmg.a.61380
2026	1533	Frontal face	2026.jpg	POGZ	23126					0	0		Unknown			31782611	10.1002/ajmg.a.61380
2028	1535	Frontal face	2028.JPG	TCOF1	6949	TREACHER COLLINS SYNDROME 1; TCS1	154500			0	0		Male			15340364
2030	1537	Frontal face	2030.JPG	TCOF1	6949	TREACHER COLLINS SYNDROME 1; TCS1	154500			0	0		Female			15340364
2031	1539	Frontal face	2031.JPG	TCOF1	6949	TREACHER COLLINS SYNDROME 1; TCS1	154500			0	0		Female			15340364
2032	1540	Frontal face	2032.JPG	TCOF1	6949	TREACHER COLLINS SYNDROME 1; TCS1	154500			0	0		Male			15340364
2034	1541	Frontal face	2034.JPG	TCOF1	6949	TREACHER COLLINS SYNDROME 1; TCS1	154500			0	0		Male			15340364
2035	1543	Frontal face	2035.JPG	TCOF1	6949	TREACHER COLLINS SYNDROME 1; TCS1	154500			0	0		Male			15340364
2036	1542	Frontal face	2036.png	NDUFB11	54539	LINEAR SKIN DEFECTS WITH MULTIPLE CONGENITAL ANOMALIES 1; LSDMCA1	309801	Subject 2	false	0	2		Unknown	Caucasian		25772934	10.1016/j.ajhg.2015.02.002
2037	1544	Frontal face	2037.JPG	TCOF1	6949	TREACHER COLLINS SYNDROME 1; TCS1	154500			0	0		Male			15340364
2038	1545	Frontal face	2038.JPG	TCOF1	6949	TREACHER COLLINS SYNDROME 1; TCS1	154500			0	0		Female			15340364
2039	1546	Frontal face	2039.JPG	TCOF1	6949	TREACHER COLLINS SYNDROME 1; TCS1	154500		false	0	0		Female			15340364
2041	1548	Frontal face	2041.jpg	PYCR2	29920					0	0		Unknown			27130255	10.1002/ana.24678
2042	1549	Frontal face	2042.jpg	PYCR2	29920					0	0		Unknown			27130255	10.1002/ana.24678
2043	1550	Frontal face	2043.jpg	PYCR2	29920					0	0		Unknown			27130255	10.1002/ana.24678
2044	1551	Frontal face	2044.jpg	PYCR2	29920					0	0		Unknown			27130255	10.1002/ana.24678
2045	1552	Frontal face	2045.jpg	PYCR2	29920					0	0		Unknown			27130255	10.1002/ana.24678
2046	1553	Frontal face	2046.jpg	PYCR2	29920					0	0		Unknown			27130255	10.1002/ana.24678
2047	1554	Frontal face	2047.jpg	PYCR2	29920					0	0		Unknown			27130255	10.1002/ana.24678
2048	1555	Frontal face	2048.jpg	PYCR2	29920					0	0		Unknown			27130255	10.1002/ana.24678
2050	1557	Frontal face	2050.jpg	PYCR2	29920					0	0		Unknown			27130255	10.1002/ana.24678
2051	1558	Frontal face	2051.jpg	PYCR2	29920					0	0		Unknown			27130255	10.1002/ana.24678
2053	1559	Frontal face	2053.jpg	PYCR2	29920					0	0		Unknown			27130255	10.1002/ana.24678
2055	1561	Frontal face	2055.JPG	TXNL4A	10907	BURN-MCKEOWN SYNDROME; BMKS	608572			0	0		Male			25434003	10.1016/j.ajhg.2014.10.014
2056	1562	Frontal face	2056.JPG	TXNL4A	10907	BURN-MCKEOWN SYNDROME; BMKS	608572			0	0		Male			25434003	10.1016/j.ajhg.2014.10.014
2057	1563	Frontal face	2057.JPG	TXNL4A	10907	BURN-MCKEOWN SYNDROME; BMKS	608572			0	0		Male			25434003	10.1016/j.ajhg.2014.10.014
2058	1564	Frontal face	2058.JPG	TXNL4A	10907	BURN-MCKEOWN SYNDROME; BMKS	608572			0	0		Female			25434003	10.1016/j.ajhg.2014.10.014
2060	1566	Frontal face	2060.JPG	TXNL4A	10907	BURN-MCKEOWN SYNDROME; BMKS	608572			0	0		Female			25434003	10.1016/j.ajhg.2014.10.014
2063	1569	Frontal face	2063.JPG	TXNL4A	10907	BURN-MCKEOWN SYNDROME; BMKS	608572			0	0		Female			25434003	10.1016/j.ajhg.2014.10.014
2067	1576	Frontal face	2067.png	PYCR2	29920	LEUKODYSTROPHY, HYPOMYELINATING, 10; HLD10	616420	27130255_1232_III_2		0	0		Male			27130255	10.1002/ana.24678
2069	1578	Frontal face	2069.png	PYCR2	29920	LEUKODYSTROPHY, HYPOMYELINATING, 10; HLD10	616420	27130255_2206_III_4		0	0		Male			27130255	10.1002/ana.24678
2070	1579	Frontal face	2070.png	PYCR2	29920	LEUKODYSTROPHY, HYPOMYELINATING, 10; HLD10	616420	27130255_2404_III_7		0	0		Female			27130255	10.1002/ana.24678
2072	1581	Frontal face	2072.png	PYCR2	29920	LEUKODYSTROPHY, HYPOMYELINATING, 10; HLD10	616420	27130255_2664_III_1		0	0		Female			27130255	10.1002/ana.24678
2074	1583	Frontal face	2074.png	PYCR2	29920	LEUKODYSTROPHY, HYPOMYELINATING, 10; HLD10	616420	27130255_2682_III_2		0	0		Male			27130255	10.1002/ana.24678
2076	1585	Frontal face	2076.png	PYCR2	29920	LEUKODYSTROPHY, HYPOMYELINATING, 10; HLD10	616420	27130255_2706_III_4		0	0		Male			27130255	10.1002/ana.24678
2077	1586	Frontal face	2077.png	PYCR2	29920	LEUKODYSTROPHY, HYPOMYELINATING, 10; HLD10	616420	27130255_3109_III_3		0	0		Male			27130255	10.1002/ana.24678
2079	1588	Frontal face	2079.png	PYCR2	29920	LEUKODYSTROPHY, HYPOMYELINATING, 10; HLD10	616420	27130255_4592_III_3		0	0		Male			27130255	10.1002/ana.24678
2080	1589	Frontal face	2080.png	PTEN	5728	MACROCEPHALY/AUTISM SYNDROME	605309	29752200_P1_605309		4	6		Female	Asian		29752200
2081	1590	Frontal face	2081.png	PTEN	5728	MACROCEPHALY/AUTISM SYNDROME	605309	29752200_P2_605309		6	0		Female	Asian		29752200
2083	1591	Frontal face	2083.png	PTEN	5728	MACROCEPHALY/AUTISM SYNDROME	605309	29752200_P3_605309		5	6		Female	Asian		29752200
2085	1592	Frontal face	2085.png	PTEN	5728	MACROCEPHALY/AUTISM SYNDROME	605309	29752200_P4_605309		4	6		Female	Asian		29752200	2021-04-01 17:46:34 UTC
2087	1593	Frontal face	2087.png	PTEN	5728	MACROCEPHALY/AUTISM SYNDROME	605309	29752200_P5_605309		4	0		Male	Asian		29752200
2089	1594	Frontal face	2089.png	PTEN	5728	MACROCEPHALY/AUTISM SYNDROME	605309	29752200_P6_605309	false	5	0		Male	Asian		29752200
2091	1595	Frontal face	2091.png	TLK2	11011	MENTAL RETARDATION, AUTOSOMAL DOMINANT 57; MRD57	618050	29861108_P1.1_618050		0	0		Male	Caucasian		29861108	10.1016/j.ajhg.2018.04.014
2092	1596	Frontal face	2092.png	TLK2	11011	MENTAL RETARDATION, AUTOSOMAL DOMINANT 57; MRD57	618050	29861108_P1.2_618050		0	0		Male	Caucasian		29861108	10.1016/j.ajhg.2018.04.014
2093	1597	Frontal face	2093.png	TLK2	11011	MENTAL RETARDATION, AUTOSOMAL DOMINANT 57; MRD57	618050	29861108_P2.1_618050		0	0		Male	Caucasian		29861108	10.1016/j.ajhg.2018.04.014
2094	1598	Frontal face	2094.png	TLK2	11011	MENTAL RETARDATION, AUTOSOMAL DOMINANT 57; MRD57	618050	29861108_P2.2_618050		0	0		Female	Caucasian		29861108	10.1016/j.ajhg.2018.04.014
2095	1599	Frontal face	2095.png	TLK2	11011	MENTAL RETARDATION, AUTOSOMAL DOMINANT 57; MRD57	618050	29861108_F3A.2_618050		0	0		Male	Caucasian		29861108	10.1016/j.ajhg.2018.04.014
2096	1600	Frontal face	2096.png	TLK2	11011	MENTAL RETARDATION, AUTOSOMAL DOMINANT 57; MRD57	618050	29861108_F3A.1_618050		0	0		Male	Caucasian		29861108	2021-04-01 18:09:35 UTC
2097	1601	Frontal face	2097.png	TLK2	11011	MENTAL RETARDATION, AUTOSOMAL DOMINANT 57; MRD57	618050	29861108_F3A.3_618050		0	0		Female	Caucasian		29861108	10.1016/j.ajhg.2018.04.014
2098	1602	Frontal face	2098.png	TLK2	11011	MENTAL RETARDATION, AUTOSOMAL DOMINANT 57; MRD57	618050	29861108_F3A.4_618050		0	0		Female	Caucasian		29861108	2021-04-01 18:10:48 UTC
2099	1603	Frontal face	2099.png	TLK2	11011	MENTAL RETARDATION, AUTOSOMAL DOMINANT 57; MRD57	618050	29861108_F3A.5_618050		0	0		Male	Caucasian		29861108	10.1016/j.ajhg.2018.04.014
2100	1604	Frontal face	2100.png	TLK2	11011	MENTAL RETARDATION, AUTOSOMAL DOMINANT 57; MRD57	618050	29861108_F3A.6_618050		0	0		Male	Caucasian		29861108	10.1016/j.ajhg.2018.04.014
2101	1605	Frontal face	2101.png	TLK2	11011	MENTAL RETARDATION, AUTOSOMAL DOMINANT 57; MRD57	618050	29861108_F3A.7_618050		0	0		Male	Caucasian		29861108	10.1016/j.ajhg.2018.04.014
2102	1606	Frontal face	2102.png	TLK2	11011	MENTAL RETARDATION, AUTOSOMAL DOMINANT 57; MRD57	618050	29861108_F3A.8_618050		0	0		Female	Caucasian		29861108	10.1016/j.ajhg.2018.04.014
2103	1607	Frontal face	2103.png	TLK2	11011	MENTAL RETARDATION, AUTOSOMAL DOMINANT 57; MRD57	618050	29861108_F3A.10_618050		0	0		Male	Caucasian		29861108	10.1016/j.ajhg.2018.04.014
2104	1608	Frontal face	2104.png	TLK2	11011	MENTAL RETARDATION, AUTOSOMAL DOMINANT 57; MRD57	618050	29861108_F3A.11_618050		0	0		Male	Caucasian		29861108	10.1016/j.ajhg.2018.04.014
2105	1609	Frontal face	2105.png	TLK2	11011	MENTAL RETARDATION, AUTOSOMAL DOMINANT 57; MRD57	618050	29861108_F3A.12_618050		0	0		Female	Caucasian		29861108	10.1016/j.ajhg.2018.04.014
2106	1610	Frontal face	2106.png	TLK2	11011	MENTAL RETARDATION, AUTOSOMAL DOMINANT 57; MRD57	618050	29861108_F3A.13_618050		0	0		Unknown	Caucasian		29861108	10.1016/j.ajhg.2018.04.014
2107	1611	Frontal face	2107.png	TLK2	11011	MENTAL RETARDATION, AUTOSOMAL DOMINANT 57; MRD57	618050	29861108_F3A.14_618050		0	0		Female	Caucasian		29861108	10.1016/j.ajhg.2018.04.014
2108	1612	Frontal face	2108.png	TLK2	11011	MENTAL RETARDATION, AUTOSOMAL DOMINANT 57; MRD57	618050	29861108_F3A.9_618050		0	0		Male	Caucasian		29861108	2021-04-01 18:19:10 UTC
2109	1613	Frontal face	2109.png	TLK2	11011	MENTAL RETARDATION, AUTOSOMAL DOMINANT 57; MRD57	618050	29861108_F3A.15_618050		0	0		Male	Caucasian		29861108	10.1016/j.ajhg.2018.04.014
2110	1614	Frontal face	2110.png	TLK2	11011	MENTAL RETARDATION, AUTOSOMAL DOMINANT 57; MRD57	618050	29861108_F3A.16_618050		0	0		Female	Caucasian		29861108	10.1016/j.ajhg.2018.04.014
2111	1615	Frontal face	2111.png	TLK2	11011	MENTAL RETARDATION, AUTOSOMAL DOMINANT 57; MRD57	618050	29861108_F3A.17_618050		0	0		Male	Caucasian		29861108	10.1016/j.ajhg.2018.04.014
2112	1616	Frontal face	2112.png	TLK2	11011	MENTAL RETARDATION, AUTOSOMAL DOMINANT 57; MRD57	618050	29861108_F3A.18_618050		0	0		Male	Caucasian		29861108	10.1016/j.ajhg.2018.04.014
2113	1617	Frontal face	2113.png	TLK2	11011	MENTAL RETARDATION, AUTOSOMAL DOMINANT 57; MRD57	618050	29861108_F3A.19_618050		0	0		Male	Caucasian		29861108	10.1016/j.ajhg.2018.04.014
2114	1618	Frontal face	2114.png	TLK2	11011	MENTAL RETARDATION, AUTOSOMAL DOMINANT 57; MRD57	618050	29861108_F3A.20_618050		0	0		Male	Caucasian		29861108	10.1016/j.ajhg.2018.04.014
2115	1619	Frontal face	2115.png	TLK2	11011	MENTAL RETARDATION, AUTOSOMAL DOMINANT 57; MRD57	618050	29861108_F3A.21_618050		0	0		Male	Caucasian		29861108	10.1016/j.ajhg.2018.04.014
2116	1620	Frontal face	2116.png	TLK2	11011	MENTAL RETARDATION, AUTOSOMAL DOMINANT 57; MRD57	618050	29861108_F3B.1_618050		0	0		Female	Caucasian		29861108	10.1016/j.ajhg.2018.04.014
2117	1621	Frontal face	2117.png	TLK2	11011	MENTAL RETARDATION, AUTOSOMAL DOMINANT 57; MRD57	618050	29861108_F3B.2_618050		0	0		Male	Caucasian		29861108	2021-04-01 18:28:26 UTC
2118	1622	Frontal face	2118.png	TLK2	11011	MENTAL RETARDATION, AUTOSOMAL DOMINANT 57; MRD57	618050	29861108_F3B.3_618050		0	0		Unknown	Caucasian		29861108	10.1016/j.ajhg.2018.04.014
2119	1623	Frontal face	2119.png	TLK2	11011	MENTAL RETARDATION, AUTOSOMAL DOMINANT 57; MRD57	618050	29861108_F3B.4_618050		0	0		Female	Caucasian		29861108	2021-04-01 18:29:38 UTC
2120	1624	Frontal face	2120.png	TLK2	11011	MENTAL RETARDATION, AUTOSOMAL DOMINANT 57; MRD57	618050	29861108_F3B.5_618050		0	0		Male	Caucasian		29861108	10.1016/j.ajhg.2018.04.014
2121	1625	Frontal face	2121.png	TLK2	11011	MENTAL RETARDATION, AUTOSOMAL DOMINANT 57; MRD57	618050	29861108_F3B.6_618050		0	0		Female	Caucasian		29861108	10.1016/j.ajhg.2018.04.014
2122	1626	Frontal face	2122.png	TLK2	11011	MENTAL RETARDATION, AUTOSOMAL DOMINANT 57; MRD57	618050	29861108_F3B.7_618050	false	0	0		Male	Caucasian		29861108	10.1016/j.ajhg.2018.04.014
2123	1627	Frontal face	2123.png	NFIX	4784	SOTOS SYNDROME 2; SOTOS2	614753	29897170_P22_614753		1	0		Male			29897170	10.1002/humu.23563
2124	1628	Frontal face	2124.png	NFIX	4784	SOTOS SYNDROME 2; SOTOS2	614753	29897170_P41_614753		1	2		Unknown			29897170	2021-04-01 18:43:34 UTC
2125	1629	Frontal face	2125.png	NFIX	4784	SOTOS SYNDROME 2; SOTOS2	614753	29897170_P21_614753		1	6		Female	Caucasian		29897170	10.1002/humu.23563
2126	1630	Frontal face	2126.png	NFIX	4784	SOTOS SYNDROME 2; SOTOS2	614753	29897170_P39_614753		2	0		Male	Caucasian		29897170	10.1002/humu.23563
2127	1631	Frontal face	2127.png	NFIX	4784	SOTOS SYNDROME 2; SOTOS2	614753	29897170_P35_614753		2	6		Female	Caucasian		29897170	10.1002/humu.23563
2128	1632	Frontal face	2128.png	NFIX	4784	SOTOS SYNDROME 2; SOTOS2	614753	29897170_P34_614753		3	0		Male	Caucasian		29897170	2021-04-01 18:48:26 UTC
2129	1633	Frontal face	2129.png	NFIX	4784	SOTOS SYNDROME 2; SOTOS2	614753	29897170_P24_614753		3	0		Male	Caucasian		29897170	10.1002/humu.23563
2130	1634	Frontal face	2130.png	NFIX	4784	SOTOS SYNDROME 2; SOTOS2	614753	29897170_P17_614753		4	0		Female	Caucasian		29897170	10.1002/humu.23563
2131	1635	Frontal face	2131.png	NFIX	4784	SOTOS SYNDROME 2; SOTOS2	614753	29897170_P25_614753		4	0		Female	Caucasian		29897170	10.1002/humu.23563
2132	1636	Frontal face	2132.png	NFIX	4784	SOTOS SYNDROME 2; SOTOS2	614753	29897170_P40_614753		5	0		Male	Caucasian		29897170	10.1002/humu.23563
2133	1637	Frontal face	2133.png	NFIX	4784	SOTOS SYNDROME 2; SOTOS2	614753	29897170_P36_614753		5	0		Female	Caucasian		29897170	10.1002/humu.23563
2134	1638	Frontal face	2134.png	NFIX	4784	SOTOS SYNDROME 2; SOTOS2	614753	29897170_P1_614753		5	6		Male	Caucasian		29897170	10.1002/humu.23563
2135	1639	Frontal face	2135.png	NFIX	4784	SOTOS SYNDROME 2; SOTOS2	614753	29897170_P7_614753		6	0		Male	Caucasian		29897170	10.1002/humu.23563
2136	1640	Frontal face	2136.png	NFIX	4784	SOTOS SYNDROME 2; SOTOS2	614753	29897170_P30_614753		6	0		Female	Caucasian		29897170	2021-04-01 20:01:43 UTC
2137	1641	Frontal face	2137.png	NFIX	4784	SOTOS SYNDROME 2; SOTOS2	614753	29897170_P38_614753		6	0		Male	Caucasian		29897170	10.1002/humu.23563
2138	1642	Frontal face	2138.png	NFIX	4784	SOTOS SYNDROME 2; SOTOS2	614753	29897170_P16_614753		6	0		Female	Caucasian		29897170	10.1002/humu.23563
2139	1643	Frontal face	2139.png	NFIX	4784	SOTOS SYNDROME 2; SOTOS2	614753	29897170_P10_614753		7	0		Female	Caucasian		29897170	10.1002/humu.23563
2140	1644	Frontal face	2140.png	NFIX	4784	SOTOS SYNDROME 2; SOTOS2	614753	29897170_P26_614753		7	0		Female	Caucasian		29897170	10.1002/humu.23563
2141	1645	Frontal face	2141.png	NFIX	4784	SOTOS SYNDROME 2; SOTOS2	614753	29897170_P9_614753		8	0		Male	Caucasian		29897170	10.1002/humu.23563
2142	1646	Frontal face	2142.png	NFIX	4784	SOTOS SYNDROME 2; SOTOS2	614753	29897170_P12_614753		9	0		Male	Caucasian		29897170	10.1002/humu.23563
2143	1647	Frontal face	2143.png	NFIX	4784	SOTOS SYNDROME 2; SOTOS2	614753	29897170_P43_614753		9	0		Male	Caucasian		29897170	10.1002/humu.23563
2144	1648	Frontal face	2144.png	NFIX	4784	SOTOS SYNDROME 2; SOTOS2	614753	29897170_P29_614753		10	0		Female	Caucasian		29897170	10.1002/humu.23563
2145	1649	Frontal face	2145.png	NFIX	4784	SOTOS SYNDROME 2; SOTOS2	614753	29897170_P31_614753		10	0		Male	Caucasian		29897170	10.1002/humu.23563
2146	1650	Frontal face	2146.png	NFIX	4784	SOTOS SYNDROME 2; SOTOS2	614753	29897170_P15_614753		11	0		Female	Caucasian		29897170	10.1002/humu.23563
2147	1651	Frontal face	2147.png	NFIX	4784	SOTOS SYNDROME 2; SOTOS2	614753	29897170_P44_614753		11	0		Male	African		29897170	10.1002/humu.23563
2148	1652	Frontal face	2148.png	NFIX	4784	SOTOS SYNDROME 2; SOTOS2	614753	29897170_P32_614753		12	0		Female	Caucasian		29897170	10.1002/humu.23563
2149	1653	Frontal face	2149.png	NFIX	4784	SOTOS SYNDROME 2; SOTOS2	614753	29897170_P19_614753		12	0		Male	Caucasian		29897170	10.1002/humu.23563
2150	1654	Frontal face	2150.png	NFIX	4784	SOTOS SYNDROME 2; SOTOS2	614753	29897170_P13_614753		12	0		Female	Caucasian		29897170	10.1002/humu.23563
2151	1655	Frontal face	2151.png	NFIX	4784	SOTOS SYNDROME 2; SOTOS2	614753	29897170_P3_614753		12	0		Female	Caucasian		29897170	10.1002/humu.23563
2152	1656	Frontal face	2152.png	NFIX	4784	SOTOS SYNDROME 2; SOTOS2	614753	29897170_P38_614753		12	0		Male	Caucasian		29897170	10.1002/humu.23563
2153	1657	Frontal face	2153.png	NFIX	4784	SOTOS SYNDROME 2; SOTOS2	614753	29897170_P14_614753		13	0		Male			29897170	10.1002/humu.23563
2154	1658	Frontal face	2154.png	NFIX	4784	SOTOS SYNDROME 2; SOTOS2	614753	29897170_P4_614753		13	0		Male			29897170	10.1002/humu.23563
2155	1659	Frontal face	2155.png	NFIX	4784	SOTOS SYNDROME 2; SOTOS2	614753	29897170_P28_614753		15	0		Male			29897170	10.1002/humu.23563
2156	1660	Frontal face	2156.png	NFIX	4784	SOTOS SYNDROME 2; SOTOS2	614753	29897170_P42_614753		15	0		Male			29897170	10.1002/humu.23563
2157	1661	Frontal face	2157.png	NFIX	4784	SOTOS SYNDROME 2; SOTOS2	614753	29897170_P18_614753		15	0		Female			29897170	10.1002/humu.23563
2158	1662	Frontal face	2158.png	NFIX	4784	SOTOS SYNDROME 2; SOTOS2	614753	29897170_P5_614753		15	0		Male	Caucasian		29897170	10.1002/humu.23563
2159	1663	Frontal face	2159.png	NFIX	4784	SOTOS SYNDROME 2; SOTOS2	614753	29897170_P33_614753		16	0		Male			29897170	10.1002/humu.23563
2160	1664	Frontal face	2160.png	NFIX	4784	SOTOS SYNDROME 2; SOTOS2	614753	29897170_P45_614753		17	0		Female	Caucasian		29897170	2021-04-01 20:41:03 UTC
2161	1665	Frontal face	2161.png	NFIX	4784	SOTOS SYNDROME 2; SOTOS2	614753	29897170_P37_614753		21	0		Male			29897170	10.1002/humu.23563
2162	1666	Frontal face	2162.png	NFIX	4784	SOTOS SYNDROME 2; SOTOS2	614753	29897170_P6_614753		24	0		Male	Caucasian		29897170	10.1002/humu.23563
2163	1667	Frontal face	2163.png	NFIX	4784	SOTOS SYNDROME 2; SOTOS2	614753	29897170_P8_614753		30	0		Female	Caucasian		29897170	10.1002/humu.23563
2164	1668	Frontal face	2164.png	NFIX	4784	SOTOS SYNDROME 2; SOTOS2	614753	29897170_P27_614753	false	42	0		Male	Caucasian		29897170	10.1002/humu.23563
2165	1669	Frontal face	2165.png	PDGFRB	5159	PREMATURE AGING SYNDROME, PENTTINEN TYPE; PENTT	601812	Individual 1		29	0		Male	Caucasian		26279204	10.1016/j.ajhg.2015.07.009
2166	1670	Frontal face	2166.png	PDGFRB	5159	PREMATURE AGING SYNDROME, PENTTINEN TYPE; PENTT	601812	Individual 3	false	7	0		Male	Asian	Indonesian mother and Chinese father	26279204	10.1016/j.ajhg.2015.07.009
2167	1673	Frontal face	2167.png	POLR1A	25885	ACROFACIAL DYSOSTOSIS, CINCINNATI TYPE; AFDCIN	616462	Individual 1A1		3	0		Male	Caucasian		25913037	10.1016/j.ajhg.2015.03.011
2168	1671	Frontal face	2168.png	POLR1A	25885	ACROFACIAL DYSOSTOSIS, CINCINNATI TYPE; AFDCIN	616462	Individual 1A2		6	0		Female	American - Latin/Hispanic		25913037	10.1016/j.ajhg.2015.03.011
2169	1672	Frontal face	2169.png	POLR1A	25885	ACROFACIAL DYSOSTOSIS, CINCINNATI TYPE; AFDCIN	616462	Individual 1A3	false	52	0		Male	European		25913037	10.1016/j.ajhg.2015.03.011
2179	1685	Frontal face	2179.png	KAT6A	7994			Proband 1-II-1		0	0		Male	Caucasian		25728775	10.1016/j.ajhg.2015.01.017
2180	1684	Frontal face	2180.png	KAT6A	7994	ARBOLEDA-THAM SYNDROME; ARTHS	616268	Proband 2-II-2		0	0		Female	Caucasian		25728775	10.1016/j.ajhg.2015.01.017
2182	1686	Frontal face	2182.png	KAT6A	7994	ARBOLEDA-THAM SYNDROME; ARTHS	616268	Subject 2		9	0		Female	Caucasian		25728777	10.1016/j.ajhg.2015.01.016
2183	1690	Frontal face	2183.png	KAT6A	7994	ARBOLEDA-THAM SYNDROME; ARTHS	616268	Subject 3		9	0		Female	Caucasian		25728777	10.1016/j.ajhg.2015.01.016
2185	1688	Frontal face	2185.png	KAT6A	7994	ARBOLEDA-THAM SYNDROME; ARTHS	616268	Subject 5		4	4		Female	Caucasian		25728777	10.1016/j.ajhg.2015.01.016
2186	1687	Frontal face	2186.png	KAT6A	7994	ARBOLEDA-THAM SYNDROME; ARTHS	616268	Subject 3		3	5		Male	Caucasian		25728777	10.1016/j.ajhg.2015.01.016
2187	1691	Frontal face	2187.png	KAT6A	7994	ARBOLEDA-THAM SYNDROME; ARTHS	616268	Subject 7	false	17	0		Male	Caucasian		25728777	10.1016/j.ajhg.2015.01.016
2188	1695	Frontal face	2188.png	WNT5A	7474	ROBINOW SYNDROME, AUTOSOMAL DOMINANT 1; DRS1	180700	BAB5264		2	4		Female	Caucasian		25817016	10.1016/j.ajhg.2015.02.015
2189	1694	Frontal face	2189.png	WNT5A	7474	ROBINOW SYNDROME, AUTOSOMAL DOMINANT 1; DRS1	180700	16462		20	0		Female	Caucasian		25817016	10.1016/j.ajhg.2015.02.015
2190	1693	Frontal face	2190.png	WNT5A	7474	ROBINOW SYNDROME, AUTOSOMAL DOMINANT 1; DRS1	180700	16516		21	0		Male	Caucasian		25817016	10.1016/j.ajhg.2015.02.015
2191	1692	Frontal face	2191.png	WNT5A	7474	ROBINOW SYNDROME, AUTOSOMAL DOMINANT 1; DRS1	180700	16517		21	0		Male	Caucasian		25817016	10.1016/j.ajhg.2015.02.015
2192	1696	Frontal face	2192.png	WNT5A	7474	ROBINOW SYNDROME, AUTOSOMAL DOMINANT 1; DRS1	180700	17604	false	15	6		Male	Caucasian		25817016	10.1016/j.ajhg.2015.02.015
2193	1701	Frontal face	2193.png	MAF	4094	AYME-GRIPP SYNDROME; AYGRP	601088	Subject 1		0	0		Unknown	Caucasian		25865493	10.1016/j.ajhg.2015.03.001
2194	1700	Frontal face	2194.png	MAF	4094	AYME-GRIPP SYNDROME; AYGRP	601088	Subject 2		0	0		Unknown	Caucasian		25865493	10.1016/j.ajhg.2015.03.001
2195	1699	Frontal face	2195.png	MAF	4094	AYME-GRIPP SYNDROME; AYGRP	601088	Subject 3		0	0		Female	Caucasian		25865493	10.1016/j.ajhg.2015.03.001
2196	1698	Frontal face	2196.png	MAF	4094	AYME-GRIPP SYNDROME; AYGRP	601088	Subject 4		0	0		Female	Caucasian		25865493	10.1016/j.ajhg.2015.03.001
2197	1697	Frontal face	2197.png	MAF	4094	AYME-GRIPP SYNDROME; AYGRP	601088	Subject 5	false	0	0		Female			25865493	10.1016/j.ajhg.2015.03.001
2198	1702	Frontal face	2198.png	EDNRA	1909	MANDIBULOFACIAL DYSOSTOSIS WITH ALOPECIA; MFDA	616367	Individual 1		1	8		Male	Caucasian		25772936	10.1016/j.ajhg.2015.01.015
2199	1705	Frontal face	2199.png	EDNRA	1909	MANDIBULOFACIAL DYSOSTOSIS WITH ALOPECIA; MFDA	616367	Individual 2		3	4		Male	Caucasian		25772936	10.1016/j.ajhg.2015.01.015
2200	1704	Frontal face	2200.png	EDNRA	1909	MANDIBULOFACIAL DYSOSTOSIS WITH ALOPECIA; MFDA	616367	Individual 3		10	0		Male	Caucasian		25772936	10.1016/j.ajhg.2015.01.015
2202	1708	Frontal face	2202.png	ALDH18A1	5832	CUTIS LAXA, AUTOSOMAL DOMINANT 3; ADCL3	616603	Proband 2-II:1		1	10		Male	Caucasian		26320891	10.1016/j.ajhg.2015.08.001
2203	1707	Frontal face	2203.png	ALDH18A1	5832	CUTIS LAXA, AUTOSOMAL DOMINANT 3; ADCL3	616603	Proband 4-II:1		5	10		Female	Caucasian		26320891	10.1016/j.ajhg.2015.08.001
2204	1706	Frontal face	2204.png	ALDH18A1	5832	CUTIS LAXA, AUTOSOMAL DOMINANT 3; ADCL3	616603	Proband 5-II:3	false	2	0		Male	Caucasian		26320891	10.1016/j.ajhg.2015.08.001
2207	1711	Frontal face	2207.jpg	HNRNPK	3190	AU-KLINE SYNDROME; AUKS	616580	29904177_P1_616580		19	0		Male	Caucasian		29904177	10.1038/s41431-018-0187-2
2208	1712	Frontal face	2208.jpg	HNRNPK	3190	AU-KLINE SYNDROME; AUKS	616580	29904177_P2_616580		9	0		Male	Caucasian		29904177	10.1038/s41431-018-0187-2
2209	1713	Frontal face	2209.jpg	HNRNPK	3190	AU-KLINE SYNDROME; AUKS	616580	29904177_P3_616580		11	0		Male	Caucasian		29904177	10.1038/s41431-018-0187-2
2210	1714	Frontal face	2210.jpg	HNRNPK	3190	AU-KLINE SYNDROME; AUKS	616580	29904177_P8_616580		0	1		Male	Caucasian		29904177	10.1038/s41431-018-0187-2
2213	1715	Frontal face	2213.jpg	HNRNPK	3190	AU-KLINE SYNDROME; AUKS	616580	29904177_P6_616580		0	0		Female	Caucasian		29904177	2021-04-04 10:11:06 UTC
2214	1716	Frontal face	2214.jpg	HNRNPK	3190	AU-KLINE SYNDROME; AUKS	616580	29904177_P7_616580		7	0		Male	Caucasian		29904177	10.1038/s41431-018-0187-2
2216	1717	Frontal face	2216.jpg	HNRNPK	3190	AU-KLINE SYNDROME; AUKS	616580	29904177_P9_616580		0	6		Male	Caucasian		29904177	10.1038/s41431-018-0187-2
2218	1718	Frontal face	2218.jpg	HNRNPK	3190	AU-KLINE SYNDROME; AUKS	616580	29904177_P10_616580	false	0	1		Female	Caucasian		29904177	10.1038/s41431-018-0187-2
2222	1719	Frontal face	2222.png	MED13L	23389	MENTAL RETARDATION AND DISTINCTIVE FACIAL FEATURES WITH OR WITHOUT CARDIAC DEFECTS; MRFACD	616789	29959045_P1_616789		1	0		Male	Caucasian		29959045
2225	1720	Frontal face	2225.png	MED13L	23389	MENTAL RETARDATION AND DISTINCTIVE FACIAL FEATURES WITH OR WITHOUT CARDIAC DEFECTS; MRFACD	616789	29959045_P2_616789		0	0		Male	Caucasian		29959045	2021-04-04 10:34:42 UTC
2227	1721	Frontal face	2227.png	MED13L	23389	MENTAL RETARDATION AND DISTINCTIVE FACIAL FEATURES WITH OR WITHOUT CARDIAC DEFECTS; MRFACD	616789	29959045_P6_616789		7	0		Male	Caucasian		29959045
2229	1722	Frontal face	2229.png	MED13L	23389	MENTAL RETARDATION AND DISTINCTIVE FACIAL FEATURES WITH OR WITHOUT CARDIAC DEFECTS; MRFACD	616789	29959045_P4_616789		1	0		Female	Caucasian		29959045	2021-04-04 10:41:58 UTC
2235	1724	Frontal face	2235.png	MED13L	23389	MENTAL RETARDATION AND DISTINCTIVE FACIAL FEATURES WITH OR WITHOUT CARDIAC DEFECTS; MRFACD	616789	29959045_P8_616789	false	2	0		Male	Caucasian		29959045
2239	1725	Frontal face	2239.png	MAF	4094	AYME-GRIPP SYNDROME; AYGRP	601088	30160832_P1_601088		7	0		Female	Caucasian		30160832
2245	1726	Frontal face	2245.png	MAF	4094	AYME-GRIPP SYNDROME; AYGRP	601088	30160832_P2_601088		0	0		Female	Caucasian		30160832
2252	1728	Frontal face	2252.png	MAF	4094	AYME-GRIPP SYNDROME; AYGRP	601088	30160832_P4_601088		0	0		Male	Caucasian		30160832
2254	1729	Frontal face	2254.png	MAF	4094	AYME-GRIPP SYNDROME; AYGRP	601088	30160832_P5_601088	false	0	4		Male	Caucasian		30160832
2258	1730	Frontal face	2258.JPG	SET	6418	MENTAL RETARDATION, AUTOSOMAL DOMINANT 58; MRD58	618106			2	0		Female	European		29907757	10.1038/s41431-018-0199-y
2260	1731	Frontal face	2260.JPG	SET	6418	MENTAL RETARDATION, AUTOSOMAL DOMINANT 58; MRD58	618106			2	0		Male	European		29907757	10.1038/s41431-018-0199-y
2264	1732	Frontal face	2264.JPG	SET	6418	MENTAL RETARDATION, AUTOSOMAL DOMINANT 58; MRD58	618106		false	9	0		Male	European		29907757	10.1038/s41431-018-0199-y
2265	1733	Frontal face	2265.jpg	DCPS	28960	AL-RAQAD SYNDROME; ARS	616459	DCPS 30289615	false	0	0		Female			30289615
2266	1734	Frontal face	2266.jpg	DCPS	28960	AL-RAQAD SYNDROME; ARS	616459	DCPS 25701870 A_III_2		0	0		Male			25701870	10.1093/hmg/ddv069
2267	1735	Frontal face	2267.jpg	DCPS	28960	AL-RAQAD SYNDROME; ARS	616459	DCPS 25701870 A_IV_3		0	0		Female			25701870	10.1093/hmg/ddv069
2268	1736	Frontal face	2268.jpg	DCPS	28960	AL-RAQAD SYNDROME; ARS	616459	DCPS 25701870 A_IV_7	false	0	0		Female			25701870	10.1093/hmg/ddv069
2269	1737	Frontal face	2269.jpg	DNMT3A	1788	TATTON-BROWN-RAHMAN SYNDROME; TBRS	615879	DNMT3A 24614070 COG 0109		0	0		Female			24614070	10.1038/ng.2917
2270	1738	Frontal face	2270.jpg	DNMT3A	1788	TATTON-BROWN-RAHMAN SYNDROME; TBRS	615879	DNMT3A 24614070 COG 0422		0	0		Female			24614070	10.1038/ng.2917
2271	1739	Frontal face	2271.jpg	DNMT3A	1788	TATTON-BROWN-RAHMAN SYNDROME; TBRS	615879	DNMT3A 24614070 COG 0553		0	0		Male			24614070	10.1038/ng.2917
2272	1740	Frontal face	2272.jpg	DNMT3A	1788	TATTON-BROWN-RAHMAN SYNDROME; TBRS	615879	DNMT3A 24614070 COG 1288		0	0		Female			24614070	10.1038/ng.2917
2273	1741	Frontal face	2273.jpg	DNMT3A	1788	TATTON-BROWN-RAHMAN SYNDROME; TBRS	615879	DNMT3A 24614070 COG 1512		0	0		Male			24614070	10.1038/ng.2917
2274	1742	Frontal face	2274.jpg	DNMT3A	1788	TATTON-BROWN-RAHMAN SYNDROME; TBRS	615879	DNMT3A 24614070 COG 1670		0	0		Female			24614070	10.1038/ng.2917
2275	1743	Frontal face	2275.jpg	DNMT3A	1788	TATTON-BROWN-RAHMAN SYNDROME; TBRS	615879	DNMT3A 24614070 COG 1688		0	0		Unknown			24614070	10.1038/ng.2917
2276	1744	Frontal face	2276.jpg	DNMT3A	1788	TATTON-BROWN-RAHMAN SYNDROME; TBRS	615879	DNMT3A 24614070 COG 1695	false	0	0		Female			24614070	10.1038/ng.2917
2277	1753	Frontal face	2277.JPG	SIN3A	25942	WITTEVEEN-KOLK SYNDROME; WITKOS	613406			0	0		Female	European		33437032	10.1038/s41431-020-00769-7
2280	1754	Frontal face	2280.JPG	SIN3A	25942	WITTEVEEN-KOLK SYNDROME; WITKOS	613406			0	0		Male	European		33437032	10.1038/s41431-020-00769-7
2285	1757	Frontal face	2285.JPG	SIN3A	25942	WITTEVEEN-KOLK SYNDROME; WITKOS	613406			0	0		Male	European		33437032	10.1038/s41431-020-00769-7
2286	1748	Frontal face	2286.JPG	SIN3A	25942	WITTEVEEN-KOLK SYNDROME; WITKOS	613406			0	0		Female	European		33437032	10.1038/s41431-020-00769-7
2288	1749	Frontal face	2288.JPG	SIN3A	25942	WITTEVEEN-KOLK SYNDROME; WITKOS	613406			0	0		Female	European		33437032	10.1038/s41431-020-00769-7
2290	1750	Frontal face	2290.JPG	SIN3A	25942	WITTEVEEN-KOLK SYNDROME; WITKOS	613406			0	0		Male	European		33437032	10.1038/s41431-020-00769-7
2292	1751	Frontal face	2292.JPG	SIN3A	25942	WITTEVEEN-KOLK SYNDROME; WITKOS	613406			0	0		Male	European		33437032	10.1038/s41431-020-00769-7
2294	1752	Frontal face	2294.JPG	SIN3A	25942	WITTEVEEN-KOLK SYNDROME; WITKOS	613406			0	0		Male	European		33437032	10.1038/s41431-020-00769-7
2297	1745	Frontal face	2297.JPG	SIN3A	25942	WITTEVEEN-KOLK SYNDROME; WITKOS	613406			0	0		Female	European		33437032	10.1038/s41431-020-00769-7
2298	1747	Frontal face	2298.JPG	SIN3A	25942	WITTEVEEN-KOLK SYNDROME; WITKOS	613406			0	0		Female	European		33437032	10.1038/s41431-020-00769-7
2300	1746	Frontal face	2300.JPG	SIN3A	25942	WITTEVEEN-KOLK SYNDROME; WITKOS	613406		false	0	0		Male	European		33437032	10.1038/s41431-020-00769-7
2302	1759	Frontal face	2302.jpg	FLNB	2317	LARSEN SYNDROME; LRS	150250	208664					Unknown			16801345	10.1136/jmg.2006.043687
2303	1760	Frontal face	2303.jpg	CENPJ	55835	MICROCEPHALY 6, PRIMARY, AUTOSOMAL RECESSIVE; MCPH6	608393	222155	false				Unknown			16900296
2304	1761	Frontal face	2304.jpg	COL11A1	1301	MARSHALL SYNDROME; MRSHS	154780	222305					Unknown			17236192
2306	1762	Frontal face	2306.jpg	PIGV	55650	HYPERPHOSPHATASIA WITH MENTAL RETARDATION SYNDROME 1; HPMRS1, Hyperphosphatasia with mental retardation syndrome	239300, PS239300	152226					Unknown			1724113
2308	1763	Frontal face	2308.jpg	PIGV	55650	HYPERPHOSPHATASIA WITH MENTAL RETARDATION SYNDROME 1; HPMRS1, Hyperphosphatasia with mental retardation syndrome	239300, PS239300	152237					Unknown			17351347
2314	1766	Frontal face	2314.jpg	PYCR1	5831	CUTIS LAXA, AUTOSOMAL RECESSIVE, TYPE IIB; ARCL2B	612940	203987					Unknown			21487760
2324	1770	Frontal face	2324.jpg	PYCR1	5831	CUTIS LAXA, AUTOSOMAL RECESSIVE, TYPE IIB; ARCL2B	612940	203983					Unknown			28294978	10.3390/ijms18030635
2327	1771	Frontal face	2327.jpg	PGAP3	93210	HYPERPHOSPHATASIA WITH MENTAL RETARDATION SYNDROME 4; HPMRS4, Hyperphosphatasia with mental retardation syndrome	615716, PS239300	113989	false				Unknown			28327575	10.1038/ejhg.2017.32
2329	1772	Frontal face	2329.jpg	ASPM	259266	MICROCEPHALY 1, PRIMARY, AUTOSOMAL RECESSIVE; MCPH1	251200	201635	false				Unknown			28674240
2330	1773	Frontal face	2330.jpg	PGAP3	93210	HYPERPHOSPHATASIA WITH MENTAL RETARDATION SYNDROME 4; HPMRS4, Hyperphosphatasia with mental retardation syndrome	615716, PS239300	169291					Unknown			28794914	10.1055/s-0037-1599148
2331	1774	Frontal face	2331.jpg	PIGV	55650	HYPERPHOSPHATASIA WITH MENTAL RETARDATION SYNDROME 1; HPMRS1, Hyperphosphatasia with mental retardation syndrome	239300, PS239300	182510	false				Unknown			28817240
2332	1775	Frontal face	2332.jpg	COL11A1	1301	MARSHALL SYNDROME; MRSHS	154780	222194	false				Unknown			9529347	10.1086/301789
2337	1776	Frontal face	2337.png	TWIST1	7291	SAETHRE-CHOTZEN SYNDROME; SCS	101400	252081	false				Unknown			10094188
2338	1777	Frontal face	2338.PNG	FLNA	2316	OTOPALATODIGITAL SYNDROME, TYPE II; OPD2, OTOPALATODIGITAL SYNDROME, TYPE I; OPD1	304120, 311300	245426	false				Unknown			16538226
2339	1778	Frontal face	2339.jpg	JAG1	182	ALAGILLE SYNDROME 1; ALGS1, Alagille syndrome	118450, PS118450	224396	false				Unknown			16869209
2340	1779	Frontal face	2340.jpg	CHD7	55636	CHARGE SYNDROME	214800	113010					Unknown			17661815
2341	1780	Frontal face	2341.png	TFAP2A	7020	BRANCHIOOCULOFACIAL SYNDROME; BOFS	113620	240777	false				Unknown			18423521	10.1016/j.ajhg.2008.03.005
2343	1782	Frontal face	2343.jpg	DHCR7	1717	SMITH-LEMLI-OPITZ SYNDROME; SLOS	270400	146436					Unknown			21696385
2345	1783	Frontal face	2345.jpg	ARID1B	57492	COFFIN-SIRIS SYNDROME 1; CSS1, Coffin-Siris syndrome	135900, PS135900	121659					Unknown			22405089	10.1016/j.ajhg.2012.02.007
2346	1784	Frontal face	2346.jpg	DHCR7	1717	SMITH-LEMLI-OPITZ SYNDROME; SLOS	270400	146351	false				Unknown			24954735
2347	1785	Frontal face	2347.jpg	RUNX2	860	CLEIDOCRANIAL DYSPLASIA; CCD	119600	212560					Unknown			24966961
2350	1786	Frontal face	2350.jpg	IDUA	3425	HURLER SYNDROME	607014	245705					Unknown			25256405
2368	1789	Frontal face	2368.png	TBL1XR1	79718	PIERPONT SYNDROME; PRPTS	602342	244232					Unknown			26769062	10.1136/jmedgenet-2015-103233
2378	1791	Frontal face	2378.jpg	KMT2D	8085	KABUKI SYNDROME 1; KABUK1, Kabuki syndrome	147920, PS147920	204233					Unknown			27991736
2379	1792	Frontal face	2379.jpg	SMARCA2	6595	NICOLAIDES-BARAITSER SYNDROME; NCBRS	601358	205117	false				Unknown			28948053	10.1155/2017/8639617
2381	1793	Frontal face	2381.png	NBN	4683	NIJMEGEN BREAKAGE SYNDROME; NBS	251260	247656	false				Unknown			10852373
2386	1795	Frontal face	2386.PNG	CREBBP	1387	RUBINSTEIN-TAYBI SYNDROME 1; RSTS1, Rubinstein-Taybi syndrome	180849, PS180849	249555	false				Unknown			12114483	10.1136/jmg.39.7.496
2389	1796	Frontal face	2389.gif	NBN	4683	NIJMEGEN BREAKAGE SYNDROME; NBS	251260	247652	false				Unknown			12123493
2390	1797	Frontal face	2390.jpg	JAG1	182	ALAGILLE SYNDROME 1; ALGS1, Alagille syndrome	118450, PS118450	224400					Unknown			12244552
2394	1799	Frontal face	2394.jpg	LMNA	4000	HUTCHINSON-GILFORD PROGERIA SYNDROME; HGPS	176670	226347	false				Unknown			12702809
2395	1800	Frontal face	2395.jpg	PAX3	5077	WAARDENBURG SYNDROME, TYPE 3; WS3, WAARDENBURG SYNDROME, TYPE 1; WS1, Waardenburg syndrome	148820, 193500, PS193500	200690	false	0	0		Unknown			12949970
2399	1801	Frontal face	2399.PNG	TXNL4A	10907	BURN-MCKEOWN SYNDROME; BMKS	608572	251323	false				Unknown			14564154
2400	1802	Frontal face	2400.jpg	NSD1	64324	SOTOS SYNDROME 1; SOTOS1, Sotos syndrome	117550, PS117550	249845					Unknown			14571271
2402	1803	Frontal face	2402.jpg	ZEB2	9839	MOWAT-WILSON SYNDROME; MOWS	235730	247339	false				Unknown			14679597
2403	1804	Frontal face	2403.PNG	TCOF1	6949	TREACHER COLLINS SYNDROME 1; TCS1, Treacher Collins syndrome	154500, PS154500	246184	false				Unknown			15039977
2404	1805	Frontal face	2404.PNG	TCOF1	6949	TREACHER COLLINS SYNDROME 1; TCS1, Treacher Collins syndrome	154500, PS154500	246148					Unknown			15214011
2409	1807	Frontal face	2409.jpg	NBN	4683	NIJMEGEN BREAKAGE SYNDROME; NBS	251260	247650	false				Unknown			15451479
2410	1808	Frontal face	2410.jpg	NBN	4683	NIJMEGEN BREAKAGE SYNDROME; NBS	251260	247644	false				Unknown			15474156
2412	1809	Frontal face	2412.PNG	RAI1	10743	SMITH-MAGENIS SYNDROME; SMS	182290	246208					Unknown			15788730	10.1136/jmg.2005.031211
2413	1810	Frontal face	2413.jpg	LMNA	4000	HUTCHINSON-GILFORD PROGERIA SYNDROME; HGPS	176670	226401	false				Unknown			15793835
2416	1811	Frontal face	2416.PNG	FLNA	2316	OTOPALATODIGITAL SYNDROME, TYPE II; OPD2, OTOPALATODIGITAL SYNDROME, TYPE I; OPD1	304120, 311300	245443	false				Unknown			15940695
2417	1812	Frontal face	2417.jpg	NSD1	64324	SOTOS SYNDROME 1; SOTOS1, Sotos syndrome	117550, PS117550	249803	false				Unknown			15942875	10.1086/432082
2418	1813	Frontal face	2418.png	PHF6	84295	BORJESON-FORSSMAN-LEHMANN SYNDROME; BFLS	301900	239518	false				Unknown			15994862	10.1136/jmg.2005.033084
2420	1814	Frontal face	2420.png	JAG1	182	ALAGILLE SYNDROME 1; ALGS1, Alagille syndrome	118450, PS118450	224397	false				Unknown			16013021
2421	1815	Frontal face	2421.PNG	CREBBP	1387	RUBINSTEIN-TAYBI SYNDROME 1; RSTS1, Rubinstein-Taybi syndrome	180849, PS180849	249591					Unknown			16021471
2422	1816	Frontal face	2422.jpg	LIG4	3981	LIG4 SYNDROME	606593	247307	false				Unknown			16088910
2423	1817	Frontal face	2423.jpg	ZEB2	9839	MOWAT-WILSON SYNDROME; MOWS	235730	247595					Unknown			16088920
2424	1818	Frontal face	2424.jpg	PAX3	5077	WAARDENBURG SYNDROME, TYPE 3; WS3, WAARDENBURG SYNDROME, TYPE 1; WS1, Waardenburg syndrome	148820, 193500, PS193500	200400	false				Unknown			16160809
2425	1819	Frontal face	2425.jpg	CHD7	55636	CHARGE SYNDROME	214800	105140					Unknown			16400610	10.1086/500273
2428	1821	Frontal face	2428.jpg	ZEB2	9839	MOWAT-WILSON SYNDROME; MOWS	235730	247606	false				Unknown			16532472
2430	1822	Frontal face	2430.jpg	EFNB1	1947	CRANIOFRONTONASAL SYNDROME; CFNS	304110	222696					Unknown			16685650	10.1086/504440
2436	1824	Frontal face	2436.png	LMNA	4000	HUTCHINSON-GILFORD PROGERIA SYNDROME; HGPS	176670	226398	false				Unknown			16825282
2439	1825	Frontal face	2439.PNG	RAI1	10743	SMITH-MAGENIS SYNDROME; SMS	182290	247655					Unknown			17041942
2440	1826	Frontal face	2440.png	HRAS	3265	COSTELLO SYNDROME; CSTLO	218040	249097					Unknown			17054105
2441	1827	Frontal face	2441.jpg	EFNB1	1947	CRANIOFRONTONASAL SYNDROME; CFNS	304110	224218	false				Unknown			17300690
2443	1828	Frontal face	2443.gif	LMNA	4000	HUTCHINSON-GILFORD PROGERIA SYNDROME; HGPS	176670	226397					Unknown			17459035
2451	1831	Frontal face	2451.jpg	IDS	3423	MUCOPOLYSACCHARIDOSIS, TYPE II; MPS2, Mucopolysaccharidoses	309900, PS607014	161703					Unknown			17616540
2453	1832	Frontal face	2453.png	LRP2	4036	DONNAI-BARROW SYNDROME	222448	239504	false				Unknown			17632512	10.1038/ng2063
2454	1833	Frontal face	2454.JPG	FGD1	2245	AARSKOG-SCOTT SYNDROME; AAS	305400	240006	false				Unknown			17847065
2455	1834	Frontal face	2455.jpg	CHD7	55636	CHARGE SYNDROME	214800	107839					Unknown			18074359
2457	1836	Frontal face	2457.jpg	LRP2	4036	DONNAI-BARROW SYNDROME	222448	249118					Unknown			18553518	10.1002/ajmg.a.32381
2458	1837	Frontal face	2458.png	TCOF1	6949	TREACHER COLLINS SYNDROME 1; TCS1, Treacher Collins syndrome	154500, PS154500	244216	false				Unknown			19050407
2462	1839	Frontal face	2462.jpg	LIG4	3981	LIG4 SYNDROME	606593	247317	false				Unknown			19418549
2463	1840	Frontal face	2463.gif	LMNA	4000	HUTCHINSON-GILFORD PROGERIA SYNDROME; HGPS	176670	226389	false				Unknown			19432833
2466	1841	Frontal face	2466.jpg	NSD1	64324	SOTOS SYNDROME 1; SOTOS1, Sotos syndrome	117550, PS117550	208693					Unknown			19545651
2467	1842	Frontal face	2467.PNG	GJA1	2697	OCULODENTODIGITAL DYSPLASIA; ODDD, OCULODENTODIGITAL DYSPLASIA, AUTOSOMAL RECESSIVE	164200, 257850	245390	false				Unknown			19638688
2469	1843	Frontal face	2469.PNG	HPSE2	60495	UROFACIAL SYNDROME 1; UFS1, Urofacial syndrome	236730, PS236730	251118					Unknown			19669792
2470	1844	Frontal face	2470.PNG	PORCN	64840	FOCAL DERMAL HYPOPLASIA; FDH	305600	251153	false				Unknown			19863546
2471	1845	Frontal face	2471.gif	IDUA	3425	HURLER SYNDROME	607014	245797					Unknown			20026495
2474	1846	Frontal face	2474.JPG	ANKH	56172	CRANIOMETAPHYSEAL DYSPLASIA, AUTOSOMAL RECESSIVE; CMDR	218400	243761	false				Unknown			20186813	10.1002/ajmg.a.33317
2475	1847	Frontal face	2475.jpg	CENPJ	55835	SECKEL SYNDROME 4; SCKL4, Seckel syndrome	613676, PS210600	222183					Unknown			20522431
2478	1849	Frontal face	2478.PNG	RAI1	10743	SMITH-MAGENIS SYNDROME; SMS	182290	247645	false				Unknown			20932317	10.1186/1471-2350-11-142
2480	1851	Frontal face	2480.JPG	SOST	50964	CRANIODIAPHYSEAL DYSPLASIA, AUTOSOMAL DOMINANT; CDD	122860	243746	false				Unknown			21221996
2482	1852	Frontal face	2482.jpg	FMR1	2332	FRAGILE X SYNDROME; FXS	300624	249852	false				Unknown			21267007	10.1038/ejhg.2010.223
2485	1853	Frontal face	2485.png	ORC1	4998	MEIER-GORLIN SYNDROME 1; MGORS1, Meier-Gorlin syndrome	224690, PS224690	249181					Unknown			21358633
2490	1855	Frontal face	2490.jpg	NOTCH2	4853	HAJDU-CHENEY SYNDROME; HJCYS	102500	247946	false				Unknown			21378989
2494	1857	Frontal face	2494.jpg	RECQL4	9401	ROTHMUND-THOMSON SYNDROME, TYPE 2; RTS2	268400	201868	false				Unknown			21418107
2496	1858	Frontal face	2496.jpg	HPSE2	60495	UROFACIAL SYNDROME 1; UFS1, Urofacial syndrome	236730, PS236730	249851	false				Unknown			21450525	10.1016/j.jpurol.2011.02.034
2498	1859	Frontal face	2498.jpg	IDS	3423	MUCOPOLYSACCHARIDOSIS, TYPE II; MPS2, Mucopolysaccharidoses	309900, PS607014	153471					Unknown			21672014
2509	1863	Frontal face	2509.PNG	RAI1	10743	SMITH-MAGENIS SYNDROME; SMS	182290	249110					Unknown			21857958	10.1371/journal.pone.0022861
2517	1866	Frontal face	2517.jpg	SMARCA2	6595	NICOLAIDES-BARAITSER SYNDROME; NCBRS	601358	213194					Unknown			22366787
2520	1867	Frontal face	2520.PNG	TCOF1	6949	TREACHER COLLINS SYNDROME 1; TCS1, Treacher Collins syndrome	154500, PS154500	246247					Unknown			22729243
2528	1869	Frontal face	2528.JPG	EDA	1896	ECTODERMAL DYSPLASIA 1, HYPOHIDROTIC, X-LINKED; XHED	305100	243818	false				Unknown			22835214
2533	1871	Frontal face	2533.JPG	CDKN1C	1028	BECKWITH-WIEDEMANN SYNDROME; BWS	130650	240580	false				Unknown			23197429
2535	1872	Frontal face	2535.JPG	FGD1	2245	AARSKOG-SCOTT SYNDROME; AAS	305400	239823	false				Unknown			23211637
2537	1873	Frontal face	2537.jpg	IDS	3423	MUCOPOLYSACCHARIDOSIS, TYPE II; MPS2, Mucopolysaccharidoses	309900, PS607014	153462	false				Unknown			23232253
2538	1874	Frontal face	2538.jpg	EFNB1	1947	CRANIOFRONTONASAL SYNDROME; CFNS	304110	222707					Unknown			23335590	10.1093/hmg/ddt015
2541	1875	Frontal face	2541.JPG	FGD1	2245	AARSKOG-SCOTT SYNDROME; AAS	305400	239826	false				Unknown			23443263
2542	1876	Frontal face	2542.JPG	FGFR2	2263	APERT SYNDROME	101200	240061	false				Unknown			23546041
2544	1878	Frontal face	2544.jpg	GNPTAB	79158	MUCOLIPIDOSIS II ALPHA/BETA	252500	156396					Unknown			23773965
2545	1879	Frontal face	2545.jpg	PIK3R1	5295	SHORT SYNDROME	269880	247976					Unknown			23810378	10.1016/j.ajhg.2013.05.019
2546	1880	Frontal face	2546.jpg	EFNB1	1947	CRANIOFRONTONASAL SYNDROME; CFNS	304110	224213	false				Unknown			23845783
2558	1883	Frontal face	2558.jpg	ARID1A	8289	COFFIN-SIRIS SYNDROME 2; CSS2, Coffin-Siris syndrome	614607, PS135900	213333					Unknown			23929686
2560	1884	Frontal face	2560.jpg	LRP2	4036	DONNAI-BARROW SYNDROME	222448	249111					Unknown			23992033
2565	1887	Frontal face	2565.JPG	EDN1	1906	AURICULOCONDYLAR SYNDROME 3; ARCND3, Auriculocondylar syndrome	615706, PS602483	240074	false				Unknown			24268655	10.1016/j.ajhg.2013.10.023
2566	1888	Frontal face	2566.jpeg	RPS6KA3	6197	COFFIN-LOWRY SYNDROME; CLS	303600	227481	false				Unknown			24311527
2567	1889	Frontal face	2567.png	TBX1	6899	VELOCARDIOFACIAL SYNDROME; VCFS	192430	251549					Unknown			24637876	10.1371/journal.pone.0091598
2568	1890	Frontal face	2568.PNG	RAI1	10743	SMITH-MAGENIS SYNDROME; SMS	182290	248304					Unknown			24715852	10.1159/000357359
2573	1892	Frontal face	2573.jpg	RPS6KA3	6197	COFFIN-LOWRY SYNDROME; CLS	303600	249886					Unknown			25044551
2575	1893	Frontal face	2575.jpeg	RPS6KA3	6197	COFFIN-LOWRY SYNDROME; CLS	303600	227435					Unknown			25118007
2576	1894	Frontal face	2576.jpg	TRPS1	7227	TRICHORHINOPHALANGEAL SYNDROME, TYPE I; TRPS1, TRICHORHINOPHALANGEAL SYNDROME, TYPE III; TRPS3, Trichorhinophalangeal syndrome	190350, 190351, PS190350	205216	false				Unknown			25333908
2582	1895	Frontal face	2582.PNG	TCOF1	6949	TREACHER COLLINS SYNDROME 1; TCS1, Treacher Collins syndrome	154500, PS154500	246191	false				Unknown			25379503	10.5535/arm.2014.38.5.707
2586	1897	Frontal face	2586.jpg	SPECC1L	23384	OPITZ GBBB SYNDROME, TYPE II; GBBB2	145410	247901					Unknown			25412741	10.1136/jmedgenet-2014-102677
2587	1898	Frontal face	2587.jpg	ERCC6	2074	COCKAYNE SYNDROME B; CSB	133540	224287	false				Unknown			25463447	10.1371/journal.pone.0113914
2589	1899	Frontal face	2589.jpg	JAG1	182	ALAGILLE SYNDROME 1; ALGS1, Alagille syndrome	118450, PS118450	224391	false				Unknown			25596152
2590	1900	Frontal face	2590.JPG	FGFR3	2261	ACHONDROPLASIA; ACH	100800	240019	false				Unknown			25691418
2591	1901	Frontal face	2591.PNG	POLR1D	51082	TREACHER COLLINS SYNDROME 2; TCS2, Treacher Collins syndrome	613717, PS154500	246163					Unknown			25790162
2593	1902	Frontal face	2593.png	LMNA	4000	HUTCHINSON-GILFORD PROGERIA SYNDROME; HGPS	176670	226363	false				Unknown			25820511
2595	1903	Frontal face	2595.JPG	FLNA	2316	FRONTOMETAPHYSEAL DYSPLASIA 1; FMD1	305620	244742					Unknown			25873011	10.1038/ejhg.2015.31
2596	1904	Frontal face	2596.jpg	ZEB2	9839	MOWAT-WILSON SYNDROME; MOWS	235730	247635	false				Unknown			25899569
2599	1905	Frontal face	2599.jpg	IDS	3423	MUCOPOLYSACCHARIDOSIS, TYPE II; MPS2, Mucopolysaccharidoses	309900, PS607014	153453	false				Unknown			25976201	10.1136/bcr-2015-209305
2603	1907	Frontal face	2603.jpg	FGD1	2245	AARSKOG-SCOTT SYNDROME; AAS	305400	206637	false				Unknown			26029706	10.1002/mgg3.132
2604	1908	Frontal face	2604.png	RPS6KA3	6197	COFFIN-LOWRY SYNDROME; CLS	303600	249881					Unknown			26043507
2605	1909	Frontal face	2605.png	EDA	1896	ECTODERMAL DYSPLASIA 1, HYPOHIDROTIC, X-LINKED; XHED	305100	239517	false				Unknown			26046476
2608	1911	Frontal face	2608.jpeg	NFIX	4784	MARSHALL-SMITH SYNDROME; MRSHSS	602535	249173	false				Unknown			26200704
2618	1914	Frontal face	2618.JPG	MASP1	5648	3MC SYNDROME 1; 3MC1, 3MC syndrome	257920, PS257920	239793					Unknown			26419238	10.1186/s13023-015-0345-3
2619	1915	Frontal face	2619.jpg	JAG1	182	ALAGILLE SYNDROME 1; ALGS1, Alagille syndrome	118450, PS118450	224389					Unknown			26463753
2620	1916	Frontal face	2620.jpg	RECQL4	9401	ROTHMUND-THOMSON SYNDROME, TYPE 2; RTS2	268400	201846	false				Unknown			26515231
2623	1918	Frontal face	2623.jpg	CREBBP	1387	RUBINSTEIN-TAYBI SYNDROME 1; RSTS1, Rubinstein-Taybi syndrome	180849, PS180849	204499	false				Unknown			26603346
2629	1920	Frontal face	2629.jpg	NSD1	64324	SOTOS SYNDROME 1; SOTOS1, Sotos syndrome	117550, PS117550	208670	false				Unknown			26738611
2634	1921	Frontal face	2634.jpg	ERCC6	2074	COCKAYNE SYNDROME B; CSB	133540	224285					Unknown			26749132
2635	1922	Frontal face	2635.jpg	ZEB2	9839	MOWAT-WILSON SYNDROME; MOWS	235730	247621	false				Unknown			26852091
2642	1924	Frontal face	2642.JPG	KCNK9	51305	BIRK-BAREL SYNDROME; BIBARS	612292	240593					Unknown			27151206
2648	1926	Frontal face	2648.JPG	ACTG1	71	BARAITSER-WINTER SYNDROME 2; BRWS2, Baraitser-Winter syndrome	614583, PS243310	240522					Unknown			27240540
2649	1927	Frontal face	2649.png	LMNA	4000	HUTCHINSON-GILFORD PROGERIA SYNDROME; HGPS	176670	226356	false				Unknown			27267192
2651	1928	Frontal face	2651.jpg	FGFR2	2263	CROUZON SYNDROME	123500	202062	false				Unknown			27430617	10.3892/mmr.2016.5497
2652	1929	Frontal face	2652.PNG	HSPG2	3339	SCHWARTZ-JAMPEL SYNDROME, TYPE 1; SJS1	255800	246144	false				Unknown			27521129
2663	1933	Frontal face	2663.jpg	FMR1	2332	FRAGILE X SYNDROME; FXS	300624	249867	false				Unknown			28176767	10.1038/ejhg.2016.204
2668	1935	Frontal face	2668.jpg	TCF4	6925	PITT-HOPKINS SYNDROME; PTHS	610954	213752	false				Unknown			28807867
2670	1936	Frontal face	2670.JPG	ACTB	60	BARAITSER-WINTER SYNDROME 1; BRWS1, Baraitser-Winter syndrome	243310, PS243310	240466	false				Unknown			29024830
2671	1937	Frontal face	2671.jpg	ZEB2	9839	MOWAT-WILSON SYNDROME; MOWS	235730	212788					Unknown			29300384
2674	1938	Frontal face	2674.PNG	TWIST1	7291	SAETHRE-CHOTZEN SYNDROME; SCS	101400	249706	false				Unknown			8988166
2676	1939	Frontal face	2676.png	TWIST2	117581	FOCAL FACIAL DERMAL DYSPLASIA 3, SETLEIS TYPE; FFDD3, Focal facial dermal dysplasia	227260, PS136500	239928	false				Unknown			20691403	10.1016/j.ajhg.2010.07.009
2677	1758	Frontal face	2677.jpg	PGAP3	93210	HYPERPHOSPHATASIA WITH MENTAL RETARDATION SYNDROME 4; HPMRS4, Hyperphosphatasia with mental retardation syndrome	615716, PS239300	29999	false				Unknown			10597794
2678	1940	Frontal face	2678.jpg	DOCK3	1795	NEURODEVELOPMENTAL DISORDER WITH IMPAIRED INTELLECTUAL DEVELOPMENT, HYPOTONIA, AND ATAXIA; NEDIDHA	618292	DOCK3 29130632	false	0	0		Male			29130632	10.1002/ajmg.a.38517
2679	1941	Frontal face	2679.jpg	DOCK3	1795	NEURODEVELOPMENTAL DISORDER WITH IMPAIRED INTELLECTUAL DEVELOPMENT, HYPOTONIA, AND ATAXIA; NEDIDHA	618292	DOCK3 30976111-1		0	0		Male			30976111	10.1038/s41431-019-0397-2
2680	1942	Frontal face	2680.jpg	DOCK3	1795	NEURODEVELOPMENTAL DISORDER WITH IMPAIRED INTELLECTUAL DEVELOPMENT, HYPOTONIA, AND ATAXIA; NEDIDHA	618292	DOCK3 30976111_2		0	0		Male			30976111	10.1038/s41431-019-0397-2
2681	1943	Frontal face	2681.jpg	DOCK3	1795	NEURODEVELOPMENTAL DISORDER WITH IMPAIRED INTELLECTUAL DEVELOPMENT, HYPOTONIA, AND ATAXIA; NEDIDHA	618292	DOCK3 30976111_3	false	0	0		Female			30976111	10.1038/s41431-019-0397-2
2682	1944	Frontal face	2682.jpg	DPH1	1801	DEVELOPMENTAL DELAY WITH SHORT STATURE, DYSMORPHIC FACIAL FEATURES, AND SPARSE HAIR; DEDSSH	616901	DPH1 26220823_1		0	0		Female			26220823	10.1002/humu.22843
2683	1945	Frontal face	2683.jpg	DPH1	1801	DEVELOPMENTAL DELAY WITH SHORT STATURE, DYSMORPHIC FACIAL FEATURES, AND SPARSE HAIR; DEDSSH	616901	DPH1 26220823_2		0	0		Male			26220823	10.1002/humu.22843
2684	1946	Frontal face	2684.jpg	DPH1	1801	DEVELOPMENTAL DELAY WITH SHORT STATURE, DYSMORPHIC FACIAL FEATURES, AND SPARSE HAIR; DEDSSH	616901	DPH1 26220823_3	false	0	0		Female			26220823	10.1002/humu.22843
2688	1950	Frontal face	2688.jpg	KIDINS220	57498	SPASTIC PARAPLEGIA, INTELLECTUAL DISABILITY, NYSTAGMUS, AND OBESITY; SINO	617296	KIDINS220_27005418_3	false	0	0		Male			27005418
2689	1951	Frontal face	2689.png	MSL3	10943	BASILICATA-AKHTAR SYNDROME; MRXSBA	301032	30224647_P1_301032		0	0		Unknown	Caucasian		30224647	10.1038/s41588-018-0220-y
2690	1952	Frontal face	2690.png	MSL3	10943	BASILICATA-AKHTAR SYNDROME; MRXSBA	301032	30224647_P2_301032		0	0		Unknown	Caucasian		30224647	10.1038/s41588-018-0220-y
2691	1953	Frontal face	2691.png	MSL3	10943	BASILICATA-AKHTAR SYNDROME; MRXSBA	301032	30224647_P3_301032		0	0		Male	Caucasian		30224647	10.1038/s41588-018-0220-y
2692	1954	Frontal face	2692.png	MSL3	10943	BASILICATA-AKHTAR SYNDROME; MRXSBA	301032	30224647_P4_301032		0	0		Unknown	Caucasian		30224647	10.1038/s41588-018-0220-y
2693	1955	Frontal face	2693.png	MSL3	10943	BASILICATA-AKHTAR SYNDROME; MRXSBA	301032	30224647_P5_301032		0	0		Male	Caucasian		30224647	10.1038/s41588-018-0220-y
2694	1956	Frontal face	2694.png	MSL3	10943	BASILICATA-AKHTAR SYNDROME; MRXSBA	301032	30224647_P6_301032		0	0		Male	Caucasian		30224647	10.1038/s41588-018-0220-y
2695	1957	Frontal face	2695.png	MSL3	10943	BASILICATA-AKHTAR SYNDROME; MRXSBA	301032	30224647_P7_301032		0	0		Male	Caucasian		30224647	10.1038/s41588-018-0220-y
2696	1958	Frontal face	2696.png	MSL3	10943	BASILICATA-AKHTAR SYNDROME; MRXSBA	301032	30224647_P8_301032		0	0		Female	Caucasian		30224647	2021-04-05 17:12:34 UTC
2697	1959	Frontal face	2697.png	MSL3	10943	BASILICATA-AKHTAR SYNDROME; MRXSBA	301032	30224647_P9_301032		0	0		Unknown	Caucasian		30224647	2021-04-05 17:13:31 UTC
2698	1960	Frontal face	2698.png	MSL3	10943	BASILICATA-AKHTAR SYNDROME; MRXSBA	301032	30224647_P10_301032		0	0		Male	Caucasian		30224647	10.1038/s41588-018-0220-y
2699	1961	Frontal face	2699.png	MSL3	10943	BASILICATA-AKHTAR SYNDROME; MRXSBA	301032	30224647_P11_301032		0	0		Male	Caucasian		30224647	2021-04-05 17:18:07 UTC
2700	1962	Frontal face	2700.png	MSL3	10943	BASILICATA-AKHTAR SYNDROME; MRXSBA	301032	30224647_P12_301032		0	0		Unknown	Caucasian		30224647	10.1038/s41588-018-0220-y
2701	1963	Frontal face	2701.png	MSL3	10943	BASILICATA-AKHTAR SYNDROME; MRXSBA	301032	30224647_P13_301032		0	0		Male	Caucasian		30224647	10.1038/s41588-018-0220-y
2702	1964	Frontal face	2702.png	MSL3	10943	BASILICATA-AKHTAR SYNDROME; MRXSBA	301032	30224647_P14_301032		0	0		Male	Caucasian		30224647	10.1038/s41588-018-0220-y
2703	1965	Frontal face	2703.png	MSL3	10943	BASILICATA-AKHTAR SYNDROME; MRXSBA	301032	30224647_P16_301032	false	0	0		Male			30224647	10.1038/s41588-018-0220-y
2704	1977	Frontal face	2704.JPG	PHIP	55023	CHUNG-JANSEN SYNDROME; CHUJANS	617991			0	0		Male	European		29209020	10.1038/s41431-017-0039-5
2705	1978	Frontal face	2705.JPG	PHIP	55023	CHUNG-JANSEN SYNDROME; CHUJANS	617991			0	0		Male	European		29209020	10.1038/s41431-017-0039-5
2706	1979	Frontal face	2706.JPG	PHIP	55023	CHUNG-JANSEN SYNDROME; CHUJANS	617991			0	0		Female	European		29209020	10.1038/s41431-017-0039-5
2707	1974	Frontal face	2707.JPG	PHIP	55023	CHUNG-JANSEN SYNDROME; CHUJANS	617991			0	0		Male	European		29209020	10.1038/s41431-017-0039-5
2708	1975	Frontal face	2708.JPG	PHIP	55023	CHUNG-JANSEN SYNDROME; CHUJANS	617991			0	0		Female			29209020	10.1038/s41431-017-0039-5
2709	1976	Frontal face	2709.JPG	PHIP	55023	CHUNG-JANSEN SYNDROME; CHUJANS	617991			0	0		Female	European		29209020	10.1038/s41431-017-0039-5
2710	1970	Frontal face	2710.JPG	PHIP	55023	CHUNG-JANSEN SYNDROME; CHUJANS	617991			0	0		Male	European		29209020	10.1038/s41431-017-0039-5
2711	1971	Frontal face	2711.JPG	PHIP	55023	CHUNG-JANSEN SYNDROME; CHUJANS	617991			0	0		Male			29209020	10.1038/s41431-017-0039-5
2712	1972	Frontal face	2712.JPG	PHIP	55023	CHUNG-JANSEN SYNDROME; CHUJANS	617991			0	0		Female			29209020	10.1038/s41431-017-0039-5
2713	1973	Frontal face	2713.JPG	PHIP	55023	CHUNG-JANSEN SYNDROME; CHUJANS	617991			0	0		Male			29209020	10.1038/s41431-017-0039-5
2714	1966	Frontal face	2714.JPG	PHIP	55023	CHUNG-JANSEN SYNDROME; CHUJANS	617991			0	0		Female			29209020	10.1038/s41431-017-0039-5
2715	1967	Frontal face	2715.JPG	PHIP	55023	CHUNG-JANSEN SYNDROME; CHUJANS	617991			0	0		Female			29209020	10.1038/s41431-017-0039-5
2716	1968	Frontal face	2716.JPG	PHIP	55023	CHUNG-JANSEN SYNDROME; CHUJANS	617991			0	0		Male			29209020	10.1038/s41431-017-0039-5
2717	1969	Frontal face	2717.JPG	PHIP	55023	CHUNG-JANSEN SYNDROME; CHUJANS	617991		false	0	0		Female			29209020	10.1038/s41431-017-0039-5
2718	1980	Frontal face	2718.png	ARID1B	57492	COFFIN-SIRIS SYNDROME 1; CSS1	135900	30276971_Fig1a_135900		0	0		Male	Caucasian		30276971
2719	1981	Frontal face	2719.png	ARID1B	57492	COFFIN-SIRIS SYNDROME 1; CSS1	135900	30276971_Fig1b_135900		0	0		Male	Caucasian		30276971
2721	1982	Frontal face	2721.png	ARID1B	57492	COFFIN-SIRIS SYNDROME 1; CSS1	135900	30276971_Fig1c_135900		0	0		Male	Caucasian		30276971	2021-04-05 17:44:53 UTC
2722	1983	Frontal face	2722.png	ARID1B	57492	COFFIN-SIRIS SYNDROME 1; CSS1	135900	30276971_Fig1d_135900		0	0		Male	Caucasian		30276971
2723	1984	Frontal face	2723.png	ARID1B	57492	COFFIN-SIRIS SYNDROME 1; CSS1	135900	30276971_Fig1e_135900		0	0		Male	Caucasian		30276971
2724	1985	Frontal face	2724.png	ARID1A	8289	COFFIN-SIRIS SYNDROME 2; CSS2	614607	30276971_Fig1g_614607		0	0		Male			30276971
2725	1986	Frontal face	2725.png	ARID1A	8289	COFFIN-SIRIS SYNDROME 2; CSS2	614607	30276971_Fig1h_614607		0	0		Male			30276971
2726	1987	Frontal face	2726.png	SMARCA4	6597	COFFIN-SIRIS SYNDROME 4; CSS4	614609	30276971_Fig1i_614609		0	0		Unknown	Caucasian		30276971	2021-04-05 17:51:03 UTC
2727	1988	Frontal face	2727.png	SMARCA4	6597	COFFIN-SIRIS SYNDROME 4; CSS4	614609	30276971_Fig1j_614609		0	0		Unknown	Caucasian		30276971
2728	1989	Frontal face	2728.png	SMARCA4	6597	COFFIN-SIRIS SYNDROME 4; CSS4	614609	30276971_Fig1k_614609		0	0		Unknown			30276971
2729	1990	Frontal face	2729.png	SMARCE1	6605	COFFIN-SIRIS SYNDROME 5; CSS5	616938	30276971_Fig1k_616938	false	0	0		Male	Caucasian		30276971	2021-04-05 17:53:21 UTC
2730	1993	Frontal face	2730.JPG	ASXL3	80816	BAINBRIDGE-ROPERS SYNDROME; BRPS	615485			0	0		Male			27901041	10.1038/ejhg.2016.165
2732	1995	Frontal face	2732.JPG	ASXL3	80816	BAINBRIDGE-ROPERS SYNDROME; BRPS	615485			0	0		Female			27901041	10.1038/ejhg.2016.165
2734	1992	Frontal face	2734.JPG	ASXL3	80816	BAINBRIDGE-ROPERS SYNDROME; BRPS	615485		false	0	0		Male			27901041	10.1038/ejhg.2016.165
2735	1996	Frontal face	2735.JPG	NIPBL	25836	CORNELIA DE LANGE SYNDROME 1; CDLS1	122470			0	0		Unknown			20358602	10.1002/ajmg.a.33348
2736	2005	Frontal face	2736.JPG	NIPBL	25836	CORNELIA DE LANGE SYNDROME 1; CDLS1	122470			0	0		Male			20358602	10.1002/ajmg.a.33348
2737	2007	Frontal face	2737.JPG	NIPBL	25836	CORNELIA DE LANGE SYNDROME 1; CDLS1	122470			0	0		Male			20358602	10.1002/ajmg.a.33348
2739	2002	Frontal face	2739.JPG	NIPBL	25836	CORNELIA DE LANGE SYNDROME 1; CDLS1	122470			0	0		Unknown			20358602	10.1002/ajmg.a.33348
2742	2004	Frontal face	2742.JPG	NIPBL	25836	CORNELIA DE LANGE SYNDROME 1; CDLS1	122470			0	0		Male			20358602	10.1002/ajmg.a.33348
2743	1998	Frontal face	2743.JPG	NIPBL	25836	CORNELIA DE LANGE SYNDROME 1; CDLS1	122470			0	0		Female			20358602	10.1002/ajmg.a.33348
2744	1999	Frontal face	2744.JPG	NIPBL	25836	CORNELIA DE LANGE SYNDROME 1; CDLS1	122470			0	0		Unknown			20358602	10.1002/ajmg.a.33348
2745	2000	Frontal face	2745.JPG	NIPBL	25836	CORNELIA DE LANGE SYNDROME 1; CDLS1	122470			0	0		Unknown			20358602	10.1002/ajmg.a.33348
2746	2001	Frontal face	2746.JPG	NIPBL	25836	CORNELIA DE LANGE SYNDROME 1; CDLS1	122470			0	0		Female			20358602	10.1002/ajmg.a.33348
2747	1997	Frontal face	2747.JPG	SMC1A	8243	CORNELIA DE LANGE SYNDROME 2; CDLS2	300590			0	0		Female			20358602	10.1002/ajmg.a.33348
2748	2008	Frontal face	2748.JPG	SMC1A	8243	CORNELIA DE LANGE SYNDROME 2; CDLS2	300590		false	0	0		Male			20358602	10.1002/ajmg.a.33348
2749	2020	Frontal face	2749.JPG	SMC1A	8243	CORNELIA DE LANGE SYNDROME 2; CDLS2	300590	SMC1ANL001		0	0		Female	European	Dutch	28548707
2750	2016	Frontal face	2750.JPG	SMC1A	8243	CORNELIA DE LANGE SYNDROME 2; CDLS2	300590	SMC1ANL002		0	0		Female	European	Dutch	28548707
2751	2017	Frontal face	2751.JPG	SMC1A	8243	CORNELIA DE LANGE SYNDROME 2; CDLS2	300590	SMC1ANL003		0	0		Female	European	Dutch	28548707
2752	2018	Frontal face	2752.JPG	SMC1A	8243	CORNELIA DE LANGE SYNDROME 2; CDLS2	300590	SMC1ANL004		0	0		Male	European	Dutch	28548707
2753	2019	Frontal face	2753.JPG	SMC1A	8243	CORNELIA DE LANGE SYNDROME 2; CDLS2	300590	SMC1ANL005		0	0		Male	European	Dutch	28548707
2754	2012	Frontal face	2754.JPG	SMC1A	8243	CORNELIA DE LANGE SYNDROME 2; CDLS2	300590	SMC1ANL006		0	0		Male	European	Dutch	28548707
2755	2013	Frontal face	2755.JPG	SMC1A	8243	CORNELIA DE LANGE SYNDROME 2; CDLS2	300590	SMC1ANL007		0	0		Female	European	Dutch	28548707
2756	2014	Frontal face	2756.JPG	SMC1A	8243	CORNELIA DE LANGE SYNDROME 2; CDLS2	300590	SMC1ANL008		0	0		Female	European	Dutch	28548707
2757	2015	Frontal face	2757.JPG	SMC1A	8243	CORNELIA DE LANGE SYNDROME 2; CDLS2	300590	SMC1ANL011		0	0		Female	European	Dutch	28548707
2758	2009	Frontal face	2758.JPG	SMC1A	8243	CORNELIA DE LANGE SYNDROME 2; CDLS2	300590	SMC1ANL014		0	0		Female	European	Dutch	28548707
2759	2010	Frontal face	2759.JPG	SMC1A	8243	CORNELIA DE LANGE SYNDROME 2; CDLS2	300590	SMC1ANL015		0	0		Unknown		Dutch	28548707
2760	2011	Frontal face	2760.JPG	SMC1A	8243	CORNELIA DE LANGE SYNDROME 2; CDLS2	300590	SMC1ANL009	false	0	0		Female	European	Dutch	28548707
2761	2029	Frontal face	2761.JPG	HDAC8	55869	CORNELIA DE LANGE SYNDROME 5; CDLS5	300882			0	0		Female	European		26671848
2762	2030	Frontal face	2762.JPG	HDAC8	55869	CORNELIA DE LANGE SYNDROME 5; CDLS5	300882			0	0		Female	European		26671848
2763	2026	Frontal face	2763.JPG	HDAC8	55869	CORNELIA DE LANGE SYNDROME 5; CDLS5	300882			0	0		Male	European		26671848
2764	2027	Frontal face	2764.JPG	HDAC8	55869	CORNELIA DE LANGE SYNDROME 5; CDLS5	300882			0	0		Female	European		26671848
2765	2028	Frontal face	2765.JPG	HDAC8	55869	CORNELIA DE LANGE SYNDROME 5; CDLS5	300882			0	0		Female	European		26671848
2766	2023	Frontal face	2766.JPG	HDAC8	55869	CORNELIA DE LANGE SYNDROME 5; CDLS5	300882			0	0		Female	European		26671848
2767	2024	Frontal face	2767.JPG	HDAC8	55869	CORNELIA DE LANGE SYNDROME 5; CDLS5	300882			0	0		Female	European		26671848
2768	2025	Frontal face	2768.JPG	HDAC8	55869	CORNELIA DE LANGE SYNDROME 5; CDLS5	300882			0	0		Male	European		26671848
2771	2043	Frontal face	2771.JPG	SOS1	6654	NOONAN SYNDROME 4; NS4	610733			0	0		Unknown			21387466	10.1002/humu.21492
2772	2041	Frontal face	2772.JPG	SOS1	6654	NOONAN SYNDROME 4; NS4	610733			0	0		Male			21387466	10.1002/humu.21492
2773	2042	Frontal face	2773.JPG	SOS1	6654	NOONAN SYNDROME 4; NS4	610733			0	0		Male			21387466	10.1002/humu.21492
2774	2038	Frontal face	2774.JPG	SOS1	6654	NOONAN SYNDROME 4; NS4	610733			0	0		Female			21387466	10.1002/humu.21492
2776	2039	Frontal face	2776.JPG	SOS1	6654	NOONAN SYNDROME 4; NS4	610733			0	0		Female			21387466	10.1002/humu.21492
2778	2040	Frontal face	2778.JPG	SOS1	6654	NOONAN SYNDROME 4; NS4	610733			0	0		Male			21387466	10.1002/humu.21492
2779	2036	Frontal face	2779.JPG	SOS1	6654	NOONAN SYNDROME 4; NS4	610733			0	0		Male			21387466	10.1002/humu.21492
2780	2037	Frontal face	2780.JPG	SOS1	6654	NOONAN SYNDROME 4; NS4	610733			0	0		Male			21387466	10.1002/humu.21492
2781	2033	Frontal face	2781.JPG	SOS1	6654	NOONAN SYNDROME 4; NS4	610733			0	0		Male			21387466	10.1002/humu.21492
2782	2034	Frontal face	2782.JPG	SOS1	6654	NOONAN SYNDROME 4; NS4	610733			0	0		Male			21387466	10.1002/humu.21492
2783	2035	Frontal face	2783.JPG	SOS1	6654	NOONAN SYNDROME 4; NS4	610733			0	0		Male			21387466	10.1002/humu.21492
2784	2031	Frontal face	2784.JPG	SOS1	6654	NOONAN SYNDROME 4; NS4	610733			0	0		Female			21387466	10.1002/humu.21492
2785	2032	Frontal face	2785.JPG	SOS1	6654	NOONAN SYNDROME 4; NS4	610733		false	0	0		Unknown			21387466	10.1002/humu.21492
2786	2050	Frontal face	2786.JPG	TCF4	6925	PITT-HOPKINS SYNDROME; PTHS	610954			0	0		Female			22045651
2787	2051	Frontal face	2787.JPG	TCF4	6925	PITT-HOPKINS SYNDROME; PTHS	610954			0	0		Female			22045651
2788	2052	Frontal face	2788.JPG	TCF4	6925	PITT-HOPKINS SYNDROME; PTHS	610954			0	0		Male			22045651
2789	2048	Frontal face	2789.JPG	TCF4	6925	PITT-HOPKINS SYNDROME; PTHS	610954			0	0		Male			22045651
2790	2049	Frontal face	2790.JPG	TCF4	6925	PITT-HOPKINS SYNDROME; PTHS	610954			0	0		Male			22045651
2791	2047	Frontal face	2791.JPG	TCF4	6925	PITT-HOPKINS SYNDROME; PTHS	610954			0	0		Female			22045651
2792	2044	Frontal face	2792.JPG	TCF4	6925	PITT-HOPKINS SYNDROME; PTHS	610954			0	0		Female			22045651
2794	2045	Frontal face	2794.JPG	TCF4	6925	PITT-HOPKINS SYNDROME; PTHS	610954			0	0		Male			22045651
2795	2046	Frontal face	2795.JPG	TCF4	6925	PITT-HOPKINS SYNDROME; PTHS	610954		false	0	0		Female			22045651
2796	2053	Frontal face	2796.JPG	KMT2D	8085	KABUKI SYNDROME 1; KABUK1	147920			0	0		Female			23320472
2797	2059	Frontal face	2797.JPG	KMT2D	8085	KABUKI SYNDROME 1; KABUK1	147920			0	0		Male			23320472
2798	2060	Frontal face	2798.JPG	KMT2D	8085	KABUKI SYNDROME 1; KABUK1	147920			0	0		Female			23320472
2799	2056	Frontal face	2799.JPG	KMT2D	8085	KABUKI SYNDROME 1; KABUK1	147920			0	0		Female			23320472
2800	2057	Frontal face	2800.JPG	KMT2D	8085	KABUKI SYNDROME 1; KABUK1	147920			0	0		Female			23320472
2801	2058	Frontal face	2801.JPG	KMT2D	8085	KABUKI SYNDROME 1; KABUK1	147920			0	0		Female			23320472
2802	2054	Frontal face	2802.JPG	KMT2D	8085	KABUKI SYNDROME 1; KABUK1	147920			0	0		Male			23320472
2803	2055	Frontal face	2803.JPG	KMT2D	8085	KABUKI SYNDROME 1; KABUK1	147920		false	0	0		Male			23320472
2804	2062	Frontal face	2804.JPG	SETD1A	9739	NEURODEVELOPMENTAL DISORDER WITH SPEECH IMPAIRMENT AND DYSMORPHIC FACIES; NEDSID	619056			0	0		Male			32346159
2805	2063	Frontal face	2805.JPG	SETD1A	9739	NEURODEVELOPMENTAL DISORDER WITH SPEECH IMPAIRMENT AND DYSMORPHIC FACIES; NEDSID	619056			0	0		Female			32346159
2806	2064	Frontal face	2806.JPG	SETD1A	9739	NEURODEVELOPMENTAL DISORDER WITH SPEECH IMPAIRMENT AND DYSMORPHIC FACIES; NEDSID	619056			0	0		Female			32346159
2807	2065	Frontal face	2807.JPG	SETD1A	9739	NEURODEVELOPMENTAL DISORDER WITH SPEECH IMPAIRMENT AND DYSMORPHIC FACIES; NEDSID	619056			0	0		Male			32346159
2808	2066	Frontal face	2808.JPG	SETD1A	9739	NEURODEVELOPMENTAL DISORDER WITH SPEECH IMPAIRMENT AND DYSMORPHIC FACIES; NEDSID	619056			0	0		Male			32346159
2809	2067	Frontal face	2809.JPG	SETD1A	9739	NEURODEVELOPMENTAL DISORDER WITH SPEECH IMPAIRMENT AND DYSMORPHIC FACIES; NEDSID	619056			0	0		Female			32346159
2810	2068	Frontal face	2810.JPG	SETD1A	9739	NEURODEVELOPMENTAL DISORDER WITH SPEECH IMPAIRMENT AND DYSMORPHIC FACIES; NEDSID	619056			0	0		Female			32346159
2811	2069	Frontal face	2811.JPG	SETD1A	9739	NEURODEVELOPMENTAL DISORDER WITH SPEECH IMPAIRMENT AND DYSMORPHIC FACIES; NEDSID	619056			0	0		Female			32346159
2812	2070	Frontal face	2812.JPG	SETD1A	9739	NEURODEVELOPMENTAL DISORDER WITH SPEECH IMPAIRMENT AND DYSMORPHIC FACIES; NEDSID	619056			0	0		Male			32346159
2813	2071	Frontal face	2813.JPG	SETD1A	9739	NEURODEVELOPMENTAL DISORDER WITH SPEECH IMPAIRMENT AND DYSMORPHIC FACIES; NEDSID	619056			0	0		Male			32346159
2814	2072	Frontal face	2814.JPG	SETD1A	9739	NEURODEVELOPMENTAL DISORDER WITH SPEECH IMPAIRMENT AND DYSMORPHIC FACIES; NEDSID	619056			0	0		Male			32346159
2815	2073	Frontal face	2815.JPG	SETD1A	9739	NEURODEVELOPMENTAL DISORDER WITH SPEECH IMPAIRMENT AND DYSMORPHIC FACIES; NEDSID	619056		false	0	0		Male			32346159
2818	2076	Frontal face	2818.png	SKI	6497	SHPRINTZEN-GOLDBERG CRANIOSYNOSTOSIS SYNDROME; SGS	182212	HL_01	false	0	11		Female			24357594
2822	2077	Frontal face	2822.png	ERF	2077	CHITAYAT SYNDROME; CHYTS	617180	HL_02		6	0		Female			32592542
2827	2078	Frontal face	2827.png	ERF	2077	CHITAYAT SYNDROME; CHYTS	617180	HL_03		0	9		Female			32592542
2829	2079	Frontal face	2829.png	ERF	2077	CHITAYAT SYNDROME; CHYTS	617180	HL_04	false	6	0		Female			32592542
2833	2080	Frontal face	2833.png	ZNF148	7707	GLOBAL DEVELOPMENTAL DELAY, ABSENT OR HYPOPLASTIC CORPUS CALLOSUM, AND DYSMORPHIC FACIES; GDACCF	617260	HL_05		6	7		Female			27964749	10.1186/s13073-016-0386-9
2835	2081	Frontal face	2835.png	ZNF148	7707	GLOBAL DEVELOPMENTAL DELAY, ABSENT OR HYPOPLASTIC CORPUS CALLOSUM, AND DYSMORPHIC FACIES; GDACCF	617260	HL_06		11	7		Female			27964749	10.1186/s13073-016-0386-9
2838	2082	Frontal face	2838.png	ZNF148	7707	GLOBAL DEVELOPMENTAL DELAY, ABSENT OR HYPOPLASTIC CORPUS CALLOSUM, AND DYSMORPHIC FACIES; GDACCF	617260	HL_07	false	7	0		Female			27964749	10.1186/s13073-016-0386-9
2842	2084	Frontal face	2842.png	CDK13	8621	CONGENITAL HEART DEFECTS, DYSMORPHIC FACIAL FEATURES, AND INTELLECTUAL DEVELOPMENTAL DISORDER; CHDFIDD	617360	HL_08		16	8		Unknown			29021403	10.1136/jmedgenet-2017-104620
2844	2085	Frontal face	2844.png	CDK13	8621	CONGENITAL HEART DEFECTS, DYSMORPHIC FACIAL FEATURES, AND INTELLECTUAL DEVELOPMENTAL DISORDER; CHDFIDD	617360	HL_09		14	0		Female			29021403	10.1136/jmedgenet-2017-104620
2845	2086	Frontal face	2845.png	CDK13	8621	CONGENITAL HEART DEFECTS, DYSMORPHIC FACIAL FEATURES, AND INTELLECTUAL DEVELOPMENTAL DISORDER; CHDFIDD	617360	HL_10		4	4		Female			29021403	10.1136/jmedgenet-2017-104620
2848	2087	Frontal face	2848.png	CDK13	8621	CONGENITAL HEART DEFECTS, DYSMORPHIC FACIAL FEATURES, AND INTELLECTUAL DEVELOPMENTAL DISORDER; CHDFIDD	617360	HL_11		4	7		Female			29021403	10.1136/jmedgenet-2017-104620
2851	2088	Frontal face	2851.png	CDK13	8621	CONGENITAL HEART DEFECTS, DYSMORPHIC FACIAL FEATURES, AND INTELLECTUAL DEVELOPMENTAL DISORDER; CHDFIDD	617360	HL_12		10	0		Female			29021403	10.1136/jmedgenet-2017-104620
2855	2090	Frontal face	2855.png	CDK13	8621	CONGENITAL HEART DEFECTS, DYSMORPHIC FACIAL FEATURES, AND INTELLECTUAL DEVELOPMENTAL DISORDER; CHDFIDD	617360	HL_13		8	4		Female			29021403	10.1136/jmedgenet-2017-104620
2856	2091	Frontal face	2856.png	CDK13	8621	CONGENITAL HEART DEFECTS, DYSMORPHIC FACIAL FEATURES, AND INTELLECTUAL DEVELOPMENTAL DISORDER; CHDFIDD	617360	HL_14		8	2		Female			29021403	10.1136/jmedgenet-2017-104620
2858	2093	Frontal face	2858.png	CDK13	8621	CONGENITAL HEART DEFECTS, DYSMORPHIC FACIAL FEATURES, AND INTELLECTUAL DEVELOPMENTAL DISORDER; CHDFIDD	617360	HL_15		3	5		Female			29021403	10.1136/jmedgenet-2017-104620
2860	2094	Frontal face	2860.png	CDK13	8621	CONGENITAL HEART DEFECTS, DYSMORPHIC FACIAL FEATURES, AND INTELLECTUAL DEVELOPMENTAL DISORDER; CHDFIDD	617360	HL_16		8	3		Female			29021403	10.1136/jmedgenet-2017-104620
2863	2096	Frontal face	2863.png	CDK13	8621	CONGENITAL HEART DEFECTS, DYSMORPHIC FACIAL FEATURES, AND INTELLECTUAL DEVELOPMENTAL DISORDER; CHDFIDD	617360	HL_17		7	0		Male			29021403	10.1136/jmedgenet-2017-104620
2865	2097	Frontal face	2865.png	CDK13	8621	CONGENITAL HEART DEFECTS, DYSMORPHIC FACIAL FEATURES, AND INTELLECTUAL DEVELOPMENTAL DISORDER; CHDFIDD	617360	HL_18		7	0		Female			29021403	10.1136/jmedgenet-2017-104620
2868	2098	Frontal face	2868.png	CDK13	8621	CONGENITAL HEART DEFECTS, DYSMORPHIC FACIAL FEATURES, AND INTELLECTUAL DEVELOPMENTAL DISORDER; CHDFIDD	617360	HL_19		4	0		Female			29021403	10.1136/jmedgenet-2017-104620
2871	2099	Frontal face	2871.png	CDK13	8621	CONGENITAL HEART DEFECTS, DYSMORPHIC FACIAL FEATURES, AND INTELLECTUAL DEVELOPMENTAL DISORDER; CHDFIDD	617360	HL_20		4	8		Female			29021403	10.1136/jmedgenet-2017-104620
2874	2102	Frontal face	2874.png	HECW2	57520	NEURODEVELOPMENTAL DISORDER WITH HYPOTONIA, SEIZURES, AND ABSENT LANGUAGE; NDHSAL	617268	HL_22		11	0		Female			27389779	10.1136/jmedgenet-2016-103943
2875	2103	Frontal face	2875.png	HECW2	57520	NEURODEVELOPMENTAL DISORDER WITH HYPOTONIA, SEIZURES, AND ABSENT LANGUAGE; NDHSAL	617268	HL_23		9	0		Male			27389779	10.1136/jmedgenet-2016-103943
2876	2104	Frontal face	2876.png	HECW2	57520	NEURODEVELOPMENTAL DISORDER WITH HYPOTONIA, SEIZURES, AND ABSENT LANGUAGE; NDHSAL	617268	HL_24		2	7		Female			27389779	10.1136/jmedgenet-2016-103943
2878	2107	Frontal face	2878.png	HECW2	57520	NEURODEVELOPMENTAL DISORDER WITH HYPOTONIA, SEIZURES, AND ABSENT LANGUAGE; NDHSAL	617268	HL_25		2	7		Female			27389779	10.1136/jmedgenet-2016-103943
2879	2108	Frontal face	2879.png	HECW2	57520	NEURODEVELOPMENTAL DISORDER WITH HYPOTONIA, SEIZURES, AND ABSENT LANGUAGE; NDHSAL	617268	HL_26		1	6		Female			27389779	10.1136/jmedgenet-2016-103943
2881	2109	Frontal face	2881.png	HECW2	57520	NEURODEVELOPMENTAL DISORDER WITH HYPOTONIA, SEIZURES, AND ABSENT LANGUAGE; NDHSAL	617268	HL_27	false	3	0		Male			27389779	10.1136/jmedgenet-2016-103943
2883	2122	Frontal face	2883.png	RECQL4	9401	ROTHMUND-THOMSON SYNDROME, TYPE 2; RTS2	268400	LA_35	false	0	0		Unknown			25120469	10.1159/000365625
2884	2123	Frontal face	2884.png	RECQL4	9401	ROTHMUND-THOMSON SYNDROME, TYPE 2; RTS2	268400	LA_36	false	0	0		Unknown			1430398
2885	2121	Frontal face	2885.JPG	MYH3	4621	ARTHROGRYPOSIS, DISTAL, TYPE 2B1; DA2B1	601680			0	0		Male			25256237
2886	2118	Frontal face	2886.JPG	MYH3	4621	ARTHROGRYPOSIS, DISTAL, TYPE 2B1; DA2B1	601680			0	0		Unknown			25256237
2887	2119	Frontal face	2887.JPG	MYH3	4621	ARTHROGRYPOSIS, DISTAL, TYPE 2B1; DA2B1	601680			0	0		Unknown			25256237
2888	2120	Frontal face	2888.JPG	MYH3	4621	ARTHROGRYPOSIS, DISTAL, TYPE 2B1; DA2B1	601680			0	0		Female			25256237
2889	2116	Frontal face	2889.JPG	MYH3	4621	ARTHROGRYPOSIS, DISTAL, TYPE 2B1; DA2B1	601680			0	0		Unknown			25256237
2890	2124	Frontal face	2890.png	RECQL4	9401	ROTHMUND-THOMSON SYNDROME, TYPE 2; RTS2	268400	LA_37	false	0	0		Unknown			17372760
2891	2117	Frontal face	2891.JPG	MYH3	4621	ARTHROGRYPOSIS, DISTAL, TYPE 2B1; DA2B1	601680			0	0		Unknown			25256237
2892	2125	Frontal face	2892.png	RECQL4	9401	ROTHMUND-THOMSON SYNDROME, TYPE 2; RTS2	268400	LA_38	false	0	0		Unknown			29367366	10.1136/bcr-2017-222384
2893	2112	Frontal face	2893.JPG	MYH3	4621	ARTHROGRYPOSIS, DISTAL, TYPE 2B1; DA2B1	601680			0	0		Female			25256237
2894	2113	Frontal face	2894.JPG	MYH3	4621	ARTHROGRYPOSIS, DISTAL, TYPE 2B1; DA2B1	601680			0	0		Female			25256237
2895	2114	Frontal face	2895.JPG	MYH3	4621	ARTHROGRYPOSIS, DISTAL, TYPE 2B1; DA2B1	601680			0	0		Female			25256237
2896	2115	Frontal face	2896.JPG	MYH3	4621	ARTHROGRYPOSIS, DISTAL, TYPE 2B1; DA2B1	601680			0	0		Female			25256237
2897	2110	Frontal face	2897.JPG	MYH3	4621	ARTHROGRYPOSIS, DISTAL, TYPE 2B1; DA2B1	601680			0	0		Female			25256237
2898	2111	Frontal face	2898.JPG	MYH3	4621	ARTHROGRYPOSIS, DISTAL, TYPE 2B1; DA2B1	601680		false	0	0		Male			25256237
2899	2126	Frontal face	2899.png	RECQL4	9401	ROTHMUND-THOMSON SYNDROME, TYPE 2; RTS2	268400	LA_39	false	0	0		Unknown	Asian		29462647
2900	2127	Frontal face	2900.png	RECQL4	9401	ROTHMUND-THOMSON SYNDROME, TYPE 2; RTS2	268400	LA_40	false	0	0		Unknown			28039508	10.1007/s00431-016-2834-3
2901	2128	Frontal face	2901.png	FBXO11	80204			I13		8	4		Male	European		30057029	10.1016/j.ajhg.2018.07.003
2902	2129	Frontal face	2902.png	FBXO11	80204			I3		7	5		Male	European		30057029	10.1016/j.ajhg.2018.07.003
2903	2130	Frontal face	2903.png	KCNK4	50801	FACIAL DYSMORPHISM, HYPERTRICHOSIS, EPILEPSY, INTELLECTUAL/DEVELOPMENTAL DELAY, AND GINGIVAL OVERGROWTH SYNDROME; FHEIG	618381	30290154_P1_618381		0	11		Male			30290154	10.1016/j.ajhg.2018.09.001
2905	2131	Frontal face	2905.png	KCNK4	50801	FACIAL DYSMORPHISM, HYPERTRICHOSIS, EPILEPSY, INTELLECTUAL/DEVELOPMENTAL DELAY, AND GINGIVAL OVERGROWTH SYNDROME; FHEIG	618381	30290154_P2_618381		0	0		Male			30290154	10.1016/j.ajhg.2018.09.001
2907	2132	Frontal face	2907.png	KCNK4	50801	FACIAL DYSMORPHISM, HYPERTRICHOSIS, EPILEPSY, INTELLECTUAL/DEVELOPMENTAL DELAY, AND GINGIVAL OVERGROWTH SYNDROME; FHEIG	618381	30290154_P3_618381	false	0	0		Female			30290154	10.1016/j.ajhg.2018.09.001
2909	2133	Frontal face	2909.png	MEIS2	4212	CLEFT PALATE, CARDIAC DEFECTS, AND MENTAL RETARDATION; CPCMR	600987	30291340_P1_600987		5	3		Male	African - North		30291340	10.1038/s41431-018-0281-5
2911	2134	Frontal face	2911.png	MEIS2	4212	CLEFT PALATE, CARDIAC DEFECTS, AND MENTAL RETARDATION; CPCMR	600987	30291340_P2_600987		10	11		Male	Caucasian		30291340	2021-04-08 17:57:06 UTC
2913	2135	Frontal face	2913.png	MEIS2	4212	CLEFT PALATE, CARDIAC DEFECTS, AND MENTAL RETARDATION; CPCMR	600987	30291340_P3_600987		4	0		Male	Caucasian		30291340	10.1038/s41431-018-0281-5
2914	2136	Frontal face	2914.png	MEIS2	4212	CLEFT PALATE, CARDIAC DEFECTS, AND MENTAL RETARDATION; CPCMR	600987	30291340_P4_600987		0	0		Female	Caucasian		30291340	10.1038/s41431-018-0281-5
2915	2137	Frontal face	2915.png	MEIS2	4212	CLEFT PALATE, CARDIAC DEFECTS, AND MENTAL RETARDATION; CPCMR	600987	30291340_P5_600987		13	0		Male	Caucasian	Mexican	30291340	10.1038/s41431-018-0281-5
2917	2138	Frontal face	2917.png	MEIS2	4212	CLEFT PALATE, CARDIAC DEFECTS, AND MENTAL RETARDATION; CPCMR	600987	30291340_P6_600987		0	0		Female	Caucasian		30291340	2021-04-08 18:02:00 UTC
2919	2139	Frontal face	2919.png	MEIS2	4212	CLEFT PALATE, CARDIAC DEFECTS, AND MENTAL RETARDATION; CPCMR	600987	30291340_P8_600987		11	0		Female	Caucasian		30291340	10.1038/s41431-018-0281-5
2921	2140	Frontal face	2921.png	MEIS2	4212	CLEFT PALATE, CARDIAC DEFECTS, AND MENTAL RETARDATION; CPCMR	600987	30291340_P9_600987		1	1		Male	Caucasian		30291340	10.1038/s41431-018-0281-5
2922	2141	Frontal face	2922.png	MEIS2	4212	CLEFT PALATE, CARDIAC DEFECTS, AND MENTAL RETARDATION; CPCMR	600987	30291340_Loew_600987	false	5	8		Female	Caucasian		30291340	10.1038/s41431-018-0281-5
2923	2142	Frontal face	2923.png	KMT2A	4297	WIEDEMANN-STEINER SYNDROME; WDSTS	605130	30305169_P1_605130		3	3		Female	Asian		30305169	10.1186/s13023-018-0909-0
2924	2143	Frontal face	2924.png	KMT2A	4297	WIEDEMANN-STEINER SYNDROME; WDSTS	605130	30305169_P2_605130		3	0		Male	Asian		30305169	10.1186/s13023-018-0909-0
2925	2144	Frontal face	2925.png	KMT2A	4297	WIEDEMANN-STEINER SYNDROME; WDSTS	605130	30305169_P3_605130		6	7		Male	Asian		30305169	10.1186/s13023-018-0909-0
2926	2145	Frontal face	2926.png	KMT2A	4297	WIEDEMANN-STEINER SYNDROME; WDSTS	605130	30305169_P4_605130		5	0		Female	Asian		30305169	10.1186/s13023-018-0909-0
2927	2146	Frontal face	2927.png	KMT2A	4297	WIEDEMANN-STEINER SYNDROME; WDSTS	605130	30305169_P5_605130		5	7		Male	Asian		30305169	10.1186/s13023-018-0909-0
2928	2147	Frontal face	2928.png	KMT2A	4297	WIEDEMANN-STEINER SYNDROME; WDSTS	605130	30305169_P6_605130		8	10		Female	Asian		30305169	10.1186/s13023-018-0909-0
2929	2149	Frontal face	2929.png	KMT2A	4297	WIEDEMANN-STEINER SYNDROME; WDSTS	605130	30305169_P8_605130		9	10		Female	Asian		30305169	10.1186/s13023-018-0909-0
2930	2150	Frontal face	2930.png	KMT2A	4297	WIEDEMANN-STEINER SYNDROME; WDSTS	605130	30305169_P10_605130		0	0		Male	Asian		30305169	10.1186/s13023-018-0909-0
2932	2151	Frontal face	2932.png	KMT2A	4297	WIEDEMANN-STEINER SYNDROME; WDSTS	605130	30305169_P11_605130		0	0		Female	Asian		30305169	10.1186/s13023-018-0909-0
2933	2152	Frontal face	2933.png	KMT2A	4297	WIEDEMANN-STEINER SYNDROME; WDSTS	605130	30305169_P9_605130		0	0		Male	Asian		30305169	10.1186/s13023-018-0909-0
2934	2153	Frontal face	2934.png	KMT2A	4297	WIEDEMANN-STEINER SYNDROME; WDSTS	605130	30305169_P12_605130		0	0		Male	Asian		30305169	10.1186/s13023-018-0909-0
2936	2154	Frontal face	2936.png	KMT2A	4297	WIEDEMANN-STEINER SYNDROME; WDSTS	605130	30305169_P13_605130		0	0		Female	Asian		30305169	2021-04-08 18:42:25 UTC
2937	2155	Frontal face	2937.png	KMT2A	4297	WIEDEMANN-STEINER SYNDROME; WDSTS	605130	30305169_P14_605130	false	0	0		Female	Asian		30305169	10.1186/s13023-018-0909-0
2940	2156	Frontal face	2940.png	RIPK4	54101	BARTSOCAS-PAPAS SYNDROME; BPS	263650		false	1	11		Female	European		23610050
2941	2157	Frontal face	2941.png	TWIST2	117581	ABLEPHARON-MACROSTOMIA SYNDROME; AMS	200110			0	0		Male			26119818	10.1016/j.ajhg.2015.05.017
2944	2160	Frontal face	2944.jpg	PACS1				30336428		0	0		Male				10.3390/genes12050738 2021-04-09 14:37:04 UTC 2949 2165 Frontal face 2949.png TBL1XR1 79718 PIERPONT SYNDROME; PRPTS 602342 26769062_P1_602342 28 0 Male Caucasian 26769062 10.1136/jmedgenet-2015-103233 2950 2166 Frontal face 2950.png TBL1XR1 79718 PIERPONT SYNDROME; PRPTS 602342 26769062_P2_602342 20 0 Male Caucasian 26769062 10.1136/jmedgenet-2015-103233 2951 2167 Frontal face 2951.png TBL1XR1 7…	7 0 Male 30487245 2021-04-10 15:42:02 UTC 2974 2178 Frontal face 2974.png MAB21L1 4081 CEREBELLAR, OCULAR, CRANIOFACIAL, AND GENITAL SYNDROME; COFG 618479 30487245_P8_618479 0 0 Female Caucasian Turkish 30487245 10.1136/jmedgenet-2018-105623 2977 2179 Frontal face 2977.png MAB21L1 4081 CEREBELLAR, OCULAR, CRANIOFACIAL, AND GENITAL SYNDROME; COFG 618479 30487245_P9_618479 0 0 Male Caucasian Turkis…	false 0 0 Male Caucasian 19572402 2021-04-19 15:48:46 UTC 3825 2799 Frontal face 3825.jpg TCOF1 6949 TREACHER COLLINS SYNDROME 1; TCS1 154500 32351010_PI-2_154500 0 0 Female Asian 32351010 3826 2800 Frontal face 3826.jpg TCOF1 6949 TREACHER COLLINS SYNDROME 1; TCS1 154500 32351010_PII-2_154500 0 0 Male Asian 32351010 3827 2801 Frontal face 3827.jpg TCOF1 6949 TREACHER COLLINS SYNDROME 1; TCS1 154…	0 2 Male Asian 32909271 2021-04-19 16:46:48 UTC 3831 2804 Frontal face 3831.png TCOF1 6949 TREACHER COLLINS SYNDROME 1; TCS1 154500 32909271_P2_154500 0 1 Male Asian 32909271 10.1002/jcla.23567 3833 2805 Frontal face 3833.png TCOF1 6949 TREACHER COLLINS SYNDROME 1; TCS1 154500 32909271_P3_154500 2 0 Female Asian 32909271 10.1002/jcla.23567 3835 2806 Frontal face 3835.png TCOF1 6949 TREACHER COLLI…	0 0 Female Caucasian 25052316 2021-04-21 16:11:43 UTC 3900 2847 Frontal face 3900.jpg ACTB 60 BARAITSER-WINTER SYNDROME 1; BRWS1 243310 25052316_B11_243310 0 0 Female Caucasian 25052316 10.1038/ejhg.2014.95 3901 2848 Frontal face 3901.jpg ACTB 60 BARAITSER-WINTER SYNDROME 1; BRWS1 243310 25052316_B16_243310	0 0 Female Caucasian 25052316 2021-04-21 16:15:20 UTC 3903 2849 Frontal face 3903.jpg ACTB 60 BARAITSER-WINTER SYNDROME 1; BRWS1 243310 25052316_B26_243310 0 0 Female Caucasian 25052316 10.1038/ejhg.2014.95 3904 2850 Frontal face 3904.jpg ACTB 60 BARAITSER-WINTER SYNDROME 1; BRWS1 243310 25052316_B27_243310 0 0 Male Caucasian 25052316 10.1038/ejhg.2014.95 3905 2851 Frontal face 3905.jpg ACTB 60 B…	0 0 Female Caucasian 25052316 2021-04-21 16:21:19 UTC 3909 2854 Frontal face 3909.jpg ACTB 60 BARAITSER-WINTER SYNDROME 1; BRWS1 243310 25052316_B19_243310 0 0 Unknown 25052316 10.1038/ejhg.2014.95 3911 2855 Frontal face 3911.jpg ACTB 60 BARAITSER-WINTER SYNDROME 1; BRWS1 243310 25052316_B29_243310 0 0 Female 25052316 10.1038/ejhg.2014.95 3913 2856 Frontal face 3913.jpg ACTB 60 BARAITSER-WINTER S…	0 0 Male Caucasian 25052316 2021-04-21 16:30:55 UTC 3921 2859 Frontal face 3921.jpg ACTB 60 BARAITSER-WINTER SYNDROME 1; BRWS1 243310 25052316_B2_243310 0 0 Female Caucasian 25052316 10.1038/ejhg.2014.95 3927 2860 Frontal face 3927.jpg ACTB 60 BARAITSER-WINTER SYNDROME 1; BRWS1 243310 25052316_B33_243310 0 0 Male Caucasian 25052316 10.1038/ejhg.2014.95 3933 2862 Frontal face 3933.jpg ACTB 60 BARA…	false 0 0 Female 25865492 2021-04-22 17:01:01 UTC 3993 2891 Frontal face 3993.jpg PYCR2 29920 LEUKODYSTROPHY, HYPOMYELINATING, 10; HLD10 616420 27130255_1232-III-2_616420 0 0 Unknown 27130255 10.1002/ana.24678 3996 2894 Frontal face 3996.jpg PYCR2 29920 LEUKODYSTROPHY, HYPOMYELINATING, 10; HLD10 616420 27130255_2404-III-7_616420 0 0 Female 27130255 10.1002/ana.24678 3997 2895 Frontal face 3997.jp…	false 2 0 Female 30113927 2021-04-22 18:01:45 UTC 4016 2906 Frontal face 4016.PNG SMARCA4 6597 COFFIN-SIRIS SYNDROME 4; CSS4 614609 L46 4 0 Unknown 25168959 4017 2907 Frontal face 4017.PNG SMARCA4 6597 COFFIN-SIRIS SYNDROME 4; CSS4 614609 Y32 0 6 Unknown 25168959 4021 2908 Frontal face 4021.png ABHD5 51099 CHANARIN-DORFMAN SYNDROME; CDS 275630 false 0 0 Male European - Southern 25682902 4022 2909…	8 2 Female Caucasian 18000967 2021-04-24 13:31:20 UTC 4088 2940 Frontal face 4088.jpg Joubert syndrome PS213300 18000967_P5_PS213300 8 7 Unknown 18000967 4089 2941 Frontal face 4089.jpg Joubert syndrome PS213300 18000967_P6_PS213300	12 5 Male Caucasian 18000967 2021-04-24 13:32:58 UTC 4090 2942 Frontal face 4090.jpg Joubert syndrome PS213300 18000967_P7_PS213300 14 3 Male Caucasian 18000967 4092 2944 Frontal face 4092.png Joubert syndrome PS213300 10488903_P1_PS213300 0 7 Unknown Caucasian 10488903 4093 2945 Frontal face 4093.png Joubert syndrome PS213300 10488903_P2_PS213300 0 8 Unknown Caucasian 10488903 4094 2946 Frontal …	3 6 Unknown Caucasian 10488903 2021-04-24 13:49:42 UTC 4096 2948 Frontal face 4096.png Joubert syndrome PS213300 10488903_P5_PS213300 4 0 Unknown Caucasian 10488903 4097 2949 Frontal face 4097.png Joubert syndrome PS213300 10488903_P6_PS213300 4 3 Unknown Caucasian 10488903 4098 2950 Frontal face 4098.jpg TMEM237 65062 JOUBERT SYNDROME 14; JBTS14, Joubert syndrome 614424, PS213300 17603801_P10_61…	5 0 Female Caucasian 17603801 2021-04-24 14:10:44 UTC 4106 2955 Frontal face 4106.jpg ARL3 403 JOUBERT SYNDROME 35; JBTS35, Joubert syndrome 618161, PS213300 30269812_P1_618161 0 0 Male 30269812 10.1016/j.ajhg.2018.08.015 4108 2957 Frontal face 4108.png TCTN3 26123 JOUBERT SYNDROME 18; JBTS18, Joubert syndrome 614815, PS213300 25118024_P1_614815 0 0 Male Caucasian 25118024 10.1038/ejhg.2014.160 4…	0 0 Female Caucasian 24357603 2021-04-28 14:02:59 UTC 4318 3115 Frontal face 4318.png PORCN 64840 FOCAL DERMAL HYPOPLASIA; FDH 305600 21732017_P1_305600 0 0 Female Asian - South/Indian 21732017 4319 3116 Frontal face 4319.png PORCN 64840 FOCAL DERMAL HYPOPLASIA; FDH 305600 13948891_P1_305600 0 0 Unknown Caucasian 13948891 4323 3124 Frontal face 4323.png NBN 4683 NIJMEGEN BREAKAGE SYNDROME; NBS 25…	2021-04-30 12:43:58 UTC
4417	3203	Frontal face	4417.jpg	CAMK2A	815	MENTAL RETARDATION, AUTOSOMAL DOMINANT 53; MRD53	617798	Individual 6		17	0		Male	Caucasian		29100089	10.1016/j.ajhg.2017.10.003
4419	3204	Frontal face	4419.jpg	CAMK2A	815	MENTAL RETARDATION, AUTOSOMAL DOMINANT 53; MRD53	617798	Individual 10		0	7		Male	Caucasian		29100089	10.1016/j.ajhg.2017.10.003
4426	3206	Frontal face	4426.jpg	CAMK2B	816	MENTAL RETARDATION, AUTOSOMAL DOMINANT 54; MRD54	617799	Individual 16		11	0		Female	Caucasian		29100089	10.1016/j.ajhg.2017.10.003
4438	3209	Frontal face	4438.jpg	CAMK2B	816	MENTAL RETARDATION, AUTOSOMAL DOMINANT 54; MRD54	617799	Individual 23		7	0		Male	Caucasian		29100089	10.1016/j.ajhg.2017.10.003
4441	901	Frontal face	4441.jpg	PSMD12	5718	STANKIEWICZ-ISIDOR SYNDROME; STISS	617516	Subject 2		10	7		Male	European;Caucasian		28132691	10.1016/j.ajhg.2017.01.003
4445	3210	Frontal face	4445.jpg	CAMK2G	818	INTELLECTUAL DEVELOPMENTAL DISORDER, AUTOSOMAL DOMINANT 59; MRD59	618522	Dutch individual		16	0		Male	Caucasian;European - Northwestern		30184290	10.1002/humu.23647
4453	3212	Frontal face	4453.jpg	SMCHD1	23347	BOSMA ARHINIA MICROPHTHALMIA SYNDROME; BAMS	603457	Case 3		0	0		Male	African - North		28067911
4454	3213	Frontal face	4454.jpg	SMCHD1	23347	BOSMA ARHINIA MICROPHTHALMIA SYNDROME; BAMS	603457	Case 6		0	0		Female	European		28067911
4455	3214	Frontal face	4455.jpg	SMCHD1	23347	BOSMA ARHINIA MICROPHTHALMIA SYNDROME; BAMS	603457			0	0		Male	Asian		28067911
4457	3216	Frontal face	4457.jpg	SMCHD1	23347	BOSMA ARHINIA MICROPHTHALMIA SYNDROME; BAMS	603457	Case 11		0	0		Unknown	Asian	Turkish	28067911
4458	3217	Frontal face	4458.jpg	SMCHD1	23347	BOSMA ARHINIA MICROPHTHALMIA SYNDROME; BAMS	603457	Case 12		0	0		Unknown	Asian	Turkish	28067911
4460	3218	Frontal face	4460.png	FLNB	2317	LARSEN SYNDROME; LRS	150250	28964299_P1_150250		0	0		Male			28964299
4462	3219	Frontal face	4462.png	FLNB	2317	LARSEN SYNDROME; LRS	150250	31836586_P1_150250		0	0		Female	Caucasian		31836586	10.1101/mcs.a004176
4464	2218	Frontal face	4464.png	ZC4H2	55906	ARTHROGRYPOSIS MULTIPLEX CONGENITA 2, NEUROGENIC TYPE; AMC2	208100	Family 2: IV-8	false	0	9		Male	Caucasian		23623388	10.1016/j.ajhg.2013.03.021
4471	3221	Frontal face	4471.png			MUCOLIPIDOSIS II ALPHA/BETA	252500	156380					Female			7628121
4473	3223	Frontal face	4473.png			SMITH-LEMLI-OPITZ SYNDROME; SLOS	270400	141359					Male			25724810
4474	3224	Frontal face	4474.png			MUCOLIPIDOSIS II ALPHA/BETA	252500	156372					Male			722439
4478	3226	Frontal face	4478.png			MUCOLIPIDOSIS II ALPHA/BETA	252500	156376	false				Male			6125101
4479	3227	Frontal face	4479.png			MUCOLIPIDOSIS II ALPHA/BETA	252500	156383	false				Male			16835905
4483	3229	Frontal face	4483.png			MUCOLIPIDOSIS II ALPHA/BETA	252500	156377	false				Female			6321669
4484	3230	Frontal face	4484.png			MUCOLIPIDOSIS II ALPHA/BETA	252500	156381	false				Female			11028124
4485	3231	Frontal face	4485.png			MUCOLIPIDOSIS II ALPHA/BETA	252500	156382	false				Male			12483356
4488	3234	Frontal face	4488.png			MUCOLIPIDOSIS II ALPHA/BETA	252500	156387					Female			19617216	10.1136/jmg.2009.067736
4494	3237	Frontal face	4494.png			MUCOLIPIDOSIS II ALPHA/BETA	252500	156391					Female			19617216	10.1136/jmg.2009.067736
4495	3238	Frontal face	4495.png			MUCOLIPIDOSIS II ALPHA/BETA	252500	156392					Male			19617216	10.1136/jmg.2009.067736
4496	3239	Frontal face	4496.png			MUCOLIPIDOSIS II ALPHA/BETA	252500	156393					Unknown			19617216	10.1136/jmg.2009.067736
4498	3240	Frontal face	4498.png			MUCOLIPIDOSIS II ALPHA/BETA	252500	156394	false				Female			22015011
4501	3242	Frontal face	4501.png			MUCOLIPIDOSIS II ALPHA/BETA	252500	156398	false				Male			24045841	10.1038/ejhg.2013.207
4506	3246	Frontal face	4506.png			MUCOLIPIDOSIS II ALPHA/BETA	252500	156402					Female			24045841	10.1038/ejhg.2013.207
4507	3247	Frontal face	4507.png			MUCOLIPIDOSIS II ALPHA/BETA	252500	156403					Male			24045841	10.1038/ejhg.2013.207
4509	3249	Frontal face	4509.png			MUCOLIPIDOSIS II ALPHA/BETA	252500	156405					Female			24045841	10.1038/ejhg.2013.207
4512	3252	Frontal face	4512.png			MUCOLIPIDOSIS II ALPHA/BETA	252500	156418					Female			152578
4513	3253	Frontal face	4513.png			MUCOLIPIDOSIS II ALPHA/BETA	252500	156419					Male			174265
4516	3255	Frontal face	4516.png			MUCOLIPIDOSIS II ALPHA/BETA	252500	156421					Female			850847
4518	3257	Frontal face	4518.png			MUCOLIPIDOSIS II ALPHA/BETA	252500	156423	false				Male			8131303
4519	3258	Frontal face	4519.png			MUCOLIPIDOSIS II ALPHA/BETA	252500	156424					Male			8131303
4520	3259	Frontal face	4520.png			MUCOLIPIDOSIS II ALPHA/BETA	252500	156425					Male			8131303
4522	3261	Frontal face	4522.png			MUCOLIPIDOSIS II ALPHA/BETA	252500	156427					Male			11891688
4523	3262	Frontal face	4523.png			MUCOLIPIDOSIS II ALPHA/BETA	252500	156428					Female			11891688
4524	3263	Frontal face	4524.png			MUCOLIPIDOSIS II ALPHA/BETA	252500	156430	false				Male			12564313
4525	3264	Frontal face	4525.png			MUCOLIPIDOSIS II ALPHA/BETA	252500	156431	false				Female			16041526
4526	3265	Frontal face	4526.png			MUCOLIPIDOSIS II ALPHA/BETA	252500	156432	false				Male			16094673
4527	3266	Frontal face	4527.png			MUCOLIPIDOSIS II ALPHA/BETA	252500	156433					Female			19617216	10.1136/jmg.2009.067736
4529	3267	Frontal face	4529.png			MUCOLIPIDOSIS II ALPHA/BETA	252500	156434	false				Male			19617216	10.1136/jmg.2009.067736
4531	3268	Frontal face	4531.png			SCHEIE SYNDROME, Mucopolysaccharidoses	607016, PS607014	149441					Female			115668
4532	3269	Frontal face	4532.png			SCHEIE SYNDROME, Mucopolysaccharidoses	607016, PS607014	149443					Male			136068
4533	3270	Frontal face	4533.png			SCHEIE SYNDROME, Mucopolysaccharidoses	607016, PS607014	149445					Female			811694
4534	3271	Frontal face	4534.png			SCHEIE SYNDROME, Mucopolysaccharidoses	607016, PS607014	149454					Male			813180
4535	3272	Frontal face	4535.png			SCHEIE SYNDROME, Mucopolysaccharidoses	607016, PS607014	149455					Male			813180
4536	3273	Frontal face	4536.png			SCHEIE SYNDROME, Mucopolysaccharidoses	607016, PS607014	149456					Female			824566
4542	3274	Frontal face	4542.png			SCHEIE SYNDROME, Mucopolysaccharidoses	607016, PS607014	149457	false				Female			2496743	10.1136/bjo.73.4.305
4543	3275	Frontal face	4543.png			SCHEIE SYNDROME, Mucopolysaccharidoses	607016, PS607014	149458	false				Female			2515507
4544	3276	Frontal face	4544.png			SCHEIE SYNDROME, Mucopolysaccharidoses	607016, PS607014	149461	false				Male			3096273
4545	3277	Frontal face	4545.png			SCHEIE SYNDROME, Mucopolysaccharidoses	607016, PS607014	149462					Male			3096273
4546	3278	Frontal face	4546.png			SCHEIE SYNDROME, Mucopolysaccharidoses	607016, PS607014	149483					Female			3922223
4547	3279	Frontal face	4547.png			SCHEIE SYNDROME, Mucopolysaccharidoses	607016, PS607014	149484					Male			3922223
4548	3280	Frontal face	4548.png			SCHEIE SYNDROME, Mucopolysaccharidoses	607016, PS607014	149495					Female			3922223
4549	3281	Frontal face	4549.png			SCHEIE SYNDROME, Mucopolysaccharidoses	607016, PS607014	149506	false				Female			6252949	10.1136/bjo.64.10.773
4550	3282	Frontal face	4550.png			SCHEIE SYNDROME, Mucopolysaccharidoses	607016, PS607014	149508	false				Male			8256803
4551	3283	Frontal face	4551.png			SCHEIE SYNDROME, Mucopolysaccharidoses	607016, PS607014	149509	false				Female			8795456
4552	3284	Frontal face	4552.png			SCHEIE SYNDROME, Mucopolysaccharidoses	607016, PS607014	149510	false				Female			9725536
4553	3285	Frontal face	4553.png			SCHEIE SYNDROME, Mucopolysaccharidoses	607016, PS607014	149511	false				Male			10632918
4555	3287	Frontal face	4555.png			SCHEIE SYNDROME, Mucopolysaccharidoses	607016, PS607014	149514	false				Female			16283671
4556	3288	Frontal face	4556.png			SCHEIE SYNDROME, Mucopolysaccharidoses	607016, PS607014	149516	false				Female			17083538
4557	3289	Frontal face	4557.jpeg			SCHEIE SYNDROME, Mucopolysaccharidoses	607016, PS607014	149518	false				Female			17365060
4559	3291	Frontal face	4559.png			SCHEIE SYNDROME, Mucopolysaccharidoses	607016, PS607014	149522	false				Female			19712183
4562	3295	Frontal face	4562.png			SCHEIE SYNDROME, Mucopolysaccharidoses	607016, PS607014	150421	false				Male			23070190
4564	3296	Frontal face	4564.png			SCHEIE SYNDROME, Mucopolysaccharidoses	607016, PS607014	150426					Female			23721889
4565	3297	Frontal face	4565.png			SCHEIE SYNDROME, Mucopolysaccharidoses	607016, PS607014	150428					Male			23721889
4566	3298	Frontal face	4566.png			SCHEIE SYNDROME, Mucopolysaccharidoses	607016, PS607014	150432	false				Female			23721889
4567	3299	Frontal face	4567.png			SCHEIE SYNDROME, Mucopolysaccharidoses	607016, PS607014	150436	false				Male			24698225
4571	3302	Frontal face	4571.jpg			SCHEIE SYNDROME, Mucopolysaccharidoses	607016, PS607014	150448	false				Male			27170613	10.1136/bcr-2016-215416
4572	3303	Frontal face	4572.png			SCHEIE SYNDROME, Mucopolysaccharidoses	607016, PS607014	150456	false				Male			3922223
4573	3304	Frontal face	4573.png			SCHEIE SYNDROME, Mucopolysaccharidoses	607016, PS607014	156871					Female			813180
4574	3305	Frontal face	4574.png			MUCOPOLYSACCHARIDOSIS, TYPE II; MPS2, Mucopolysaccharidoses	309900, PS607014	149969	false				Male			18245410
4581	3308	Frontal face	4581.png			MUCOPOLYSACCHARIDOSIS, TYPE II; MPS2, Mucopolysaccharidoses	309900, PS607014	153438	false				Female			6418082	10.1136/adc.58.11.911
4582	3309	Frontal face	4582.png			MUCOPOLYSACCHARIDOSIS, TYPE II; MPS2, Mucopolysaccharidoses	309900, PS607014	153439	false				Male			18038146	10.1007/s00431-007-0635-4
4584	3310	Frontal face	4584.png			MUCOPOLYSACCHARIDOSIS, TYPE II; MPS2, Mucopolysaccharidoses	309900, PS607014	153457	false				Female			25044788
4586	3311	Frontal face	4586.png			MUCOPOLYSACCHARIDOSIS, TYPE II; MPS2, Mucopolysaccharidoses	309900, PS607014	153458	false				Male			24908534
4588	3312	Frontal face	4588.png			MUCOPOLYSACCHARIDOSIS, TYPE II; MPS2, Mucopolysaccharidoses	309900, PS607014	153459	false				Male			23375472
4589	3313	Frontal face	4589.png			MUCOPOLYSACCHARIDOSIS, TYPE II; MPS2, Mucopolysaccharidoses	309900, PS607014	161700					Male			23375472
4590	3314	Frontal face	4590.png			MUCOPOLYSACCHARIDOSIS, TYPE II; MPS2, Mucopolysaccharidoses	309900, PS607014	153461	false				Male			23307460	10.1136/bcr-2012-007644
4592	3315	Frontal face	4592.png			MUCOPOLYSACCHARIDOSIS, TYPE II; MPS2, Mucopolysaccharidoses	309900, PS607014	153464	false				Male			22383073	10.1007/s00431-012-1703-y
4593	3316	Frontal face	4593.png			MUCOPOLYSACCHARIDOSIS, TYPE II; MPS2, Mucopolysaccharidoses	309900, PS607014	153466					Male			22383073	10.1007/s00431-012-1703-y
4594	3317	Frontal face	4594.png			MUCOPOLYSACCHARIDOSIS, TYPE II; MPS2, Mucopolysaccharidoses	309900, PS607014	153469	false				Male			22190500
4596	3318	Frontal face	4596.png			MUCOPOLYSACCHARIDOSIS, TYPE II; MPS2, Mucopolysaccharidoses	309900, PS607014	153476	false				Male			9780074
4598	3319	Frontal face	4598.png			MUCOPOLYSACCHARIDOSIS, TYPE II; MPS2, Mucopolysaccharidoses	309900, PS607014	153507	false				Male			1355630
4600	3320	Frontal face	4600.png			MUCOPOLYSACCHARIDOSIS, TYPE II; MPS2, Mucopolysaccharidoses	309900, PS607014	153508	false				Male			1454144
4607	3321	Frontal face	4607.png			MUCOPOLYSACCHARIDOSIS, TYPE II; MPS2, Mucopolysaccharidoses	309900, PS607014	153511	false				Male			2531225	10.1136/jmg.26.11.731
4608	3322	Frontal face	4608.png			MUCOPOLYSACCHARIDOSIS, TYPE II; MPS2, Mucopolysaccharidoses	309900, PS607014	153515	false				Male			3095256
4609	3323	Frontal face	4609.png			MUCOPOLYSACCHARIDOSIS, TYPE II; MPS2, Mucopolysaccharidoses	309900, PS607014	153516	false				Male			25071396	10.1590/s1415-47572014000300003
4610	3324	Frontal face	4610.png			MUCOPOLYSACCHARIDOSIS, TYPE II; MPS2, Mucopolysaccharidoses	309900, PS607014	153517					Male			25071396	10.1590/s1415-47572014000300003
4611	3325	Frontal face	4611.png			MUCOPOLYSACCHARIDOSIS, TYPE II; MPS2, Mucopolysaccharidoses	309900, PS607014	153518	false				Male			6402005	10.1136/bjo.67.3.174
4614	3326	Frontal face	4614.png			MUCOPOLYSACCHARIDOSIS, TYPE II; MPS2, Mucopolysaccharidoses	309900, PS607014	153519					Male			404968
4615	3327	Frontal face	4615.png			MUCOPOLYSACCHARIDOSIS, TYPE II; MPS2, Mucopolysaccharidoses	309900, PS607014	153526					Male			146740	10.1136/jmg.14.6.445
4616	3328	Frontal face	4616.png			MUCOPOLYSACCHARIDOSIS, TYPE II; MPS2, Mucopolysaccharidoses	309900, PS607014	153527					Male			150330
4617	3329	Frontal face	4617.png			MUCOPOLYSACCHARIDOSIS, TYPE II; MPS2, Mucopolysaccharidoses	309900, PS607014	153528					Male			150330
4618	3330	Frontal face	4618.png			MUCOPOLYSACCHARIDOSIS, TYPE II; MPS2, Mucopolysaccharidoses	309900, PS607014	153531	false				Male			21518713
4619	3331	Frontal face	4619.jpg			MUCOPOLYSACCHARIDOSIS, TYPE II; MPS2, Mucopolysaccharidoses	309900, PS607014	153532	false				Male			17345555
4621	3333	Frontal face	4621.png			MUCOPOLYSACCHARIDOSIS, TYPE II; MPS2, Mucopolysaccharidoses	309900, PS607014	153535					Male			6816147	10.1136/adc.57.11.828
4622	3334	Frontal face	4622.png			MUCOPOLYSACCHARIDOSIS, TYPE II; MPS2, Mucopolysaccharidoses	309900, PS607014	153537	false				Male			6816147	10.1136/adc.57.11.828
4623	3335	Frontal face	4623.png			MUCOPOLYSACCHARIDOSIS, TYPE II; MPS2, Mucopolysaccharidoses	309900, PS607014	153538					Male			6816147	10.1136/adc.57.11.828
4624	3336	Frontal face	4624.png			MUCOPOLYSACCHARIDOSIS, TYPE II; MPS2, Mucopolysaccharidoses	309900, PS607014	161711					Male			6816147	10.1136/adc.57.11.828
4625	3337	Frontal face	4625.png			MUCOPOLYSACCHARIDOSIS, TYPE II; MPS2, Mucopolysaccharidoses	309900, PS607014	161714					Male			6816147	10.1136/adc.57.11.828
4626	3338	Frontal face	4626.png			MUCOPOLYSACCHARIDOSIS, TYPE II; MPS2, Mucopolysaccharidoses	309900, PS607014	153539					Male			6816147	10.1136/adc.57.11.828
4628	3340	Frontal face	4628.png			MUCOPOLYSACCHARIDOSIS, TYPE II; MPS2, Mucopolysaccharidoses	309900, PS607014	158389					Male			150330
4630	3341	Frontal face	4630.png			SMITH-LEMLI-OPITZ SYNDROME; SLOS	270400	143758					Male			19606471
4637	3343	Frontal face	4637.png			SMITH-LEMLI-OPITZ SYNDROME; SLOS	270400	143760	false				Male			19606471
4639	3345	Frontal face	4639.png			SMITH-LEMLI-OPITZ SYNDROME; SLOS	270400	143762					Female			19606471
4640	3346	Frontal face	4640.png			SMITH-LEMLI-OPITZ SYNDROME; SLOS	270400	143763					Male			19606471
4642	3348	Frontal face	4642.png			SMITH-LEMLI-OPITZ SYNDROME; SLOS	270400	143765					Male			19606471
4645	3349	Frontal face	4645.png			SMITH-LEMLI-OPITZ SYNDROME; SLOS	270400	143766					Female			19606471
4649	3350	Frontal face	4649.png			SMITH-LEMLI-OPITZ SYNDROME; SLOS	270400	143767					Male			19606471
4653	3354	Frontal face	4653.png			SMITH-LEMLI-OPITZ SYNDROME; SLOS	270400	143773					Female			19606471
4654	3355	Frontal face	4654.png			SMITH-LEMLI-OPITZ SYNDROME; SLOS	270400	143774					Female			19606471
4656	3356	Frontal face	4656.png			SMITH-LEMLI-OPITZ SYNDROME; SLOS	270400	143775					Male			19606471
4657	3357	Frontal face	4657.png			Baraitser-Winter syndrome	PS243310	NCBS1	false				Female			8287185
4659	3358	Frontal face	4659.png			SMITH-LEMLI-OPITZ SYNDROME; SLOS	270400	NCBS2	false				Female			14564210
4662	3360	Frontal face	4662.png			SMITH-LEMLI-OPITZ SYNDROME; SLOS	270400	NCBS4	false				Female			20802310
4663	3361	Frontal face	4663.png			SMITH-LEMLI-OPITZ SYNDROME; SLOS	270400	NCBS5					Female			20802310
4664	3362	Frontal face	4664.png			SMITH-LEMLI-OPITZ SYNDROME; SLOS	270400	NCBS8	false				Unknown			23637025
4665	3363	Frontal face	4665.png			SMITH-LEMLI-OPITZ SYNDROME; SLOS	270400	NCBS10					Male			25169058
4666	3364	Frontal face	4666.png			SMITH-LEMLI-OPITZ SYNDROME; SLOS	270400	NCBS11					Male			25169058
4669	3366	Frontal face	4669.png			SMITH-LEMLI-OPITZ SYNDROME; SLOS	270400	NCBS13					Male			25169058
4670	3367	Frontal face	4670.png			SMITH-LEMLI-OPITZ SYNDROME; SLOS	270400	NCBS14					Male			25169058
4671	3368	Frontal face	4671.png			SMITH-LEMLI-OPITZ SYNDROME; SLOS	270400	NCBS15					Male			25169058
4672	3369	Frontal face	4672.png			SMITH-LEMLI-OPITZ SYNDROME; SLOS	270400	NCBS16					Female			25169058
4673	3370	Frontal face	4673.png			SMITH-LEMLI-OPITZ SYNDROME; SLOS	270400	NCBS17					Female			25169058
4674	3371	Frontal face	4674.png			SMITH-LEMLI-OPITZ SYNDROME; SLOS	270400	NCBS18					Female			25169058
4675	3372	Frontal face	4675.png			SMITH-LEMLI-OPITZ SYNDROME; SLOS	270400	NCBS19					Male			25169058
4676	3373	Frontal face	4676.png			SMITH-LEMLI-OPITZ SYNDROME; SLOS	270400	NCBS20					Male			25169058
4677	3374	Frontal face	4677.png			SMITH-LEMLI-OPITZ SYNDROME; SLOS	270400	NCBS21					Male			25169058
4678	3375	Frontal face	4678.png			SMITH-LEMLI-OPITZ SYNDROME; SLOS	270400	NCBS22					Male			25169058
4679	3376	Frontal face	4679.png			SMITH-LEMLI-OPITZ SYNDROME; SLOS	270400	NCBS23					Female			25169058
4680	3377	Frontal face	4680.png			SMITH-LEMLI-OPITZ SYNDROME; SLOS	270400	NCBS24					Female			25169058
4681	3378	Frontal face	4681.png			SMITH-LEMLI-OPITZ SYNDROME; SLOS	270400	NCBS25	false				Female			25169058
4684	3379	Frontal face	4684.png			SMITH-LEMLI-OPITZ SYNDROME; SLOS	270400	NCBS26					Male			25169058
4685	3380	Frontal face	4685.png			SMITH-LEMLI-OPITZ SYNDROME; SLOS	270400	NCBS27					Male			25169058
4688	3381	Frontal face	4688.png			SMITH-LEMLI-OPITZ SYNDROME; SLOS	270400	NCBS28					Male			25169058
4695	3384	Frontal face	4695.png			SMITH-LEMLI-OPITZ SYNDROME; SLOS	270400	NCBS31					Male			25249037
4697	3385	Frontal face	4697.png			SMITH-LEMLI-OPITZ SYNDROME; SLOS	270400	NCBS32					Male			25249037
4698	3386	Frontal face	4698.png			SMITH-LEMLI-OPITZ SYNDROME; SLOS	270400	NCBS33					Male			25249037
4700	3388	Frontal face	4700.png			SMITH-LEMLI-OPITZ SYNDROME; SLOS	270400	NCBS35	false				Female			25724810
4701	3389	Frontal face	4701.png			SMITH-LEMLI-OPITZ SYNDROME; SLOS	270400	NCBS37	false				Female			27112773
4705	3392	Frontal face	4705.jpg			NICOLAIDES-BARAITSER SYNDROME; NCBRS	601358	146355					Female			20929975	10.1194/jlr.R009548
4706	3393	Frontal face	4706.jpg			NICOLAIDES-BARAITSER SYNDROME; NCBRS	601358	146356	false				Male			20929975	10.1194/jlr.R009548
4707	3394	Frontal face	4707.jpg			NICOLAIDES-BARAITSER SYNDROME; NCBRS	601358	146357					Male			20929975	10.1194/jlr.R009548
4710	3396	Frontal face	4710.jpg			NICOLAIDES-BARAITSER SYNDROME; NCBRS	601358	146380					Unknown			23059950
4711	3397	Frontal face	4711.jpg			NICOLAIDES-BARAITSER SYNDROME; NCBRS	601358	146381					Female			23059950
4712	3398	Frontal face	4712.jpg			NICOLAIDES-BARAITSER SYNDROME; NCBRS	601358	146382					Male			23059950
4714	3400	Frontal face	4714.png			NICOLAIDES-BARAITSER SYNDROME; NCBRS	601358	146416					Unknown			22438180
4715	3401	Frontal face	4715.png			NICOLAIDES-BARAITSER SYNDROME; NCBRS	601358	146418					Female			22438180
4720	3402	Frontal face	4720.png			NICOLAIDES-BARAITSER SYNDROME; NCBRS	601358	146419					Female			22438180
4725	3403	Frontal face	4725.jpg			NICOLAIDES-BARAITSER SYNDROME; NCBRS	601358	146420	false				Male			25165593	10.1155/2014/623926
4726	3404	Frontal face	4726.png			NICOLAIDES-BARAITSER SYNDROME; NCBRS	601358	146424	false				Male			18285838
4727	3405	Frontal face	4727.png			NICOLAIDES-BARAITSER SYNDROME; NCBRS	601358	146425					Female			18285838
4728	3406	Frontal face	4728.png			NICOLAIDES-BARAITSER SYNDROME; NCBRS	601358	146426					Male			18285838
4729	3407	Frontal face	4729.png			NICOLAIDES-BARAITSER SYNDROME; NCBRS	601358	146427					Female			18285838
4730	3408	Frontal face	4730.jpg			NICOLAIDES-BARAITSER SYNDROME; NCBRS	601358	146454	false				Male			16955133	10.1172/JCI29872
4732	3409	Frontal face	4732.png			NICOLAIDES-BARAITSER SYNDROME; NCBRS	601358	146456	false				Male			23426833
4733	3410	Frontal face	4733.jpg			NICOLAIDES-BARAITSER SYNDROME; NCBRS	601358	146459	false				Male			21777499	10.1017/S146239941100189X
4734	3411	Frontal face	4734.jpg			NICOLAIDES-BARAITSER SYNDROME; NCBRS	601358	146460					Female			21777499	10.1017/S146239941100189X
4738	3414	Frontal face	4738.png			NICOLAIDES-BARAITSER SYNDROME; NCBRS	601358	154739	false				Female			1773539
4739	3415	Frontal face	4739.png			NICOLAIDES-BARAITSER SYNDROME; NCBRS	601358	154740	false				Male			2596525
4742	3418	Frontal face	4742.png			NICOLAIDES-BARAITSER SYNDROME; NCBRS	601358	154745					Female			3018967
4743	3419	Frontal face	4743.png			NICOLAIDES-BARAITSER SYNDROME; NCBRS	601358	154746					Female			3018967
4744	3420	Frontal face	4744.png			NICOLAIDES-BARAITSER SYNDROME; NCBRS	601358	154747					Male			3018967
4745	3421	Frontal face	4745.png			NICOLAIDES-BARAITSER SYNDROME; NCBRS	601358	154748	false				Male			3425638
4749	3424	Frontal face	4749.png			NICOLAIDES-BARAITSER SYNDROME; NCBRS	601358	154751					Female			7395908
4750	3425	Frontal face	4750.png			NICOLAIDES-BARAITSER SYNDROME; NCBRS	601358	154753	false				Female			7395908
4751	3426	Frontal face	4751.png			NICOLAIDES-BARAITSER SYNDROME; NCBRS	601358	154755	false				Male			7778590
4753	3428	Frontal face	4753.png			NICOLAIDES-BARAITSER SYNDROME; NCBRS	601358	154758	false				Unknown			7921121
4754	3429	Frontal face	4754.png			NICOLAIDES-BARAITSER SYNDROME; NCBRS	601358	154760	false				Female			8209913
4755	3430	Frontal face	4755.png			NICOLAIDES-BARAITSER SYNDROME; NCBRS	601358	154762	false				Female			8259166
4756	3431	Frontal face	4756.png			NICOLAIDES-BARAITSER SYNDROME; NCBRS	601358	154764	false				Female			9024566
4757	3432	Frontal face	4757.png			NICOLAIDES-BARAITSER SYNDROME; NCBRS	601358	154765					Female			9024566
4765	3437	Frontal face	4765.png			NICOLAIDES-BARAITSER SYNDROME; NCBRS	601358	154771					Female			9678700	10.1136/jmg.35.7.558
4766	3438	Frontal face	4766.png			NICOLAIDES-BARAITSER SYNDROME; NCBRS	601358	154772	false				Female			9714006
4767	3439	Frontal face	4767.png			NICOLAIDES-BARAITSER SYNDROME; NCBRS	601358	154776	false				Female			10447131
4768	3440	Frontal face	4768.png			NICOLAIDES-BARAITSER SYNDROME; NCBRS	601358	154777	false				Male			10875719
4769	3441	Frontal face	4769.png			NICOLAIDES-BARAITSER SYNDROME; NCBRS	601358	154778	false				Male			10995508
4770	3442	Frontal face	4770.png			NICOLAIDES-BARAITSER SYNDROME; NCBRS	601358	154779					Male			10995508
4771	3443	Frontal face	4771.png			NICOLAIDES-BARAITSER SYNDROME; NCBRS	601358	154780					Female			10995508
4772	3444	Frontal face	4772.png			NICOLAIDES-BARAITSER SYNDROME; NCBRS	601358	154781					Female			10995508
4774	3446	Frontal face	4774.png			NICOLAIDES-BARAITSER SYNDROME; NCBRS	601358	154783	false				Male			12116246
4776	3448	Frontal face	4776.png			NICOLAIDES-BARAITSER SYNDROME; NCBRS	601358	154785	false				Female			12797454
4777	3449	Frontal face	4777.png			NICOLAIDES-BARAITSER SYNDROME; NCBRS	601358	154786	false				Female			12887150
4778	3450	Frontal face	4778.png			NICOLAIDES-BARAITSER SYNDROME; NCBRS	601358	154787	false				Male			12949967
4780	3452	Frontal face	4780.png			NICOLAIDES-BARAITSER SYNDROME; NCBRS	601358	154789	false				Female			16435228
4782	3453	Frontal face	4782.png			NICOLAIDES-BARAITSER SYNDROME; NCBRS	601358	154790	false				Male			17974928
4784	3455	Frontal face	4784.png			NICOLAIDES-BARAITSER SYNDROME; NCBRS	601358	154796	false				Male			23509885
4786	3456	Frontal face	4786.png			NICOLAIDES-BARAITSER SYNDROME; NCBRS	601358	154797					Female			23509885
4788	3457	Frontal face	4788.png			NICOLAIDES-BARAITSER SYNDROME; NCBRS	601358	157699	false				Male			14119520
4789	3458	Frontal face	4789.png			NICOLAIDES-BARAITSER SYNDROME; NCBRS	601358	157719					Male			14119520
4791	3460	Frontal face	4791.jpg			NICOLAIDES-BARAITSER SYNDROME; NCBRS	601358	159296					Female			23059950
4793	3293	Frontal face	4793.png			SCHEIE SYNDROME, Mucopolysaccharidoses	607016, PS607014	150418		0	0		Male			22672476
4794	3294	Frontal face	4794.png			SCHEIE SYNDROME, Mucopolysaccharidoses	607016, PS607014	150420	false	0	0		Male			22672476
4800	3463	Frontal face	4800.png			BECKWITH-WIEDEMANN SYNDROME; BWS	130650	e		0	2		Unknown			30719840	10.1002/ajmg.a.61053
4801	3465	Frontal face	4801.png	KMT2A	4297	WIEDEMANN-STEINER SYNDROME; WDSTS	605130	15		0	0		Male			33783954
4802	3464	Frontal face	4802.png	KMT2A	4297	WIEDEMANN-STEINER SYNDROME; WDSTS	605130	16		0	0		Unknown			33783954
4803	3472	Frontal face	4803.png	KMT2A	4297	WIEDEMANN-STEINER SYNDROME; WDSTS	605130	17		0	0		Female			33783954
4804	3466	Frontal face	4804.png	KMT2A	4297	WIEDEMANN-STEINER SYNDROME; WDSTS	605130	23		0	0		Female			33783954
4806	3468	Frontal face	4806.png	KMT2A	4297	WIEDEMANN-STEINER SYNDROME; WDSTS	605130	19		0	0		Male			33783954
4807	3469	Frontal face	4807.png	KMT2A	4297	WIEDEMANN-STEINER SYNDROME; WDSTS	605130	20		0	0		Unknown			33783954
4808	3470	Frontal face	4808.png	KMT2A	4297	WIEDEMANN-STEINER SYNDROME; WDSTS	605130	21		0	0		Unknown	Asian		33783954
4809	3471	Frontal face	4809.png	KMT2A	4297	WIEDEMANN-STEINER SYNDROME; WDSTS	605130	22		0	0		Female			33783954
4811	3475	Frontal face	4811.png	KMT2A	4297	WIEDEMANN-STEINER SYNDROME; WDSTS	605130	25		0	0		Female			33783954
4812	3474	Frontal face	4812.png	KMT2A	4297	WIEDEMANN-STEINER SYNDROME; WDSTS	605130	26		0	0		Male			33783954
4814	3477	Frontal face	4814.png	KMT2A	4297	WIEDEMANN-STEINER SYNDROME; WDSTS	605130	27		0	0		Female			33783954
4816	3478	Frontal face	4816.png	KMT2A	4297	WIEDEMANN-STEINER SYNDROME; WDSTS	605130	28		0	0		Unknown			33783954
4817	3473	Frontal face	4817.png	KMT2A	4297	WIEDEMANN-STEINER SYNDROME; WDSTS	605130	29		0	0		Male			33783954
4823	3479	Frontal face	4823.png	KMT2A	4297	WIEDEMANN-STEINER SYNDROME; WDSTS	605130	30		0	0		Male			33783954
4825	3487	Frontal face	4825.png	KMT2A	4297	WIEDEMANN-STEINER SYNDROME; WDSTS	605130	31		0	0		Female			33783954
4826	3488	Frontal face	4826.png	KMT2A	4297	WIEDEMANN-STEINER SYNDROME; WDSTS	605130	32		0	0		Female			33783954
4827	3489	Frontal face	4827.png	KMT2A	4297	WIEDEMANN-STEINER SYNDROME; WDSTS	605130	33		0	0		Female			33783954
4831	3481	Frontal face	4831.png	KMT2A	4297	WIEDEMANN-STEINER SYNDROME; WDSTS	605130	35		0	0		Male			33783954
4833	3482	Frontal face	4833.png	KMT2A	4297	WIEDEMANN-STEINER SYNDROME; WDSTS	605130	36		0	0		Male			33783954
4835	3484	Frontal face	4835.png	KMT2A	4297	WIEDEMANN-STEINER SYNDROME; WDSTS	605130	38		0	0		Unknown			33783954
4836	3485	Frontal face	4836.png	KMT2A	4297	WIEDEMANN-STEINER SYNDROME; WDSTS	605130	39	false	0	0		Female			33783954
4837	3491	Frontal face	4837.png			BECKWITH-WIEDEMANN SYNDROME; BWS	130650	f		0	9		Unknown			30719840	10.1002/ajmg.a.61053
4839	3493	Frontal face	4839.png			BECKWITH-WIEDEMANN SYNDROME; BWS	130650	h		3	0		Unknown			30719840	10.1002/ajmg.a.61053
4840	3494	Frontal face	4840.png			BECKWITH-WIEDEMANN SYNDROME; BWS	130650	i		0	1		Unknown			30719840	10.1002/ajmg.a.61053
4842	3497	Frontal face	4842.png	NIPBL	25836	CORNELIA DE LANGE SYNDROME 1; CDLS1, Cornelia de Lange syndrome	122470, PS122470	HL_265		0	8		Male	American - African/Black		30614194	10.1002/ajmg.a.61033
4843	3498	Frontal face	4843.png	NIPBL	25836	CORNELIA DE LANGE SYNDROME 1; CDLS1, Cornelia de Lange syndrome	122470, PS122470	HL_266		2	0		Female	American - African/Black		30614194	10.1002/ajmg.a.61033
4845	3500	Frontal face	4845.png	NIPBL	25836	CORNELIA DE LANGE SYNDROME 1; CDLS1, Cornelia de Lange syndrome	122470, PS122470	HL_268		0	8		Male	American - African/Black		30614194	10.1002/ajmg.a.61033
4846	3501	Frontal face	4846.png	NIPBL	25836	CORNELIA DE LANGE SYNDROME 1; CDLS1, Cornelia de Lange syndrome	122470, PS122470	HL_269		9	0		Female	American - African/Black		30614194	10.1002/ajmg.a.61033
4847	3502	Frontal face	4847.png	NIPBL	25836	CORNELIA DE LANGE SYNDROME 1; CDLS1, Cornelia de Lange syndrome	122470, PS122470	HL_270		2	0		Female	American - African/Black		30614194	10.1002/ajmg.a.61033
4848	3503	Frontal face	4848.png	SMC1A	8243	CORNELIA DE LANGE SYNDROME 2; CDLS2, Cornelia de Lange syndrome	300590, PS122470	HL_271		0	8		Female	American - African/Black		30614194	10.1002/ajmg.a.61033
4852	3507	Frontal face	4852.png			Cornelia de Lange syndrome	PS122470	HL_275		0	10		Male	African		30614194	10.1002/ajmg.a.61033
4853	3508	Frontal face	4853.png			Cornelia de Lange syndrome	PS122470	HL_276		0	6		Male	African		30614194	10.1002/ajmg.a.61033
4854	3509	Frontal face	4854.png			Cornelia de Lange syndrome	PS122470	HL_277		5	0		Male	African - Sub-Saharan		30614194	10.1002/ajmg.a.61033
4856	3515	Frontal face	4856.png	NIPBL	25836	CORNELIA DE LANGE SYNDROME 1; CDLS1, Cornelia de Lange syndrome	122470, PS122470	HL_279		4	0		Female	Asian		30614194	10.1002/ajmg.a.61033
4857	3520	Frontal face	4857.png	NIPBL	25836	CORNELIA DE LANGE SYNDROME 1; CDLS1, Cornelia de Lange syndrome	122470, PS122470	HL_280		5	0		Male	Asian		30614194	10.1002/ajmg.a.61033
4858	3521	Frontal face	4858.png	NIPBL	25836	CORNELIA DE LANGE SYNDROME 1; CDLS1, Cornelia de Lange syndrome	122470, PS122470	HL_281		0	1		Female	Asian		30614194	10.1002/ajmg.a.61033
4861	3524	Frontal face	4861.png	NIPBL	25836	CORNELIA DE LANGE SYNDROME 1; CDLS1, Cornelia de Lange syndrome	122470, PS122470	HL_284		5	0		Female	Asian - South/Indian		30614194	10.1002/ajmg.a.61033
4862	3525	Frontal face	4862.png	NIPBL	25836	CORNELIA DE LANGE SYNDROME 1; CDLS1, Cornelia de Lange syndrome	122470, PS122470	HL_285		7	0		Male	Asian - South/Indian		30614194	10.1002/ajmg.a.61033
4863	3526	Frontal face	4863.png	HDAC8	55869	CORNELIA DE LANGE SYNDROME 5; CDLS5, Cornelia de Lange syndrome	300882, PS122470	HL_286		0	1		Male	Asian		30614194	10.1002/ajmg.a.61033
4865	3528	Frontal face	4865.png			Cornelia de Lange syndrome	PS122470	HL_288		0	4		Male	Asian - South/Indian		30614194	10.1002/ajmg.a.61033
4866	3529	Frontal face	4866.png			Cornelia de Lange syndrome	PS122470	HL_289		10	0		Male	Asian - South/Indian		30614194	10.1002/ajmg.a.61033
4868	3531	Frontal face	4868.png			Cornelia de Lange syndrome	PS122470	HL_291		0	4		Male	Asian - South/Indian		30614194	10.1002/ajmg.a.61033
4869	3532	Frontal face	4869.png			Cornelia de Lange syndrome	PS122470	HL_292		0	2		Male	Asian - South/Indian		30614194	10.1002/ajmg.a.61033
4870	3533	Frontal face	4870.png			Cornelia de Lange syndrome	PS122470	HL_293		0	6		Male	Asian - South-East	Thai	30614194	10.1002/ajmg.a.61033
4871	3534	Frontal face	4871.png			Cornelia de Lange syndrome	PS122470	HL_294		4	0		Female	Asian - South-East	Malaysian	30614194	10.1002/ajmg.a.61033
4872	3535	Frontal face	4872.png			Cornelia de Lange syndrome	PS122470	HL_295		10	0		Male	Asian - South/Indian		30614194	10.1002/ajmg.a.61033
4873	3536	Frontal face	4873.png			Cornelia de Lange syndrome	PS122470	HL_296		8	0		Female	Asian - South/Indian		30614194	10.1002/ajmg.a.61033
4874	3537	Frontal face	4874.png			Cornelia de Lange syndrome	PS122470	HL_297		0	0	2 weeks	Female	Asian - South/Indian		30614194	10.1002/ajmg.a.61033
4875	3538	Frontal face	4875.png			Cornelia de Lange syndrome	PS122470	HL_298		9	0		Female	Asian - South/Indian		30614194	10.1002/ajmg.a.61033
4876	3539	Frontal face	4876.png			Cornelia de Lange syndrome	PS122470	HL_299		10	0		Female	Asian - South-East	Malaysian	30614194	10.1002/ajmg.a.61033
4877	3540	Frontal face	4877.png			Cornelia de Lange syndrome	PS122470	HL_300		1	0		Female	Asian - South-East	Thai	30614194	10.1002/ajmg.a.61033
4878	3541	Frontal face	4878.png			Cornelia de Lange syndrome	PS122470	HL_301		9	0		Female	Asian	Sri Lanka	30614194	10.1002/ajmg.a.61033
4879	3542	Frontal face	4879.png	NIPBL	25836	CORNELIA DE LANGE SYNDROME 1; CDLS1, Cornelia de Lange syndrome	122470, PS122470	HL_302		0	1		Male	American - Latin/Hispanic		30614194	10.1002/ajmg.a.61033
4880	3543	Frontal face	4880.png	NIPBL	25836	CORNELIA DE LANGE SYNDROME 1; CDLS1, Cornelia de Lange syndrome	122470, PS122470	HL_303		1	0		Male	American - Latin/Hispanic		30614194	10.1002/ajmg.a.61033
4881	3544	Frontal face	4881.png	NIPBL	25836	CORNELIA DE LANGE SYNDROME 1; CDLS1, Cornelia de Lange syndrome	122470, PS122470	HL_304		3	0		Female	American - Latin/Hispanic		30614194	10.1002/ajmg.a.61033
4882	3545	Frontal face	4882.png	NIPBL	25836	CORNELIA DE LANGE SYNDROME 1; CDLS1, Cornelia de Lange syndrome	122470, PS122470	HL_305		37	0		Male	American - Latin/Hispanic		30614194	10.1002/ajmg.a.61033
4883	3546	Frontal face	4883.png	NIPBL	25836	CORNELIA DE LANGE SYNDROME 1; CDLS1, Cornelia de Lange syndrome	122470, PS122470	HL_306		3	0		Male	American - Latin/Hispanic		30614194	10.1002/ajmg.a.61033
4884	3547	Frontal face	4884.png	NIPBL	25836	CORNELIA DE LANGE SYNDROME 1; CDLS1, Cornelia de Lange syndrome	122470, PS122470	HL_307		0	3		Female	American - Latin/Hispanic		30614194	10.1002/ajmg.a.61033
4886	3549	Frontal face	4886.png	NIPBL	25836	CORNELIA DE LANGE SYNDROME 1; CDLS1, Cornelia de Lange syndrome	122470, PS122470	HL_309		4	0		Female	American - Latin/Hispanic		30614194	10.1002/ajmg.a.61033
4888	3551	Frontal face	4888.png	NIPBL	25836	CORNELIA DE LANGE SYNDROME 1; CDLS1, Cornelia de Lange syndrome	122470, PS122470	HL_311		0	7		Female	American - Latin/Hispanic		30614194	10.1002/ajmg.a.61033
4889	3552	Frontal face	4889.png	NIPBL	25836	CORNELIA DE LANGE SYNDROME 1; CDLS1, Cornelia de Lange syndrome	122470, PS122470	HL_312		3	0		Male	American - Latin/Hispanic		30614194	10.1002/ajmg.a.61033
4890	3553	Frontal face	4890.png	NIPBL	25836	CORNELIA DE LANGE SYNDROME 1; CDLS1, Cornelia de Lange syndrome	122470, PS122470	HL_313		6	0		Female	American - Latin/Hispanic		30614194	10.1002/ajmg.a.61033
4891	3554	Frontal face	4891.png	NIPBL	25836	CORNELIA DE LANGE SYNDROME 1; CDLS1, Cornelia de Lange syndrome	122470, PS122470	HL_314		7	0		Female	American - Latin/Hispanic		30614194	10.1002/ajmg.a.61033
4892	3555	Frontal face	4892.png	NIPBL	25836	CORNELIA DE LANGE SYNDROME 1; CDLS1, Cornelia de Lange syndrome	122470, PS122470	HL_315		13	0		Female	American - Latin/Hispanic		30614194	10.1002/ajmg.a.61033
4893	3556	Frontal face	4893.png	NIPBL	25836	CORNELIA DE LANGE SYNDROME 1; CDLS1, Cornelia de Lange syndrome	122470, PS122470	HL_316		13	0		Male	American - Latin/Hispanic		30614194	10.1002/ajmg.a.61033
4894	3557	Frontal face	4894.png	NIPBL	25836	CORNELIA DE LANGE SYNDROME 1; CDLS1, Cornelia de Lange syndrome	122470, PS122470	HL_317		3	0		Male	American - Latin/Hispanic		30614194	10.1002/ajmg.a.61033
4895	3558	Frontal face	4895.png	NIPBL	25836	CORNELIA DE LANGE SYNDROME 1; CDLS1, Cornelia de Lange syndrome	122470, PS122470	HL_318		10	0		Male	American - Latin/Hispanic		30614194	10.1002/ajmg.a.61033
4896	3559	Frontal face	4896.png	HDAC8	55869	CORNELIA DE LANGE SYNDROME 5; CDLS5, Cornelia de Lange syndrome	300882, PS122470	HL_319		0	0	1 d	Female	American - Latin/Hispanic		30614194	10.1002/ajmg.a.61033
4898	3561	Frontal face	4898.png	HDAC8	55869	CORNELIA DE LANGE SYNDROME 5; CDLS5, Cornelia de Lange syndrome	300882, PS122470	HL_321		7	0		Female	American - Latin/Hispanic		30614194	10.1002/ajmg.a.61033
4899	3562	Frontal face	4899.png	HDAC8	55869	CORNELIA DE LANGE SYNDROME 5; CDLS5, Cornelia de Lange syndrome	300882, PS122470	HL_322		3	0		Female	American - Latin/Hispanic		30614194	10.1002/ajmg.a.61033
4900	3563	Frontal face	4900.png	SMC1A	8243	CORNELIA DE LANGE SYNDROME 2; CDLS2, Cornelia de Lange syndrome	300590, PS122470	HL_323		11	0		Male	American - Latin/Hispanic		30614194	10.1002/ajmg.a.61033
4902	3565	Frontal face	4902.png			Cornelia de Lange syndrome	PS122470	HL_325		0	5		Male	American - Latin/Hispanic	Peruvian	30614194	10.1002/ajmg.a.61033
4903	3566	Frontal face	4903.png			Cornelia de Lange syndrome	PS122470	HL_326		0	3		Male	American - Latin/Hispanic	Peruvian	30614194	10.1002/ajmg.a.61033
4905	3568	Frontal face	4905.png			Cornelia de Lange syndrome	PS122470	HL_328		6	0		Male	American - Latin/Hispanic	Peruvian	30614194	10.1002/ajmg.a.61033
4906	3569	Frontal face	4906.png			Cornelia de Lange syndrome	PS122470	HL_329		0	2		Male	American - Latin/Hispanic	Peruvian	30614194	10.1002/ajmg.a.61033
4908	3571	Frontal face	4908.png			Cornelia de Lange syndrome	PS122470	HL_331		0	1		Female	American - Latin/Hispanic	Peruvian	30614194	10.1002/ajmg.a.61033
4909	3572	Frontal face	4909.png			Cornelia de Lange syndrome	PS122470	HL_332		2	0		Female	American - Latin/Hispanic	Peruvian	30614194	10.1002/ajmg.a.61033
4911	3574	Frontal face	4911.png	NIPBL	25836	CORNELIA DE LANGE SYNDROME 1; CDLS1, Cornelia de Lange syndrome	122470, PS122470	HL_334		0	4		Male	Arab		30614194	10.1002/ajmg.a.61033
4912	3575	Frontal face	4912.png	NIPBL	25836	CORNELIA DE LANGE SYNDROME 1; CDLS1, Cornelia de Lange syndrome	122470, PS122470	HL_335		1	0		Male	Arab		30614194	10.1002/ajmg.a.61033
4913	3576	Frontal face	4913.png	HDAC8	55869	CORNELIA DE LANGE SYNDROME 5; CDLS5, Cornelia de Lange syndrome	300882, PS122470	HL_336		8	0		Male	Arab		30614194	10.1002/ajmg.a.61033
4914	3577	Frontal face	4914.png	SMC1A	8243	CORNELIA DE LANGE SYNDROME 2; CDLS2, Cornelia de Lange syndrome	300590, PS122470	HL_337		0	5		Female	Arab		30614194	10.1002/ajmg.a.61033
4915	3578	Frontal face	4915.png			Cornelia de Lange syndrome	PS122470	HL_338		0	3		Male	Arab	Iranian	30614194	10.1002/ajmg.a.61033
4916	3579	Frontal face	4916.png			Cornelia de Lange syndrome	PS122470	HL_339		0	6		Male	Arab	Lebanese	30614194	10.1002/ajmg.a.61033
4917	3580	Frontal face	4917.png			Cornelia de Lange syndrome	PS122470	HL_340		4	0		Female	Arab	Lebanese	30614194	10.1002/ajmg.a.61033
4924	3581	Frontal face	4924.jpg	CUL4B	8450	MENTAL RETARDATION, X-LINKED, SYNDROMIC, CABEZAS TYPE; MRXSC	300354	Family 1 -III -3		0	0		Male	European		25385192	10.1002/humu.22718
4926	3582	Frontal face	4926.jpg	CUL4B	8450	MENTAL RETARDATION, X-LINKED, SYNDROMIC, CABEZAS TYPE; MRXSC	300354	Family1-IV-3		0	0		Male	European		25385192	10.1002/humu.22718
4928	3583	Frontal face	4928.jpg	CUL4B	8450	MENTAL RETARDATION, X-LINKED, SYNDROMIC, CABEZAS TYPE; MRXSC	300354	Family2-II-3		0	0		Male	European		25385192	10.1002/humu.22718
4930	3584	Frontal face	4930.jpg	CUL4B	8450	MENTAL RETARDATION, X-LINKED, SYNDROMIC, CABEZAS TYPE; MRXSC	300354	Family2-II-4		0	0		Male	European		25385192	10.1002/humu.22718
4932	3585	Frontal face	4932.jpg	CUL4B	8450	MENTAL RETARDATION, X-LINKED, SYNDROMIC, CABEZAS TYPE; MRXSC	300354	Family2-III-1		0	0		Male	European		25385192	10.1002/humu.22718
4933	3586	Frontal face	4933.jpg	CUL4B	8450	MENTAL RETARDATION, X-LINKED, SYNDROMIC, CABEZAS TYPE; MRXSC	300354	Family4-III-1		0	0		Male	European		25385192	10.1002/humu.22718
4935	3587	Frontal face	4935.jpg	CUL4B	8450	MENTAL RETARDATION, X-LINKED, SYNDROMIC, CABEZAS TYPE; MRXSC	300354	Family5-III-1		0	0		Male	European		25385192	10.1002/humu.22718
4937	3588	Frontal face	4937.jpg	CUL4B	8450	MENTAL RETARDATION, X-LINKED, SYNDROMIC, CABEZAS TYPE; MRXSC	300354	Family5-III-2		0	0		Male	European		25385192	10.1002/humu.22718
4941	3590	Frontal face	4941.jpg	CUL4B	8450	MENTAL RETARDATION, X-LINKED, SYNDROMIC, CABEZAS TYPE; MRXSC	300354	Family6-II-5		0	0		Male	European		25385192	10.1002/humu.22718
4942	3591	Frontal face	4942.jpg	CUL4B	8450	MENTAL RETARDATION, X-LINKED, SYNDROMIC, CABEZAS TYPE; MRXSC	300354	Family6-III-1		0	0		Male	European		25385192	10.1002/humu.22718
4943	3592	Frontal face	4943.jpg	CUL4B	8450	MENTAL RETARDATION, X-LINKED, SYNDROMIC, CABEZAS TYPE; MRXSC	300354	Family6-III-2		0	0		Male	European		25385192	10.1002/humu.22718
4944	3593	Frontal face	4944.jpg	CUL4B	8450	MENTAL RETARDATION, X-LINKED, SYNDROMIC, CABEZAS TYPE; MRXSC	300354	Family7-II-2		0	0		Male	European		25385192	10.1002/humu.22718
4945	3594	Frontal face	4945.jpg	CUL4B	8450	MENTAL RETARDATION, X-LINKED, SYNDROMIC, CABEZAS TYPE; MRXSC	300354	Family42-IV-1		21	0		Male	European		17236139	10.1086/511134
4946	3595	Frontal face	4946.jpg	CUL4B	8450	MENTAL RETARDATION, X-LINKED, SYNDROMIC, CABEZAS TYPE; MRXSC	300354	Family42-IV-2		18	0		Male	European		17236139	10.1086/511134
4947	3596	Frontal face	4947.jpg	CUL4B	8450	MENTAL RETARDATION, X-LINKED, SYNDROMIC, CABEZAS TYPE; MRXSC	300354	Family42-IV-3		0	0		Male	European		17236139	10.1086/511134
4948	3597	Frontal face	4948.jpg	CUL4B	8450	MENTAL RETARDATION, X-LINKED, SYNDROMIC, CABEZAS TYPE; MRXSC	300354	Family43-IV-2		0	4		Male	European		17236139	10.1086/511134
4950	3598	Frontal face	4950.jpg	CUL4B	8450	MENTAL RETARDATION, X-LINKED, SYNDROMIC, CABEZAS TYPE; MRXSC	300354	Family43-IV-4		0	0		Male	European		17236139	10.1086/511134
4951	3599	Frontal face	4951.jpg	CUL4B	8450	MENTAL RETARDATION, X-LINKED, SYNDROMIC, CABEZAS TYPE; MRXSC	300354	Family363-III-4		0	0		Male	European		17236139	10.1086/511134
4952	3600	Frontal face	4952.jpg	CUL4B	8450	MENTAL RETARDATION, X-LINKED, SYNDROMIC, CABEZAS TYPE; MRXSC	300354	Family363-IV-1		13	0		Male	European		17236139	10.1086/511134
4954	3601	Frontal face	4954.jpg	CUL4B	8450	MENTAL RETARDATION, X-LINKED, SYNDROMIC, CABEZAS TYPE; MRXSC	300354	III.1		0	0		Male	Caucasian		10978355	10.1136/jmg.37.9.663
4956	3602	Frontal face	4956.jpg	CUL4B	8450	MENTAL RETARDATION, X-LINKED, SYNDROMIC, CABEZAS TYPE; MRXSC	300354	III.2		0	0		Male	Caucasian		10978355	10.1136/jmg.37.9.663
4958	3603	Frontal face	4958.jpg	CUL4B	8450	MENTAL RETARDATION, X-LINKED, SYNDROMIC, CABEZAS TYPE; MRXSC	300354	III.5		0	0		Male	Caucasian		10978355	10.1136/jmg.37.9.663
4960	3604	Frontal face	4960.jpg	CUL4B	8450	MENTAL RETARDATION, X-LINKED, SYNDROMIC, CABEZAS TYPE; MRXSC	300354	III.9		0	0		Male	Caucasian		10978355	10.1136/jmg.37.9.663
4962	3605	Frontal face	4962.jpg	CUL4B	8450	MENTAL RETARDATION, X-LINKED, SYNDROMIC, CABEZAS TYPE; MRXSC	300354			0	12		Male	Caucasian		20002452
4964	3606	Frontal face	4964.jpg	CUL4B	8450	MENTAL RETARDATION, X-LINKED, SYNDROMIC, CABEZAS TYPE; MRXSC	300354	Family1-IV-2		5	6		Male	Caucasian		20002452
4966	3607	Frontal face	4966.jpg	CUL4B	8450	MENTAL RETARDATION, X-LINKED, SYNDROMIC, CABEZAS TYPE; MRXSC	300354	Family1-IV-1		14	0		Male	Caucasian		20002452
4969	3608	Frontal face	4969.jpg	UBE2A	7319	MENTAL RETARDATION, X-LINKED, SYNDROMIC, NASCIMENTO TYPE; MRXSN	300860	II-3		46	7		Male	American - Latin/Hispanic		16909393	10.1086/507047
4970	3609	Frontal face	4970.jpg	UBE2A	7319	MENTAL RETARDATION, X-LINKED, SYNDROMIC, NASCIMENTO TYPE; MRXSN	300860	III-2		19	11		Male	American - Latin/Hispanic		16909393	10.1086/507047
4971	3610	Frontal face	4971.jpg	UBE2A	7319	MENTAL RETARDATION, X-LINKED, SYNDROMIC, NASCIMENTO TYPE; MRXSN	300860	III-3		5	4		Male	American - Latin/Hispanic		16909393	10.1086/507047
4974	3618	Frontal face	4974.jpg			WILLIAMS-BEUREN SYNDROME; WBS	194050	22628065_C_194050		0	0		Unknown	Asian - South/Indian		22628065
4975	3617	Frontal face	4975.jpg			WILLIAMS-BEUREN SYNDROME; WBS	194050	22628065_D_194050		0	0		Female			22628065
4976	3616	Frontal face	4976.jpg			WILLIAMS-BEUREN SYNDROME; WBS	194050	22628065_E_194050		0	0		Unknown			22628065
4977	3615	Frontal face	4977.jpg			WILLIAMS-BEUREN SYNDROME; WBS	194050	22628065_F_194050		0	0		Unknown			22628065
4979	3613	Frontal face	4979.jpg			WILLIAMS-BEUREN SYNDROME; WBS	194050	22628065_H_194050		0	0		Unknown			22628065
4980	3612	Frontal face	4980.jpg			WILLIAMS-BEUREN SYNDROME; WBS	194050	22628065_I_194050		0	0		Female			22628065
4981	3620	Frontal face	4981.jpg			WILLIAMS-BEUREN SYNDROME; WBS	194050	22628065_J_194050		0	0		Unknown			22628065
4982	3625	Frontal face	4982.jpg			WILLIAMS-BEUREN SYNDROME; WBS	194050	22628065_K_194050		0	0		Unknown			22628065
4983	3624	Frontal face	4983.jpg			WILLIAMS-BEUREN SYNDROME; WBS	194050	22628065_L_194050		0	0		Unknown			22628065
4986	3621	Frontal face	4986.jpg			WILLIAMS-BEUREN SYNDROME; WBS	194050	22628065_O_194050		0	0		Unknown			22628065
4988	3627	Frontal face	4988.jpg			WILLIAMS-BEUREN SYNDROME; WBS	194050	22628065_Q_194050		0	0		Female			22628065
4989	3628	Frontal face	4989.jpg			WILLIAMS-BEUREN SYNDROME; WBS	194050	22628065_R_194050		0	0		Male			22628065
4990	3629	Frontal face	4990.jpg			WILLIAMS-BEUREN SYNDROME; WBS	194050	22628065_S_194050		0	0		Unknown			22628065
4991	3630	Frontal face	4991.jpg			WILLIAMS-BEUREN SYNDROME; WBS	194050	22628065_T_194050		0	0		Female			22628065
4992	3631	Frontal face	4992.jpg			WILLIAMS-BEUREN SYNDROME; WBS	194050	22628065_U_194050		0	0		Male			22628065
4993	3632	Frontal face	4993.jpg			WILLIAMS-BEUREN SYNDROME; WBS	194050	22628065_V_194050		0	0		Male			22628065
4994	3633	Frontal face	4994.png			WILLIAMS-BEUREN SYNDROME; WBS	194050	25565928_P1_194050		1	7		Female	African		25565928	10.1159/000369421
4995	3634	Frontal face	4995.png			WILLIAMS-BEUREN SYNDROME; WBS	194050	25565928_P2_194050		13	0		Female	African		25565928	10.1159/000369421
4996	3635	Frontal face	4996.png			WILLIAMS-BEUREN SYNDROME; WBS	194050	25565928_P3_194050		14	0		Male	African		25565928	10.1159/000369421
4997	3636	Frontal face	4997.jpg			WILLIAMS-BEUREN SYNDROME; WBS	194050	20425781_F1.1_194050		30	0		Female	Caucasian		25565928	10.1159/000369421
4999	3637	Frontal face	4999.jpg			WILLIAMS-BEUREN SYNDROME; WBS	194050	20425781_F1.2_194050		1	11		Female	Caucasian		25565928	10.1159/000369421
5001	3638	Frontal face	5001.jpg			WILLIAMS-BEUREN SYNDROME; WBS	194050	20425781_F2.1_194050		1	7		Female	Asian		25565928	10.1159/000369421
5002	3639	Frontal face	5002.jpg			WILLIAMS-BEUREN SYNDROME; WBS	194050	20425781_F2.2_194050		2	0		Male	Caucasian		25565928	10.1159/000369421
5003	3640	Frontal face	5003.jpg			WILLIAMS-BEUREN SYNDROME; WBS	194050	20425781_F2.3_194050		3	0		Female	American - Latin/Hispanic		25565928	10.1159/000369421
5004	3641	Frontal face	5004.jpg			WILLIAMS-BEUREN SYNDROME; WBS	194050	20425781_F2.4_194050		5	0		Female	American - African/Black		25565928	10.1159/000369421
5005	3642	Frontal face	5005.jpg			WILLIAMS-BEUREN SYNDROME; WBS	194050	20425781_F3.1_194050		9	0		Male	American - Latin/Hispanic		25565928	10.1159/000369421
5006	3643	Frontal face	5006.jpg			WILLIAMS-BEUREN SYNDROME; WBS	194050	20425781_F3.2_194050		13	0		Male	Caucasian		25565928	10.1159/000369421
5007	3644	Frontal face	5007.jpg			WILLIAMS-BEUREN SYNDROME; WBS	194050	20425781_F3.3_194050		7	0		Male	American - African/Black		25565928	10.1159/000369421
5008	3645	Frontal face	5008.jpg			WILLIAMS-BEUREN SYNDROME; WBS	194050	20425781_F3.4_194050		30	0		Male	Caucasian		25565928	10.1159/000369421
5009	3646	Frontal face	5009.jpg			WILLIAMS-BEUREN SYNDROME; WBS	194050	20425781_F4_194050		3	6		Male	Caucasian		25565928	10.1159/000369421
5011	3647	Frontal face	5011.png			WILLIAMS-BEUREN SYNDROME; WBS	194050	26090456_1_194050		0	0		Female	American - Latin/Hispanic		26090456	10.1155/2015/903175
5012	3648	Frontal face	5012.png			WILLIAMS-BEUREN SYNDROME; WBS	194050	26090456_2_194050		0	0		Male	American - Latin/Hispanic		26090456	10.1155/2015/903175
5013	3649	Frontal face	5013.jpg	UBE2A	7319	MENTAL RETARDATION, X-LINKED, SYNDROMIC, NASCIMENTO TYPE; MRXSN	300860	Patient 1		19	0		Male			24053514	10.1186/1750-1172-8-146
5014	3650	Frontal face	5014.jpg	UBE2A	7319	MENTAL RETARDATION, X-LINKED, SYNDROMIC, NASCIMENTO TYPE; MRXSN	300860	Patient 2		11	0		Male			24053514	10.1186/1750-1172-8-146
5015	3651	Frontal face	5015.jpg	UBE2A	7319	MENTAL RETARDATION, X-LINKED, SYNDROMIC, NASCIMENTO TYPE; MRXSN	300860	Patient 4		15	0		Male	European - Southern		24053514	10.1186/1750-1172-8-146
5016	3652	Frontal face	5016.jpg	UBE2A	7319	MENTAL RETARDATION, X-LINKED, SYNDROMIC, NASCIMENTO TYPE; MRXSN	300860	Patient 5		38	0		Male	European - Southern		24053514	10.1186/1750-1172-8-146
5017	3653	Frontal face	5017.jpg	UBE2A	7319	MENTAL RETARDATION, X-LINKED, SYNDROMIC, NASCIMENTO TYPE; MRXSN	300860	Patient 6		7	0		Male	European - Eastern		24053514	10.1186/1750-1172-8-146
5018	3654	Frontal face	5018.jpg	UBE2A	7319	MENTAL RETARDATION, X-LINKED, SYNDROMIC, NASCIMENTO TYPE; MRXSN	300860	Patient 7		5	0		Male	European		24053514	10.1186/1750-1172-8-146
5020	3656	Frontal face	5020.png			Noonan syndrome	PS163950			0	0		Unknown			28748642	10.1002/ajmg.a.38362
5021	3657	Frontal face	5021.png			Noonan syndrome	PS163950	3		0	0		Unknown			28748642	10.1002/ajmg.a.38362
5022	3658	Frontal face	5022.png	FLNB	2317	LARSEN SYNDROME; LRS	150250	27048506_P1_150250		10	0		Male	Asian - South/Indian		27048506	10.1186/s12881-016-0290-6
5025	3659	Frontal face	5025.png	FLNB	2317	LARSEN SYNDROME; LRS	150250	30916490_P1_150250		0	0		Male			30916490	10.1002/mgg3.648
5027	3661	Frontal face	5027.gif	FLNB	2317	LARSEN SYNDROME; LRS	150250	21044106_P1_150250		0	0		Male	Asian		21044106
5031	3667	Frontal face	5031.png	FLNB	2317	LARSEN SYNDROME; LRS	150250	14779259_P1_150250		0	0		Female	Caucasian		14779259
5033	3668	Frontal face	5033.png	FLNB	2317	LARSEN SYNDROME; LRS	150250	14779259_P2_150250		0	0		Female	Caucasian		14779259
5040	3671	Frontal face	5040.jpg	DLG4	1742	INTELLECTUAL DEVELOPMENTAL DISORDER, AUTOSOMAL DOMINANT 62; MRD62	618793	29460436_P2_618793		21	0		Male	Caucasian		29460436
5043	3672	Frontal face	5043.jpg	DLG4	1742	INTELLECTUAL DEVELOPMENTAL DISORDER, AUTOSOMAL DOMINANT 62; MRD62	618793	29460436_P3_618793		0	0		Male	Caucasian		29460436
5044	3673	Frontal face	5044.jpg	ZEB2	9839	MOWAT-WILSON SYNDROME; MOWS	235730	P1		8	0		Unknown			29300384
5045	3674	Frontal face	5045.jpg	ZEB2	9839	MOWAT-WILSON SYNDROME; MOWS	235730	P18		0	0	Infancy	Female	European		29300384
5052	3675	Frontal face	5052.jpg	ZEB2	9839	MOWAT-WILSON SYNDROME; MOWS	235730	P5		7	0		Female	European		29300384
5053	3676	Frontal face	5053.jpg	ZEB2	9839	MOWAT-WILSON SYNDROME; MOWS	235730	P6		15	0		Female	European		29300384
5054	3677	Frontal face	5054.jpg	ZEB2	9839	MOWAT-WILSON SYNDROME; MOWS	235730	P8		12	0		Female	European		29300384
5055	3678	Frontal face	5055.jpg	ZEB2	9839	MOWAT-WILSON SYNDROME; MOWS	235730	P10		6	0		Unknown	European		29300384
5056	3679	Frontal face	5056.jpg	ZEB2	9839	MOWAT-WILSON SYNDROME; MOWS	235730	P19		14	0		Female	European		29300384
5057	3680	Frontal face	5057.jpg	ZEB2	9839	MOWAT-WILSON SYNDROME; MOWS	235730	P23		12	0		Female	European		29300384
5059	3682	Frontal face	5059.jpg	ZEB2	9839	MOWAT-WILSON SYNDROME; MOWS	235730	P29		14	0		Female	European		29300384
5061	3684	Frontal face	5061.jpg	ZEB2	9839	MOWAT-WILSON SYNDROME; MOWS	235730	P31		11	0		Male	European		29300384
5063	3685	Frontal face	5063.jpg	ZEB2	9839	MOWAT-WILSON SYNDROME; MOWS	235730	P32		28	0		Male	European		29300384
5064	3686	Frontal face	5064.jpg	ZEB2	9839	MOWAT-WILSON SYNDROME; MOWS	235730	P35		3	0		Female	European		29300384
5066	3688	Frontal face	5066.jpg	ZEB2	9839	MOWAT-WILSON SYNDROME; MOWS	235730	P54		9	0		Female			29300384
5067	3689	Frontal face	5067.jpg	ZEB2	9839	MOWAT-WILSON SYNDROME; MOWS	235730	P55		16	0		Male	European		29300384
5068	3690	Frontal face	5068.jpg	ZEB2	9839	MOWAT-WILSON SYNDROME; MOWS	235730	P58		16	0		Female	European		29300384
5069	3691	Frontal face	5069.jpg	ZEB2	9839	MOWAT-WILSON SYNDROME; MOWS	235730	P61		3	0		Female	European		29300384
5070	3692	Frontal face	5070.jpg	ZEB2	9839	MOWAT-WILSON SYNDROME; MOWS	235730	P80		10	0		Male	European		29300384
5071	3693	Frontal face	5071.jpg	ZEB2	9839	MOWAT-WILSON SYNDROME; MOWS	235730	P89		3	0		Male	European		29300384
5072	161	Frontal face	5072.png			WILLIAMS-BEUREN SYNDROME; WBS	194050	160	false	0	0	child	Male		Caucasian	10326175
5073	3694	Frontal face	5073.png	NIPBL	25836	CORNELIA DE LANGE SYNDROME 1; CDLS1, Cornelia de Lange syndrome	122470, PS122470	HL_341		28	0		Female	Caucasian		24038889	10.1002/humu.22430
5075	3695	Frontal face	5075.png	NIPBL	25836	CORNELIA DE LANGE SYNDROME 1; CDLS1, Cornelia de Lange syndrome	122470, PS122470	HL_342		7	0		Male			24038889	10.1002/humu.22430
5077	3696	Frontal face	5077.png	HDAC8	55869	CORNELIA DE LANGE SYNDROME 5; CDLS5, Cornelia de Lange syndrome	300882, PS122470	HL_343		3	0		Female	Caucasian		24038889	10.1002/humu.22430
5079	3697	Frontal face	5079.png	SMC1A	8243	CORNELIA DE LANGE SYNDROME 2; CDLS2, Cornelia de Lange syndrome	300590, PS122470	HL_344		15	0		Female	Caucasian		24038889	10.1002/humu.22430
5081	3698	Frontal face	5081.png	RAD21	5885	CORNELIA DE LANGE SYNDROME 4 WITH OR WITHOUT MIDLINE BRAIN DEFECTS; CDLS4, Cornelia de Lange syndrome	614701, PS122470	HL_346		3	0		Male	Caucasian		24038889	10.1002/humu.22430
5083	3699	Frontal face	5083.png	SMC3	9126	CORNELIA DE LANGE SYNDROME 3 WITH OR WITHOUT MIDLINE BRAIN DEFECTS; CDLS3, Cornelia de Lange syndrome	610759, PS122470	HL_345		57	0		Male	Caucasian		24038889	10.1002/humu.22430
5086	3700	Frontal face	5086.png	SMC1A	8243	CORNELIA DE LANGE SYNDROME 2; CDLS2, Cornelia de Lange syndrome	300590, PS122470	HL_347		0	0		Male	European - Southern	Italian	24124034
5087	3701	Frontal face	5087.png	SMC1A	8243	CORNELIA DE LANGE SYNDROME 2; CDLS2, Cornelia de Lange syndrome	300590, PS122470	HL_348		0	1		Female	European - Southern	Italian	24124034
5088	3703	Frontal face	5088.png	SMC1A	8243	CORNELIA DE LANGE SYNDROME 2; CDLS2, Cornelia de Lange syndrome	300590, PS122470	HL_349		3	9		Female	European	Switzerland	24124034
5089	3704	Frontal face	5089.png	SMC1A	8243	CORNELIA DE LANGE SYNDROME 2; CDLS2, Cornelia de Lange syndrome	300590, PS122470	HL_350		1	0		Female	European - Southern	Italian	24124034
5091	3705	Frontal face	5091.png	SMC1A	8243	CORNELIA DE LANGE SYNDROME 2; CDLS2, Cornelia de Lange syndrome	300590, PS122470	HL_351		0	3		Female	American - Latin/Hispanic	chile	24124034
5093	3706	Frontal face	5093.png	SMC1A	8243	CORNELIA DE LANGE SYNDROME 2; CDLS2, Cornelia de Lange syndrome	300590, PS122470	HL_352		9	6		Female	European - Southern	Italian	24124034
5095	3707	Frontal face	5095.png	SMC1A	8243	CORNELIA DE LANGE SYNDROME 2; CDLS2, Cornelia de Lange syndrome	300590, PS122470	HL_353		4	2		Female	African - North		24124034
5097	3708	Frontal face	5097.png	CCDC47	57003	TRICHOHEPATONEURODEVELOPMENTAL SYNDROME; THNS	618268	CCDC47_1_1		5	0		Female			30401460	10.1016/j.ajhg.2018.09.014
5098	3709	Frontal face	5098.png	CCDC47	57003	TRICHOHEPATONEURODEVELOPMENTAL SYNDROME; THNS	618268	CCDC47_2_1		2	7		Male			30401460	10.1016/j.ajhg.2018.09.014
5099	3710	Frontal face	5099.png	CCDC47	57003	TRICHOHEPATONEURODEVELOPMENTAL SYNDROME; THNS	618268	CCDC47_3_1		7	7		Female			30401460	10.1016/j.ajhg.2018.09.014
5100	3711	Frontal face	5100.png	CCDC47	57003	TRICHOHEPATONEURODEVELOPMENTAL SYNDROME; THNS	618268	CCDC47_4_1		6	6		Female			30401460	10.1016/j.ajhg.2018.09.014
5102	3712	Frontal face	5102.png	CHAMP1	283489			CHAMP1_1_1		23	0		Female			27148580	10.1101/mcs.a000661
[truncated: 503 more rows]
