# Supplementary material for: Validation of 3 Computer-Aided Facial Phenotyping Tools (DeepGestalt, GestaltMatcher, and D-Score): Comparative Diagnostic Accuracy Study
Source: J Med Internet Res. 2024 Mar 13;26:e42904. doi: 10.2196/42904 (PMC10973953; doi:10.2196/42904)
Supplement: Multimedia Appendix 1 [file jmir_v26i1e42904_app1.zip › code and data/lmd_D_scores.csv]

image	d-score
4026	0.9839
4024	0.9924
3993	0.8209
3992	0.9048
4731	0.9559
3770	0.9383
3776	0.9943
3774	0.9936
4653	0.9968
4659	0.9961
3516	0.9401
804767	0.9846
4259	0.9948
4254	0.9952
5532	1.0
5629	0.9943
5628	0.9772
3831	0.9928
4030	0.9961
4037	0.9967
5665	0.9844
4725	0.9677
3742	0.9936
4538	0.9851
4824	0.9888
4531	0.9789
5198	0.8715
5197	0.6691
5190	0.6783
3357	0.9894
3352	0.9932
3359	0.9944
743100	0.9949
4530	0.9926
5618	1.0
5610	1.0
5611	0.9757
5616	0.9967
5617	0.9969
5614	0.9839
5615	0.9969
3825	0.9953
5000	1.0
4281	0.996
5004	0.9878
4752	0.9907
4755	0.9815
4756	0.9955
3759	0.9835
3681	0.994
3537	1.0
3538	0.9773
5050	0.9953
5051	0.9957
743918	0.9928
5475	0.9726
5270	0.6456
5271	0.997
5273	0.9946
5519	0.9944
5512	0.9955
5604	0.9949
5607	1.0
5606	0.9931
5609	0.9821
3813	0.9652
3814	0.9261
3815	0.9948
4741	0.9907
4608	0.993
4518	0.9858
5608	0.9701
5287	0.8986
5046	0.9933
3781	0.9962
3785	1.0
4996	0.9956
4995	0.9826
4993	0.9972
4990	0.9914
4999	1.0
756842	0.9966
3333	1.0
3335	0.9965
3338	0.9895
5264	0.9949
5269	0.9907
4198	1.0
5671	0.9924
5672	0.9766
4358	0.7228
4357	0.9957
4778	0.9731
4177	1.0
4889	0.3276
4611	0.9947
4615	0.9909
5068	1.0
4506	0.0291
4500	0.9444
805322	0.9968
5072	0.992
5070	0.9911
5076	0.9821
3796	0.9873
3791	0.9946
3790	0.9955
4988	0.9797
5382	0.4797
5383	0.5
5386	0.9736
756857	0.5793
756856	0.8845
756855	0.234
756854	0.9901
756853	0.9724
5498	0.9919
5497	0.982
5259	0.9948
4278	0.9717
4181	0.7502
4187	0.9456
5667	0.8081
5666	0.9279
4343	0.5793
3902	0.9833
4764	0.9835
4167	0.9703
4166	0.3466
4168	0.5
5092	0.9924
3490	0.9902
3655	0.9775
3656	0.9229
3651	0.9928
5062	1.0
4885	0.9959
4401	0.9509
4974	0.5173
5399	0.9968
5398	1.0
3475	0.9216
3476	0.9743
3477	0.8011
3470	0.8622
3471	0.973
3478	0.9894
3479	0.9904
3318	0.9928
5488	0.9903
5246	0.9968
5627	0.9932
18193	0.988
5487	0.9662
5486	0.989
5485	0.9888
5484	1.0
5483	1.0
4379	0.9687
5654	0.9263
5655	0.9731
4375	0.9873
4082	0.9964
4086	0.7439
4087	0.9922
3865	0.9972
3864	0.9974
3912	0.9885
4795	0.9788
4793	0.5889
4153	0.9949
4154	0.908
4159	0.9948
3481	0.9961
3482	1.0
3485	0.9853
3484	0.7544
3486	0.9556
4567	0.9924
4566	0.9962
5016	0.8354
4892	0.9955
4891	0.9897
4890	0.7812
4895	0.9957
4894	0.9519
4965	0.9934
4961	0.1304
5129	0.9611
3267	0.9407
5124	0.9738
5126	0.9642
5127	0.9722
3469	0.9886
3468	0.9645
5231	0.9653
5234	0.9166
5345	0.234
5343	0.9944
5643	0.9952
5642	0.9906
4094	1.0
744651	0.9957
4584	0.9955
3921	0.241
3928	0.9635
4789	0.8786
4788	0.6016
4785	1.0
4780	1.0
4142	0.9967
3852	0.9942
3850	0.9966
4823	0.9855
4821	0.9918
757944	1.0
757945	1.0
5001	0.9494
3587	0.9923
5008	0.9871
4429	0.9435
4422	0.9383
4423	0.9963
4425	0.9941
4954	0.9951
3298	0.9925
5138	0.9947
5130	0.9937
3453	1.0
3456	0.9393
3454	0.9602
3455	0.9868
18208	0.8725
5221	0.993
5220	0.9928
5227	0.9304
5401	0.8363
5354	0.9532
4318	0.9371
4319	0.995
3332	0.9941
3336	0.9886
5467	0.9944
5587	0.9145
5038	0.9852
5588	0.2511
5034	0.9931
3598	0.9898
3932	0.9894
3804	1.0
4134	0.9965
4135	0.9946
4136	0.9929
4137	0.9902
3842	1.0
3849	1.0
3916	0.9625
744659	0.9941
3664	0.988
3590	0.9925
3599	0.9905
4436	0.9953
4430	0.5052
4945	1.0
4944	0.9895
4946	0.997
5109	0.9907
5100	0.9973
3444	0.979
18233	0.9523
5217	0.994
5213	0.9908
5415	0.9965
5416	0.9917
4302	0.4267
4301	0.925
4300	0.8828
5591	0.9516
5590	0.8762
5593	0.9457
5597	0.9112
5598	0.7988
3944	0.9608
4129	0.9789
4126	0.983
4124	0.8133
4057	0.9967
4056	0.9964
3617	1.0
3618	0.9385
3619	0.9638
5021	0.997
5025	0.9956
4446	0.7704
4447	0.7052
3726	0.9762
3720	0.849
4688	0.9723
5115	0.99
5114	0.9845
5117	0.9962
5111	1.0
805260	0.9594
3438	1.0
3439	0.9938
3437	0.9895
4595	0.9642
5201	0.9922
5203	0.995
5202	0.9905
5204	0.9884
5208	0.6842
3546	0.8657
3540	0.9973
3542	0.9889
3543	0.9771
3548	0.9959
3645	0.9974
4568	0.9909
5375	0.9745
5374	0.978
5376	0.997
18224	0.4093
18225	0.9697
4336	0.1394
4330	0.9777
4208	0.9842
4207	1.0
4204	0.9822
5568	0.9946
5569	0.9744
804518	1.0
3959	0.9928
3953	1.0
3954	0.9942
4112	0.968
4113	0.8762
4069	0.9933
4893	0.981
5019	0.9854
3604	0.9917
3296	1.0
4453	1.0
3738	0.9239
3737	0.7313
4695	1.0
4929	0.941
5164	1.0
5165	0.9879
3428	1.0
3423	1.0
4589	0.9962
4587	0.9919
3554	0.9713
3559	0.9637
743088	0.9944
743089	0.9941
5308	0.9807
5309	0.9906
5300	0.9361
5305	0.9923
5306	0.9931
5307	0.764
4329	1.0
744660	0.9871
4324	0.7195
5413	0.9725
3388	0.9902
4215	0.9941
4216	0.8239
5570	0.9944
4108	0.9937
3898	0.9909
3896	0.9842
3897	0.996
3894	0.8206
3895	0.9754
4074	0.9967
3638	1.0
3634	1.0
3635	1.0
3708	0.9966
3709	1.0
4664	0.9809
4665	1.0
5178	1.0
3417	0.989
3413	0.9856
3418	0.9967
743878	0.9938
4865	0.8496
743894	0.9955
743891	0.9913
3562	0.9917
3563	0.9742
3564	0.9292
3565	0.9931
4480	0.9671
4489	0.8998
743099	0.9968
743090	0.9809
5319	0.9857
5318	0.9944
5311	0.9939
5310	0.9661
5316	0.9678
5315	0.7571
5314	0.6536
18248	0.9646
5400	0.1518
3826	0.9973
4467	0.9961
3700	0.9913
5542	0.9492
5546	0.9383
5545	0.8354
3880	0.9972
4667	0.9859
4007	0.9912
3970	0.9965
3620	0.9917
3623	1.0
3622	0.996
3625	0.9671
3626	0.9911
4713	1.0
4719	0.9768
4477	0.9928
4908	1.0
4677	0.9854
4674	0.993
4671	0.9823
5142	0.9698
5141	0.9255
3406	0.988
4877	0.9941
5421	0.9739
3372	0.4815
5423	0.9951
805344	0.9916
5422	0.9961
5071	0.7531
3578	0.9942
5090	0.9898
3574	0.9613
4497	1.0
5322	0.9791
5328	0.9549
5329	0.9728
5432	1.0
5433	0.9675
5431	0.9971
5439	0.8845
3362	0.9404
3363	0.9969
4273	0.9652
4276	0.992
5556	0.8623
5553	0.9755
4241	0.9901
4019	0.9968
3763	0.9935
3768	0.9971
724636	1.0
4641	0.9794
5159	0.9909
5158	0.9838
5157	0.9969
5156	0.9624
4802	0.9967
4803	0.987
4804	0.9935
3680	0.9944
5087	1.0
5331	0.9883
5330	0.9822
5333	0.9966
5332	0.5899
5337	0.7822
5339	0.9884
1637	0.0459
5086	0.9939
5425	0.8882
5424	0.9955
5427	0.971
5426	0.9955
3370	0.4778
4248	1.0
4249	0.9937
4243	0.9724
5520	0.9949
5521	0.9964
5523	0.9958
5125	0.9783
4392	0.9963
4395	0.5707
