# Supplementary material for: Validation of 3 Computer-Aided Facial Phenotyping Tools (DeepGestalt, GestaltMatcher, and D-Score): Comparative Diagnostic Accuracy Study
Source: J Med Internet Res. 2024 Mar 13;26:e42904. doi: 10.2196/42904 (PMC10973953; doi:10.2196/42904)
Supplement: Multimedia Appendix 1 [file jmir_v26i1e42904_app1.zip › code and data/lmd_DG_scores.csv]

image_id	Opitz GBBB Syndrome; Type II; GBBB2	Down Syndrome	Wolf-Hirschhorn Syndrome; WHS	Koolen-de Vries Syndrome; KDVS	Coffin-Lowry Syndrome; CLS	Chromosome 9p Deletion Syndrome	Pallister-Killian Syndrome; PKS	Cardiofaciocutaneous Syndrome	Smith-Lemli-Opitz Syndrome; SLOS	Microphthalmia; Syndromic	Hemifacial Microsomia	Craniofrontonasal Syndrome; CFNS	Tetrasomy 18p	Ectodermal Dysplasia 1; Hypohidrotic; X-Linked; XHED	Noonan Syndrome	Rubinstein-Taybi Syndrome	Cri-Du-Chat Syndrome	Megalencephaly-Capillary Malformation-Polymicrogyria Syndrome; MCAP	Bloom Syndrome; BLM	Cat Eye Syndrome; CES	Ohdo Syndrome; SBBYS Variant; SBBYSS	Shprintzen-Goldberg Craniosynostosis Syndrome; SGS	Kaufman Oculocerebrofacial Syndrome; KOS	Aarskog-Scott syndrome ; AAS	Kleefstra Syndrome	Nijmegen Breakage Syndrome; NBS	Basal Cell Nevus Syndrome; BCNS	Joubert Syndrome	Miller-Dieker Lissencephaly Syndrome; MDLS	Opitz-Kaveggia syndrome; OKS	Turnpenny-fry Syndrome; Tpfs	Myotonic Dystrophy	Cutis Laxa; Autosomal Recessive	22q11.2 deletion syndrome	Mandibuloacral Dysplasia with Lipodystrophy	Moebius Syndrome; MBS	Treacher Collins Syndrome	Omodysplasia	Waardenburg Syndrome	Achondroplasia; ACH	Lenz-Majewski Hyperostotic Dwarfism; LMHD	Marfan Syndrome; MFS	Loeys-Dietz Syndrome	CHARGE Syndrome	Neurofibromatosis; Type I; NF1	Trisomy 18 Syndrome	Lujan-Fryns Syndrome	Otopalatodigital Syndrome	Johanson-Blizzard Syndrome; JBS
synd_id	100145410	100190685	100194190	100610443	100303600	100158170	100601803	300000081	100270400	300000042	700017961	100304110	100614290	100305100	300000080	300000018	100123450	100602501	100210900	100115470	100249620	100182212	100615057	300000027	100610253	100251260	100109400	300000068	100247200	300000028	700069814	300000014	700000029	100192430	300000023	100157900	300000013	300000050	300000019	100100800	100151050	100154700	700018215	100214800	100162200	200000682	100309520	300000030	100243800
4999	0	0	0.227727	0	0	0	0	0	0	0	0.266303	0	0	0	0	0.387642	0.256301	0	0	0	0.180116	0	0	0	0	0.189689	0	0	0	0	0	0	0	0.187982	0	0	0	0	0.188692	0	0	0	0	0	0	0	0	0	0
805344	0	0	0	0	0	0	0	0.252641	0.790956	0	0.289751	0	0	0	0.440814	0	0.262508	0	0	0	0	0	0	0	0	0	0.208878	0	0	0.283357	0	0	0	0	0	0	0	0	0	0	0	0	0	0	0.276356	0	0	0	0
5339	0	0	0	0	0	0	0	0	0	0	0.186198	0	0	0	0.27617	0	0	0	0.213073	0	0	0	0	0	0	0	0	0	0	0	0	0	0	0.263188	0	0	0	0	0	0	0	0	0	0.240409	0.226469	0	0	0	0
5467	0	0	0	0	0	0	0	0	0	0.197644	0.252298	0	0	0	0.286218	0	0	0.201673	0	0.226727	0	0	0	0	0	0	0	0	0	0	0	0.283168	0.226646	0.43518	0.285531	0	0.229105	0	0.255047	0.239618	0	0.372281	0.415383	0	0.19313	0	0	0	0
5608	0.107754	0.109706	0.151354	0	0	0	0	0	0	0	0.0870737	0.108104	0	0	0	0	0	0.122522	0	0	0	0	0	0	0.111916	0	0.0990561	0.0838411	0	0	0	0	0	0	0	0	0	0	0.126895	0	0	0	0	0.0927985	0	0	0	0	0.0853882
5520	0	0	0	0	0	0	0	0	0	0	0	0	0	0	0.166694	0.149196	0.130168	0	0	0	0	0	0	0.157123	0	0	0	0.213902	0	0	0	0	0	0	0	0	0	0	0	0	0	0	0.137078	0	0	0.156052	0	0	0
5609	0.0858291	0	0.116379	0.11253	0	0	0	0	0	0	0.106	0	0	0	0	0.113715	0.0931313	0	0.114967	0	0	0	0	0.0810808	0	0	0	0	0	0	0	0	0	0	0	0	0	0	0.0775744	0	0	0	0.0815527	0	0	0.0863969	0	0	0.125145
5307	0	0.153256	0	0	0	0	0	0	0	0	0.145154	0	0.143871	0	0.184456	0	0	0	0	0.139095	0	0	0	0	0	0	0	0	0	0.148219	0	0	0	0.214509	0	0	0	0	0.141837	0.148201	0	0	0	0	0	0	0	0	0
5439	0	0	0	0	0	0	0	0	0	0	0	0	0	0	0	0	0	0.14491	0	0	0	0	0	0	0	0	0	0	0	0.160807	0	0.178344	0	0	0	0	0	0	0	0	0	0	0.174568	0	0.168944	0	0	0	0
5092	0	0.074836	0	0.0567572	0.072981	0	0	0.0766752	0	0	0.0793149	0	0	0	0.0891903	0.068966	0.0607396	0.0660992	0	0	0.082023	0	0	0	0	0	0	0.056992	0	0.0580043	0	0	0	0	0	0	0	0	0.0743914	0	0	0	0	0	0.0682416	0	0	0	0
743100	0	0	0	0.086498	0	0	0	0	0.096097	0	0.126702	0	0	0	0	0	0.105161	0	0	0	0	0	0	0	0	0	0	0	0	0	0	0	0	0.108408	0	0.0839566	0	0	0	0	0	0	0	0	0	0	0	0	0
5021	0	0	0	0	0	0	0	0	0	0	0.243617	0	0	0	0	0.874603	0	0	0	0	0	0	0	0	0	0	0	0	0	0.211864	0	0	0	0.193382	0	0	0	0	0.253801	0	0	0	0	0.263453	0	0	0	0	0.237707
4945	0	0	0	0	0	0	0	0	0	0	0.14517	0	0	0	0	0	0	0	0	0	0	0	0	0	0	0	0	0	0	0	0	0	0	0	0	0	0	0	0	0	0	0	0	0	0	0	0	0	0
4988	0	0	0	0	0	0	0	0	0	0	0.077675	0	0	0	0	0	0	0	0	0	0	0	0	0	0	0	0	0	0	0	0	0	0.0739338	0.0864536	0	0	0	0	0	0	0	0	0	0	0	0	0	0	0
5109	0	0	0	0.194493	0.209535	0	0	0.21476	0.208276	0	0.195627	0	0	0	0.390858	0	0	0.171733	0	0.161363	0	0	0	0	0.272435	0	0	0	0	0.187703	0	0	0	0.155175	0	0	0	0	0	0.15776	0	0	0.164352	0	0.254265	0	0	0	0
5521	0	0	0.11445	0	0	0	0	0	0	0	0.126473	0	0	0	0.151883	0.177224	0	0.112229	0	0	0	0	0	0.119765	0	0	0	0.131399	0	0	0	0	0	0.111834	0	0.112914	0	0	0	0	0	0	0	0	0	0.167724	0	0	0
5165	0	0.0814388	0.0651844	0.0981871	0	0	0	0	0	0	0	0	0	0	0.0624058	0	0.0615661	0	0.0629305	0	0.0900538	0	0	0	0	0	0	0	0	0.0830832	0	0	0	0.0841378	0	0.0746262	0	0	0	0	0	0.0600332	0	0	0.0585017	0	0	0	0
5423	0	0	0	0	0.328805	0	0	0.183362	0.198796	0	0	0	0	0	0.313462	0	0	0	0	0	0	0	0	0	0.258369	0	0	0	0	0	0	0	0	0	0	0	0	0	0	0.197922	0	0	0	0	0.170965	0	0	0	0
804767	0	0	0	0	0	0	0	0.201801	0	0	0	0	0	0	0.239431	0	0.174323	0	0	0	0	0	0	0.206155	0	0	0.190213	0	0	0	0	0	0	0	0	0	0	0	0.166347	0	0	0	0.167413	0	0	0	0	0.167715	0
5421	0	0.231547	0.1957	0	0	0	0	0	0	0	0	0	0	0.228765	0	0	0	0	0	0	0	0	0	0	0	0.220189	0	0	0	0	0	0	0	0	0.261147	0	0	0	0.249222	0	0	0	0	0.220422	0	0	0	0	0
5164	0	0	0	0.0591627	0.0499057	0	0	0.0895405	0	0	0.056146	0	0	0	0.149006	0.0773246	0	0.0538435	0	0	0	0	0	0.0861937	0	0	0.0504016	0	0	0	0	0	0	0	0	0	0	0	0.0662083	0	0	0	0	0	0.0813735	0	0	0	0
18208	0	0	0	0	0	0	0	0	0	0	0	0	0	0	0.19629	0	0	0.164063	0	0.133618	0	0	0	0	0.1218	0	0	0	0	0	0	0	0	0	0.159688	0	0	0	0.120917	0	0	0	0	0	0	0	0	0	0
5322	0	0	0	0.182422	0	0	0	0	0	0	0	0	0	0	0.19854	0	0	0	0	0	0	0	0	0	0	0	0	0.132761	0	0	0	0	0	0	0	0	0	0	0.150537	0	0	0.163691	0.13992	0	0.20541	0	0	0	0
5665	0	0	0	0.116777	0	0	0	0	0.0932521	0	0	0	0	0	0	0	0	0	0.174636	0	0	0	0	0	0	0.201148	0	0	0	0	0	0	0	0.101352	0	0	0.104471	0	0	0	0	0	0	0	0	0	0	0	0
4944	0	0	0	0	0.096208	0	0	0	0	0	0.0999752	0	0	0	0.148394	0.137486	0	0	0	0	0	0	0	0	0	0	0	0	0	0	0	0	0.0882044	0.0835654	0	0	0	0	0	0.0963214	0	0.0887367	0	0.115181	0.091819	0	0	0	0
5337	0	0	0.151927	0	0	0	0	0	0	0.150121	0	0	0.150919	0	0.153707	0.227329	0	0.151155	0	0	0	0	0	0	0	0	0.165185	0.163378	0.152909	0	0	0	0	0.145954	0	0	0	0	0.159268	0	0	0	0	0.402033	0	0	0	0	0
5264	0.103283	0	0.0710666	0.0955487	0.0882586	0	0	0	0	0	0.117126	0.0733189	0	0	0.125261	0.10026	0	0.0789733	0	0.0716182	0	0	0	0	0	0	0.0828595	0	0	0	0	0	0	0.088499	0	0	0	0	0.122853	0.0823589	0	0	0	0	0.079021	0	0	0	0
5221	0.315632	0	0.206645	0.262338	0	0	0	0	0	0	0.268762	0.227216	0	0	0	0.757956	0.203367	0	0	0	0	0	0	0	0	0	0	0	0	0	0	0	0	0.237133	0	0	0	0	0.264424	0	0	0	0	0.397478	0	0	0	0	0
743099	0	0	0	0.122893	0	0	0	0	0.1301	0	0.189638	0	0	0	0.123666	0	0.127842	0	0	0	0	0	0	0.12877	0	0	0	0	0	0	0	0	0	0	0	0	0	0	0	0	0	0	0	0.130443	0	0	0	0	0
5008	0	0	0	0	0	0	0	0	0	0	0.278486	0	0	0	0	0.970954	0	0	0	0	0	0	0	0	0	0	0	0	0	0	0	0	0	0	0.140718	0	0	0	0.214378	0	0	0	0	0.148204	0	0	0	0	0.274568
5309	0	0	0	0.219646	0	0	0	0	0	0	0.195579	0	0	0	0.208959	0	0	0	0	0	0	0	0	0	0	0	0	0	0	0.209141	0	0.283998	0	0.32645	0	0.334209	0	0	0	0	0	0	0	0.227818	0.157838	0	0.229019	0	0
5593	0	0	0	0	0	0	0	0.117073	0	0	0	0	0	0	0.169038	0	0	0.120379	0	0	0	0	0	0	0.0918149	0	0.0959421	0.122167	0	0	0	0	0	0.0911346	0	0	0	0	0	0.123602	0	0	0	0.104069	0.0949199	0	0	0	0
744651	0	0	0	0	0	0	0	0	0	0.219401	0.256878	0	0	0	0	0.343343	0	0.233864	0	0	0	0	0	0	0	0	0	0.213873	0	0	0	0	0	0	0	0.227576	0	0	0.299983	0	0	0	0	0.302427	0	0	0	0	0
5201	0	0.120853	0	0	0	0	0	0	0	0	0.132518	0	0	0	0.121051	0	0	0.134272	0	0	0	0	0	0	0	0	0	0	0	0	0.116598	0.0887466	0	0.194327	0	0	0	0	0.20398	0	0	0.192125	0	0	0.121481	0	0	0	0
5569	0	0	0	0.141848	0	0	0	0	0.170181	0	0	0	0	0	0.133834	0	0.148064	0	0	0	0	0	0	0	0	0	0	0	0	0	0	0	0	0.189539	0	0	0	0	0	0	0	0	0	0	0	0	0	0	0
5488	0	0.18722	0	0.223927	0.339083	0	0	0.288823	0	0	0	0	0	0	0.244944	0	0	0	0	0	0	0	0	0.206192	0.224652	0	0	0	0	0.225938	0	0	0	0	0	0	0	0	0	0	0	0	0	0	0.231414	0	0	0	0
757944	0	0	0.106167	0.0983338	0.0657172	0	0	0.0691088	0	0	0	0	0	0	0.10217	0	0	0.0682378	0	0.0782264	0	0.0918044	0	0	0.089748	0	0.0753587	0.0761904	0	0	0	0	0	0.0755468	0	0	0	0	0	0	0	0	0.0674408	0	0	0	0	0	0
5666	0	0	0	0.0477905	0	0	0	0	0.0516251	0	0	0	0	0	0.0546168	0	0.0667557	0	0	0	0	0	0	0	0	0.0476257	0	0.0555492	0	0	0	0	0	0.0558203	0	0	0	0	0	0	0	0	0	0	0	0	0	0	0
5329	0	0	0	0	0.218686	0	0	0	0	0	0.327837	0	0.179503	0	0.255416	0	0	0.524039	0.217242	0	0	0	0	0	0	0	0	0	0	0.194696	0	0	0	0	0	0	0	0	0.267384	0.185096	0	0.292262	0.232866	0	0.315796	0	0	0	0
5604	0	0	0	0	0	0	0	0	0	0	0.208628	0	0	0	0.133636	0.210413	0.15677	0	0.344496	0	0	0	0	0	0	0	0	0	0	0	0	0.200204	0.164504	0.202379	0	0.151072	0.136056	0	0	0	0	0.228067	0.145782	0	0	0	0.166196	0	0
5523	0.119738	0	0	0	0.119787	0	0.104974	0	0	0	0.190614	0.101648	0	0	0.0977079	0	0.127129	0	0	0.114859	0	0	0	0.114312	0	0	0	0	0	0	0	0	0	0.104994	0	0.14626	0	0	0.101967	0	0	0	0	0	0	0	0	0	0
5425	0	0	0	0	0	0	0	0.301498	0	0	0.212187	0	0	0	0.728587	0	0	0	0	0.224504	0	0	0	0.243274	0	0	0	0	0	0	0	0	0	0	0	0	0	0	0	0	0	0	0	0	0.452986	0	0	0	0
5611	0.128225	0.110394	0.206537	0	0	0	0	0	0	0	0.0977129	0.163054	0	0	0	0.0921594	0	0.159307	0	0	0	0	0	0	0.143673	0	0.120717	0.125791	0	0	0	0	0	0	0	0	0	0	0.158071	0	0	0	0	0.121851	0	0	0	0.0947416	0
5159	0	0.158685	0	0.18896	0	0	0	0.149245	0.241959	0	0.171189	0	0	0	0.277679	0.175809	0.15551	0	0	0.180752	0	0	0	0.298436	0	0	0	0	0	0	0	0	0	0	0	0	0	0	0	0	0	0	0	0	0	0	0	0	0
5086	0	0	0	0	0.217039	0	0	0	0	0	0.226656	0	0	0	0.26457	0	0	0	0	0	0	0	0	0.248787	0	0	0.198248	0	0	0.222255	0	0.223346	0	0	0	0.200401	0	0	0.765522	0	0	0.244803	0	0.214745	0.234361	0	0	0.368305	0
5667	0	0.0967762	0	0.1063	0	0.0807954	0	0	0.135151	0	0	0	0	0	0	0	0.126173	0	0.141349	0	0	0	0	0	0.0955507	0.157871	0	0	0	0	0	0	0	0.0870322	0	0	0	0	0	0	0	0	0	0	0	0	0	0	0
4946	0	0	0	0	0	0	0	0	0	0	0.199338	0	0	0	0.205842	0	0	0.253316	0	0	0	0	0	0	0	0	0	0	0	0	0	0.180829	0	0	0	0	0	0	0.198241	0.235133	0	0	0	0	0	0	0	0	0
5190	0	0.197333	0	0	0.119125	0.150169	0.136795	0	0.208284	0	0.144112	0	0.134357	0	0.169955	0	0.147333	0	0	0	0	0	0	0	0.116742	0.112045	0	0	0	0	0	0.120641	0	0	0	0	0	0	0	0	0	0	0	0	0.12504	0	0	0	0
5568	0	0	0	0.0919459	0	0	0	0	0.104124	0	0.131799	0	0.0910748	0	0	0	0.116296	0	0	0	0	0	0	0	0	0	0	0	0	0	0	0	0	0.110077	0	0	0	0	0	0	0	0	0	0	0	0	0	0	0
805260	0	0	0	0	0	0	0	0	0	0	0	0	0	0	0.189302	0	0	0.166705	0	0	0	0	0	0	0.134539	0	0	0	0	0	0	0	0	0	0.163628	0	0	0	0	0.139957	0	0	0	0	0	0	0	0	0
5016	0	0	0	0	0	0	0	0	0	0	0.0843765	0	0	0	0.0895851	0	0	0	0	0	0	0	0	0	0	0.0801542	0	0	0	0	0	0	0.0776954	0	0	0	0	0	0	0	0	0.0812032	0	0	0.0978984	0	0	0	0
5328	0	0	0	0	0	0.168057	0	0	0	0	0.184017	0	0	0	0.276835	0.156425	0.175491	0	0	0.160797	0	0	0	0	0	0	0	0.159003	0	0.203326	0	0	0	0.258296	0	0.254834	0	0	0	0	0	0.353494	0.182341	0	0.230554	0	0.174372	0	0
5273	0.123355	0.144542	0.151291	0	0	0	0.122696	0	0	0	0.126833	0	0	0	0.164177	0	0	0	0	0	0	0	0.112325	0.16073	0	0	0	0.114139	0	0	0	0	0	0	0	0.158039	0	0	0.116819	0	0	0	0.123864	0	0	0.117807	0	0	0
5087	0	0	0.278833	0.125641	0	0	0	0	0	0.142912	0	0.14176	0	0	0.124109	0.123407	0	0.137295	0	0.10255	0.246565	0	0	0	0	0	0	0	0	0.120526	0	0	0	0	0	0	0.106886	0	0.264534	0	0	0	0	0.138126	0	0	0	0.298936	0
5345	0	0	0	0	0	0	0	0	0	0	0	0	0	0	0.233509	0	0	0.283466	0	0	0	0	0	0	0.215926	0	0	0.288224	0	0	0	0	0	0.239667	0	0	0	0	0	0	0	0	0	0	0.249199	0	0	0	0
5424	0	0	0	0	0	0	0	0	0.160257	0	0.161288	0	0	0	0.364437	0.1784	0	0	0.181708	0	0	0	0	0	0	0	0	0	0	0	0	0	0	0	0	0	0	0	0	0	0	0	0	0	0.16817	0	0	0	0
4929	0	0.0886504	0	0	0	0	0	0	0.121594	0	0.08904	0	0	0	0	0	0.0991307	0	0	0	0	0	0	0	0	0	0	0	0	0	0	0	0	0	0	0	0	0	0.116806	0	0	0	0	0	0	0	0	0	0
5399	0	0.299777	0	0	0.239505	0	0	0	0.269194	0	0.232353	0	0	0	0.242165	0.244284	0.326246	0.210779	0	0	0	0	0	0	0.216652	0	0	0	0	0	0	0	0	0	0	0	0	0	0.291192	0	0	0	0	0	0.243192	0	0	0	0
4890	0	0	0	0	0	0	0	0	0	0	0	0	0	0	0.208258	0	0	0.209726	0	0	0	0	0	0	0	0	0	0	0	0	0	0	0	0	0	0	0	0	0.199523	0.258831	0	0.187946	0	0	0.220472	0	0	0	0
5202	0	0.159223	0.173228	0	0	0	0	0	0	0	0	0	0	0	0.206398	0	0	0.206069	0	0	0	0	0	0	0	0	0	0.168366	0	0	0.149091	0	0	0.432154	0	0	0	0	0.255061	0	0	0.208083	0	0.134766	0.235265	0	0	0	0
5498	0	0	0	0	0	0	0	0	0	0	0	0	0	0	0	0	0	0	0	0	0	0	0	0	0	0	0	0	0	0	0	0	0	0	0	0	0	0	0	0	0	0	0	0	0	0	0	0	0
743089	0	0.22542	0	0	0	0	0	0	0.178056	0	0	0	0	0	0.247553	0	0	0	0	0	0	0	0	0	0	0	0	0	0	0	0	0	0.196428	0.237279	0	0	0	0	0	0	0	0	0	0	0.231892	0	0	0	0
5432	0	0.244592	0	0	0.173619	0	0	0.277942	0	0	0	0	0	0	0.403468	0	0	0	0	0	0	0.216336	0	0	0.191592	0	0.168413	0	0	0	0	0	0	0	0	0	0	0	0.19905	0	0	0	0	0	0.214388	0	0	0	0
5610	0.145976	0	0.270531	0.244846	0	0	0	0	0	0.119291	0	0.209072	0	0	0.112164	0.120353	0	0	0	0	0	0	0	0	0.114452	0	0	0	0	0	0	0	0	0	0	0	0	0	0.1152	0.107515	0	0	0	0.114734	0	0	0	0.116557	0.145031
4961	0	0	0	0.128179	0	0	0	0	0	0	0	0	0	0	0	0.0668794	0	0	0	0.0660915	0	0	0	0.0967248	0	0	0	0	0	0.0661634	0	0	0	0	0	0	0	0	0	0	0	0	0.0717358	0	0.0694337	0	0	0	0
5130	0	0	0.177307	0	0	0	0	0	0	0.153358	0	0	0	0	0	0.421714	0.223388	0	0	0	0	0.156216	0	0	0	0	0	0	0	0	0	0	0	0	0	0	0	0	0	0	0	0	0	0	0	0	0	0	0
5076	0	0	0	0	0	0	0	0	0	0	0.0759422	0	0.0802932	0	0.11293	0.0793018	0	0.0907291	0	0	0	0	0	0	0.0853597	0	0	0	0	0	0	0	0	0	0	0	0	0	0	0.0732495	0	0	0	0.0730697	0.0975677	0.0787091	0	0	0
5427	0	0.260416	0	0.198944	0.150406	0	0	0	0.170835	0	0.17299	0	0	0	0.150545	0	0.177116	0	0	0	0	0	0	0	0	0	0	0.19908	0	0.168581	0	0	0	0.150292	0	0	0	0	0	0	0	0	0	0	0	0	0	0	0
5398	0	0.27961	0	0.237869	0	0.222432	0.745001	0	0.355868	0.235609	0.307276	0	0	0	0.259707	0.262869	0.270635	0.238416	0	0	0.229472	0	0	0	0	0	0	0	0.358054	0	0	0	0	0	0	0	0	0.227915	0	0	0	0	0	0.256775	0	0	0	0	0
5532	0.244818	0	0.584228	0	0	0	0	0.279079	0	0	0	0.365307	0	0	0.466433	0	0.179828	0	0	0	0	0.177162	0.22554	0.174639	0	0	0	0.160835	0	0	0	0	0	0	0	0	0	0	0	0	0.17064	0	0.156193	0.168371	0	0	0	0	0
5319	0	0	0.218062	0	0	0	0	0.183424	0.219807	0	0.174175	0	0	0	0.421187	0.247701	0.172387	0	0	0	0	0	0	0	0	0	0.173007	0	0	0	0	0	0	0.302122	0	0	0	0	0	0	0	0	0.257224	0	0.206478	0.212042	0	0	0
18224	0	0	0	0	0.107162	0	0.113911	0	0	0	0.12084	0	0	0	0.107968	0	0	0.132259	0	0	0	0	0	0	0.125119	0	0.118462	0.0978322	0	0	0	0	0	0	0	0.0989245	0	0	0.128236	0.112431	0	0	0	0	0	0	0	0	0
18233	0	0.0797685	0	0	0	0	0.133756	0	0.0758629	0.0745603	0.0743363	0	0.0804337	0	0.100289	0	0.0765142	0	0	0.10679	0.0808848	0	0	0	0.10656	0	0.0745361	0	0	0	0	0	0	0	0	0	0	0	0.11499	0	0	0	0	0.107435	0	0	0	0	0
5203	0	0.173252	0.274738	0	0	0	0	0	0	0	0.190683	0	0	0	0.232907	0	0	0	0	0	0	0.322664	0	0	0	0	0	0	0	0	0.328578	0	0	0.511297	0.179861	0	0	0	0.241839	0	0	0.194337	0.184568	0	0	0.177941	0	0	0
5246	0	0.148231	0	0.109874	0.232823	0	0	0.206274	0.195274	0	0	0	0	0	0.31539	0.146225	0.119596	0	0	0	0	0	0	0	0.120469	0	0	0	0	0	0	0	0	0	0	0	0	0	0	0	0	0	0	0	0.132129	0	0	0	0
5111	0.197293	0	0.281496	0	0	0	0	0	0	0.292076	0	0.386857	0.212953	0	0.237458	0	0	0	0	0	0	0	0	0.19771	0.209004	0	0.218888	0	0	0	0	0	0	0	0	0	0	0	0	0	0	0	0	0	0	0	0	0	0
5606	0.0837925	0	0.122958	0.0908746	0	0	0	0	0	0.109416	0.0837682	0	0	0	0	0.151815	0	0	0	0	0	0	0	0	0	0	0	0	0	0	0	0	0	0	0	0	0	0	0.0844537	0	0	0	0	0	0	0	0	0	0.11278
5512	0	0	0	0.120641	0	0.108696	0	0.122583	0	0	0	0	0	0	0.173867	0.113743	0.147196	0	0.144213	0.108431	0.160917	0.133873	0	0	0	0	0	0	0	0.149363	0	0	0	0.237624	0	0.106106	0	0	0	0	0	0	0.130602	0	0	0	0	0	0
5004	0	0	0	0	0	0	0	0	0.315209	0	0.321801	0	0	0	0.200634	0	0.208341	0	0	0.187338	0	0	0	0.209932	0	0	0.196513	0	0.231754	0	0	0	0	0	0	0	0	0	0.255479	0	0	0	0	0	0	0	0	0	0
743088	0	0	0	0.0885545	0	0	0	0	0	0	0.0855601	0	0	0	0.112705	0.0884308	0	0	0	0	0	0	0	0	0	0	0	0	0	0	0	0	0	0	0	0	0	0	0	0	0	0	0	0	0.121611	0	0	0	0
5354	0	0	0	0	0	0	0	0	0	0	0.160348	0	0	0	0.137504	0	0	0	0	0.154866	0	0	0	0	0	0	0	0	0	0	0	0	0.223355	0.139374	0	0.135537	0	0	0	0	0	0.187567	0	0	0.135784	0	0	0	0
5655	0	0	0.172667	0	0	0	0	0	0	0	0.156647	0.193596	0	0	0	0.220142	0	0	0	0.221418	0	0	0	0.157993	0	0	0.217725	0.187665	0	0	0	0	0	0	0	0	0	0	0.366086	0	0	0	0	0	0	0	0	0.266067	0
5426	0	0.129927	0	0.146175	0	0	0	0	0	0.145614	0	0	0	0	0.233786	0	0	0	0	0	0	0	0	0	0	0	0.138336	0	0	0	0	0	0	0.277925	0	0	0	0	0	0	0	0	0.171451	0	0.190016	0	0.125237	0	0
757945	0.201516	0	0	0	0	0	0	0	0.126751	0	0	0.204949	0	0	0.153693	0	0	0	0	0	0	0.164713	0	0	0	0	0.157034	0	0	0	0	0	0	0	0	0	0	0	0	0.167929	0.146895	0	0	0	0	0	0	0	0
18225	0	0	0	0	0	0	0	0	0	0	0.149084	0	0	0	0.134538	0.110333	0	0.118305	0	0	0	0	0	0	0	0	0.114704	0	0	0	0	0	0	0	0	0	0	0	0.132359	0.120416	0	0	0	0	0	0	0	0	0
5433	0	0	0	0	0	0	0	0.126871	0	0	0	0	0	0	0.151159	0	0.159169	0	0	0	0	0	0	0	0	0	0.130979	0.140736	0	0	0	0	0	0	0	0	0	0	0.132429	0	0	0	0.129824	0	0	0	0	0.143931	0
5204	0	0.128499	0	0	0	0	0	0	0	0	0.139003	0	0	0	0.139902	0	0	0.12678	0	0	0	0.114179	0	0	0	0	0	0	0	0	0.118477	0	0	0.261202	0.110113	0	0	0	0.176018	0	0	0.187401	0.10501	0	0.150786	0	0	0	0
5497	0	0	0	0	0	0	0	0	0	0	0.188067	0	0	0	0	0	0	0	0	0	0	0	0	0	0	0	0	0	0	0	0	0	0	0	0	0	0	0	0	0	0	0	0	0	0.221756	0	0	0	0
4954	0	0	0	0	0.252745	0	0	0	0.324749	0	0.310798	0	0	0	0.345523	0	0.264899	0	0	0	0	0	0	0.319229	0	0	0	0.293805	0.259447	0.237795	0	0	0	0	0	0.278336	0	0	0	0	0	0	0	0	0.236229	0	0	0	0
5025	0.231821	0	0	0	0.918028	0	0	0	0.430499	0.183471	0.373207	0	0	0	0.264016	0.191297	0.278904	0	0	0.197164	0	0.235598	0	0.265149	0	0	0	0	0	0.392722	0	0	0	0	0	0	0.312966	0	0.192904	0	0	0.199693	0	0	0.208564	0	0	0.219629	0
5068	0	0	0	0.150182	0	0	0	0.292967	0.140827	0	0	0	0	0	0.337799	0	0	0	0	0	0	0.174013	0	0	0	0	0	0	0	0	0	0	0	0	0	0	0	0	0	0	0	0	0	0	0.189453	0	0	0	0
5615	0	0	0.126691	0	0	0	0	0.0845442	0	0	0.106431	0	0	0	0.0975473	0	0.109692	0	0.076114	0	0	0.08306	0	0.074651	0	0	0.0776571	0.0779971	0	0	0	0	0	0.095996	0	0	0	0	0	0	0	0.0796122	0.0884912	0.0768535	0.0803771	0.072469	0	0	0
805322	0.124864	0	0	0	0	0	0	0.145243	0.112139	0	0	0	0	0	0.184344	0.148819	0	0	0	0	0	0	0	0.108057	0	0	0.162908	0.131059	0	0	0	0	0	0	0	0	0	0.130373	0.11513	0	0	0	0	0.110621	0	0	0	0.129219	0
5100	0.250011	0	0	0	0	0	0.231052	0	0	0	0	0.26213	0	0	0.281317	0	0	0.325934	0	0	0	0	0	0.239403	0	0	0	0	0	0	0	0	0	0	0	0	0	0.247107	0	0.279177	0.318155	0	0	0	0	0	0	0	0
5542	0	0	0	0	0	0	0	0.336049	0	0	0	0	0	0	0.893213	0	0	0	0	0.225823	0	0	0	0	0.218844	0	0	0	0	0	0	0	0	0.39279	0	0	0	0.294975	0	0.464514	0	0	0.17166	0	0.350404	0	0	0	0
4877	0	0	0	0	0	0	0	0.234116	0	0	0	0	0	0.204623	0.388612	0.220969	0	0	0	0	0	0	0	0	0	0	0	0	0	0	0	0	0	0.160862	0	0	0	0	0	0	0	0.143195	0.407954	0	0.233197	0	0	0.187275	0
4893	0	0.0792268	0	0	0	0	0	0	0.0683587	0.0662969	0	0	0	0	0	0.0894561	0	0	0	0	0	0	0	0	0	0.0875038	0	0	0	0	0	0	0	0	0	0	0.0739886	0	0.0667419	0	0	0	0	0	0	0	0	0	0
756857	0	0	0	0.0755157	0	0	0	0	0.0904072	0	0	0	0	0	0	0	0	0.0858537	0.121657	0	0	0	0	0	0	0.0930703	0	0	0	0.0732518	0	0	0	0	0	0	0	0	0	0	0	0	0	0	0.0729681	0	0	0	0
5671	0	0	0.171714	0	0	0	0	0	0	0	0	0	0	0.113671	0.119453	0	0	0	0	0	0	0.107405	0	0	0	0	0	0	0	0	0	0	0.133354	0.140633	0.186789	0	0	0	0.169083	0.174344	0	0	0	0.106653	0	0	0	0	0.205678
5485	0.097477	0.108003	0.119814	0	0	0	0	0	0	0.0641054	0.0854558	0.117506	0	0	0.0668884	0.120698	0.0811678	0	0	0	0	0	0	0	0	0	0	0	0.0642876	0	0	0	0	0.0654522	0	0	0	0	0.115703	0	0	0	0.0772139	0.0765915	0.0648674	0.0849208	0	0.0756978	0
724636	0	0	0	0	0	0	0	0	0	0	0	0	0	0	0.178422	0	0	0	0	0	0	0	0	0	0.131577	0	0	0	0	0	0	0	0	0	0	0	0	0	0	0.209626	0	0	0	0	0	0	0	0	0
5259	0.273122	0	0	0	0	0	0	0.161133	0.245019	0	0.199703	0	0	0	0.244194	0.181739	0.162831	0	0	0.260044	0	0	0	0.462615	0	0	0	0	0	0	0	0	0	0	0	0.197421	0	0.149946	0	0	0	0	0	0	0.157596	0	0	0.170781	0
5588	0	0.155092	0	0	0	0	0	0	0	0	0	0	0	0	0.215985	0	0	0	0	0	0	0	0	0	0.307347	0	0.167772	0	0	0	0	0	0	0	0	0	0	0	0	0.1708	0	0	0	0	0.223987	0	0	0	0
5227	0	0	0	0	0	0	0	0	0.174044	0	0	0	0	0	0.162149	0	0	0	0	0	0	0	0	0	0	0	0	0	0	0	0	0	0	0.15487	0	0	0	0	0	0	0	0	0	0.460638	0.163946	0	0	0	0
5413	0	0.276554	0	0	0	0	0	0	0	0	0	0	0	0	0	0	0	0	0	0	0	0	0	0	0	0.29282	0	0	0	0	0	0	0	0.24898	0.208797	0	0	0	0	0	0	0	0	0	0	0	0	0	0
5519	0.13864	0	0	0	0.218702	0	0	0	0.145184	0	0	0.114026	0	0	0.172355	0	0.132083	0	0	0	0	0	0	0.272373	0	0	0	0.158956	0	0	0	0	0	0	0	0	0	0	0	0	0	0	0	0	0	0	0	0	0
5318	0	0	0	0	0	0	0	0	0.0707804	0	0	0	0	0	0.119296	0.111791	0	0	0.0887678	0	0	0	0	0	0.0686943	0	0	0	0	0	0	0.0768887	0.0690076	0	0	0	0	0	0	0	0	0.0746085	0	0	0.101587	0.0816271	0	0	0
5431	0	0	0	0	0	0	0.0859634	0.0943565	0	0	0	0	0	0	0.165375	0.110921	0	0	0	0	0	0	0	0.146073	0.0993882	0	0.141482	0.0824716	0	0	0	0	0	0	0	0	0	0.120476	0	0	0	0	0	0	0	0	0	0	0
4894	0	0.163517	0	0	0.164823	0	0	0	0.324923	0	0.18882	0	0	0	0.207632	0	0	0	0	0	0	0	0	0	0	0.169882	0.141739	0	0	0	0	0	0	0	0	0	0	0	0	0	0	0	0	0.178953	0.194745	0	0	0	0
5156	0	0	0	0	0	0	0	0	0	0	0	0	0	0	0.253212	0.205985	0	0	0	0	0	0	0	0	0	0	0.181474	0	0	0	0	0	0	0	0	0	0	0	0.182823	0	0	0	0	0	0.272752	0	0	0	0
4990	0	0	0.270685	0	0	0	0	0	0	0	0.145903	0	0	0.814481	0	0	0	0	0.165723	0	0	0	0	0	0	0	0	0	0	0	0	0	0	0.144352	0.152491	0	0	0	0	0	0	0.180142	0.214291	0	0	0	0	0.164497	0
5117	0	0	0.1543	0	0	0	0	0.152687	0	0	0	0	0	0	0.360695	0.162497	0	0	0	0	0	0.325152	0	0	0	0	0	0	0	0	0.217069	0	0	0.427646	0	0	0	0	0.143841	0	0	0.255971	0.17183	0	0.181587	0	0	0	0
5629	0	0	0	0	0	0	0	0	0	0	0.104756	0	0	0	0.108385	0	0	0	0	0.0978739	0	0	0	0	0	0	0	0	0	0	0	0	0	0.0977162	0	0.100972	0	0	0	0	0	0	0	0	0.0976304	0	0	0	0
743878	0	0	0	0	0	0	0	0	0	0.138404	0	0	0.141903	0	0	0.247374	0	0	0	0	0	0.14064	0	0	0	0	0	0	0	0.12445	0	0.142202	0	0	0.130195	0	0.136391	0	0	0	0	0	0	0	0	0	0	0	0
5213	0	0	0	0.108127	0	0	0	0.0772801	0	0	0.119424	0	0	0.143583	0.114245	0	0.100864	0	0	0	0	0	0	0	0	0	0	0.0863332	0	0.0859477	0	0	0	0.122805	0	0	0	0	0	0	0	0	0.0908733	0	0.078788	0	0.0959151	0	0
756856	0	0	0	0	0	0	0	0	0	0	0	0	0	0	0	0	0	0.14491	0	0	0	0	0	0	0	0	0	0	0	0.160807	0	0.178344	0	0	0	0	0	0	0	0	0	0	0.174568	0	0.168944	0	0	0	0
5614	0	0.138256	0.127363	0	0	0	0	0	0.118699	0	0.156301	0	0	0	0	0.149552	0.185878	0	0.136272	0	0	0.131816	0	0	0	0	0	0	0	0	0	0.143619	0	0	0	0	0	0	0	0	0	0.119441	0	0	0	0	0	0	0
5484	0.450204	0.338477	0	0	0.224576	0	0	0.224331	0.185008	0.195935	0	0.220018	0	0	0.296061	0.298235	0	0	0	0	0	0.261167	0	0	0	0	0	0	0.191214	0.198746	0	0	0	0	0	0	0.19701	0.21027	0.222765	0	0.186028	0	0	0	0.19958	0	0	0.238342	0
5617	0	0	0.218121	0.262276	0	0	0	0	0	0	0	0	0	0	0	0.342486	0	0	0	0	0.93615	0	0	0	0	0	0	0	0	0	0	0	0	0.400791	0	0	0.249625	0	0.247048	0	0	0	0	0.39187	0	0.200804	0	0	0
5270	0	0.194515	0	0	0	0	0	0	0	0	0	0	0	0	0	0	0	0	0	0	0	0	0	0	0	0	0	0	0	0	0	0.186769	0	0	0	0	0	0	0	0	0	0	0	0	0	0	0	0	0
5129	0	0	0.190357	0.148005	0	0	0	0	0.228899	0	0.115919	0	0	0	0	0	0.156972	0	0.133342	0	0	0.114797	0	0	0.109703	0.110392	0	0.137347	0.109867	0.157072	0	0	0	0	0	0	0	0	0	0	0	0	0	0	0	0	0	0	0
5315	0	0	0	0	0	0	0	0	0	0	0.0910695	0	0	0	0	0.126857	0	0	0	0	0	0	0	0	0	0	0	0.101734	0	0	0	0	0	0	0	0.106287	0	0	0.10348	0.0865743	0	0	0	0	0	0	0	0	0
743891	0	0	0	0	0	0	0	0.133953	0	0	0.186009	0	0	0	0.213377	0.162516	0.135313	0.18128	0	0	0.125961	0	0	0	0	0	0	0	0	0.143214	0	0	0	0	0	0.150203	0.201533	0	0.297221	0	0	0.14242	0.14484	0	0.169356	0	0	0.169729	0
5587	0	0.32314	0	0	0.261321	0	0	0	0	0	0	0	0	0	0	0	0	0.286357	0	0	0	0	0	0.264095	0.225065	0	0	0.389618	0	0	0	0	0	0.276132	0	0	0	0	0	0	0	0	0	0.242489	0.234799	0	0	0	0
756855	0	0	0	0	0	0	0	0	0	0	0	0	0	0	0.233509	0	0	0.283466	0	0	0	0	0	0	0.215926	0	0	0.288224	0	0	0	0	0	0.239667	0	0	0	0	0	0	0	0	0	0	0.249199	0	0	0	0
5114	0	0	0.317047	0	0	0	0	0	0	0	0.212434	0	0	0.202262	0.272627	0.2279	0	0	0.216571	0	0	0	0	0	0	0	0	0	0	0	0	0	0.377528	0	0.206716	0	0	0	0	0	0	0.259263	0.196446	0.26099	0.210386	0	0	0.201684	0
5157	0	0.160603	0.144669	0.161247	0	0	0	0	0.168569	0	0	0.194653	0	0	0.218899	0.293766	0	0	0	0.150186	0.204826	0	0	0	0	0	0	0	0	0	0	0	0	0	0	0	0	0	0	0	0	0	0	0.211118	0	0.188506	0	0	0
744659	0	0	0	0	0	0	0	0	0.0811928	0	0	0	0	0	0.137057	0.133391	0	0	0.100456	0	0	0	0	0	0	0	0	0	0	0	0	0.0856878	0	0	0	0	0	0	0	0	0	0.0873483	0	0	0.119201	0.0921365	0	0	0
5141	0	0.179779	0	0	0	0	0	0	0	0	0.167826	0	0	0	0.188683	0.485361	0	0	0	0	0	0	0	0	0	0	0	0	0	0	0	0	0	0	0	0	0	0	0	0	0	0	0	0.182656	0	0	0	0	0
743894	0.0958312	0	0	0	0	0	0	0.104143	0	0	0	0.103748	0	0.0874676	0.144618	0	0.0925364	0.0962387	0	0.0900837	0	0	0	0	0	0	0	0	0	0.1077	0	0	0	0	0	0	0.100659	0	0.133355	0	0	0	0	0	0	0	0	0.177158	0
4891	0	0	0	0.0943377	0	0	0	0	0	0	0.103571	0	0	0	0	0.168319	0	0	0	0	0	0	0	0	0	0.184538	0	0	0	0	0	0	0.103705	0	0	0	0	0	0	0	0	0	0	0	0	0	0	0	0
5316	0	0	0	0.152048	0	0	0	0	0	0	0.15621	0	0	0.153016	0	0	0	0	0	0	0	0	0	0	0	0	0	0	0	0	0	0	0	0	0	0	0	0	0.178158	0	0	0	0	0	0.127785	0	0	0	0
5616	0	0.188389	0.248839	0.256912	0	0	0	0	0	0.188903	0	0	0	0	0	0.369375	0	0	0	0	0.796589	0	0	0	0	0	0	0.184201	0	0.19215	0	0	0	0.389063	0	0.307632	0	0	0.222699	0	0	0	0	0.223927	0	0	0	0	0
5271	0	0	0	0	0	0	0	0.161735	0	0	0	0	0	0	0.281504	0	0	0	0	0	0	0	0	0	0.236972	0	0.17893	0	0	0	0	0	0	0	0	0	0	0	0	0	0	0	0	0	0	0	0	0	0
4993	0.323101	0	0	0	0.248066	0	0	0	0.196268	0.191693	0	0.921486	0	0	0.20217	0	0.211083	0	0	0	0	0	0	0.167128	0	0	0.204726	0.268639	0	0.165132	0	0	0	0	0	0	0	0	0.162739	0	0	0	0	0.157671	0	0	0	0.341443	0
5415	0	0	0.311118	0	0	0	0	0	0	0	0	0	0	0.239758	0.250907	0	0	0	0	0	0	0	0	0	0	0.213178	0	0	0	0	0	0	0	0.283535	0	0	0	0	0	0	0	0	0	0	0	0	0	0.21317	0
5401	0	0	0	0	0	0	0	0	0	0	0	0	0	0	0.211119	0	0	0.193821	0	0	0	0	0	0	0	0	0.18101	0	0	0	0	0	0	0	0	0	0	0	0	0	0	0	0	0.201037	0	0	0	0	0
5487	0	0	0	0.275963	0	0	0	0	0	0	0	0	0	0	0	0	0	0	0.189868	0	0	0	0	0	0	0	0	0	0	0.235066	0	0	0	0	0	0	0	0	0	0	0	0.150598	0	0	0	0	0	0	0
804518	0	0	0	0	0.146127	0	0	0.235194	0.17392	0	0	0	0	0	0.317143	0	0	0	0	0	0	0.14751	0	0	0.152332	0	0.128649	0	0	0	0	0	0	0	0	0	0	0.124474	0.14162	0	0	0	0	0	0.15956	0	0	0	0
756854	0	0	0	0	0	0	0	0	0	0	0	0	0	0	0.0636956	0	0	0	0	0	0	0	0	0	0	0.0740199	0	0	0	0	0	0	0	0.103744	0.0762336	0	0	0	0.0635407	0	0	0.0685698	0.0641482	0	0.0737567	0	0	0	0
4965	0	0	0	0.101856	0	0	0	0	0.133421	0	0.168779	0	0	0	0.110864	0.0916083	0.0916198	0	0	0	0	0	0	0	0	0	0	0	0.0879302	0.12367	0	0	0	0	0	0.0856711	0	0	0	0	0	0	0	0	0.084534	0	0	0	0
743090	0	0	0	0	0	0	0	0	0	0	0.0562647	0	0	0	0.063489	0	0	0	0	0	0	0	0	0	0	0	0	0	0	0	0	0	0	0.070529	0	0	0	0	0.0613527	0.049801	0	0	0.0485644	0	0.0646761	0	0	0	0
5486	0	0.209043	0	0.670618	0	0	0	0.165869	0	0.177649	0	0	0	0	0.173528	0	0	0	0	0	0.178085	0	0	0	0	0	0	0	0	0.195014	0	0	0	0.238778	0	0	0	0	0	0	0	0	0	0	0.16735	0	0	0	0
5142	0	0.111591	0	0	0	0	0	0	0	0	0.146877	0	0	0	0.155255	0.298316	0	0.155999	0	0	0	0	0	0	0.123097	0	0	0	0	0	0	0	0	0	0	0	0	0	0	0	0	0	0	0	0.110313	0	0	0	0
5672	0	0	0	0.105864	0	0	0	0	0	0.0915527	0.0838827	0	0.0867023	0	0	0	0	0	0	0	0	0	0	0	0	0	0.0808393	0	0	0.131722	0	0	0	0.101615	0	0	0	0	0	0	0	0	0	0	0.0921543	0	0	0	0
5400	0	0	0	0	0	0	0	0.164257	0	0	0	0	0	0	0.269937	0	0	0	0	0	0	0	0	0	0	0	0	0	0	0	0	0	0	0	0	0	0	0	0	0.189126	0	0	0	0	0.211577	0	0	0	0
5115	0.0996528	0	0	0	0	0	0	0	0	0	0.106466	0	0	0	0	0	0	0	0	0	0	0	0	0.0963219	0	0	0.110817	0.110985	0	0	0	0	0	0	0	0.106831	0	0	0.22831	0	0	0	0	0.100738	0.0989657	0	0	0.109459	0
5158	0	0.160365	0	0	0	0	0	0	0	0	0	0	0	0	0.151351	0.126443	0	0	0	0	0	0	0	0.135672	0	0	0.10977	0	0	0	0	0.127627	0	0	0	0	0	0	0	0	0	0	0	0	0.122234	0	0	0	0
5416	0	0	0.469995	0	0	0	0	0	0	0	0	0	0	0.203318	0.228864	0	0	0.225868	0	0	0	0	0	0	0	0	0	0	0	0	0	0	0	0.354723	0.221166	0	0	0	0.323569	0	0	0	0	0.303348	0.207069	0	0	0.28234	0
5070	0	0	0	0	0	0	0	0	0.323801	0	0.193316	0	0	0	0.2706	0	0	0	0	0	0	0	0	0.213408	0	0	0	0	0	0	0	0.194342	0	0	0	0	0	0	0.226494	0.189612	0	0	0	0	0.257687	0	0	0	0
4892	0	0.109201	0	0	0	0	0	0	0	0.0784465	0.0769044	0	0.0745957	0	0.0998903	0	0.0977013	0	0	0	0	0	0	0	0	0	0	0	0	0	0	0	0	0	0	0	0	0	0.0754409	0	0	0.0703062	0	0	0	0	0.0753743	0	0
5343	0	0	0	0	0	0	0	0	0	0	0.150005	0	0.199805	0	0.172578	0.1902	0	0	0	0	0	0	0	0	0.163673	0	0	0	0	0	0	0	0	0	0	0	0	0	0	0	0	0	0	0	0.138742	0	0	0	0
5300	0	0	0.304021	0	0	0	0	0	0	0	0.398081	0	0	0	0.420048	0	0.326434	0	0	0.306938	0	0	0	0	0	0	0	0	0	0	0	0	0	0.431838	0	0	0	0	0.224322	0	0	0.23822	0.229301	0.267269	0.30636	0.211425	0	0	0
5386	0	0	0	0	0.283818	0	0	0.239925	0	0	0.238464	0	0	0	0.345261	0	0.190932	0.145788	0	0.179329	0	0	0	0.279445	0.149118	0	0	0	0	0.152089	0	0	0	0	0	0	0.156807	0	0	0.149186	0	0	0.14629	0	0.190518	0	0	0	0
5198	0	0	0	0	0	0	0	0	0	0	0.106276	0	0	0	0	0	0	0	0.17543	0	0	0	0	0	0	0.19453	0	0	0	0	0	0	0	0.139711	0	0	0	0	0	0	0	0.0990136	0	0	0.105877	0	0.098133	0	0
5570	0	0.0823817	0	0	0	0	0	0	0	0.121669	0	0	0	0	0.150218	0.159521	0	0	0	0	0	0	0	0	0.0821144	0	0	0	0	0	0	0.0920756	0	0	0	0	0.101271	0	0	0	0	0	0.0855069	0.109465	0.0827409	0.0863461	0	0	0
5287	0	0	0	0.0878507	0	0	0	0	0.0923093	0	0.104331	0	0	0	0	0	0.11555	0	0	0	0	0	0	0	0	0	0	0	0	0	0	0.106791	0	0.111536	0	0	0	0	0	0	0	0	0	0	0	0	0	0	0
4889	0	0	0	0	0	0	0	0	0	0	0.113008	0	0	0	0	0.101284	0	0.129255	0	0	0	0	0	0	0	0	0	0.0959544	0	0	0	0.110728	0	0	0	0	0	0	0	0	0	0.105549	0	0	0.0980151	0	0	0	0
5376	0	0	0	0.237822	0	0	0	0	0.147583	0	0.149383	0	0	0.163372	0.213978	0	0	0	0	0	0	0	0	0.157559	0	0	0	0	0	0.233586	0	0	0	0.188518	0	0	0.193913	0.20101	0	0	0	0	0.159127	0	0.16961	0	0.326584	0.288384	0
756853	0	0	0	0	0	0	0	0	0	0	0	0	0	0	0	0.129387	0	0	0.159751	0	0	0	0	0	0	0.218022	0	0	0	0	0	0	0.207497	0.141576	0	0	0	0	0	0	0	0.152726	0	0	0	0	0	0	0
5208	0	0.228263	0.199604	0	0	0	0	0	0	0	0	0	0	0	0.202629	0	0	0	0	0	0	0	0	0	0.157758	0	0	0.217326	0	0	0	0	0	0.345698	0	0	0	0	0.158606	0.134913	0	0	0	0.142879	0.168147	0	0	0	0
5305	0	0	0	0	0	0	0	0	0	0	0	0	0	0.120386	0.184379	0.221128	0	0.119952	0.174319	0.138747	0	0	0	0	0	0	0	0	0	0	0	0	0	0.260718	0	0	0	0	0	0	0	0.151064	0	0	0.162063	0	0	0	0
5127	0	0	0	0.0995386	0	0	0	0	0.149933	0	0.0797239	0	0	0	0.0870374	0	0.0997942	0	0	0	0	0	0	0	0	0.0806516	0	0	0	0.0821229	0	0	0	0.100335	0	0	0	0	0	0	0	0	0	0	0.08111	0	0.105944	0	0
5046	0	0.243549	0.23609	0	0	0	0	0	0	0	0	0	0	0	0.281814	0.286424	0	0	0.230383	0	0	0.222268	0	0	0	0	0	0	0	0	0	0	0	0	0	0	0	0	0.274701	0	0	0	0	0	0.358273	0	0	0	0
5000	0	0	0	0	0	0	0	0	0.0623081	0	0	0	0	0	0.0696699	0	0	0	0	0	0	0	0	0	0	0	0	0	0	0	0	0	0	0	0	0	0	0	0	0.0594684	0	0	0	0	0	0	0	0	0
5062	0.0803727	0	0.153581	0	0	0	0	0.07952	0	0.0801774	0	0.181435	0	0	0.125094	0	0	0	0	0	0	0.143708	0	0	0	0	0.104788	0	0	0	0	0	0	0	0	0	0	0	0.0831513	0	0.080945	0	0	0.0782509	0	0	0	0.174828	0
5071	0	0	0	0	0	0	0	0	0.202483	0	0	0	0	0	0.204859	0	0	0	0	0.184869	0	0	0	0	0	0	0	0	0	0.203764	0	0	0	0	0	0	0	0	0	0	0	0	0	0	0.204057	0	0	0	0
5643	0	0.0591439	0	0	0	0	0	0	0	0	0.0569541	0	0	0	0.0591812	0.061272	0.0532184	0	0	0.0627706	0	0	0	0	0	0.0570196	0	0	0	0	0	0.0783407	0	0.0550874	0	0	0.0592355	0	0.0759687	0	0	0	0	0	0	0	0	0	0
4995	0	0	0	0	0	0	0	0	0.218706	0	0.207664	0	0	0	0	0.832662	0	0	0	0.259233	0	0	0	0	0	0	0	0	0	0.266531	0	0	0	0	0	0	0	0	0.280283	0	0	0	0	0	0	0	0	0	0
5545	0	0.221492	0	0	0	0	0	0	0	0	0.2453	0	0	0	0	0	0	0	0	0	0	0.211513	0	0	0	0.224812	0	0	0	0.229276	0	0	0	0.388323	0	0.228443	0	0	0	0	0	0.22998	0	0	0	0	0	0	0
5642	0	0	0	0	0	0	0	0	0.0735668	0	0.136729	0	0	0	0.109559	0.130649	0.120715	0	0	0.0879103	0	0	0	0	0	0.0905911	0	0	0	0	0	0	0	0.111399	0	0.0901297	0	0	0.0845946	0	0	0	0	0	0	0	0	0	0
5553	0	0	0	0	0	0	0	0.0728623	0	0	0.0665013	0	0	0	0.100882	0	0.0728008	0	0	0.0669631	0	0	0	0.0844027	0	0	0.0785354	0.111886	0.0782996	0	0	0	0	0	0	0	0	0	0	0	0	0	0	0	0.0734682	0	0	0.0837534	0
5306	0	0	0	0	0	0	0	0	0	0.204509	0.245574	0	0.196116	0	0	0.234885	0	0	0	0	0	0	0	0	0	0	0	0.211294	0	0.389078	0	0	0	0.21538	0	0	0	0	0.206167	0	0	0	0	0	0	0	0	0	0
5383	0	0	0	0	0	0.0970659	0	0	0	0	0.10929	0	0	0	0	0	0	0.0978006	0	0	0	0	0	0	0	0	0	0	0	0.122649	0	0	0	0	0	0	0	0	0	0	0	0	0	0	0	0	0	0	0
5314	0	0.159992	0	0	0	0	0	0	0	0	0	0	0	0	0	0.157727	0	0	0	0	0	0	0	0	0	0	0	0	0	0	0	0	0	0.245455	0	0.161614	0	0	0.157582	0	0	0	0	0.146874	0	0	0	0	0
5217	0.217432	0	0.236942	0	0	0	0	0	0	0	0	0.236607	0	0	0.24284	0.305851	0	0	0	0.195301	0	0	0	0.292942	0	0	0.209654	0.235148	0	0	0	0	0.211324	0	0	0	0	0	0	0.198843	0.21488	0	0.268635	0	0	0	0	0.208774	0
4908	0.296982	0	0	0	0	0	0	0	0.207842	0.17944	0.139989	0.372366	0	0	0.1974	0.176559	0.142803	0	0	0	0	0	0	0.128206	0	0	0	0	0	0	0	0	0	0	0	0	0	0.15269	0	0	0	0	0	0	0	0	0	0.135445	0
5618	0	0.205169	0	0.205211	0	0	0	0	0	0.220695	0	0	0	0	0.15446	0.380775	0	0	0	0	0.899395	0	0	0	0	0	0	0	0	0.146947	0	0	0	0.168459	0	0	0	0	0.167736	0	0	0	0	0.240708	0	0	0	0	0
5001	0	0	0	0.130085	0	0	0	0.117614	0	0	0.102802	0	0	0	0.131508	0	0	0.112602	0	0	0	0	0	0	0	0	0	0	0	0.129099	0	0.148966	0	0	0	0	0	0	0	0	0	0	0	0.108051	0.131393	0	0	0	0
5330	0	0	0	0	0	0	0	0	0	0	0.281231	0	0	0.247405	0.220418	0.216269	0	0.211559	0	0	0	0	0	0	0	0	0	0	0	0	0	0	0	0	0	0	0	0	0	0	0	0.260954	0	0	0.248243	0	0	0	0
5072	0	0	0	0	0	0	0	0	0	0	0.132275	0	0	0	0.158157	0	0	0	0	0	0	0	0	0.135012	0	0	0	0	0	0	0	0	0	0	0	0	0	0	0	0	0	0	0	0	0.154838	0	0	0	0
5038	0	0.363296	0	0	0	0	0	0	0	0.273241	0	0	0.232811	0.222381	0	0.243702	0	0.253661	0	0	0	0	0	0	0	0	0	0	0	0	0	0	0	0.225372	0	0	0	0	0.247758	0	0	0	0	0.252049	0	0	0	0	0.495319
5546	0	0	0	0	0.19403	0	0	0	0.176503	0	0.20015	0	0	0	0.172564	0.202767	0	0	0	0	0	0	0	0	0	0	0	0	0	0	0	0	0	0.21348	0	0	0	0	0	0	0	0.193065	0	0	0.180423	0	0	0	0.204656
5234	0	0	0	0	0	0	0	0	0	0	0.276458	0	0	0	0	0	0.234496	0	0	0.248948	0	0	0	0	0	0	0	0	0	0.242397	0	0	0	0.3482	0	0	0	0	0.389073	0	0	0.316442	0.225625	0	0.220891	0.223303	0	0	0
5331	0	0	0	0	0	0	0	0	0	0	0.235442	0	0	0	0.251863	0	0	0.26418	0	0	0	0	0	0	0	0	0.252032	0.27036	0	0	0	0	0	0	0	0	0	0.23614	0.235977	0.340559	0	0	0	0.285415	0.233852	0	0	0	0
5269	0.28494	0	0.133401	0.15219	0	0	0	0	0.136628	0.154803	0	0.19063	0	0	0.218885	0	0	0	0	0	0	0	0	0.157241	0	0	0.176594	0	0	0.144594	0	0	0	0	0	0	0	0	0	0	0	0	0.165965	0	0.139757	0	0	0	0
744660	0	0	0.208685	0	0	0	0	0.180214	0.206625	0	0.172052	0	0	0	0.414942	0.243263	0.171063	0	0.163748	0	0	0	0	0	0	0	0.163192	0	0	0	0	0	0	0.288152	0	0	0	0	0	0	0	0	0.255841	0	0.203506	0.211733	0	0	0
5556	0	0.153631	0	0.132758	0	0	0	0	0.140782	0	0.167689	0	0	0	0.144528	0	0.164332	0.152859	0.15087	0	0	0	0	0	0.323805	0.158814	0	0	0	0.163731	0	0	0	0	0	0	0	0	0	0	0	0	0	0	0	0	0	0	0
4895	0	0	0	0	0	0	0	0	0.126809	0.157975	0.130156	0	0	0	0.191963	0.264798	0.188877	0	0	0	0	0	0	0	0	0	0	0	0	0	0	0	0	0	0	0	0	0	0	0	0	0	0	0	0	0	0	0	0
5475	0	0	0	0.083609	0	0	0	0	0	0.108911	0.102152	0	0.101017	0	0	0.175334	0.127825	0	0	0	0.136347	0	0	0	0	0	0	0	0	0	0	0	0	0.086296	0	0.105033	0	0	0.137903	0	0	0	0	0.113866	0	0	0	0	0
5382	0	0	0	0	0	0.102828	0	0.124377	0	0	0	0	0.0984	0.102755	0.144121	0	0	0	0	0.122645	0	0	0	0.120125	0	0	0	0	0	0.0984057	0	0	0	0	0	0	0	0	0	0	0	0	0.0984703	0	0.10855	0	0	0	0
5231	0	0	0	0	0	0	0	0	0	0	0.302958	0	0	0	0.317951	0.247507	0	0	0	0	0	0	0	0.291771	0	0	0	0	0	0.233429	0	0.207657	0	0	0	0.262151	0	0	0	0	0	0.212003	0	0	0.262317	0.198907	0	0	0
5628	0	0	0	0	0	0	0	0	0	0	0.0878093	0	0	0	0.0900697	0	0	0	0	0	0	0	0	0.0999826	0	0	0	0	0	0.0762119	0	0	0	0	0	0	0	0	0	0	0	0.0830177	0	0	0.0803727	0	0	0	0
5374	0	0	0	0	0.0798329	0	0	0	0.0880973	0	0.102536	0	0	0	0	0	0.0942931	0.109721	0	0	0	0	0	0	0.0898649	0	0	0.117902	0	0.158095	0	0	0	0	0	0	0	0	0.130077	0	0	0	0	0	0	0	0	0	0
5483	0.264544	0.414816	0	0	0.18841	0	0	0.319338	0	0.198555	0	0.22368	0	0	0.447097	0.202669	0	0.196956	0	0	0	0.205363	0	0	0	0	0.184277	0.182912	0	0	0	0	0	0	0	0	0	0	0.214563	0	0	0	0.191458	0	0.262992	0	0	0.266945	0
18248	0	0	0	0	0	0	0	0	0.15784	0	0.216579	0	0	0	0.178906	0.301941	0.188619	0	0	0	0	0	0	0	0	0	0	0	0	0	0	0	0	0.49906	0	0	0	0	0	0	0	0.191942	0	0	0	0	0	0	0
4996	0.146878	0	0	0	0.170482	0	0	0.088807	0.124156	0	0.155546	0.117874	0	0	0.138477	0	0.1222	0	0	0	0	0.0944709	0	0.176386	0	0	0.0857651	0	0	0.113313	0	0	0	0	0	0	0.100248	0	0.133659	0	0	0	0	0	0.0843995	0	0	0.0860483	0
5197	0	0.102747	0	0	0	0	0	0	0	0	0	0	0	0	0	0	0	0	0	0	0	0	0	0	0	0.118845	0	0	0	0	0	0	0	0.116468	0	0	0	0	0	0	0	0.0969943	0	0	0.0863656	0	0	0	0
5375	0	0	0	0	0	0	0	0	0	0	0.199898	0	0	0	0.215418	0	0	0	0	0	0	0	0	0	0	0	0	0	0	0.346783	0	0	0	0	0	0	0	0.214211	0.224953	0.20415	0	0.259517	0	0	0	0	0	0	0
5332	0	0	0	0	0	0	0	0	0	0	0	0	0	0	0	0	0	0.273387	0.266937	0.254503	0	0	0	0	0	0	0	0.308044	0	0	0	0	0	0.359689	0	0	0	0	0.218606	0	0	0.388901	0.275393	0	0.303342	0	0	0	0
756842	0	0	0.223577	0.204255	0	0	0	0	0	0.104722	0	0	0	0	0.143123	0.119035	0	0.132585	0	0	0	0	0	0	0.110781	0	0	0.140993	0	0.105514	0	0	0	0.177235	0	0	0	0	0	0	0	0	0	0	0	0	0	0	0
5126	0	0	0	0.175884	0	0	0	0	0.516557	0	0.194101	0	0	0	0.2082	0	0.189435	0	0	0.213455	0	0.186551	0	0	0	0	0	0	0	0	0	0	0	0.431835	0	0.200951	0	0	0	0	0	0	0.211134	0	0	0	0	0	0
5598	0	0	0	0	0	0	0	0	0	0	0	0	0	0	0	0	0	0.199823	0	0	0	0	0	0	0.234556	0	0.177063	0	0	0	0	0	0	0	0	0	0	0	0	0	0	0	0	0	0.181148	0	0	0	0
5125	0	0	0	0.251341	0	0	0	0	0.707421	0	0	0	0	0	0.29655	0	0.258341	0	0	0.286002	0	0.287851	0	0	0	0.264566	0	0	0	0.284235	0	0	0	0	0	0	0	0	0	0	0	0	0.247583	0	0.240713	0	0	0	0
5311	0	0	0	0	0	0	0	0	0	0	0	0	0	0	0.284687	0.179018	0.179806	0.206126	0	0.195283	0	0	0	0	0	0	0	0	0	0	0	0	0	0.198835	0	0	0	0	0	0	0	0.225129	0	0	0.216989	0	0	0	0
5019	0	0	0	0	0	0	0	0	0	0	0.161897	0	0	0	0.137306	0.403818	0	0	0.171643	0	0	0	0	0	0	0	0	0	0	0	0	0	0	0	0	0	0	0	0	0	0	0.140196	0	0	0	0	0	0	0
5627	0	0	0	0	0	0	0	0.131661	0	0	0	0	0	0	0.102973	0	0	0	0	0	0	0	0	0	0	0	0	0	0	0.197959	0	0	0	0.116728	0	0	0	0	0	0	0	0.134172	0	0	0	0	0	0	0
5422	0	0	0	0.144031	0.353516	0	0	0.148692	0.24112	0	0.161403	0	0	0	0.298542	0	0	0	0	0	0	0	0	0	0	0	0	0	0	0.220711	0	0	0	0	0	0	0	0	0	0	0	0	0	0.136941	0.135144	0	0	0	0
5333	0	0	0	0	0	0	0	0	0	0	0.271381	0	0	0	0.235845	0.275	0	0	0	0	0	0.237943	0	0	0	0	0	0	0	0	0	0.30312	0	0	0	0.403903	0	0	0.33214	0	0	0	0	0.251196	0.254633	0	0	0.243744	0
5597	0	0	0	0	0	0	0	0	0.166424	0	0	0	0	0	0	0	0	0	0	0	0	0	0	0.191281	0.225871	0	0.166861	0	0	0	0	0	0	0	0	0	0	0	0	0	0	0	0	0	0	0	0	0	0
18193	0	0	0	0	0	0	0	0	0.143969	0	0	0	0.100208	0	0.110283	0	0	0	0	0	0	0	0	0	0.122762	0	0	0	0	0	0	0	0	0	0	0	0	0	0	0.113056	0	0	0	0	0	0	0	0	0
5607	0.121179	0	0.171768	0.203231	0	0	0	0	0	0.128701	0.078274	0.187331	0	0	0	0.0965277	0	0	0	0	0.117568	0	0	0	0	0	0	0	0	0.0836549	0	0	0	0	0	0	0	0	0.0947244	0	0	0	0	0.109956	0	0	0	0.0917995	0.114418
5590	0	0	0	0	0	0	0	0	0	0	0	0	0	0	0	0	0	0	0	0	0	0	0	0	0	0	0	0.125637	0	0	0	0	0	0.145898	0	0	0	0	0	0	0	0	0	0	0	0	0	0	0
5051	0	0	0	0	0.613517	0	0	0	0.27447	0.202324	0.43045	0	0.201232	0	0.302891	0.247246	0.231216	0.229179	0	0	0	0.228445	0	0.212484	0	0	0.214562	0	0	0.365098	0	0	0	0	0	0	0	0	0.194835	0	0	0.262265	0	0	0.248016	0	0	0	0
4974	0	0	0	0.0791834	0	0	0	0	0	0	0.103218	0	0	0	0	0.0750952	0.0755192	0	0	0.0745986	0	0	0	0	0	0.0772704	0	0	0	0.092626	0	0	0	0	0	0	0	0	0	0	0	0	0	0	0	0	0	0	0
4885	0	0.15263	0	0.21001	0.361541	0	0.178785	0.194652	0	0	0.160178	0	0	0	0.328598	0	0	0	0	0	0	0	0	0.475626	0	0	0	0	0	0.167631	0	0	0	0.155913	0	0	0	0	0	0	0.166643	0	0	0	0.190673	0	0	0	0
743918	0	0.209818	0	0	0	0	0	0	0.213624	0.224901	0	0	0.135066	0	0.259598	0.167634	0.177356	0	0	0	0	0	0	0	0.140474	0.195192	0.140081	0	0	0	0	0	0	0	0	0	0	0	0	0	0	0	0	0	0	0	0	0	0
5654	0	0	0	0	0	0	0	0	0	0	0	0	0	0	0.135181	0.101188	0	0.100603	0	0.18944	0	0	0	0.0894266	0	0	0.0947374	0	0	0	0	0.121692	0	0	0	0	0.0918875	0	0.194133	0	0	0.107171	0.094123	0	0.160603	0	0	0.155587	0
5310	0	0.0979138	0	0.103191	0	0	0	0	0	0	0.118377	0	0	0	0	0.139152	0	0.124827	0	0	0	0	0	0	0.10026	0	0	0	0	0	0	0	0	0	0	0	0	0	0.0947747	0.145545	0	0	0	0.14276	0	0	0	0	0
5124	0	0	0.293164	0	0	0	0	0	0.676635	0	0.250212	0	0	0	0	0.280925	0.356932	0	0	0	0	0	0	0	0	0	0	0.247154	0	0.371932	0	0	0	0	0	0	0	0	0	0	0	0	0	0.287531	0	0	0	0	0
5220	0	0	0	0.174077	0	0	0	0	0.190699	0	0.203606	0	0	0	0.216337	0	0	0	0.199407	0	0	0.167377	0	0	0	0	0	0	0	0	0	0.215193	0	0.434081	0.166765	0	0.190556	0	0.201911	0	0	0.30457	0.318157	0.168398	0.168621	0.177552	0.233842	0	0
5090	0	0.138843	0	0	0	0	0	0.112869	0	0	0.172193	0	0.127055	0	0.150798	0.134131	0.12024	0.147098	0	0	0.138714	0	0	0	0	0	0	0	0	0.111317	0	0	0	0	0	0	0.11582	0	0.225761	0	0	0	0	0.1186	0.133047	0	0	0	0
5308	0	0	0	0.242064	0	0	0	0	0	0	0	0	0	0	0.182338	0	0	0	0	0	0	0	0	0	0	0	0	0	0	0	0	0	0	0	0	0	0	0	0	0	0	0	0	0	0.154649	0	0	0	0
5178	0	0	0	0.169448	0.261754	0	0	0.304249	0	0	0.180397	0	0	0	0.44665	0.170776	0	0.211113	0	0.172919	0	0	0	0	0.195301	0	0	0.194478	0	0	0	0	0	0	0	0	0.345165	0	0	0	0	0	0	0	0.281839	0	0	0	0
5138	0	0	0	0	0	0	0	0	0	0	0.11662	0	0	0	0	0.127958	0	0	0.103136	0.0854713	0	0	0	0	0	0.111893	0	0	0	0	0	0	0	0.171785	0	0	0	0	0	0	0	0.0784921	0	0	0	0	0	0	0
5050	0	0	0	0	0.409456	0	0	0.191849	0.278739	0	0.228854	0	0	0.196891	0.361033	0	0.23357	0	0	0	0	0.292663	0	0.186363	0	0	0	0	0	0.13893	0	0	0	0	0	0	0.144966	0	0	0	0	0	0.165474	0	0.185919	0	0	0	0
5034	0	0	0	0.152326	0	0	0	0	0	0.129198	0	0	0	0	0.0946772	0.0997521	0	0	0	0	0	0	0	0	0	0	0	0	0	0.134529	0	0	0	0.0934989	0	0	0	0	0	0	0	0	0.0779336	0	0.0943868	0	0.0984492	0	0
5591	0	0	0	0	0	0	0	0	0	0	0.132236	0	0	0	0	0	0	0.126691	0	0	0	0	0	0	0	0	0	0	0	0	0	0.127624	0	0.129309	0	0	0	0	0.139966	0.158903	0	0	0	0	0	0	0	0	0
3333	0.153303	0.129653	0	0	0.24807	0	0.128712	0.161359	0	0	0.119761	0.119569	0	0	0.228978	0	0	0	0	0	0	0.12272	0	0	0	0	0	0	0	0	0	0	0	0	0	0	0	0	0	0.174975	0.115637	0	0	0	0	0	0	0	0
3590	0	0	0	0.151803	0	0	0	0.108059	0	0	0.12373	0	0	0	0.133993	0.148885	0	0	0	0.125336	0	0	0	0	0	0	0	0	0	0.182008	0	0	0	0.110169	0	0	0	0	0	0	0	0.153268	0.165448	0	0.111156	0	0	0	0
3469	0	0.310547	0	0.180545	0	0	0	0	0	0	0	0	0	0	0	0.24371	0.175068	0	0	0	0.226092	0	0	0	0	0.255851	0	0	0	0	0	0	0	0.230293	0	0	0	0	0	0	0	0	0	0	0	0	0	0	0
3655	0	0	0	0	0	0	0	0	0	0	0.18744	0	0.165976	0	0.159803	0.365517	0.128715	0	0	0	0	0	0	0.195981	0	0	0	0	0	0	0	0	0	0	0	0	0	0	0	0	0	0	0	0	0.195976	0	0	0	0
3638	0	0	0	0.397761	0.214102	0	0	0.256395	0	0.206574	0.174506	0	0	0	0.276262	0.256374	0	0	0	0	0.443455	0.151999	0	0	0	0	0	0	0	0.255169	0	0	0	0.146077	0	0	0	0	0.180164	0	0	0	0	0	0.175155	0	0	0.199152	0
3574	0	0	0	0	0	0	0	0	0.0536396	0	0.0598644	0	0	0	0	0.0972427	0	0	0	0	0	0	0	0	0	0.0914702	0	0	0	0	0	0	0	0	0	0	0	0	0.0943287	0	0	0	0	0.0683698	0	0	0	0	0
3921	0	0	0	0	0	0	0	0	0.170763	0	0.115889	0	0	0	0	0	0.0943792	0.115214	0	0	0	0	0	0.106076	0.115819	0.112595	0	0	0.096603	0	0	0	0	0	0	0	0	0	0	0	0	0	0	0	0	0	0	0	0
3565	0.184191	0	0.18432	0	0	0	0	0	0	0	0.181892	0.217775	0	0	0	0	0.263267	0	0	0	0	0	0	0.218474	0	0	0	0	0	0	0	0	0	0	0	0	0.469544	0	0	0	0	0	0	0	0	0	0.186018	0.242352	0
3388	0	0	0	0	0	0	0	0	0	0	0.165147	0	0	0	0.183403	0.157289	0	0	0.231015	0	0	0	0	0	0	0	0	0	0	0	0	0	0.284124	0.160489	0.139785	0	0.298526	0	0	0	0	0.220196	0	0	0.148502	0.171895	0	0	0
3484	0	0	0	0	0	0	0	0	0	0	0	0	0	0	0.123404	0	0	0	0	0.096319	0	0	0	0.152801	0	0	0.104104	0	0	0.0910228	0	0	0	0	0	0	0	0	0.0844937	0	0	0.0943808	0.111657	0	0.0917126	0	0	0	0
3992	0	0	0	0	0.0968536	0	0	0	0	0	0.134284	0	0.109149	0	0	0	0	0.153821	0	0.117024	0	0	0	0.121807	0	0	0	0	0	0.151226	0	0	0	0	0.0920047	0	0	0	0.177167	0.11852	0	0.111972	0	0	0.12136	0	0	0.10973	0
3332	0	0	0	0	0	0	0	0.337913	0	0	0.274266	0	0	0	0.414266	0	0	0	0	0	0	0	0	0	0	0	0	0	0	0	0	0	0	0.239266	0	0	0	0	0	0.281235	0	0.242596	0	0	0.268921	0	0	0	0
3318	0	0	0	0	0	0	0	0	0.202018	0	0.308058	0	0	0	0.318116	0	0	0.216177	0	0.183329	0	0	0	0	0	0	0	0	0	0	0	0	0	0	0	0	0	0	0.21593	0.225859	0	0	0	0	0.254792	0	0	0.20043	0
4037	0	0	0.189981	0.194626	0.207745	0	0	0	0	0.190251	0.186013	0.218454	0	0	0	0	0.332117	0	0.17701	0	0	0	0	0.232589	0	0	0	0	0	0	0	0.206018	0	0	0	0	0	0	0.187689	0	0	0	0	0.213756	0	0	0	0	0
3664	0	0	0	0	0	0	0	0	0	0	0	0	0	0	0.282781	0.282762	0	0.172797	0	0	0	0	0	0	0	0	0	0	0	0	0	0	0	0.30083	0	0	0	0	0	0	0	0	0	0	0.212368	0	0	0	0
4019	0	0	0	0	0	0	0	0.378408	0.248896	0.182428	0.223045	0	0	0	0.9279	0	0	0	0	0	0	0.252268	0	0.196652	0	0	0	0	0	0	0	0	0	0.166218	0	0	0	0.182007	0	0	0	0.238074	0.214324	0	0.368213	0	0.208099	0.231027	0
3850	0	0	0.270216	0	0.232673	0	0.172839	0	0.175798	0	0	0.201904	0	0	0.234402	0	0.242651	0	0	0	0	0.228733	0	0	0	0	0	0.209704	0	0.191607	0	0	0	0	0	0	0	0	0	0	0	0	0	0.202758	0	0	0	0	0
3485	0	0	0	0	0.165575	0	0	0	0.152889	0	0	0	0.14049	0	0.164248	0	0	0	0	0	0	0.143601	0	0.115866	0.12835	0	0.121058	0	0	0	0	0	0	0	0	0	0	0	0.116707	0	0	0	0	0	0.12158	0.139404	0	0	0
3726	0	0	0	0	0	0	0	0	0	0	0.205193	0	0	0	0	0.300031	0	0.180843	0.161977	0.176304	0	0	0	0	0	0	0	0	0	0	0	0	0.196248	0.198645	0.161736	0.187869	0	0	0	0	0	0.163028	0	0	0	0	0	0	0
3912	0	0	0	0	0	0	0	0	0	0	0.0981553	0	0	0	0.0972144	0.126839	0	0.105766	0	0	0	0	0	0	0	0	0	0	0	0	0	0	0	0.0879522	0.0858508	0	0	0	0.0822324	0	0	0.108369	0.100927	0	0.0807416	0	0	0	0
3959	0	0	0	0	0	0	0	0	0	0	0.0786863	0	0	0	0.0990993	0.104759	0	0	0	0.0725812	0	0.0910258	0	0	0	0	0	0	0	0	0	0	0.147477	0	0.0685057	0	0.118683	0	0	0	0	0.0963669	0	0	0.0747439	0	0	0	0.135613
3468	0	0.300813	0	0	0	0	0	0	0	0	0	0	0.189613	0	0	0.252826	0	0	0	0	0.23899	0	0	0	0	0.235828	0	0	0	0.188992	0	0	0	0.244655	0	0.20912	0	0	0	0	0	0	0	0	0	0	0	0	0
3564	0	0	0	0	0	0	0	0	0.103032	0	0.124613	0	0	0	0.190069	0.114891	0.118252	0	0	0.113068	0	0	0	0	0	0	0	0	0.100508	0	0	0	0	0	0	0	0.135259	0	0.126447	0	0	0	0	0.12995	0.119722	0	0	0	0
3993	0	0	0	0	0	0	0	0	0	0	0.320287	0	0.267677	0	0.257524	0.275431	0	0.361704	0	0	0	0	0	0	0	0	0	0	0	0.258189	0	0	0	0	0	0	0	0	0.309052	0	0	0	0	0	0.247412	0	0	0	0
3737	0	0.852634	0	0	0	0	0	0	0	0	0	0	0	0.185483	0.264438	0	0	0.263835	0	0	0	0	0	0	0	0	0	0	0	0	0	0	0	0.521644	0	0	0	0	0	0.324183	0	0	0	0	0.216306	0	0	0	0
3897	0	0	0	0	0.363865	0	0	0.291545	0.438342	0	0.198183	0	0	0	0.682884	0	0.231314	0	0	0	0	0.228239	0	0	0	0	0.200309	0	0	0	0	0	0	0	0	0	0.202885	0	0	0	0	0.387384	0.278154	0	0.399563	0	0.182014	0	0
3831	0.21649	0	0.424039	0	0	0	0	0	0	0	0	0.313061	0	0	0	0.264207	0	0.241729	0	0.245049	0	0	0	0	0	0	0.198394	0.225984	0	0	0	0	0	0	0	0	0	0	0.282959	0	0	0.218386	0	0.203003	0	0	0	0.31231	0
3796	0	0	0	0	0	0	0	0	0.364055	0	0.27802	0	0	0	0	0.563596	0	0	0.191333	0	0	0	0	0	0	0.268028	0	0	0	0	0	0	0	0.26927	0	0.222674	0	0	0	0	0	0	0	0	0	0	0	0	0
3486	0	0	0	0	0	0	0	0	0	0	0.236228	0	0	0	0	0	0.182893	0	0.267174	0.229481	0	0	0	0	0	0	0	0	0	0.219339	0	0	0.217362	0.228714	0.22452	0	0.188699	0	0	0	0.213758	0.256977	0.217278	0	0	0	0.199855	0	0.213294
3826	0	0.19912	0	0	0	0	0	0	0	0.13047	0	0	0	0	0	0	0	0	0	0	0	0	0	0	0	0	0	0	0	0	0	0	0	0.178413	0	0	0	0	0	0	0	0	0	0.127846	0	0	0	0	0
3680	0.206666	0	0	0	0.203969	0.233822	0.257964	0	0	0	0	0.215301	0	0	0.320831	0.19198	0	0	0	0	0.226708	0	0.297827	0.207173	0	0	0	0	0	0	0	0	0	0	0	0	0	0	0.194893	0.173936	0	0	0.186604	0	0	0	0	0	0
3738	0	0.221222	0	0	0	0	0	0	0	0	0	0	0	0	0.202621	0	0	0	0	0	0	0	0	0	0	0	0	0	0	0	0	0	0	0.474502	0	0	0	0	0	0.232916	0	0	0	0	0	0	0	0	0
1637	0	0	0	0.225325	0	0	0	0	0	0	0.204155	0	0	0	0	0.22201	0.323506	0	0.185502	0	0	0	0	0	0	0.196331	0	0	0	0	0	0	0	0.221352	0	0	0	0	0	0	0	0	0	0	0	0	0	0	0
3932	0	0	0	0	0	0	0	0	0	0	0.0578108	0	0	0	0	0	0	0	0	0	0	0	0	0	0	0	0.0625477	0.0630944	0	0	0	0	0	0.0811138	0	0.087225	0	0	0.0617052	0	0	0.0564796	0	0.0578417	0.0603423	0	0	0	0
3894	0	0	0	0	0.100288	0	0	0	0.114939	0	0.0807205	0	0	0	0.120938	0.0696383	0	0.0759828	0.0972857	0.074254	0	0	0	0.0834433	0	0	0	0	0	0	0	0	0	0	0	0	0	0	0	0	0	0.0729965	0.0701146	0	0.109388	0	0	0	0
3559	0.186035	0	0	0	0	0.178624	0	0	0.208536	0	0.234979	0	0	0	0.294797	0	0.299265	0	0	0.210552	0	0	0	0.776616	0	0	0.211135	0	0.27375	0	0	0	0	0	0	0	0	0.174792	0	0	0	0	0.176962	0	0	0	0	0	0
3896	0	0	0	0	0.180031	0	0	0	0.145695	0	0.172636	0	0	0	0.354582	0	0	0	0	0	0	0.150921	0	0	0	0	0.123477	0	0	0	0	0.171189	0	0.167373	0	0.171251	0.154765	0	0.140762	0	0	0.322889	0.240471	0	0.302675	0	0.208029	0	0
3825	0	0	0	0	0	0	0	0	0	0	0.11596	0	0	0	0.122457	0	0	0	0	0	0	0.144338	0	0.107686	0	0	0.146747	0	0.138073	0	0	0	0	0	0	0	0.14343	0.108072	0.144507	0	0	0.110931	0.116245	0	0.162923	0	0.104315	0.205564	0
3417	0	0	0	0.160538	0	0	0	0	0	0.123436	0	0	0	0	0	0.17217	0	0	0	0	0	0	0	0	0	0	0.0886609	0	0	0.100705	0	0	0	0	0	0	0	0	0.108081	0	0	0	0	0	0.0921245	0	0	0.130991	0
3645	0	0	0	0	0	0	0	0.258585	0	0	0.19401	0	0	0.239328	0.402584	0.239332	0	0.3422	0	0	0	0	0	0	0	0	0	0	0	0	0	0	0.370542	0.341398	0	0	0.212134	0	0	0	0.187361	0.703969	0.326918	0	0.20429	0	0	0	0
3895	0	0	0	0	0.254523	0	0	0	0.228181	0	0.203852	0	0	0	0.339605	0.147106	0	0.14548	0	0	0	0.185287	0	0	0	0.152775	0	0	0	0	0	0.167593	0	0	0	0	0.146074	0	0	0	0	0.410117	0.202804	0	0.311479	0	0.253573	0	0
3852	0.0918481	0	0.172032	0	0	0	0	0	0	0.148132	0.102763	0.0939385	0	0	0	0.123389	0.0922214	0	0	0	0.114016	0	0	0	0	0	0	0.0976933	0	0	0	0	0	0.0844288	0	0	0	0	0.144427	0	0	0	0	0.120702	0	0.104713	0	0	0
3423	0	0.211304	0.266558	0.36033	0	0	0	0	0.253934	0.292362	0.218642	0	0	0.211423	0.22421	0.221938	0.207938	0.199309	0	0	0.93419	0	0	0	0	0	0	0	0	0.272292	0	0	0	0.229051	0	0	0	0	0.307318	0	0	0	0	0.415259	0	0	0	0.199004	0
3554	0	0.179683	0	0	0	0	0.187262	0	0	0.181115	0.236714	0	0.211368	0	0.196317	0	0	0	0	0	0	0	0	0.22853	0	0	0.344014	0	0	0.184997	0	0	0	0	0	0	0	0	0.21418	0	0	0	0.183655	0	0.224949	0	0.199205	0	0
3481	0	0	0	0	0	0	0	0	0.125848	0	0.135085	0	0	0	0	0	0	0	0	0	0	0.113098	0	0	0	0	0	0	0	0	0	0	0	0	0.107527	0	0	0.138232	0.148542	0	0	0	0	0	0	0	0	0.129748	0
3813	0	0.0948343	0	0	0	0	0	0	0.119723	0	0	0	0	0	0	0	0.078061	0	0	0	0	0	0	0	0	0	0	0.0905025	0	0	0	0	0	0.0695483	0	0	0	0	0	0	0	0	0	0	0	0	0	0	0
3902	0	0.194911	0.208119	0	0.234419	0	0.204759	0	0.527669	0	0.298725	0	0	0	0.310314	0	0.281615	0.225217	0	0	0	0.241452	0	0	0.222275	0	0	0.204296	0.260811	0	0	0.297705	0	0	0	0	0.224145	0.209217	0	0	0	0	0	0.256747	0	0	0	0	0
3898	0	0	0	0	0	0	0	0	0.091433	0	0.0862199	0	0	0	0.0987007	0.105554	0	0	0	0	0	0	0	0	0	0	0.0889575	0	0	0	0	0	0	0	0	0	0	0	0.11975	0	0	0.0931613	0	0	0.127694	0	0	0.143475	0
3296	0.327056	0	0	0	0.583057	0	0	0	0.254833	0.170146	0.280959	0.48528	0	0	0.219792	0.226542	0.265917	0	0	0	0.216264	0.170729	0.167627	0.186164	0	0	0	0.178261	0	0	0	0	0	0	0	0	0.196707	0	0.186743	0	0	0	0	0	0.164769	0	0	0.208061	0
3352	0	0	0	0	0	0	0	0	0	0	0.118243	0	0	0	0.209604	0	0	0	0	0	0	0	0	0	0	0	0	0	0	0	0	0	0	0	0	0	0	0	0	0	0	0	0.122	0	0.242462	0	0	0	0
3681	0.227171	0	0	0	0.38839	0.273777	0	0	0	0	0.188504	0.188708	0	0	0	0.284558	0.213693	0.230967	0	0	0.41445	0	0.222661	0	0	0	0	0.239432	0	0	0	0	0	0.259071	0	0	0	0	0.264786	0	0	0.233823	0.196231	0	0	0	0	0	0
3700	0	0	0	0	0	0	0	0	0.152333	0	0	0	0.113882	0	0.129215	0	0	0.106375	0	0	0	0	0	0	0.128346	0	0	0	0	0	0	0	0	0	0	0	0	0	0	0.134156	0	0	0	0	0.100968	0	0	0	0
3370	0	0	0	0	0	0	0	0	0	0	0.181671	0	0	0	0	0	0	0	0	0.204083	0	0	0	0	0	0	0	0	0	0	0	0	0	0	0	0	0	0	0.172732	0	0	0.164803	0.142535	0	0.168878	0	0	0	0
3916	0	0	0	0	0	0	0	0	0.245693	0	0.209469	0	0	0	0	0.186098	0.274971	0	0.581717	0	0	0	0	0	0	0.138085	0	0	0	0	0	0	0	0	0	0	0.166237	0	0	0	0	0	0	0	0	0	0	0	0
3626	0	0	0	0	0	0	0	0.119689	0	0	0.111584	0	0	0.107577	0.187168	0	0	0.0994796	0	0.157558	0	0	0	0.104192	0	0	0	0	0	0.123873	0	0	0.124203	0.121179	0	0	0.100403	0	0	0.111112	0	0.101854	0.119398	0	0.131235	0	0	0.106264	0
3455	0	0	0	0.0887423	0	0	0	0	0.0929066	0	0	0	0	0	0	0	0	0	0	0	0	0	0	0	0	0	0	0	0	0.103472	0	0	0	0.120117	0	0	0	0	0	0	0	0.0995547	0	0	0.0926799	0	0	0	0
3599	0.139215	0	0.166435	0	0	0	0	0.124414	0.120174	0	0.160791	0.19762	0	0	0.157761	0	0.135122	0	0	0	0	0.12108	0	0.215329	0	0	0.195053	0.250149	0.126957	0.126816	0	0	0	0	0	0	0	0	0.128871	0.161308	0	0	0.133811	0	0	0	0	0.147128	0
4007	0	0	0	0.355953	0.307581	0	0	0.296451	0.449343	0	0.264225	0	0	0	0.32974	0	0.252603	0.243416	0	0	0.351677	0.256809	0	0.223558	0	0	0	0.243771	0	0.748455	0	0	0	0	0	0	0	0	0.228271	0	0	0	0.231772	0	0.266456	0	0	0	0
3842	0	0	0	0.307322	0	0	0	0.297028	0	0	0	0	0	0	0.469505	0	0.199057	0.186305	0	0.169103	0	0	0	0.280118	0	0	0	0	0	0.166875	0	0	0	0	0	0	0	0	0	0	0	0	0	0	0.231085	0	0	0.162824	0
3770	0	0	0	0	0	0	0	0	0	0	0.0661033	0	0	0	0	0	0	0	0	0	0	0	0	0.0571991	0	0	0	0	0.0688538	0	0	0	0	0	0	0	0	0	0.0663531	0	0	0	0	0	0.0622535	0	0	0	0
3742	0	0.124513	0	0	0	0	0	0	0.192488	0	0.139241	0	0	0	0	0.15575	0.11619	0	0	0	0	0.12165	0	0	0.175502	0	0	0	0	0	0	0	0	0	0	0	0	0	0	0	0	0	0	0	0	0	0	0	0
3815	0	0	0	0.184377	0	0	0	0	0.198879	0	0.163523	0	0	0	0.159516	0.181968	0.200372	0	0	0	0	0	0	0.204818	0	0	0	0	0	0	0	0	0	0	0	0	0	0	0	0	0	0	0	0	0	0	0	0	0
3785	0.284179	0	0.210189	0.114028	0	0	0	0	0	0.154521	0.121777	0.976674	0	0	0	0.164127	0	0	0	0	0	0	0	0	0	0	0	0.118704	0	0	0	0	0	0	0	0	0	0	0.128819	0.107868	0	0	0	0.174833	0	0	0	0.173143	0
3482	0.104748	0	0	0	0	0	0	0	0	0	0.136251	0.119244	0	0	0.134554	0.134495	0.125089	0	0	0	0	0	0	0.229206	0	0	0.101778	0	0	0	0	0.101574	0	0	0	0.103697	0	0	0.153465	0	0	0	0	0	0	0	0	0.179583	0
3413	0	0	0	0.194237	0	0	0	0.166201	0.182838	0	0.129588	0	0	0	0.18827	0	0	0	0.156027	0	0	0	0	0	0	0.307045	0	0	0	0.14388	0	0	0	0	0	0	0	0	0	0	0	0	0	0	0.150549	0	0	0	0
3456	0	0	0	0	0	0	0	0	0.254836	0	0	0	0	0	0	0	0	0	0	0	0	0	0	0	0	0	0	0.223443	0	0	0	0	0	0	0	0.209576	0	0	0	0	0	0	0	0	0	0	0	0	0
3298	0.0858211	0	0.173618	0	0	0	0	0	0	0	0.0933541	0	0	0	0	0.0820596	0	0	0	0	0	0.163481	0	0.0847758	0	0	0	0	0	0.075397	0	0	0.0874199	0	0.126711	0	0	0	0.0865461	0	0.1297	0	0.11215	0	0	0	0	0.0922012	0
3814	0	0.1468	0	0	0.155836	0	0	0	0.13813	0	0.165019	0	0	0	0	0	0.128174	0	0	0	0	0	0	0	0	0	0	0	0.140774	0	0	0	0	0.123229	0	0.161798	0	0	0	0	0	0	0	0	0	0	0	0	0
3428	0.206285	0	0	0	0.237717	0	0.242896	0.208495	0.156901	0	0	0.177568	0	0	0.265896	0	0	0	0	0	0	0.160518	0	0.156981	0	0	0.173151	0	0	0	0	0	0	0	0	0	0	0.157673	0	0.18961	0	0	0.157148	0	0	0	0	0	0
3598	0	0	0.197369	0	0	0	0	0.228836	0	0	0.270763	0.189444	0	0	0.273526	0	0	0.247091	0	0	0	0	0	0	0	0	0.225636	0.523051	0	0.213424	0	0	0	0.187162	0	0	0.18303	0	0.26381	0	0	0	0.181928	0	0.209974	0	0	0.372679	0
3970	0	0	0	0	0	0	0.268128	0	0	0	0	0	0	0	0.289079	0	0	0	0	0.224747	0	0	0	0.387984	0	0	0	0	0	0	0.215511	0	0	0	0	0	0	0	0.230155	0	0.630871	0.237183	0	0.229795	0.226512	0	0	0.345482	0.238709
3540	0.298398	0	0	0.226956	0	0	0	0	0.256101	0	0.278381	0.231222	0	0	0.289308	0	0	0	0	0.25995	0	0	0	0.246425	0	0	0	0	0	0	0	0	0	0	0	0	0	0	0	0	0	0	0	0	0.294667	0	0	0.281071	0
3656	0	0	0	0	0	0	0	0	0.056351	0	0.0663141	0	0	0	0	0	0.0451481	0	0.0627781	0	0	0	0	0	0	0	0	0	0	0	0	0	0	0	0	0	0	0	0	0	0	0	0	0	0	0	0	0	0
3791	0	0	0	0	0	0	0	0.122649	0.0967362	0	0.113813	0	0	0	0.116332	0	0	0	0.0862054	0	0	0	0	0	0	0	0	0	0	0.0865204	0	0	0	0.104437	0	0	0	0	0	0.091365	0	0.0863393	0	0	0.130317	0	0	0	0
3880	0	0	0	0	0	0	0	0	0	0	0.272093	0	0	0	0.236461	0.40431	0	0	0	0	0	0	0	0	0	0	0	0	0	0	0	0	0	0	0	0	0	0	0.229058	0	0	0.380327	0	0	0	0	0	0	0
3720	0	0.0997534	0	0.0902277	0	0	0	0	0	0	0.115737	0	0	0	0	0.0912576	0	0	0	0	0	0	0	0	0	0	0	0.122372	0.0893614	0	0	0	0	0.0964569	0	0	0	0	0	0	0	0	0	0	0.096403	0	0	0	0
3623	0.082055	0	0	0	0.999167	0	0	0	0.132634	0	0.161272	0	0	0	0.126141	0	0.156086	0.0858161	0	0	0	0.0898326	0	0.0789666	0	0	0	0	0	0.108676	0	0	0	0	0	0	0	0	0	0.112284	0	0	0	0	0.11475	0	0	0	0
3759	0	0	0	0	0	0	0	0.191622	0	0.159713	0	0	0.242403	0	0.201802	0.164152	0	0	0	0	0	0	0	0	0	0	0.216401	0	0.200712	0	0	0	0	0	0	0	0	0	0	0	0	0	0.321232	0	0	0	0	0.176256	0
3953	0	0	0.223625	0	0	0	0	0	0	0	0	0.25739	0	0	0.301453	0	0.230043	0	0	0	0	0	0	0	0.217472	0	0	0	0	0	0	0	0	0	0	0	0	0	0.19867	0	0	0	0	0.245742	0	0	0.17746	0.303396	0
3542	0	0	0	0	0	0	0	0.227377	0.192245	0	0.148719	0	0	0	0.388472	0	0	0	0	0	0	0	0	0	0	0.123702	0	0	0	0	0	0	0	0	0	0	0	0	0	0	0	0	0	0	0.222861	0	0	0	0
3267	0	0	0	0.0809801	0	0	0	0	0	0	0.0946936	0	0	0	0.0757027	0	0.0785799	0	0	0	0	0	0	0.0960251	0	0	0	0	0.0872394	0.105192	0	0	0	0	0	0	0	0	0	0	0	0	0.0663328	0	0.0711796	0	0	0.0788692	0
3454	0	0.139704	0	0	0	0	0	0	0.231235	0	0.178759	0	0	0	0	0	0	0.150784	0	0	0	0	0	0	0	0	0.14312	0.209499	0.220504	0	0	0	0	0	0	0	0	0	0	0	0	0	0	0	0	0	0	0	0
3437	0	0.0419901	0	0	0	0	0	0	0.0501512	0	0.049251	0	0.0558717	0.0559402	0	0	0	0	0	0.0457795	0	0	0	0	0	0	0	0	0	0.049821	0	0	0	0.0444147	0.0417303	0.0589529	0	0	0.0551324	0	0	0	0	0	0	0.0415649	0	0	0.0455749
3864	0	0.34632	0	0.240516	0	0	0.227218	0.261454	0	0	0	0	0	0	0.30342	0	0	0	0	0	0	0	0	0.218265	0.444674	0	0	0.215357	0	0	0	0	0	0	0	0	0	0	0	0	0	0	0	0.199534	0.212628	0	0	0	0
3928	0	0	0	0	0	0	0	0	0	0	0	0	0	0	0	0	0	0	0	0	0	0	0	0.199736	0.186547	0	0	0	0	0	0	0	0	0	0	0	0	0	0	0.164206	0	0	0	0	0	0	0	0	0
3849	0.160409	0.188601	0.574325	0.188491	0	0	0	0	0	0	0.165499	0.19393	0	0	0	0.173964	0.177375	0	0	0	0	0	0	0	0	0	0	0.134358	0	0	0	0	0	0	0	0	0.226495	0	0	0	0	0	0	0.166182	0	0	0	0.151952	0
3543	0	0	0	0	0	0	0	0	0.147172	0	0.179876	0	0	0	0.140048	0	0	0	0	0.151336	0	0	0	0.219217	0	0	0	0.140378	0.159528	0	0	0	0	0	0	0	0	0	0	0	0	0	0	0	0	0	0	0	0
3776	0	0.111528	0.114536	0	0	0	0	0	0	0	0	0	0	0.206645	0	0	0	0	0.207239	0	0	0.115104	0	0	0	0	0	0	0	0	0	0	0.212483	0.143352	0.439161	0	0.147558	0	0	0	0	0.12591	0.165291	0	0	0	0	0	0
3954	0	0.193044	0	0	0.245435	0	0	0	0.166691	0.182741	0.224137	0	0.178048	0	0	0.22659	0.30097	0.175935	0	0	0	0	0	0	0.260141	0	0.170491	0	0	0	0	0	0	0	0	0	0	0	0.205588	0	0	0	0	0	0	0	0	0	0
4069	0.124142	0.0777811	0	0	0	0	0.0764552	0	0.100351	0.0838414	0	0.16012	0	0	0.0905308	0	0	0	0	0	0	0	0	0	0	0	0.132276	0.0968497	0	0	0	0	0	0	0	0	0	0	0	0	0	0	0	0.125314	0	0	0	0	0
3622	0	0	0.22985	0	0	0	0	0	0	0	0	0	0	0	0.228979	0	0	0	0	0	0	0.34995	0	0	0	0	0	0	0	0	0	0	0	0.249888	0	0	0.285539	0	0.237224	0	0	0	0.207605	0	0	0	0	0.276631	0
3363	0	0	0	0	0	0	0	0	0.140386	0.158059	0.15194	0	0	0	0.239964	0.367562	0	0.151462	0	0.225035	0	0	0	0	0	0	0	0	0	0	0	0.1515	0	0	0	0	0	0	0.134154	0	0	0	0	0	0.173869	0	0	0.164082	0
3357	0	0	0	0	0	0	0	0.103112	0.111393	0	0.111599	0	0	0	0.226164	0	0	0	0	0	0	0	0	0	0	0	0	0	0	0	0	0	0	0	0	0	0.152111	0	0	0	0	0.124519	0	0	0.146061	0	0	0	0
3865	0.160028	0	0	0.289519	0	0	0.215649	0.283733	0	0	0.18742	0	0	0	0.36135	0	0	0.210414	0	0	0	0	0	0.195352	0.273011	0	0	0.180186	0	0	0	0	0	0	0	0	0	0	0	0	0	0	0	0	0.234619	0	0	0	0
3470	0	0	0	0	0	0	0	0	0	0	0	0	0	0	0	0.143766	0	0	0	0	0	0	0	0	0	0.240154	0	0	0	0.1431	0	0	0	0.137441	0	0	0	0	0	0	0	0	0	0	0	0	0	0	0
3453	0	0	0	0	0	0	0	0	0	0	0.1834	0	0	0	0.184582	0	0	0.195369	0	0	0.173116	0	0	0	0	0	0	0.278742	0	0	0	0	0	0.319603	0	0.205394	0	0	0	0	0	0	0	0.195421	0	0	0	0	0
3944	0	0	0	0	0	0	0	0	0	0	0.232434	0	0	0	0.284041	0	0.213311	0.241344	0.391478	0	0	0	0	0	0	0	0	0	0	0	0	0	0	0	0	0	0	0	0	0	0	0.222037	0	0	0.193616	0	0	0	0
3625	0	0	0	0.190165	0.48922	0	0	0	0.279252	0.192419	0.249467	0	0	0	0	0	0.205322	0	0	0	0	0	0	0	0.199167	0	0	0	0	0	0	0.275538	0	0	0	0	0	0	0	0	0	0	0	0	0	0	0	0	0
3439	0.0636155	0	0.0696924	0.0622245	0	0	0	0.0703228	0.106396	0.0772849	0.086552	0	0	0	0.0972122	0	0	0.101478	0	0.0674439	0	0	0	0	0.0685068	0	0	0	0.0677754	0.0627537	0	0	0	0	0	0	0	0	0	0.083243	0	0	0	0	0.0780801	0.0714868	0	0	0
4074	0.242261	0	0	0.229475	0.23277	0	0	0.324695	0	0.245779	0	0.365224	0	0	0.376359	0	0	0.230971	0	0	0.299567	0	0	0	0	0	0.252924	0.253583	0	0	0	0	0	0	0	0	0	0	0.218746	0	0	0	0	0	0.243885	0	0	0.814872	0
3587	0	0	0	0	0.208021	0	0	0	0	0.23992	0.313879	0	0.204535	0	0.229485	0	0	0	0	0	0	0	0	0	0	0	0	0	0	0.23638	0	0	0.199639	0.217085	0	0	0	0	0	0.194069	0	0	0	0	0.194603	0	0	0	0
3781	0	0	0	0	0.163399	0	0	0.343409	0	0	0	0	0	0	0.5521	0	0	0.216906	0	0	0	0	0	0	0.187696	0	0	0	0	0.187816	0	0	0	0	0	0	0	0	0	0	0	0	0.167323	0	0.296515	0	0	0	0
4086	0	0	0	0	0	0	0	0	0	0	0	0	0	0	0.150593	0	0	0	0	0.115096	0	0	0	0	0	0	0	0	0	0	0	0.109474	0	0.19493	0	0.11137	0	0	0.137765	0	0	0.11296	0	0	0.120493	0	0	0	0
3617	0	0	0	0	0	0	0	0.200976	0	0	0	0.222946	0	0	0.290498	0.231422	0	0.172489	0	0	0	0.262773	0	0	0	0	0.166246	0	0	0.194488	0	0	0	0	0	0	0	0	0.18108	0	0.21701	0.161205	0.295075	0	0.186063	0	0	0.938592	0
3471	0	0	0	0	0	0	0	0	0	0.206483	0	0	0	0	0	0.206689	0	0	0	0	0	0	0	0	0	0	0	0	0	0.193993	0	0	0	0.248456	0	0	0	0	0.214019	0	0	0.211668	0	0	0	0	0.210957	0	0
3768	0	0.351732	0	0	0	0	0.388025	0	0	0	0	0	0	0.226459	0	0.367287	0.266473	0.23128	0	0	0.317675	0	0.321522	0	0	0	0	0	0	0	0	0	0	0	0	0	0.227414	0	0.225515	0	0	0	0	0	0	0	0	0	0
3516	0	0	0	0	0	0	0	0	0	0.107743	0.12139	0	0	0	0	0	0	0	0.133516	0	0	0	0	0	0	0	0	0	0	0.124893	0	0	0	0.120246	0	0	0	0	0.127611	0	0	0.0998625	0	0.0983449	0	0	0	0	0
3359	0	0	0	0	0	0	0	0	0	0.209217	0	0	0	0	0.218818	0.258568	0	0	0	0	0	0	0	0	0	0	0.216662	0	0	0.180892	0	0	0	0	0	0	0	0	0	0	0	0	0	0.230257	0	0	0	0.206241	0
3804	0	0	0.227411	0	0	0	0	0.308027	0	0	0	0	0	0.394041	0.371425	0	0.178924	0.284715	0	0.180127	0	0	0	0.266677	0	0	0	0.258707	0	0	0	0	0	0	0	0	0	0	0	0	0	0	0.226395	0	0.267957	0	0	0.341555	0
3618	0	0	0	0	0	0	0	0	0	0	0	0	0	0	0	0.151673	0	0.160419	0	0.170397	0	0	0	0	0	0	0	0	0	0	0	0	0	0	0	0	0	0	0	0	0	0	0	0	0	0	0	0	0
3774	0	0.257994	0.33747	0.238252	0	0	0	0.234833	0.236086	0	0	0	0	0.296424	0.264067	0.265069	0	0	0	0	0	0.259453	0	0	0	0	0	0	0	0	0	0	0.291697	0.236924	0	0	0	0	0	0	0	0	0	0.25272	0	0	0	0	0.845917
3438	0	0	0	0	0.158186	0	0	0.169923	0.19347	0.124003	0.201327	0	0	0	0.25888	0.144879	0.133876	0	0	0	0	0.116319	0	0.145107	0	0	0.117801	0	0.138939	0.160537	0	0.160548	0	0	0	0	0	0	0.130507	0	0	0	0	0	0	0	0	0	0
4030	0.0803301	0	0	0	0.137082	0	0	0.0904849	0	0	0.0880653	0	0	0	0.157871	0	0	0.123168	0	0	0	0.105162	0	0.130792	0	0	0	0	0	0	0	0	0	0	0	0	0	0	0	0.177535	0.107485	0	0	0	0.0943686	0	0	0	0
4024	0	0	0	0	0	0	0	0	0.242484	0	0.193193	0	0	0	0	0	0.190154	0	0.34647	0	0	0	0	0	0	0.209327	0	0	0	0.260292	0	0	0.194234	0	0	0	0.866669	0	0	0	0.364876	0	0	0	0	0	0	0	0
3444	0	0	0	0	0	0	0	0	0	0	0.201847	0	0	0	0.172643	0	0	0	0	0	0	0	0	0	0	0	0	0	0	0.136457	0	0	0	0.317065	0	0.138126	0	0	0	0	0	0.158033	0.222702	0	0	0	0.160104	0	0
3372	0	0	0	0	0	0	0	0	0	0	0.226776	0	0	0	0.159073	0	0.133052	0	0	0.291737	0	0	0	0.159798	0	0	0	0	0	0	0	0	0	0	0	0	0	0	0	0	0	0.182117	0.139033	0	0.187394	0	0	0	0
3338	0	0.145817	0	0	0.0904999	0.106338	0.182879	0	0.117867	0.0927701	0.10997	0	0	0	0.0960573	0	0	0	0	0	0	0	0	0.165684	0	0.100775	0	0	0	0.0962087	0	0	0	0	0	0	0	0.0883658	0.104143	0	0.124768	0	0	0	0	0	0	0	0
4094	0.192677	0	0.239524	0.24519	0.208607	0	0.246858	0.182307	0	0.247234	0	0	0	0	0.24684	0	0.340762	0.191654	0	0	0	0	0.244575	0.228684	0	0	0	0	0.176912	0	0	0	0	0	0	0	0	0	0	0	0	0	0	0.180101	0	0.232758	0	0.239216	0
3562	0	0	0.374006	0.210469	0	0	0	0	0	0	0	0	0	0	0	0.33886	0.327573	0	0	0	0.242569	0	0	0	0	0	0	0	0	0.399193	0.236813	0	0	0	0	0	0.263634	0	0.266915	0	0	0	0	0	0	0	0	0	0
3651	0.0836623	0	0.105849	0	0	0	0	0	0	0	0	0.13236	0	0	0.0912846	0	0	0	0	0.0877817	0	0	0	0.0866516	0	0	0.0823213	0.127934	0	0	0	0	0	0	0	0.0886174	0	0	0	0	0	0	0.0715986	0	0	0	0	0.112764	0
3619	0	0	0	0	0	0	0	0	0	0	0.157098	0	0.123832	0	0	0.220832	0	0.114325	0	0.284384	0	0	0	0	0	0	0	0	0	0	0	0	0	0	0.144335	0.149744	0	0	0.220556	0	0	0	0	0	0	0	0	0	0
3708	0	0	0.223577	0.204255	0	0	0	0	0	0.104722	0	0	0	0	0.143123	0.119035	0	0.132585	0	0	0	0	0	0	0.110781	0	0	0.140993	0	0.105514	0	0	0	0.177235	0	0	0	0	0	0	0	0	0	0	0	0	0	0	0
4056	0.22694	0	0	0.195751	0	0	0	0	0	0	0.202729	0	0	0	0	0.209414	0.234382	0	0	0	0	0	0	0	0	0	0	0.218533	0.204439	0	0	0	0	0.304282	0	0.404925	0	0	0	0	0	0	0	0.341295	0	0.23005	0	0	0
3763	0	0	0	0	0	0	0	0	0	0.200525	0	0	0	0	0.18386	0.172772	0	0	0	0	0	0	0	0	0	0	0	0	0	0	0	0	0	0.167516	0	0	0	0	0	0	0	0	0.158549	0	0	0.163005	0	0	0
3538	0	0	0.181665	0	0	0	0	0	0	0	0.168657	0	0	0	0.1662	0.209724	0	0	0	0.233731	0	0	0	0.159183	0	0	0	0.164719	0	0.160694	0	0	0	0	0	0	0	0	0	0	0	0	0	0	0	0	0	0	0
3635	0	0	0	0.143145	0.121117	0	0	0.187104	0.993046	0	0.121099	0	0	0	0.235934	0.167782	0.179514	0	0	0	0.124898	0.127378	0	0	0	0	0	0	0	0	0	0	0	0	0	0	0	0.131958	0	0	0	0	0	0	0	0	0	0	0
3418	0	0	0	0	0.155484	0	0	0	0.141012	0.118935	0.120315	0	0.14378	0	0	0	0	0	0	0	0	0	0	0	0	0	0	0	0	0.105794	0	0	0	0	0	0.130696	0	0	0	0	0	0	0	0	0.119918	0	0	0	0
3620	0	0	0.159668	0.162704	0	0	0	0.154702	0.1652	0	0.148609	0	0	0	0.185691	0.152143	0.149339	0	0	0	0	0	0	0	0	0	0	0	0	0.171702	0	0.139642	0	0	0	0	0.297545	0	0.182229	0	0	0	0.153759	0	0	0	0	0.180127	0
4087	0	0	0	0.0821349	0	0	0	0	0.0821256	0	0.0985143	0	0	0	0.0607312	0	0	0	0	0.0654502	0	0	0	0	0	0.0837812	0	0	0	0	0	0	0	0.074687	0	0	0	0	0	0	0	0	0	0	0	0	0	0	0
3546	0	0	0	0	0	0	0	0	0	0	0.162037	0	0	0	0	0.0847406	0	0	0.137223	0	0	0	0	0	0	0.108287	0	0	0	0	0	0	0	0	0.100715	0	0	0	0.132032	0	0	0.0949084	0	0	0	0	0	0	0
3537	0	0	0	0	0	0	0	0	0.136528	0.115656	0	0	0	0	0.187979	0.237141	0	0	0	0	0	0.180949	0	0	0	0	0.184865	0	0	0	0	0.160643	0	0	0	0	0	0	0	0	0	0	0.116974	0	0.123497	0	0	0.135874	0
4057	0	0	0	0	0	0	0.168096	0	0	0	0	0	0	0	0.186869	0	0	0	0	0	0	0	0	0	0	0	0.165569	0.191659	0.180171	0	0	0	0	0.404978	0	0.519731	0	0	0	0	0	0	0	0.28753	0	0.222894	0	0	0
4026	0.207042	0	0	0	0.616547	0	0	0	0.210521	0	0.387501	0	0	0	0.244028	0.247482	0	0.290971	0	0	0	0	0	0.21085	0	0	0	0.213033	0	0.183687	0	0.228401	0	0	0	0	0	0	0.330771	0.260107	0	0.224631	0	0	0.230037	0	0	0	0
3709	0	0	0.106167	0.0983338	0.0657172	0	0	0.0691088	0	0	0	0	0	0	0.10217	0	0	0.0682378	0	0.0782264	0	0.0918044	0	0	0.089748	0	0.0753587	0.0761904	0	0	0	0	0	0.0755468	0	0	0	0	0	0	0	0	0.0674408	0	0	0	0	0	0
3604	0.157483	0	0	0	0	0	0	0	0	0	0.175918	0	0	0	0	0.208064	0	0	0	0.140883	0	0	0	0.113137	0	0	0	0	0	0.105284	0	0	0.105132	0	0	0	0.100285	0	0	0	0	0	0	0	0	0.101295	0	0	0
3336	0	0.121738	0	0.0987841	0	0	0.125863	0	0.0832235	0.145822	0.087054	0	0.103223	0	0	0	0.0942426	0	0	0	0.0964468	0	0.0917245	0	0	0	0	0	0	0.0976532	0	0	0	0	0	0	0	0	0.0828009	0	0	0	0	0.105248	0	0	0	0	0
3479	0	0.0999804	0	0	0	0	0	0	0.123921	0	0	0	0	0	0	0.128617	0.129542	0	0	0	0	0	0	0	0	0.115306	0	0	0	0	0	0	0	0	0	0	0	0	0	0	0	0	0	0	0	0	0	0	0
4082	0	0	0	0	0	0	0.10604	0	0	0	0.0830185	0	0	0	0.115232	0	0	0	0	0	0	0.0914577	0	0.0847608	0	0	0	0	0.0768278	0	0	0.0775003	0	0	0	0.0839897	0	0	0	0.0897756	0.0769617	0	0	0	0	0	0	0	0
3335	0	0	0	0.179813	0	0	0	0.127806	0	0.261517	0	0	0.119269	0	0	0	0	0	0	0	0.226304	0	0	0	0	0	0	0	0.122513	0.183926	0	0	0	0	0	0	0	0	0	0	0	0	0.120078	0.149806	0	0	0.135589	0.233575	0
3475	0	0	0	0.0853177	0	0	0	0	0	0	0.100046	0	0	0	0	0.141337	0.0947178	0	0.135425	0	0	0	0	0	0	0.171503	0	0	0	0	0	0.0866981	0	0	0	0	0	0	0.0955352	0	0	0	0	0	0	0	0	0	0
3478	0	0	0	0	0	0	0	0	0.239702	0	0.179091	0	0	0	0	0	0	0	0.189144	0	0	0	0	0	0	0.558197	0	0	0	0	0	0	0	0	0	0	0	0	0	0	0	0	0	0	0.172981	0	0	0	0
3362	0	0.117577	0	0	0	0	0	0.136475	0	0	0	0	0	0	0.146335	0	0	0	0	0	0	0	0	0	0	0	0.145135	0.132534	0	0	0	0.102181	0	0	0	0	0	0	0.103183	0	0	0	0	0	0.152935	0	0	0	0
3548	0.103558	0.147011	0.114056	0	0.089685	0	0	0.118636	0.158569	0	0.104781	0	0	0.0933118	0.175971	0	0.187967	0	0	0	0	0	0	0	0	0	0	0.117675	0	0	0	0	0	0	0	0	0	0	0.0895796	0	0	0	0	0.120709	0.0895297	0	0	0	0
3563	0	0	0.154192	0	0	0	0	0	0	0	0.107044	0	0	0	0	0.111775	0.105777	0	0	0	0	0	0	0.166519	0	0	0	0	0.0881748	0	0	0	0	0	0	0	0.0882139	0	0	0	0	0	0	0	0	0	0	0.103562	0
3634	0	0	0	0.107567	0	0	0	0.114208	0.187071	0	0.167975	0	0.113824	0	0.145579	0	0.190879	0	0	0	0	0	0	0	0	0	0	0	0	0.196348	0	0.121978	0	0.240728	0	0	0	0	0	0	0	0	0	0	0	0.129653	0	0	0
3790	0	0	0.0637052	0	0	0	0	0.0685939	0	0	0	0	0	0.99942	0.0648995	0	0	0	0	0	0	0	0	0	0	0	0	0.0580732	0	0	0	0	0.0560486	0.0765755	0.0672592	0	0	0	0	0	0	0	0.0757851	0	0.0601128	0	0	0.0521496	0
3578	0	0	0	0	0	0	0	0.150348	0.159781	0	0.120854	0	0	0	0.241011	0.151311	0	0	0	0	0	0.324525	0	0	0	0	0	0	0	0.123945	0	0	0	0	0.208869	0	0.186891	0	0	0	0	0.198936	0.294188	0	0.186173	0	0	0	0
3490	0	0	0	0	0	0	0.212096	0	0.63858	0	0.367905	0	0	0	0.259675	0	0.371026	0	0	0	0	0	0	0	0	0.210375	0	0	0.247956	0	0	0	0	0	0	0	0	0	0	0	0	0	0	0	0	0	0	0	0
3476	0	0.132903	0	0	0	0	0	0	0	0	0.133578	0	0	0	0	0.133505	0	0	0.239963	0	0	0	0	0	0	0.42608	0	0	0	0	0	0	0	0.161727	0	0	0	0	0	0	0	0.138695	0	0	0	0	0	0	0
3477	0	0	0	0	0	0	0	0	0	0	0.0845368	0	0	0	0	0	0	0	0.0881178	0	0	0	0	0	0	0.175795	0	0	0	0	0	0	0	0.0859009	0	0	0	0	0	0	0	0	0	0	0	0	0	0	0
3406	0	0	0	0	0	0	0	0	0.16755	0	0.113272	0	0	0	0	0	0	0	0	0	0	0	0	0.142264	0	0	0.0960682	0	0.133298	0.0845446	0	0	0	0	0	0	0	0	0	0	0	0	0	0	0	0	0	0	0
4803	0	0	0	0	0	0	0	0.197453	0.192597	0	0.227383	0	0	0	0.23066	0	0	0	0	0	0	0	0	0	0	0.2334	0	0	0	0.223258	0	0	0	0.19035	0	0	0	0	0	0	0	0	0	0	0.223638	0	0	0	0
4641	0	0	0	0	0	0	0	0	0	0	0.147445	0	0	0	0.252946	0.129784	0	0	0.136682	0.170954	0	0.134984	0	0	0	0	0	0	0	0	0	0	0	0.310144	0	0	0	0	0	0	0	0.176319	0.14637	0	0.191498	0	0	0	0
4358	0	0	0	0	0	0	0	0	0	0	0.114584	0	0	0	0.113015	0	0	0.0965206	0	0	0	0	0	0	0	0	0	0.10653	0	0	0	0	0	0.103223	0	0	0	0	0	0	0	0	0	0	0.124168	0	0	0	0
4447	0	0.131996	0	0	0	0	0	0	0.112888	0	0	0	0	0	0.16744	0.132296	0	0	0	0	0	0	0	0.136332	0	0	0	0	0	0	0	0	0	0.131742	0	0	0	0	0	0	0	0.118847	0	0	0.17208	0	0	0	0
4688	0	0	0	0	0	0	0	0	0	0.115214	0	0	0	0	0	0.0950471	0	0.091747	0	0	0	0	0	0	0	0.120594	0	0	0	0.108757	0	0	0	0	0	0	0	0	0.14183	0	0	0	0	0	0	0	0	0	0
4785	0.429313	0.115179	0.204949	0	0	0	0	0	0	0.348816	0	0.917125	0	0	0	0.173724	0.141128	0	0	0	0	0	0	0	0	0	0.166105	0	0	0	0	0	0	0	0	0	0	0	0.179959	0	0	0	0	0	0	0	0	0.241374	0
4142	0	0	0	0	0.203733	0	0	0.196066	0	0.219194	0	0	0	0	0.307696	0	0	0	0	0	0.19264	0	0	0	0.635184	0.206898	0	0	0	0	0	0	0	0	0	0	0	0	0	0	0	0	0	0	0	0	0	0	0
4793	0	0	0	0	0	0	0	0	0	0	0	0	0	0	0	0.185308	0	0	0	0	0	0	0	0	0	0	0	0	0	0	0	0	0	0	0	0	0	0	0	0	0	0	0	0	0	0	0	0	0
4695	0.22703	0.246109	0	0	0	0	0.217891	0	0	0.318292	0.238021	0	0	0	0.25997	0.334838	0	0	0	0	0	0	0.252668	0	0	0	0	0	0	0	0	0	0	0	0	0	0	0	0	0	0.250161	0	0	0	0	0	0	0	0
4802	0.0584332	0	0.0956258	0	0	0	0	0	0.0578186	0.06516	0.0604424	0.0832844	0	0	0.0799807	0.0830047	0.0675611	0.0649485	0	0.0581975	0	0	0	0	0	0	0	0.0648231	0	0	0	0	0	0	0	0	0	0	0.0641616	0	0.0580467	0	0	0.0828724	0	0.0681649	0	0.0713245	0
4713	0.117118	0.184011	0	0	0	0	0	0	0	0.109774	0.166193	0	0	0	0	0.32053	0	0	0	0	0.122124	0	0	0	0	0	0	0	0	0	0	0	0	0.151215	0	0.114648	0	0	0.154971	0	0	0	0	0.222575	0	0	0	0	0
4375	0	0	0.139952	0	0	0	0	0	0	0	0	0	0	0	0.14778	0	0	0	0	0	0	0.142824	0	0	0	0.154529	0	0	0	0	0	0	0	0.182257	0	0	0.172016	0	0	0	0	0.164705	0	0.145584	0	0	0	0	0
4276	0.123359	0	0.124644	0	0	0	0	0	0	0.126364	0	0	0	0	0	0	0.133365	0	0	0	0	0	0	0	0	0	0	0	0.148901	0	0	0	0	0	0	0	0.207558	0	0.187655	0	0	0	0	0	0	0	0	0.130407	0
4215	0	0	0	0	0	0	0	0	0	0	0	0	0	0	0	0.0902676	0	0	0	0	0	0.116846	0	0	0	0	0	0	0	0	0	0	0.121585	0.0849637	0.185161	0	0.10676	0	0.110263	0	0	0.0911764	0.118872	0	0	0	0	0.110927	0.0959907
4126	0	0.159933	0	0.151248	0	0	0	0.196389	0	0	0.133269	0	0	0	0.297693	0.195883	0	0.368734	0	0	0	0	0	0	0.388153	0	0.171382	0.180864	0	0	0	0	0	0	0	0	0	0	0.140856	0	0	0	0	0	0.178023	0	0	0	0
4401	0	0	0	0	0	0	0	0	0	0	0.187556	0	0	0	0.180793	0	0	0	0.14334	0	0	0	0	0	0	0	0	0	0	0.149151	0	0	0	0.169672	0	0	0	0	0	0	0	0	0	0	0.176647	0	0	0	0
4518	0	0	0	0	0	0	0	0.144387	0	0	0	0	0	0	0.317546	0	0	0	0	0	0	0	0	0.16204	0	0	0.142525	0	0	0	0	0	0	0.141972	0	0	0	0.142413	0	0	0	0	0.154544	0.162087	0.219143	0	0	0	0
4259	0	0	0.218554	0	0	0	0	0	0	0	0	0	0	0	0.190128	0.29422	0	0	0	0.174919	0	0.199578	0	0	0	0	0	0.177416	0	0	0	0	0	0	0	0	0	0	0.171469	0	0	0.169594	0	0	0	0	0	0	0
4216	0	0	0	0	0	0	0	0	0	0	0.0955798	0	0	0	0	0	0	0	0.142497	0.132491	0	0	0	0	0	0.10965	0	0	0	0.0923406	0	0	0	0.100773	0	0	0	0	0	0	0	0	0.121384	0	0	0	0	0	0
4589	0	0	0.198848	0.242225	0	0	0	0.298701	0	0	0	0	0	0.2884	0.359193	0	0	0	0	0	0	0	0	0	0	0	0	0	0	0.258854	0	0	0	0.341468	0	0	0	0	0	0	0	0.225459	0.280448	0	0.225492	0	0	0.194295	0
4453	0	0.248114	0	0	0.185021	0	0	0	0	0.18809	0	0	0	0	0.169474	0.205418	0	0	0	0	0.212679	0	0	0	0	0.166527	0	0	0	0.152367	0	0	0	0.215848	0	0	0.143751	0	0.166472	0	0	0	0	0	0	0	0	0	0
4302	0	0	0	0	0	0	0	0.0824191	0.0828782	0	0.0941312	0	0	0	0.150904	0	0	0	0	0	0	0	0	0	0	0	0.0743155	0.0845936	0	0	0	0	0	0	0	0	0	0	0	0	0	0	0.0780127	0	0.136653	0	0	0	0
4795	0	0	0	0	0	0	0	0.283712	0	0	0	0	0	0.227314	0.250884	0	0	0.253256	0	0.172189	0	0	0	0	0	0	0	0	0	0.178769	0	0	0	0.182801	0	0	0	0	0.20463	0.217097	0	0.161101	0	0	0.25787	0	0	0.198286	0
4204	0	0	0	0	0	0	0	0	0.24369	0	0.246167	0	0	0	0.282195	0	0	0	0	0	0	0	0	0	0	0	0	0	0	0	0	0	0.22776	0.242726	0	0	0	0	0	0.289259	0	0	0	0	0	0	0	0	0
4187	0	0	0	0	0	0	0	0	0	0	0.165671	0	0	0	0.252986	0.179155	0	0.115826	0	0	0	0	0	0	0	0	0	0	0	0	0	0	0	0.127307	0	0	0	0	0.115375	0	0	0.13216	0	0	0.142364	0	0	0	0
4731	0	0	0	0	0	0	0	0	0.274961	0	0.212994	0	0	0	0	0	0.290371	0	0	0	0	0	0	0.251211	0	0	0	0	0.205366	0.256906	0	0	0	0	0	0	0	0	0	0	0	0	0	0	0	0	0	0	0
4446	0	0.144313	0	0	0	0	0	0.1636	0	0	0.128925	0	0	0	0.229537	0.285711	0	0	0	0	0	0	0	0	0	0	0	0	0	0	0	0	0	0	0	0	0	0	0	0	0	0	0	0	0.190154	0	0	0	0
4330	0	0.235004	0	0	0	0	0	0	0	0	0	0	0	0	0.187356	0.201276	0	0.204254	0	0	0	0	0	0	0	0	0	0	0	0	0	0	0	0	0.170789	0.142479	0	0	0.371755	0	0	0	0	0	0.184738	0	0	0	0
4725	0	0	0	0	0	0	0	0	0	0	0.300329	0	0.253106	0	0.272164	0.301127	0.280635	0	0	0	0	0	0	0	0	0	0	0.274728	0	0.214727	0	0	0	0	0	0	0	0	0	0	0	0.225004	0	0.252993	0	0	0	0	0
4804	0	0	0	0	0	0	0	0	0.274104	0	0.220212	0	0	0	0	0.268517	0	0	0	0	0	0	0	0	0	0	0	0	0	0	0	0	0	0	0	0.193496	0	0.248359	0	0	0	0	0	0	0	0	0	0	0
4124	0	0	0	0	0	0	0	0	0	0	0.132625	0	0	0	0.160816	0.139259	0	0.124698	0	0	0	0	0	0	0	0	0	0	0	0	0	0	0	0.113511	0	0	0	0	0	0	0	0.0970676	0.0934712	0	0.094152	0	0	0	0
4480	0	0	0.269881	0	0	0	0	0	0	0	0	0	0.188958	0	0.1661	0	0	0	0	0	0	0	0	0	0	0	0	0	0	0	0	0.345438	0	0.20149	0	0.269579	0	0	0	0	0	0	0	0.453964	0	0	0	0	0
4595	0.17099	0.210237	0	0.176068	0	0	0	0.168765	0.17473	0	0.249371	0	0	0	0.290042	0.186955	0.228915	0	0	0.169597	0	0	0	0	0.269605	0	0	0	0	0.172299	0	0	0	0	0	0	0	0	0	0	0	0	0	0	0.176064	0	0	0	0
4137	0.0760491	0	0	0	0	0	0	0.0888835	0.133506	0	0.0978613	0.0795341	0	0	0.103463	0.0884037	0.0763874	0.0754858	0	0.0945205	0	0.0773327	0	0	0	0	0	0.130134	0	0.0841916	0	0	0	0.0929631	0	0.103776	0	0	0	0	0	0	0.0925368	0	0	0	0	0.074072	0
4467	0	0.19117	0	0	0.184022	0	0	0.215095	0.18681	0.163611	0	0.173027	0	0	0.28922	0.215132	0.186222	0.19762	0	0	0	0	0	0	0.173743	0	0	0.19073	0.169346	0	0	0	0	0	0	0	0	0	0.189892	0	0	0	0.196245	0	0.217816	0	0	0.235441	0
4249	0.295135	0	0.197203	0	0	0	0	0.149529	0	0	0	0.445243	0	0	0.216676	0	0	0	0	0.160631	0	0	0	0.126791	0	0	0.194009	0.237318	0	0	0	0	0	0	0	0	0	0	0.111165	0	0	0	0	0	0.110534	0	0	0.142073	0
4823	0	0	0	0	0	0	0	0	0	0	0.107079	0	0	0	0.0844204	0.0728043	0	0	0	0	0	0	0	0	0	0.0724448	0	0	0	0.103626	0	0.128225	0	0	0	0	0.0966683	0	0.0976561	0	0	0.121697	0.0916085	0	0.127827	0	0.0939411	0	0
4677	0.161524	0.23095	0	0.208695	0	0	0	0.157231	0	0.214155	0.152662	0	0	0	0.192623	0	0.193522	0	0	0.169693	0.176157	0	0	0	0	0.173455	0	0	0	0.175024	0	0	0	0	0	0	0	0	0.199219	0	0	0	0	0	0.1536	0	0	0	0
4667	0	0.256805	0	0	0	0	0	0	0	0	0.206947	0	0	0	0.195092	0	0	0.252889	0	0	0	0	0	0	0	0	0.248213	0	0	0	0	0	0	0	0	0	0	0	0.22827	0	0	0	0	0	0.234429	0	0	0	0
4136	0	0.144018	0	0	0	0	0	0.10354	0.153987	0.173207	0	0	0	0	0.208089	0.136818	0.136346	0	0	0	0	0	0	0	0	0.131203	0.108269	0	0	0	0	0	0	0	0	0	0	0	0	0	0	0	0	0	0	0	0	0	0
4248	0.322909	0	0.290503	0	0	0	0	0.233473	0.186846	0	0	0.424317	0	0	0.380737	0.201771	0.201483	0	0	0	0	0	0	0	0	0	0.330349	0.313397	0	0	0	0	0	0	0	0	0	0.23722	0	0	0	0	0	0	0.218393	0	0	0.274764	0
4824	0	0	0	0.246068	0	0	0	0	0	0	0	0	0	0	0.391507	0.212026	0	0	0.379895	0	0	0	0	0	0	0.235999	0	0	0	0	0	0	0.339744	0.290491	0	0	0.215117	0	0	0	0	0.222628	0	0	0.251597	0	0	0	0
4538	0	0.257229	0	0	0	0	0	0	0	0	0	0	0	0	0	0.438364	0.198803	0	0	0	0	0	0	0	0	0	0	0	0	0	0	0	0	0	0	0.333427	0	0	0	0	0	0	0	0.273084	0	0	0	0	0.239417
4392	0	0	0	0	0.216336	0	0	0	0	0	0.411621	0.355028	0	0	0	0.223749	0	0.241769	0	0	0	0	0	0	0.239396	0	0.227929	0.212724	0	0	0	0.277896	0	0	0	0.275193	0	0	0.886872	0.308953	0	0	0	0.349271	0	0	0	0.330181	0
4422	0	0	0	0	0	0	0	0	0	0	0.165732	0	0	0	0.175371	0	0	0	0	0	0	0	0	0.14556	0	0	0.16189	0.177615	0.145615	0.134746	0	0.131216	0	0	0	0	0	0	0.197624	0	0	0	0	0	0.134643	0	0	0	0
4821	0	0	0	0	0	0	0	0	0	0	0.212618	0	0	0	0	0.234938	0	0	0.275163	0	0	0	0	0	0	0	0	0	0	0	0	0	0.195381	0	0	0.188994	0	0	0	0	0	0	0	0	0	0	0	0	0
4135	0	0.118342	0.135812	0	0	0	0	0.104438	0.13646	0.11269	0	0	0.132803	0	0.228119	0.208302	0.171446	0	0	0.100032	0	0	0	0	0	0	0	0	0	0	0	0	0	0	0	0	0	0	0	0	0	0	0	0	0	0	0	0	0
4108	0	0	0	0	0	0	0	0	0	0.215128	0	0	0.0895964	0	0	0.218286	0	0.104129	0	0	0	0	0	0	0	0	0	0	0	0	0	0	0	0	0	0	0	0	0	0	0	0	0	0.141714	0	0.181942	0	0	0
4778	0	0	0	0.128577	0.139094	0	0	0	0.172279	0	0.201564	0	0	0	0.188855	0.182309	0.145999	0	0	0	0	0	0	0.132056	0	0	0	0.157692	0	0.140469	0	0	0	0	0	0	0	0	0	0	0	0	0	0	0.161194	0	0	0	0
4477	0	0.255925	0	0	0	0	0	0	0.189613	0	0	0	0	0	0.286289	0	0	0	0	0	0	0	0	0	0	0	0	0	0	0	0	0	0.210071	0.24826	0	0	0	0	0	0	0	0	0	0	0.267802	0	0	0	0
4379	0	0.186003	0	0.198661	0	0	0	0	0.211692	0	0.239094	0	0	0.175206	0.193728	0	0	0	0	0	0	0	0	0	0	0	0	0.178488	0	0.207607	0	0	0	0.97024	0	0	0	0	0	0	0	0.175702	0	0.219592	0	0.192952	0	0	0
4336	0	0	0	0.252912	0	0	0	0	0	0	0.247632	0	0	0	0	0.21558	0.321271	0	0.241941	0	0	0	0	0	0	0.321535	0	0	0	0	0	0	0	0.212447	0	0	0	0	0	0	0	0	0	0	0	0	0	0	0
4208	0	0	0	0	0.0815508	0	0	0	0.102911	0	0	0	0.088055	0	0	0.0764176	0.07971	0.13341	0	0	0	0	0	0	0.0756668	0	0.086726	0.104012	0	0.0819261	0	0	0	0	0	0	0	0	0	0	0	0	0	0	0	0	0	0	0
4764	0	0	0	0.20609	0	0	0	0	0	0	0	0	0.203821	0	0	0	0	0	0	0	0	0	0	0	0	0	0	0.191817	0	0.228748	0	0	0	0.249128	0	0	0	0	0	0	0	0	0	0	0	0	0	0	0
4278	0	0	0	0	0	0	0	0.250268	0	0	0.202562	0	0	0.227819	0.255001	0.191736	0	0.318735	0	0.187658	0	0	0	0	0	0	0	0.203425	0	0.219732	0	0	0	0.196385	0	0	0	0	0	0.220514	0	0.320658	0.222882	0	0.29347	0	0	0.204762	0
4865	0	0	0	0	0	0	0	0	0	0	0.0779831	0	0	0	0	0.0741284	0	0	0	0.0980197	0	0	0	0	0	0	0	0	0	0	0	0	0.0595393	0	0	0	0	0	0.0833791	0	0	0.0686548	0	0	0	0	0	0	0
4436	0	0	0	0	0.0697467	0	0.0734321	0	0	0	0.10787	0	0	0	0	0.0848923	0	0.0933618	0	0	0	0	0	0.0879996	0.0879901	0	0	0.066859	0.0653416	0.0922209	0	0	0	0	0	0	0	0	0.0652447	0.0710461	0	0.0983946	0.0657572	0	0.0670524	0	0	0	0
4608	0.0791934	0	0	0	0	0	0	0	0	0	0.114281	0	0	0	0.107652	0	0	0	0	0	0	0	0	0.0859832	0	0	0.0795395	0.0808219	0	0	0	0	0	0	0	0	0	0	0.0927055	0	0	0	0	0	0	0	0	0	0
4134	0	0.122834	0	0	0	0	0	0	0.0743158	0.11436	0	0	0	0	0.11636	0.0967302	0.104821	0	0	0	0	0	0	0	0.0673615	0.0797225	0	0	0	0	0	0	0	0	0	0	0	0	0	0	0	0	0	0	0	0	0	0	0
4664	0	0	0.238812	0	0	0	0	0	0	0	0.246987	0	0	0	0	0.302116	0	0	0	0	0	0	0	0	0	0	0	0	0	0	0	0	0.209405	0.316686	0	0	0	0	0.226267	0	0	0	0	0.377726	0	0.208025	0	0	0
4177	0	0	0.196782	0	0	0	0	0.105184	0	0.101365	0	0.139783	0	0	0.157293	0.10505	0.183086	0	0	0	0	0	0	0.0970037	0	0	0.145291	0.168626	0.105625	0	0	0	0	0	0	0	0	0	0	0	0	0	0	0.10278	0	0	0	0.157105	0
4207	0	0.15689	0	0	0	0	0	0	0.177234	0	0.191418	0	0.16228	0.162831	0	0	0.233347	0	0	0	0	0	0	0	0	0	0.192986	0.222537	0	0	0	0	0	0.262597	0	0.241942	0	0	0	0	0	0	0	0	0	0	0	0	0
4181	0	0	0	0	0	0	0	0	0	0	0	0	0	0.165516	0	0.135304	0	0	0.179611	0	0	0	0	0	0	0.263185	0	0	0	0	0	0	0	0.125797	0	0	0	0	0	0	0	0	0	0	0	0	0	0	0
4343	0	0	0	0.0755157	0	0	0	0	0.0904072	0	0	0	0	0	0	0	0	0.0858537	0.121657	0	0	0	0	0	0	0.0930703	0	0	0	0.0732518	0	0	0	0	0	0	0	0	0	0	0	0	0	0	0.0729681	0	0	0	0
4567	0	0	0	0	0.203411	0	0	0	0.246863	0	0.267398	0	0	0	0.236066	0	0.212696	0	0	0	0	0	0	0	0	0	0	0	0	0	0	0	0	0.202102	0	0	0	0	0	0	0	0	0	0	0	0	0	0	0
4584	0	0	0	0	0	0	0	0	0	0	0	0	0	0	0.240187	0.239878	0	0	0	0	0	0	0	0	0	0	0	0.205048	0	0	0	0.143661	0	0.387354	0	0.476032	0	0	0.144633	0	0	0	0	0.314437	0.187295	0	0	0	0
4319	0	0	0	0.485648	0	0	0	0.199787	0	0	0.203122	0	0	0	0.208864	0	0.255482	0	0	0	0.187889	0	0	0	0	0.225278	0	0	0	0.250626	0	0	0	0	0	0	0	0	0	0	0	0	0	0	0	0	0	0	0
4665	0.158949	0	0.227604	0	0.112028	0	0.114597	0	0	0	0	0.282949	0	0	0	0	0	0	0	0	0	0.116396	0	0.212458	0	0	0.124748	0	0	0	0	0	0	0	0	0	0	0.126537	0	0	0.295165	0	0	0	0	0	0	0.364828	0
4423	0	0	0.200349	0	0	0	0	0	0	0	0	0	0	0	0	0.166269	0	0	0	0	0	0	0	0	0	0	0	0	0	0	0.206002	0	0	0.477108	0	0	0	0	0.152427	0	0	0.165952	0	0	0	0	0	0	0.172458
4566	0	0	0	0.11933	0	0	0	0	0.126102	0	0.183891	0	0	0	0	0	0.119986	0	0	0	0	0	0	0.115799	0	0	0	0	0	0	0	0	0	0	0	0	0	0	0	0	0	0	0	0.134711	0	0	0	0	0
4506	0	0	0	0	0	0	0	0	0	0	0.169509	0	0.168102	0	0	0.236529	0	0.183957	0	0.174812	0	0	0	0	0	0	0	0	0	0	0	0	0	0	0	0	0	0	0.209488	0	0	0	0	0	0	0	0	0	0
4254	0	0	0.205522	0	0	0	0	0	0.185024	0.220676	0.231631	0	0	0	0	0.24535	0.344451	0	0	0	0	0	0	0	0	0.232082	0	0	0	0	0	0	0	0	0	0	0	0	0.338567	0	0	0	0	0.282244	0	0.19266	0	0.211904	0
4430	0	0	0	0	0	0	0	0	0	0	0.148262	0	0	0	0	0	0	0	0	0.105526	0	0	0	0.10135	0	0	0	0.111458	0.100105	0.124854	0	0	0	0	0	0	0	0	0.110164	0	0	0	0	0	0	0	0	0	0
4755	0	0	0	0	0.170672	0	0.186775	0	0.174949	0	0.207853	0	0	0	0.178282	0	0	0	0	0	0	0	0	0	0	0	0	0	0	0.171131	0	0	0	0	0	0	0	0	0	0	0	0	0	0	0.19037	0	0	0	0
4674	0.179409	0	0	0	0.186494	0	0	0	0.18652	0	0.297041	0	0	0	0	0	0.182869	0	0	0	0	0	0	0.238822	0	0	0	0	0	0.171435	0	0.186345	0	0	0	0.175412	0	0.178729	0.305073	0	0	0	0	0	0	0	0	0	0
4159	0	0	0.121135	0	0	0	0.0742936	0.0656296	0	0	0.0908835	0	0.0701165	0	0.0724896	0.0788813	0	0	0	0.12402	0	0	0	0.0693156	0	0	0	0	0	0	0	0	0	0.0689823	0	0	0	0	0	0	0	0	0	0.0679469	0	0.0664558	0	0	0.12352
4752	0.172944	0	0	0.174656	0	0	0	0	0.175598	0	0.227844	0	0	0	0.171946	0.248892	0	0.167344	0	0.274622	0	0.164133	0	0.164181	0	0	0.178709	0	0	0.161106	0	0	0	0	0	0.219993	0	0	0.167603	0	0	0	0	0	0	0	0	0	0
4611	0	0	0	0	0	0	0	0.269609	0.855183	0	0.29103	0	0	0	0.435242	0	0.249956	0	0	0	0	0	0	0	0	0	0.221593	0	0	0.318146	0	0	0	0	0	0	0	0	0	0	0	0	0	0	0.27322	0	0	0	0
4780	0.35975	0	0.276717	0.169028	0	0	0	0	0	0.181598	0	0.753882	0	0	0.170703	0.187021	0	0	0	0.158936	0	0	0	0	0	0	0.263636	0	0	0	0	0	0	0	0	0	0.177056	0	0.241081	0	0	0	0	0.183368	0	0	0	0.24534	0
4530	0	0.42168	0	0.178585	0	0	0	0	0.167069	0	0.186979	0	0	0	0.173524	0	0	0.185562	0	0	0	0	0	0	0	0	0	0	0	0.19209	0	0.256857	0	0.291139	0	0	0	0	0	0	0	0	0	0	0.183181	0	0	0	0
4324	0	0	0	0	0.162855	0	0	0.180678	0	0	0.148496	0	0	0	0.345318	0	0.129482	0.217341	0	0	0	0	0	0	0.155397	0	0.142868	0	0	0	0	0	0	0	0	0	0	0	0	0	0	0.144485	0.123703	0	0.229605	0	0	0	0
4166	0	0	0	0	0	0	0	0	0	0	0.207415	0	0	0	0	0.170352	0	0	0	0	0	0	0	0	0	0	0	0	0	0.133033	0	0	0	0.152233	0	0	0	0	0	0	0	0	0	0	0	0	0	0	0
4719	0	0	0	0	0	0	0	0	0	0.305262	0	0	0	0	0	0	0	0	0	0.251595	0	0	0	0	0	0	0	0	0	0.224945	0	0	0.210547	0	0	0	0	0	0	0	0	0	0	0	0	0	0	0	0
4167	0	0	0	0	0	0	0	0	0	0	0	0	0	0	0.141998	0	0	0	0	0	0	0	0	0	0	0	0	0	0	0	0	0	0	0	0	0	0	0	0	0	0	0	0	0	0.199273	0	0	0	0
4425	0	0	0	0	0	0	0	0	0	0	0.148155	0	0	0	0.153211	0.175657	0	0	0	0	0	0	0	0	0	0	0	0.122708	0	0	0	0	0	0.185662	0	0.183799	0	0	0	0	0	0.13257	0	0	0.149659	0	0	0	0
4273	0	0	0	0	0	0	0	0.0998778	0.124336	0	0.101773	0	0	0	0.116006	0	0	0	0	0	0	0	0	0	0	0	0	0	0	0.111644	0	0.0961303	0	0	0	0	0	0	0	0	0	0	0	0	0.107938	0	0	0	0
4531	0	0.069381	0	0	0	0	0	0	0	0	0.0707857	0	0	0	0.0748805	0	0	0	0	0.0679968	0	0	0	0.0661182	0	0	0	0	0	0	0	0.06866	0.062812	0	0	0	0.103234	0.0842457	0.0814416	0	0	0.0753487	0	0	0.0846924	0	0	0.0630718	0
4653	0	0	0	0	0	0	0	0	0	0	0.195288	0	0	0	0.246007	0	0	0.261312	0	0	0	0	0	0	0.213854	0	0	0	0	0	0	0	0	0	0	0	0	0	0	0.220996	0	0	0	0	0.191581	0	0	0	0
4395	0	0	0	0	0	0	0	0	0	0	0.192404	0	0	0	0.190926	0	0	0.250246	0	0	0	0	0	0	0	0	0	0	0.215087	0	0	0	0	0	0	0	0	0	0.298013	0.196835	0	0	0	0.272343	0.266403	0	0	0	0
4489	0.209658	0	0.195048	0	0.153332	0	0	0	0	0	0.186811	0.255558	0	0	0.164915	0	0.160823	0	0	0.179061	0	0	0	0.98232	0	0	0.200246	0.271884	0.16931	0	0	0	0	0	0	0	0	0	0.200169	0	0	0	0	0	0	0	0	0	0
4318	0	0	0	0.209224	0	0	0	0	0	0	0.128657	0	0	0	0	0	0	0	0	0	0	0	0	0	0	0	0	0.168544	0.134629	0.20906	0	0	0	0.135614	0	0	0	0	0	0	0	0	0	0.143826	0.140294	0	0	0	0
4568	0.242105	0	0	0	0	0	0	0	0	0	0.246055	0	0	0	0.294774	0.302227	0.247757	0	0	0	0	0	0	0.173551	0.168086	0	0.187345	0	0	0	0	0.195813	0.177647	0.197437	0	0.234385	0	0	0	0	0.180375	0.172677	0.213541	0.186684	0	0	0	0	0
4129	0	0	0	0	0	0	0	0.21313	0.184069	0.165205	0.222309	0	0	0.361665	0.232625	0.211929	0.161249	0	0.175583	0	0	0.157222	0	0	0	0	0.183922	0	0	0	0	0	0	0.177912	0	0	0	0	0.16448	0	0	0	0.254185	0	0.176191	0	0	0	0
4587	0.190556	0.179553	0.170535	0	0	0	0	0	0	0.18498	0	0.190013	0	0.161108	0.227302	0.347641	0	0.212879	0	0.162548	0.19843	0	0.159691	0	0	0	0	0	0	0	0	0	0	0.163506	0	0.176871	0	0	0.246269	0	0	0	0	0.197958	0	0.148078	0	0.15872	0
4300	0	0	0	0	0	0	0	0	0	0	0	0	0	0	0.204619	0	0	0.158829	0	0.147969	0	0	0	0	0	0	0	0	0	0	0	0	0	0	0.169043	0	0	0	0	0	0	0	0	0	0	0	0	0	0
4153	0.216077	0	0.362286	0	0	0	0	0	0	0	0.233743	0.255325	0	0	0.199239	0	0.249496	0.28473	0	0.383242	0	0	0	0.390028	0	0	0.236046	0	0	0	0	0	0	0	0	0	0	0	0.28219	0	0.275612	0.193871	0	0	0	0	0	0.857252	0
4168	0	0	0	0	0	0	0	0.114925	0	0	0	0	0	0	0.19195	0	0	0.17155	0	0.129445	0	0	0	0	0.112848	0	0	0.135535	0	0	0	0	0	0.134733	0	0	0	0	0.146614	0	0	0	0	0	0.132285	0	0	0	0
4281	0	0	0	0	0	0	0	0	0	0.210888	0.269736	0	0	0	0	0.344731	0	0.205634	0	0	0	0	0	0	0	0	0	0.205601	0	0	0	0.223118	0	0	0	0.239861	0	0	0.308089	0	0	0	0	0.295191	0	0	0	0	0
4789	0	0	0	0	0	0	0	0	0	0	0.255085	0	0	0	0	0	0	0	0	0	0	0	0	0.199408	0	0	0	0	0	0	0	0	0	0	0	0	0	0	0.185195	0	0	0	0	0	0	0	0	0	0
4659	0.187302	0	0	0	0	0	0	0.113352	0	0	0	0	0	0	0.23523	0	0.121566	0	0	0.227412	0	0.114776	0	0.411227	0	0	0	0	0	0	0	0	0.115852	0	0	0	0.131951	0	0	0	0.974942	0	0	0	0	0	0	0.210301	0
4756	0	0	0	0	0	0	0.181793	0.211526	0.176603	0	0	0	0	0	0.198302	0	0	0	0	0	0	0	0	0	0	0	0	0	0	0	0	0	0	0	0	0	0	0	0	0	0	0	0	0	0.143447	0	0	0	0
4154	0	0	0	0	0	0	0	0	0	0	0.104715	0	0	0	0.117103	0	0	0.0673241	0.074829	0	0	0	0	0	0	0	0	0	0	0.0948949	0	0	0	0.0772197	0	0	0	0	0.0704551	0	0	0.119588	0.0738813	0	0.126127	0	0	0	0
4243	0	0	0	0	0	0	0	0	0	0	0	0	0	0	0	0.129387	0	0	0.159751	0	0	0	0	0	0	0.218022	0	0	0	0	0	0	0.207497	0.141576	0	0	0	0	0	0	0	0.152726	0	0	0	0	0	0	0
4497	0.201516	0	0	0	0	0	0	0	0.126751	0	0	0.204949	0	0	0.153693	0	0	0	0	0	0	0.164713	0	0	0	0	0.157034	0	0	0	0	0	0	0	0	0	0	0	0	0.167929	0.146895	0	0	0	0	0	0	0	0
4741	0	0	0	0	0	0.116466	0	0.0940683	0	0	0.135682	0	0	0	0	0	0.0974404	0	0	0	0	0	0	0	0	0	0	0	0	0.173899	0	0	0	0.125561	0	0.094514	0	0	0	0	0	0.129682	0.0994819	0	0	0	0	0	0
4301	0	0.151046	0	0	0	0	0	0	0.0989036	0	0	0	0	0	0	0.100336	0	0	0	0	0	0	0	0	0	0	0	0	0	0	0	0	0	0	0.091446	0	0	0	0	0	0	0	0	0	0	0	0	0	0
4788	0	0	0	0	0	0	0	0	0	0	0.262197	0	0	0	0	0	0	0	0	0	0	0	0	0.190627	0	0	0	0	0	0.189552	0	0	0	0	0	0	0	0	0.224579	0	0	0	0	0	0	0	0	0	0
4198	0.206488	0.358096	0	0	0	0.270683	0.890874	0	0.392351	0.219497	0.328973	0	0.311628	0	0	0.213429	0.270388	0	0	0	0.270359	0	0	0	0	0	0	0	0.294439	0	0	0	0	0	0	0	0	0	0	0	0	0	0	0.227643	0	0	0	0	0
4112	0	0	0	0	0	0	0	0	0.190994	0	0.175818	0	0	0	0	0	0	0	0	0	0	0	0	0	0	0	0	0	0	0	0	0	0	0.166723	0	0.202277	0	0	0	0	0	0	0	0.147149	0	0	0	0	0
4615	0	0	0	0	0	0	0.187517	0.157639	0.22888	0	0.166587	0	0	0	0.306373	0.272387	0	0.221558	0	0	0	0	0	0	0.1766	0	0	0	0	0	0	0	0	0	0	0	0	0.169759	0	0	0	0	0	0.216633	0	0.184504	0	0	0
4429	0.0926793	0	0.090853	0.0812404	0	0	0.106013	0	0.0772402	0	0	0	0	0	0.0978957	0	0	0	0	0.130815	0.100077	0	0	0	0.0951266	0	0	0	0	0	0	0	0	0.0729659	0	0	0.079592	0	0.119707	0	0	0	0	0.102666	0	0	0	0	0
4671	0	0	0.251156	0.114177	0	0	0	0	0	0.120098	0.140644	0	0	0	0	0	0	0	0.163992	0	0	0	0	0	0	0	0	0	0	0.189014	0.174623	0.11085	0.140476	0.158351	0	0	0	0	0.11677	0	0	0	0	0.172487	0	0	0	0	0
4500	0	0	0	0	0	0	0	0	0	0	0	0	0.195489	0	0	0.580216	0	0	0	0.276858	0	0	0	0	0	0.212132	0	0	0	0	0	0	0.344917	0.207322	0	0	0	0	0	0	0	0	0	0	0	0	0	0	0
4357	0	0	0	0	0	0	0	0	0	0	0.163527	0	0	0	0	0	0.238906	0	0	0	0	0	0	0	0	0	0.202812	0	0	0	0	0	0	0	0	0	0	0	0	0	0	0	0	0	0	0	0	0	0
4329	0	0	0.0656224	0	0	0	0	0.108294	0	0	0	0	0	0	0.132538	0.062908	0	0.0511247	0	0.0734798	0	0.0718023	0	0	0	0	0	0	0	0	0	0	0	0	0	0	0	0	0	0	0	0.0579466	0.0774287	0	0.0702689	0	0	0	0
4113	0	0	0	0	0	0	0	0	0	0	0	0	0	0	0	0.0898851	0	0.0862304	0	0	0	0	0	0	0	0	0	0.0723841	0	0	0	0	0	0.0819342	0	0	0	0	0	0	0	0	0	0	0.0813505	0	0	0	0
4241	0	0	0	0	0	0	0	0	0	0	0	0	0	0	0.0636956	0	0	0	0	0	0	0	0	0	0	0.0740199	0	0	0	0	0	0	0	0.103744	0.0762336	0	0	0	0.0635407	0	0	0.0685698	0.0641482	0	0.0737567	0	0	0	0
[truncated: 265 more columns]
