# Supplementary material for: Validation of 3 Computer-Aided Facial Phenotyping Tools (DeepGestalt, GestaltMatcher, and D-Score): Comparative Diagnostic Accuracy Study
Source: J Med Internet Res. 2024 Mar 13;26:e42904. doi: 10.2196/42904 (PMC10973953; doi:10.2196/42904)
Supplement: Multimedia Appendix 1 [file jmir_v26i1e42904_app1.zip › code and data/lmd_GM_scores.csv]

disease name	Cold-Induced Sweating Syndrome	Apert Syndrome	Potocki-Shaffer Syndrome	Congenital disorder of deglycosylation; CDDG	Pycnodysostosis	Microcephaly - autosomal recessive - hypomyelination - PYCR2 mutations	Mitochondrial Complex I Deficiency	Craniofacial Dysmorphism; Skeletal Anomalies; and Mental Retardation Syndrome; CFSMR	Branchiooculofacial Syndrome; BOFS	Opsismodysplasia; OPSMD	Allan-Herndon-Dudley Syndrome; AHDS	Fragile X Syndrome	Frank-Ter Haar Syndrome; FTHS	Adams-Oliver Syndrome	Mucopolysaccharidoses	LEOPARD Syndrome	Microcephalic Osteodysplastic Primordial Dwarfism; MOPD	Otopalatodigital Syndrome	Thanatophoric Dysplasia	Mandibulofacial Dysostosis; Guion-Almeida Type; MFDGA	Mental Retardation; X-Linked; Syndromic; Snyder-Robinson Type; MRXSSR	Potocki-Lupski Syndrome; PTLS	Biotinidase Deficiency	Bosch-Boonstra-Schaaf Optic Atrophy Syndrome; BBSOAS	Keutel Syndrome	Schwartz-Jampel Syndrome; Type 1; SJS1	Xia-Gibbs syndrome	Mental Retardation; X-Linked 99; Syndromic; Female-Restricted; MRXS99F	Campomelic Dysplasia	Pierpont Syndrome; PRPTS	Cerebrooculofacioskeletal Syndrome	Renpenning Syndrome 1; RENS1	Cleft Lip/palate-Ectodermal Dysplasia Syndrome; CLPED1	Chromosome 8q21.11 Deletion Syndrome	Melnick-Needles Syndrome; MNS	Fabry Disease	Basal Cell Nevus Syndrome; BCNS	USP7-Related Disorder	Bardet-Biedl Syndrome	Deafness; Onychodystrophy; Osteodystrophy; Mental Retardation and seizures syndrome; DOORS	Ohdo Syndrome; SBBYS Variant; SBBYSS	Seckel Syndrome	Fetal Valproate Syndrome	Bloom Syndrome; BLM	Neurologic; Endocrine; and Pancreatic Disease; Multisystem; Infantile-Onset; IMNEPD	Sclerosteosis	Yunis-Varon Syndrome; YVS	Aarskog-Scott syndrome ; AAS	Opitz-Kaveggia syndrome; OKS
disease id	700018060	100101200	100601224	700013684	100265800	700021502	100252010	100213980	100113620	100258480	100300523	700004463	100249420	300000036	300000034	300000032	300000031	300000030	200000634	100610536	100309583	100610883	100253260	700017332	100245150	100255800	700017439	700021834	100114290	700018919	300000071	100309500	100225060	100614230	100309350	100301500	100109400	700006693	700018013	100220500	100249620	300000020	500028491	100210900	700017777	300000025	100216340	300000027	300000028
4026	0.036377944	0.16293892	0.03462466	0.03823209	0.023296805	0.100396246	0.0073001655	0.07051766	0.045023516	0.16386661	0.107439645	0.05576554	0.13427924	0.07688509	0.02827358	0.12642893	0.02853278	0.06669799	0.10212283	0.03276344	0.022445217	0.010481675	0.02803336	0.11218271	0.015306707	0.047803212	0.019188931	0.04972199	0.06553455	0.08900679	0.06388384	0.008089612	0.014027939	0.091859825	0.1230509	0.05189148	0.035900556	0.059610046	0.055547457	0.15852693	0.02404413	0.023715122	0.03325781	0.07235257	0.044570237	0.049886934	0.030677158	0.20664893	0.16219303
4024	0.025212586	0.02047657	0.075555645	0.05914224	0.09182756	0.0021830825	0.05279074	0.16788988	0.09192678	0.040904038	0.07573679	0.13913605	0.07513999	0.026777204	0.05383773	0.06201739	0.20986369	0.13238713	0.073352806	0.29718435	0.07153277	0.16711038	0.09221947	0.00051522814	0.10004557	0.11328198	0.07883549	0.027038123	0.06267691	0.038615305	0.04036178	0.2218543	0.112094656	0.017770888	0.12946123	0.014247285	0.006343988	0.04290128	0.08025454	0.07244843	0.10311477	0.29824978	0.07452763	0.22398934	0.0006704796	0.22305551	0.057324134	0.119486764	0.2508122
3993	0.07350139	0.061389983	0.10007694	0.018591283	0.053745918	0.16124815	0.15935671	0.098547205	0.0024051256	0.0031650278	0.0902047	0.14146776	0.05336871	0.053488612	0.035148993	0.09072867	0.076413944	0.032188095	0.022591123	0.004361087	0.061480485	0.14600378	0.043932155	0.01736128	0.05408156	0.17557296	0.012151354	0.042406164	0.074472755	0.06199234	0.048344124	0.21262473	0.0140987225	0.009198202	0.024635168	0.08750054	0.03557933	0.078680836	0.048652433	0.011527516	0.0707796	0.07338821	0.128384	0.09929585	0.05558264	0.20360856	0.038646806	0.10903738	0.21925311
3992	0.06315684	0.019842135	0.0039209947	0.08412515	0.023713872	0.23015924	0.11199855	0.0800252	0.010405118	0.10015385	0.07136891	0.11588067	0.033873625	0.043813173	0.1193102	0.12303206	0.043975633	0.30188698	0.016822066	0.08871716	0.03770101	0.12084695	0.029305596	0.012742319	0.09508112	0.1886339	0.08075629	0.05328961	0.21679291	0.007346088	0.09136894	0.15506664	0.13759172	0.0055908477	0.11191158	0.049298197	0.15155646	0.06682252	0.008835292	0.0069096163	0.0048075113	0.062046826	0.17286038	0.056160267	0.05660764	0.21622816	0.085162364	0.26962322	0.23300287
4731	0.047281325	0.22881112	0.20826842	0.1609754	0.16567826	0.11437881	0.18400602	0.068388686	0.091568224	0.06603822	0.27011296	0.15687707	0.013078683	0.28549176	0.030062737	0.037037425	0.11793449	0.13927285	0.054811314	0.25569782	0.12291291	0.21399814	0.19793457	0.2582984	0.045302317	0.022498313	0.010387406	0.03315163	0.075291775	0.047093235	0.16675061	0.2132492	0.08810945	0.01903162	0.06669423	0.1805872	0.014208545	0.13898906	0.111050986	0.06796188	0.058015343	0.17009777	0.0564742	0.2848619	0.22974335	0.033229258	0.13867533	0.20926994	0.19288805
3770	0.030880738	0.22009549	0.15193027	0.050076205	0.022176737	0.061417148	0.09363027	0.0028401613	0.042860705	0.0038957591	0.15807764	0.13026617	0.007143889	0.17910457	0.02467082	0.014981028	0.081948146	0.04071687	0.074829	0.12994653	0.04333537	0.12566163	0.12208305	0.1328865	0.16505511	0.14210844	0.07310841	0.008474487	0.021938942	0.026023708	0.17910442	0.21282133	0.025745487	0.12059339	0.011805957	0.088174	0.082308814	0.14445326	0.105757765	0.07191159	0.07255414	0.120433	0.08567096	0.14889205	0.12534556	0.11643815	0.10993881	0.14257419	0.073580585
3776	0.013469307	0.023868661	0.012832474	0.042035006	0.2304251	0.059742875	0.05314547	0.014470029	0.011263614	0.024932558	0.041787684	0.001145672	0.038344588	0.111934036	0.06569183	0.07310255	0.30980617	0.16753691	0.13757971	0.042929478	0.060173295	0.040519055	0.07731892	0.032020945	0.05976875	0.1854844	0.054490507	0.053801887	0.07893377	0.034101825	0.027394515	0.19009408	0.20583849	0.073303565	0.06559421	0.017705798	0.027736679	0.112575665	0.08207403	0.10066508	0.010216479	0.32086256	0.004550255	0.285229	0.0595381	0.22668934	0.12245196	0.008876141	0.13926736
3774	0.09524034	0.21979779	0.11402428	0.05002468	0.13444309	0.0059315534	0.0087480545	0.075889595	0.059138145	0.12954094	0.03330811	0.023620447	0.07320561	0.032707408	0.034620766	0.13713335	0.18692255	0.11840311	0.1468974	0.0077860607	0.019829437	0.063825674	0.008797071	0.092584066	0.031830665	0.060394146	0.09546085	0.007041136	0.03976553	0.071648665	0.14827472	0.051389452	0.17280792	0.054993976	0.1170629	0.03541398	0.06814838	0.009705259	0.014129558	0.05215869	0.033471044	0.10677564	0.013381952	0.087987244	0.096447796	0.12582925	0.21554106	0.09350916	0.022785062
4653	0.31450105	0.13587274	0.0503244	0.10106163	0.13955861	0.23743874	0.12863857	0.21341595	0.08470976	0.31277502	0.17505956	0.14681727	0.25740805	0.17230092	0.3061598	0.117320836	0.050186805	0.032527905	0.14568764	0.10401659	0.16361362	0.16853312	0.15614358	0.059251584	0.015167931	0.2146664	0.12285731	0.08000362	0.23143886	0.13411057	0.013435282	0.03561783	0.02937409	0.011012931	0.22597104	0.07225865	0.21001512	0.21842203	0.1423713	0.22286691	0.07220099	0.04023728	0.13543215	0.035310254	0.035972968	0.031141043	0.039925862	0.26445895	0.06882847
4659	0.109538384	0.21865685	0.18343824	0.11896756	0.039996747	0.02697459	0.12578595	0.25767243	0.098321855	0.34188247	0.07308213	0.04491107	0.35188943	0.09710781	0.23700109	0.18872857	0.13032563	0.327332	0.06442124	0.04696004	0.03601219	0.026600031	0.023732686	0.06614729	0.044213735	0.07044139	0.17373757	0.03992279	0.19892457	0.21625222	0.14984182	0.02102985	0.0585853	0.001397972	0.22237593	0.034737527	0.17339364	0.0018748352	0.060275305	0.0777641	0.07685863	0.0714506	0.13700293	0.012489767	0.048374847	0.26770318	0.08322542	0.40918544	0.04515638
3516	0.04146094	0.15339075	0.13885884	0.14884192	0.05524256	0.0005252566	0.10299045	0.10618513	0.092544526	0.062276427	0.25605008	0.28473616	0.11521455	0.1644932	0.08789183	0.071776226	0.03869731	0.035498686	0.012666202	0.06818178	0.079576954	0.08211806	0.13203293	0.1453081	0.27124247	0.05588028	0.0129427295	0.018610165	0.019760886	0.23527928	0.06602299	0.25869608	0.03061707	0.038565263	0.030280095	0.28893852	0.061442003	0.052585848	0.21190895	0.1741572	0.08617753	0.123327464	0.0921638	0.20278156	0.1190441	0.111368164	0.0025568588	0.10864325	0.1910986
804767	0.09276687	0.10148984	0.07206972	0.05935341	0.028672833	0.046603635	0.014246251	0.18139765	0.094415784	0.19508523	0.0775359	0.026713775	0.106898695	0.04269263	0.17246687	0.18423688	0.064621836	0.20058833	0.1029437	0.14064004	0.05004132	0.05727271	0.09341699	0.09595535	0.19031256	0.048592392	0.0044218022	0.033830266	0.05104977	0.13132793	0.13091987	0.04732541	0.09514755	0.13164525	0.03423554	0.05894708	0.15409257	0.10337713	0.02135388	0.037878595	0.09143241	0.07319814	0.16645642	0.009988917	0.08734374	0.26375845	0.12082371	0.13503736	0.0905905
4259	0.03332531	0.13338917	0.199743	0.06799709	0.081180274	0.025358178	0.06897829	0.08490534	0.018232727	0.038106695	0.12829785	0.0001647938	0.15516764	0.04325569	0.020443156	0.056659184	0.060368888	0.1252031	0.053606156	0.035653435	0.08027072	0.0785067	0.06315923	0.0984273	0.083608806	0.1250575	0.011398346	0.0670122	0.07537638	0.0037465505	0.12442282	0.08063443	0.027112339	0.2588765	0.017827328	0.07886622	0.057214208	0.047945164	0.044475466	0.033813555	0.19393016	0.08737942	0.063282795	0.03087553	0.081453994	0.041716687	0.1687109	0.022195127	0.166801
4254	0.20587039	0.073690824	0.046407238	0.0069595505	0.027028916	0.10778695	0.055984274	0.323004	0.1136311	0.08693884	0.015853383	0.0024535256	0.059582647	0.023440357	0.09741632	0.046996675	0.11294985	0.12705868	0.09309189	0.062651865	0.08364974	0.08464771	0.11555584	0.039625026	0.13936937	0.21514368	0.0627439	0.102726504	0.025066704	0.08007593	0.13435157	0.08729279	0.1804453	0.06332701	0.104302734	0.0023875954	0.049746715	0.0454514	0.038982734	0.06743026	0.0762564	0.16375987	0.11487328	0.010906614	0.016888116	0.20129065	0.10208947	0.06732949	0.08116081
5532	0.073722675	0.31594363	0.021439051	0.040737327	0.15934345	0.035643414	0.080880895	0.3269375	0.19800279	0.10725098	0.17733383	0.085137576	0.15089753	0.040400684	0.007115882	0.20806748	0.0013018791	0.31134754	0.051249612	0.045880493	0.10522064	0.101728536	0.008138193	0.10054672	0.098527595	0.122866526	0.2348341	0.1350257	0.097867906	0.0042043296	0.0010112459	0.054381944	0.14012298	0.30092844	0.21783504	0.024534173	0.2577445	0.007972462	0.055700008	0.040427096	0.2688557	0.04853256	0.068033546	0.017814783	0.07897501	0.065786	0.19088262	0.27970088	0.09799428
5629	0.10447556	0.12049566	0.022925617	0.101807624	0.07817361	0.1092315	0.0065298397	0.03460175	0.18297651	0.12596568	0.18680815	0.12554699	0.058819175	0.22182117	0.19350566	0.034267787	0.07007391	0.08463192	0.037614092	0.124637894	0.07513883	0.07250273	0.11438612	0.09096012	0.07908056	0.010810946	0.10925305	0.1082706	0.00038078986	0.07420836	0.105172664	0.1200324	0.03489276	0.12562674	0.033036858	0.1620318	0.059671134	0.14641997	0.12242473	0.25048226	0.09302587	0.0041600442	0.12119073	0.04006713	0.014340855	0.057457402	0.001542598	0.08751018	0.15121315
5628	0.204743	0.15782614	0.07218593	0.050781876	0.00839735	0.07530295	0.09484398	0.04008353	0.13944481	0.15392992	0.14297545	0.10959053	0.0079933135	0.23225294	0.12303212	0.08428633	0.009910053	0.020591134	0.036922153	0.07152282	0.10166639	0.086748585	0.06119129	0.035967022	0.19360301	0.06039798	0.16916469	0.07258724	0.058169063	0.03172192	0.08734256	0.18947814	0.09576163	0.10794816	0.04897818	0.18152565	0.053410273	0.05611404	0.10286185	0.21432771	0.008553211	0.06480887	0.16814391	0.11255925	0.03284142	0.09396048	0.11882123	0.17125973	0.17447515
3831	0.02887006	0.24218686	0.04228032	0.14053172	0.056762982	0.011835629	0.17938396	0.13379586	0.11066986	0.017163223	0.019292995	0.11491623	0.012560237	0.07062838	0.017393751	0.015598229	0.0013382789	0.374954	0.047752447	0.06250061	0.05501086	0.0317713	0.10390873	0.027409183	0.00048322277	0.14935331	0.3170264	0.16837263	0.1455151	0.018149605	0.10127093	0.10208918	0.073014475	0.034610372	0.037771836	0.0024148012	0.17939043	0.04413286	0.116270125	0.06800635	0.15927394	0.0025911666	0.1474171	0.005240624	0.019186422	0.1154647	0.07840098	0.16216443	0.09650829
4030	0.15642944	0.23073457	0.16179311	0.03682553	0.005638106	0.06079617	0.17666686	0.18174729	0.07177077	0.3301891	0.094000876	0.0141057335	0.33929592	0.08641565	0.22629023	0.12375656	0.10897109	0.2332513	0.24583223	0.04407417	0.041692752	0.04016424	0.034940463	0.09340203	0.017044384	0.19582959	0.13767199	0.03528397	0.4251969	0.06847371	0.20543644	0.054520026	0.035263635	0.047296077	0.07401071	0.026434565	0.16555959	0.008916194	0.04016836	0.0618198	0.047760542	0.11645672	0.16824889	0.02190586	0.065143496	0.0695764	0.023243785	0.3287361	0.13238448
4037	0.021911154	0.017797288	0.042476803	0.15652181	0.073854096	0.20275027	0.08127542	0.17255184	0.23236197	0.007225143	0.25659055	0.124799825	0.06995337	0.17905381	0.17541166	0.10202518	0.08627312	0.0760376	0.100451976	0.23095194	0.08289777	0.087443665	0.09795325	0.11017646	0.11042327	0.03218124	0.08493626	0.012711808	0.042807166	0.00078311376	0.014427811	0.049932264	0.049960613	0.026564587	0.16514039	0.1875935	0.18102741	0.12243874	0.1623949	0.17189726	0.15150149	0.09244493	0.062110666	0.13810147	0.039042063	0.098303124	0.06287013	0.27769396	0.136153
5665	0.01788326	0.18606222	0.09402075	0.013911912	0.07893115	0.023601504	0.23854391	0.016508307	0.017848749	0.10936451	0.066386506	0.17877859	0.056669936	0.16631447	0.06349623	0.06430538	0.2945113	0.0567742	0.17185524	0.27398548	0.06650399	0.14989659	0.0181839	0.13300392	0.14780334	0.066338785	0.05281038	0.1669712	0.037612744	0.13879296	0.12561448	0.36229157	0.09993846	0.031006824	0.030909257	0.11396438	0.09891118	0.16256496	0.0054136645	0.15463811	0.041505937	0.34908634	0.14799774	0.3543688	0.23296496	0.01697465	0.079846114	0.039845485	0.18857399
4725	0.07334523	0.06976683	0.14893037	0.1232543	0.049341008	0.116582155	0.16677472	0.17159295	0.16394573	0.0029778564	0.07250949	0.10620475	0.007989777	0.26622427	0.012913152	0.11233934	0.13427083	0.07370686	0.056251206	0.26186568	0.23432185	0.2236017	0.16922961	0.16248158	0.12356206	0.054078832	0.10677908	0.28364813	0.12407885	0.06062922	0.2277883	0.12543613	0.01767846	0.113139294	0.11677666	0.15009496	0.16502011	0.27989787	0.13678478	0.17256574	0.15650998	0.18225256	0.18085696	0.12996627	0.19647644	0.005193048	0.09281324	0.06954161	0.19365701
3742	0.0647022	0.013144546	0.006445855	0.16175896	0.017923933	0.1998174	0.031597253	0.18112406	0.115887254	0.15844181	0.150388	0.093692414	0.16204375	0.216196	0.21481009	0.01584733	0.040142667	0.05770933	0.004551797	0.1291038	0.062158458	0.085493386	0.008409912	0.1544837	0.18564624	0.106338695	0.08407739	0.06645918	0.272277	0.07926931	0.017682675	0.08406856	0.008042079	0.03418716	0.04862987	0.039938517	0.092955366	0.14006984	0.14967793	0.18291922	0.024001021	0.020102203	0.26095444	0.003788326	0.06595439	0.06881731	0.043153204	0.04554095	0.07238323
5545	0.005502674	0.09823188	0.4470672	0.16736633	0.04985388	0.047960825	0.15128982	0.048949696	0.0346971	0.06752119	0.10103909	0.17752859	0.15406351	0.07959735	0.10171653	0.12137952	0.1737799	0.054845594	0.047212776	0.104767084	0.11779317	0.16947189	0.17189522	0.15400225	0.08740716	0.12357964	0.0009988178	0.00701932	0.03413821	0.09624858	0.17844558	0.26147288	0.017466454	0.17613798	0.044103086	0.18955083	0.050420143	0.024811229	0.18187186	0.11677013	0.098105505	0.15244685	0.020921523	0.20756334	0.2743466	0.004884164	0.078828536	0.05323329	0.19152364
4538	0.08627455	0.14322604	0.25403908	0.15244761	0.03348577	0.25485212	0.09469983	0.06695709	0.17214686	0.0006352868	0.09677311	0.007515573	0.018307198	0.31393534	0.008162896	0.021514352	0.13941792	0.016132176	0.033525836	0.19675383	0.17359367	0.06172277	0.27633256	0.14512604	0.12889563	0.008580655	0.29816425	0.039325442	0.046161857	0.07263075	0.3308825	0.015383265	0.015517212	0.035656236	0.14125824	0.052934468	0.09035447	0.2020241	0.31486043	0.19110405	0.08069247	0.057020344	0.07400447	0.078855395	0.11148291	0.13652259	0.051441446	0.107996695	0.03226015
4821	0.15318614	0.09694404	0.07157712	0.03857637	0.21717551	0.05938062	0.18441874	0.03592801	0.1434612	0.032415852	0.09244667	0.120525405	0.0027194247	0.10347754	0.06558791	0.14460742	0.29519343	0.0024097636	0.034729663	0.24254459	0.13328478	0.2791806	0.050028544	0.038065836	0.11149008	0.12360268	0.02956931	0.0942989	0.038607396	0.20501348	0.18031299	0.31483576	0.17764318	0.003466105	0.11260142	0.08011401	0.04341308	0.091821596	0.05832226	0.14683148	0.019463455	0.2916807	0.12223831	0.31634998	0.14107993	0.041950718	0.1276554	0.19330089	0.09691904
5198	0.06705958	0.1430422	0.20683978	0.05439502	0.11096214	0.018624924	0.12100144	0.073361166	0.13671362	0.094464816	0.10816327	0.29092064	0.18894984	0.17394522	0.02331059	0.13311487	0.27698335	0.0961695	0.11977521	0.20611899	0.17813785	0.22807384	0.0710388	0.10356514	0.2043158	0.1376547	0.11016874	0.103485286	0.13229789	0.28799117	0.15473656	0.4122966	0.20235011	0.04797291	0.005799813	0.27706063	0.024999699	0.051292937	0.14378567	0.14318387	0.16852123	0.42972654	0.15388627	0.31420645	0.26735887	0.1866868	0.064711794	0.06491842	0.23635587
5197	0.03281927	0.14646901	0.30780354	0.0441612	0.14179379	0.037636314	0.17434798	0.03313274	0.12119857	0.08495587	0.07144888	0.25474826	0.14594984	0.27550244	0.02402582	0.15563208	0.2264072	0.17672199	0.08447306	0.22308964	0.24005087	0.2582491	0.17617473	0.18835956	0.19249573	0.0065722167	0.0051242663	0.20608762	0.15348218	0.23998548	0.21336678	0.3367991	0.0033936682	0.18641233	0.120126754	0.2749049	0.07520284	0.13936724	0.28493792	0.24625745	0.045221604	0.2429753	0.26008508	0.25101116	0.16632071	0.019655675	0.10024818	0.017442413	0.13099422
5190	0.036410626	0.04204628	0.09422687	0.10377328	0.019053409	0.09596489	0.26996988	0.004997423	0.08830644	0.027350042	0.16919461	0.14481609	0.0060955416	0.2385945	0.08190295	0.1091274	0.057510443	0.06776816	0.011564931	0.1036848	0.019693546	0.10309137	0.10265049	0.1281187	0.077265576	0.10117535	0.105001405	0.049209066	0.21200348	0.06289917	0.018641803	0.12845735	0.0050613554	0.04376773	0.01815151	0.12447538	0.10451409	0.028412368	0.124307774	0.12917455	0.095867515	0.0436667	0.1669519	0.16406605	0.055182092	0.01976156	0.029883057	0.14969352	0.19745477
3357	0.14792168	0.028909538	0.08534056	0.19256394	0.13693517	0.017462615	0.037511922	0.07101497	0.12069825	0.115659684	0.12631823	0.14506882	0.06734093	0.105520844	0.12478596	0.2016451	0.093906164	0.14102058	0.042478558	0.22413243	0.032999367	0.10082339	0.018897237	0.011432913	0.27841282	0.05571073	0.020662593	0.036757693	0.084379405	0.016538156	0.025851067	0.33071572	0.047316566	0.024160407	0.07912719	0.11642182	0.06741456	0.0059029665	0.08545849	0.23088858	0.016573241	0.15620002	0.19211493	0.118846714	0.0786978	0.20950532	0.15276341	0.09306092	0.15673731
3352	0.200423	0.044661608	0.04943014	0.031132368	0.20402215	0.07262686	0.0876744	0.017839398	0.15767027	0.20883015	0.10127975	0.17164549	0.15270326	0.03305084	0.14259048	0.22202475	0.02633495	0.09011547	0.09458369	0.06271146	0.061801806	0.097595125	0.048450023	0.01124816	0.17877117	0.18356684	0.059074357	0.023626264	0.123220235	0.0585687	0.06749361	0.19421732	0.09040454	0.044475988	0.35361248	0.11327171	0.11698201	0.016296549	0.08233245	0.21854235	0.017823694	0.010405052	0.07120397	0.03401162	0.020788535	0.24093775	0.026354842	0.10443086	0.059379186
3359	0.049473785	0.18566799	0.046299204	0.093656965	0.13799259	0.19917713	0.0030710297	0.12269716	0.18198548	0.006801125	0.091626495	0.03958697	0.074601956	0.017422106	0.045197558	0.07167216	0.05650606	0.123646714	0.049537234	0.07860498	0.021893522	0.01961264	0.017377863	0.12983276	0.21874075	0.02706819	0.025304139	0.035808884	0.025762022	0.05208236	0.08348869	0.13787487	0.26356244	0.0464128	0.15277785	0.009401571	0.12601621	0.0011996152	0.059584025	0.17650777	0.06838859	0.044230554	0.05080413	0.058618993	0.043071356	0.13528827	0.012064239	0.0056288596	0.09977238
743100	0.13215472	0.123038165	0.08714769	0.1769098	0.14724016	0.2020237	0.2201688	0.060354814	0.052048273	0.01930547	0.20723934	0.08248445	0.022975054	0.23581089	0.007953324	0.026028078	0.1557673	0.0003903322	0.021811347	0.2909807	0.1648844	0.14740545	0.11383849	0.18271977	0.18249604	0.07644695	0.15622509	0.0685418	0.070144385	0.08186135	0.21390438	0.08917652	0.05444446	0.0026741764	0.009637602	0.09828169	0.022512674	0.20378947	0.15737858	0.10762706	0.21111555	0.20906547	0.10505772	0.20373932	0.21706888	0.039518535	0.039444868	0.10162225	0.1014139
4530	0.13301823	0.20369467	0.19482744	0.0699335	0.033288434	0.02615678	0.051118422	0.0063568745	0.21671505	0.06758104	0.19637603	0.21340139	0.0806656	0.16516641	0.124789774	0.08371961	0.10641202	0.030414002	0.09631906	0.117296785	0.12749238	0.016978338	0.10662415	0.09109863	0.13714975	0.04025703	0.023166968	0.060199946	0.11758479	0.14971232	0.14474393	0.14408174	0.001977942	0.06562597	0.050356567	0.14919001	0.046761125	0.07748214	0.24805091	0.3232965	0.20148957	0.0944657	0.15699546	0.06823176	0.062264852	0.029040635	0.10570668	0.07567496	0.23479223
5618	0.13786143	0.12120205	0.16688144	0.11692853	0.06568984	0.0925535	0.0015658401	0.020486526	0.21191603	0.14537317	0.0239841	0.044736475	0.23812786	0.11251799	0.1465897	0.008637589	0.120099664	0.09802106	0.13280047	0.1421184	0.16504827	0.11369896	0.051629383	0.03297274	0.0059795333	0.09602912	0.011359468	0.1709294	0.10027779	0.16425543	0.3229928	0.004610909	0.043219447	0.11802157	0.087884955	0.03995298	0.018370176	0.032514952	0.13694732	0.13238843	0.49700034	0.20205316	0.06794034	0.03426581	0.081943154	0.037183955	0.17390016	0.083331674	0.18786378
4531	0.018729905	0.059864476	0.05488582	0.18848427	0.12876199	0.08153935	0.097478196	0.06288132	0.16931584	0.17279026	0.19264226	0.041429393	0.1950715	0.12549071	0.07950713	0.08300242	0.0041377535	0.18837191	0.11853258	0.03616	0.06857653	0.013481812	0.03671052	0.01895195	0.1135923	0.21962221	0.05118148	0.061608434	0.19352394	0.074004516	0.013262173	0.10423277	0.0048822993	0.08234686	0.14155507	0.0865003	0.103618175	0.070244715	0.017571116	0.11827941	0.121429846	0.040681858	0.065484144	0.049307767	0.001015286	0.22489332	0.11333253	0.22041887	0.12981814
5610	0.049315464	0.2116932	0.0053772843	0.09563692	0.15619516	0.0032746578	0.10184784	0.20674667	0.28659958	0.13642263	0.026749685	0.04807587	0.16046101	0.04277312	0.025147907	0.17879122	0.043736074	0.23212293	0.11398654	0.11742864	0.026699176	0.16273925	0.04834404	0.14257659	0.032194573	0.011261205	0.065662816	0.084548354	0.044904567	0.025283456	0.025149357	0.033714652	0.30667508	0.121437274	0.18822896	0.0837664	0.116853446	0.05363571	0.058988247	0.22559765	0.13690555	0.050559465	0.005824052	0.0993243	0.069427796	0.1485512	0.124909505	0.22780806	0.13843507
5611	0.03398275	0.09479705	0.0286589	0.015342232	0.09968299	0.12325803	0.02075427	0.19000995	0.2869793	0.075809665	0.06043105	0.03193766	0.09601006	0.043735243	0.010089836	0.008274496	0.07929619	0.16176493	0.13189764	0.0029973267	0.033555325	0.053176776	0.05483588	0.0473357	0.057415526	0.101286836	0.042007565	0.075380296	0.086698934	0.031822607	0.016111068	0.024581522	0.1816352	0.076893136	0.1406866	0.024192724	0.17527273	0.039887555	0.088747755	0.11469515	0.07613126	0.042033207	0.02625157	0.040455412	0.060817864	0.035943784	0.03328913	0.11523488	0.10688104
5616	0.054864496	0.04610067	0.23328976	0.0086578615	0.049256172	0.06389007	0.07867177	0.047650836	0.13991684	0.13613592	0.033648103	0.051863823	0.20439866	0.070974715	0.11756383	0.06916617	0.15562181	0.0850292	0.031445667	0.03797204	0.18069223	0.0265937	0.059693832	0.040662434	0.027541619	0.027578384	0.05105719	0.103291035	0.08575327	0.18086123	0.37507766	0.03000691	0.06064984	0.19037768	0.087412335	0.025002131	0.023782749	0.0948908	0.17717645	0.07128659	0.49495664	0.18634036	0.01781921	0.0004918175	0.007753832	0.037674773	0.20377149	0.044657502	0.23660226
5617	0.08566934	0.123759985	0.014053305	0.035667412	0.12600675	0.22679831	0.049533706	0.21449584	0.106769845	0.03458064	0.076045305	0.02930412	0.010699328	0.165941	0.033211388	0.022064447	0.1960133	0.09007329	0.045713395	0.19720857	0.28794414	0.12100947	0.06379912	0.05961681	0.046127453	0.13569368	0.054189216	0.32140037	0.0031384313	0.21926153	0.26351717	0.052177623	0.023052659	0.09220715	0.0856075	0.08460857	0.13273697	0.12440869	0.13163957	0.12886378	0.5772068	0.2984347	0.09997981	0.15172412	0.08435872	0.06902182	0.0967165	0.05373161	0.1793367
5614	0.11193451	0.098197535	0.25932518	0.15814668	0.16500247	0.17788199	0.15405977	0.056225866	0.19981477	0.084043324	0.14180994	0.19330697	0.106165074	0.16758177	0.043046586	0.20864007	0.30269548	0.049431603	0.061681256	0.2966531	0.09776276	0.28968436	0.07019925	0.16885084	0.19355658	0.115142	0.05193247	0.03130938	0.051318884	0.12492715	0.16974486	0.32976586	0.13382763	0.18561994	0.22926502	0.17547357	0.20850056	0.037111424	0.23590742	0.12240216	0.15297851	0.36369634	0.273364	0.3031311	0.32191092	0.10728943	0.1115791	0.11095572	0.18328455
5615	0.010252871	0.010887176	0.0010890313	0.12435093	0.13118084	0.12774861	0.07372305	0.20000985	0.27034467	0.019014454	0.17191646	0.1899729	0.080740735	0.067241535	0.08617258	0.14128165	0.08013188	0.1941655	0.033888757	0.18895441	0.17482011	0.24655625	0.06746598	0.13272971	0.012507673	0.020727888	0.11895442	0.1275055	0.033395912	0.13319035	0.004946774	0.17451584	0.27004266	0.103796676	0.120051764	0.16133897	0.25843054	0.103357494	0.007463092	0.053329296	0.109240554	0.1479598	0.13843234	0.26390234	0.17441574	0.1373359	0.041858166	0.22711268	0.26889247
3826	0.24251962	0.022481749	0.20538607	0.040771347	0.23211911	0.10961299	0.113091715	0.061231565	0.12289944	0.12445892	0.046599105	0.22796379	0.022467252	0.18144414	0.23336557	0.06030029	0.17140603	0.07221538	0.056962103	0.053222023	0.15479842	0.13707237	0.035909392	0.11159317	0.22703525	0.09281012	0.065938875	0.14518857	0.07204019	0.20242018	0.18924825	0.16688783	0.08617785	0.24097955	0.15734994	0.20439407	0.15228406	0.057967406	0.26939487	0.24239406	0.1102491	0.052812986	0.13907214	0.02782632	0.018801562	0.008036014	0.21220598	0.10297277	0.09877291
3825	0.0038936958	0.038805164	0.09222743	0.14476547	0.03443463	0.004313537	0.004132878	0.07935427	0.15658724	0.10400046	0.23250546	0.051079806	0.032344535	0.032533217	0.0847522	0.13219981	0.15193999	0.3261115	0.04911517	0.0837185	0.16208121	0.07389238	0.03438071	0.028199367	0.20658153	0.03867887	0.119815946	0.105188504	0.08888322	0.24851827	0.13503073	0.015222529	0.07724911	0.035360634	0.1336574	0.12079387	0.18465343	0.099958256	0.026396975	0.01875668	0.072460964	0.07855733	0.008654291	0.011878272	0.014761073	0.2968594	0.015553079	0.22768393	0.15524909
5001	0.03094219	0.025529372	0.14727876	0.07471216	0.08841278	0.007563983	0.062677056	0.0488597	0.08899939	0.10088207	0.2072942	0.14749199	0.016860124	0.1055035	0.09324549	0.122823864	0.021273933	0.029720096	0.14482045	0.078517646	0.032082144	0.035884865	0.11014527	0.02117715	0.15649274	0.06535035	0.13517368	0.0110959895	0.1347839	0.20403355	0.041459206	0.13155058	0.054800656	0.040697612	0.11190453	0.04990775	0.091688626	0.14309105	0.12547822	0.23927492	0.0033635274	0.08387689	0.1112847	0.030702773	0.16796583	0.05890954	0.015691983	0.036144312	0.1433956
5000	0.26185265	0.18670559	0.1964454	0.007670572	0.21153995	0.16711538	0.054639697	0.24114773	0.0839975	0.41761732	0.10193248	0.14812076	0.3451777	0.036466315	0.4344961	0.21403942	0.030629508	0.08002047	0.197363	0.11880062	0.011430424	0.025749207	0.103697404	0.120759115	0.14706466	0.06586571	0.033746727	0.07550906	0.18204857	0.033392623	0.21362872	0.071761884	0.22845644	0.0023900438	0.24498037	0.039468687	0.13157873	0.030672098	0.071795955	0.2236498	0.09170082	0.030875009	0.114629075	0.025426269	0.026999656	0.124020144	0.020194761	0.16523802	0.09992853
4281	0.21454886	0.05684956	0.13913217	0.08619916	0.04954274	0.21984641	0.03993538	0.20209551	0.30434504	0.06598805	0.13571894	0.11331044	0.08231935	0.17145216	0.12713328	0.011790758	0.028044071	0.07334842	0.1049335	0.048760135	0.14722788	0.084873825	0.13534667	0.041743778	0.13964736	0.1355668	0.08825936	0.055639252	0.026153974	0.2070866	0.16605906	0.018585643	0.06221178	0.042151038	0.16492206	0.11166635	0.16508415	0.10514654	0.2631938	0.25714326	0.12475039	0.046420664	0.07835257	0.04332398	0.101552755	0.0061492063	0.111790955	0.10200253	0.11838797
4752	0.18184808	0.08111341	0.03261488	0.1295657	0.113065615	0.11379029	0.08757203	0.2500916	0.1123631	0.22240755	0.1957655	0.09416297	0.12447205	0.14201047	0.13038954	0.09871161	0.03940296	0.14630751	0.030945174	0.09376068	0.17662932	0.10451408	0.029919121	0.0017956307	0.08699347	0.20088254	0.12168209	0.014486314	0.14573342	0.021317124	0.17697707	0.08148569	0.040113937	0.06368058	0.17293695	0.12007427	0.19754434	0.045618124	0.22694317	0.16960299	0.12958631	0.06833408	0.13706514	0.021415323	0.04942458	0.13503546	0.15886718	0.26800132	0.13978073
4755	0.13519488	0.036813	0.06205961	0.17721467	0.026777148	0.058298543	0.03477283	0.16598386	0.1522173	0.25134492	0.33760977	0.28330195	0.21459624	0.19086476	0.332893	0.12079903	0.009784357	0.044312477	0.13221474	0.102785155	0.19135207	0.14688408	0.12477645	0.13443288	0.19752038	0.043009087	0.06263686	0.089049295	0.1250156	0.14624937	0.004561525	0.17910722	0.08552445	0.027627677	0.16866985	0.24813639	0.17513867	0.19128175	0.15446483	0.28746787	0.0040381285	0.07637823	0.2068241	0.046445925	0.063468456	0.16118239	0.014924977	0.19316266	0.19592103
4756	0.16122362	0.10078919	0.068069145	0.032345194	0.08387377	0.05988756	0.081634015	0.14576843	0.020465244	0.32729614	0.097034544	0.13895191	0.27633962	0.048017025	0.3775753	0.06233088	0.052348487	0.0005135955	0.22864063	0.03908407	0.056069188	0.006663734	0.06978091	0.005592349	0.077816	0.025170613	0.035169713	0.011070992	0.23903328	0.13706288	0.13664305	0.0029819626	0.039082162	0.12043119	0.0535357	0.00021378929	0.08258727	0.107329085	0.025273658	0.12100752	0.07838613	0.13568145	0.09267293	0.11039274	0.0045585744	0.00722953	0.03795903	0.046897303	0.0096993
3759	0.104447916	0.030104665	0.12434243	0.00060567167	0.23241109	0.17023042	0.09460792	0.085854284	0.03242956	0.008377479	0.100492	0.13633357	0.017416565	0.032895625	0.058465328	0.19571011	0.11806944	0.21157962	0.0020868578	0.03271655	0.080435544	0.2054986	0.076259956	0.037165835	0.1976735	0.038880095	0.12863944	0.13027975	0.09145588	0.11309926	0.16764645	0.14316672	0.15136836	0.33329743	0.16596296	0.029903805	0.2253831	0.03757818	0.1199582	0.0059438427	0.067475796	0.09163862	0.20083202	0.058961567	0.031899344	0.17365369	0.1748005	0.076581754	0.11668885
3537	0.19809166	0.12829025	0.07724716	0.019461598	0.18150236	0.01726238	0.032274973	0.20177762	0.14211836	0.17583679	0.018413499	0.059045106	0.07281248	0.050356634	0.12939723	0.25100142	0.055702087	0.24344145	0.09060688	0.0157097	0.047944214	0.1348977	0.05849637	0.084090546	0.108161375	0.14109841	0.078038506	0.044934224	0.15477742	0.090180114	8.046813e-05	0.13459475	0.20235181	0.19121608	0.31801963	0.007676632	0.28152996	0.11618376	0.07995118	0.16171026	0.13675165	0.037798055	0.17579311	0.012116126	0.0057583097	0.12568402	0.14119917	0.18525809	0.14910002
3538	0.2429309	0.02429027	0.039017506	0.013067323	0.15655275	0.06975132	0.030097876	0.23571387	0.15438166	0.21670629	0.03255435	0.0674108	0.09175381	0.0048270356	0.14645731	0.14398442	0.058324292	0.11103925	0.08326216	0.055714045	0.08768884	0.14501326	0.0719268	0.16165984	0.15992549	0.14787066	0.030000564	0.035982978	0.13158152	0.028445043	0.012540484	0.12583853	0.0824513	0.15809663	0.14760318	0.010499309	0.15104961	0.025870478	0.092700586	0.2084105	0.008303504	0.04187401	0.14392787	0.0535378	0.11649626	0.1383678	0.1469509	0.17738593	0.17636275
5050	0.0031895055	0.099313974	0.10700486	0.09982848	0.058141414	0.08385094	0.050772324	0.06982243	0.08508213	0.15076849	0.19200927	0.08628307	0.03600323	0.021846063	0.03534448	0.31407377	0.0997042	0.15149224	0.04688901	0.15360005	0.104366966	0.16155541	0.112366825	0.037814226	0.017037686	0.13378984	0.0030648578	0.0021792874	0.10619308	0.019862927	0.04710201	0.21759783	0.15356013	0.1072426	0.15428151	0.12709996	0.07051057	0.022889713	0.054947905	0.088388756	0.095424786	0.21254985	0.019294124	0.1938597	0.15606882	0.15040265	0.09616103	0.25247636	0.21054435
5051	0.079436034	0.14475837	0.041139636	0.05240142	0.035822652	0.083492845	0.1311159	0.23954597	0.22091979	0.09731445	0.17963389	0.11153068	0.05199559	0.09035355	0.09478456	0.23422034	0.021032328	0.22899505	0.09564113	0.11305983	0.07549807	0.14636457	0.014023486	0.005726966	0.024756381	0.2418671	0.029763771	0.08804552	0.19986609	0.0076410584	0.063930675	0.12402443	0.013433767	0.010694371	0.12049724	0.122635566	0.1888366	0.046461377	0.06606789	0.26285893	0.25311214	0.14892177	0.16327208	0.18405478	0.10250928	0.10948236	0.08736095	0.22621372	0.39069957
743918	0.041134715	0.089564584	0.027956024	0.06681566	0.10690852	0.07152484	0.13306563	0.18613452	0.09043558	0.04926142	0.093866125	0.07780419	0.007379701	0.015202459	0.025953699	0.15799591	0.15443122	0.12890133	0.005234079	0.13291255	0.053188242	0.12101965	0.1109844	0.063476525	0.20849104	0.020812621	0.07976828	0.06766434	0.04233041	0.049434613	0.056155697	0.15965033	0.27086508	0.26530844	0.12538049	0.02145248	0.18713772	0.00023601204	0.08044368	0.13458282	0.090155534	0.1661914	0.16781062	0.056022935	0.017123887	0.047187563	0.15713397	0.06675842	0.0980415
5475	0.025995208	0.023487914	0.13926856	0.03213224	0.04369071	0.103100955	0.049054295	0.14962874	0.37341636	0.08881777	0.11459979	0.14753701	0.11289108	0.17902076	0.014815796	0.0071656434	0.02756385	0.09179567	0.0917847	0.044853196	0.23721245	0.18584841	0.124001935	0.12568821	0.09109464	0.13388775	0.03294548	0.24274045	0.13398594	0.10724626	0.25095695	0.095112264	0.05853562	0.10619011	0.014899902	0.18727961	0.15088238	0.13363147	0.28685275	0.21778095	0.38065606	0.15037729	0.086806744	0.023537736	0.02858835	0.066050336	0.061754946	0.03556417	0.26374835
5270	0.039201915	0.067014605	0.20799637	0.30020714	0.036091827	0.04383786	0.26765212	0.08887009	0.060596064	0.11136237	0.21332635	0.16482529	0.08819343	0.1777203	0.10663891	0.13369101	0.021973545	0.09792331	0.0047130473	0.050681163	0.0029597888	0.021050017	0.23003112	0.28799158	0.18040916	0.08183664	0.33546206	0.0714646	0.06756699	0.11668399	0.10678378	0.07554747	0.09225482	0.07116441	0.015200298	0.16435218	0.120085254	0.18925337	0.33226267	0.004568861	0.046357576	0.10027066	0.20941535	0.06578887	0.038763706	0.05886129	0.038472928	0.009683647	0.05975443
5271	0.2016462	0.11357723	0.04298746	0.06052904	0.26367474	0.11693444	0.06684205	0.23164022	0.03449013	0.2331566	0.005264769	0.091871485	0.15791911	0.040867887	0.2593688	0.20420381	0.019301603	0.0897604	0.015500454	0.01428012	0.03344997	0.06397253	0.104842514	0.06909885	0.17982885	0.14598557	0.002678275	0.11739549	0.25514716	0.07892392	0.13447568	0.095784515	0.14286202	0.106199205	0.2189289	0.06787706	0.1961332	0.015540173	0.0391614	0.15831575	0.016678905	0.064020574	0.13499287	0.005224531	0.009765491	0.089629926	0.033116065	0.008387081	0.01969723
5273	0.031462654	0.08094634	0.13057728	0.13357425	0.017148301	0.14365114	0.13311994	0.16345593	0.18072091	0.18203636	0.16046284	0.045224443	0.27184117	0.13172276	0.21455052	0.0670208	0.06946446	0.12984514	0.13058785	0.099802524	0.0339028	0.035060734	0.117344305	0.06207628	0.099249065	0.10976545	0.079595804	0.0012004226	0.23873998	0.04051211	0.07536659	0.069351986	0.06768819	0.015820192	0.12472349	0.0140670575	0.1710231	0.07596778	0.018947203	0.070581526	0.10236518	0.031290434	0.06514951	0.09285825	0.09198807	0.10868595	0.038022317	0.34104887	0.096106604
5519	0.17758234	0.14407744	0.14497013	0.074590296	0.033569098	0.18450685	0.08423433	0.33939594	0.16957034	0.27169365	0.16224137	0.07730238	0.2970503	0.22558516	0.28961968	0.09955243	0.1309632	0.22617632	0.02852625	0.10427582	0.1399683	0.11487877	0.06296745	0.11900149	0.0022477973	0.12534265	0.1601738	0.022463597	0.1324377	0.09139567	0.07136251	0.05739131	0.008153222	0.04072182	0.17957526	0.17977966	0.2493788	0.11582525	0.09286544	0.09127048	0.11411162	0.0154495835	0.14963901	0.00430616	0.018898785	0.17292988	0.028194325	0.3907053	0.17714977
5512	0.007695446	0.017117534	0.026652865	0.052978728	0.05508242	0.05496992	0.17238161	0.066506594	0.018242097	0.004645236	0.12133131	0.10456602	0.06230782	0.02872134	0.013905441	0.14322779	0.05414761	0.05946178	0.0930036	0.20649362	0.18078783	0.124093026	0.07722042	0.026436238	0.08104837	0.12694469	0.056537397	0.080754966	0.04700591	0.28879523	0.04874431	0.3006239	0.15315667	0.073073134	0.014989797	0.1795412	0.033497915	0.013284355	0.07635396	0.09728088	0.25491035	0.24729162	0.07082525	0.21851021	0.15858214	0.095001355	0.05136802	0.06620762	0.1841159
5607	0.033455104	0.18571837	0.03491716	0.08774655	0.007269088	0.017318785	0.07078516	0.18146446	0.31044203	0.023969602	0.03243546	0.07079792	0.080292895	0.05592306	0.07746871	0.12021597	0.025038261	0.19395503	0.04767333	0.022202026	0.05580217	0.14141932	0.01399255	0.09645299	0.14148687	0.0013752542	0.0797256	0.09184526	0.006888087	0.09516655	0.041336074	0.016985942	0.28603345	0.10505852	0.089190334	0.06266716	0.1002423	0.045111883	0.029721072	0.17729823	0.23654106	0.011995368	0.085341655	0.076352574	0.09394725	0.04534158	0.05983955	0.18362814	0.16946821
5606	0.02616417	0.010588311	0.10399255	0.021501433	0.013650375	0.016074557	0.0032699793	0.096653104	0.2980273	0.0336642	0.0940149	0.123015076	0.062848516	0.064949214	0.042148627	0.09883464	0.07205473	0.09033349	0.045336727	0.10769118	0.055054776	0.25281596	0.13784674	0.098113745	0.010857651	0.02273381	0.019149045	0.057781752	0.0431391	0.037325528	0.17576636	0.09724134	0.2088869	0.13465807	0.124528185	0.046403058	0.15491156	0.1210189	0.18295792	0.13115516	0.090259485	0.07481992	0.010279658	0.12028897	0.07255905	0.1311684	0.08388282	0.2620404	0.050062787
5609	0.025409417	0.09438136	0.023138765	0.01874147	0.030701282	0.018669304	0.068242654	0.11277959	0.19368276	0.030659102	0.050326142	0.04985883	0.11084121	0.052568596	0.04265178	0.010953173	0.11069289	0.12788837	0.0022807203	0.09468707	0.033919647	0.21819359	0.03566333	0.06785336	0.027509404	0.049005195	0.0844689	0.048661746	0.01760346	0.094649166	0.102602705	0.090620995	0.21672666	0.065583415	0.11834237	0.015631966	0.10203788	0.044789705	0.08114599	0.022116564	0.003818443	0.16756642	0.009881329	0.22833358	0.054296773	0.24423182	0.048782405	0.19954382	0.031204352
5608	0.017758343	0.11780454	0.05183001	0.008741008	0.10744112	0.06990833	0.012912536	0.19261596	0.2748012	0.12379851	0.08659694	0.035420354	0.14376575	0.019409617	0.040073283	0.02248507	0.04614626	0.18395703	0.123321705	0.013150252	0.039362125	0.0827802	0.05615218	0.08084861	0.04745602	0.12344766	0.021311726	0.06070758	0.09925207	0.0457483	0.04668657	0.0015316969	0.2117854	0.0825856	0.15619801	0.04527231	0.18594426	0.06976038	0.045445602	0.13810384	0.019089676	0.0265329	0.007862375	0.05068926	0.046079434	0.09786741	0.03088504	0.140791	0.13109635
5130	0.12867755	0.027156398	0.002418778	0.0507619	0.11659179	0.16984653	0.08682342	0.23302165	0.081070304	0.0054014297	0.018777544	0.010304437	0.015689189	0.012984222	0.0091148615	0.019181155	0.11776464	0.103224546	0.124582425	0.13979623	0.13727702	0.14900218	0.066878185	0.021302875	0.14427237	0.20774132	0.028186869	0.0806116	0.006837127	0.015120953	0.11484282	0.077416025	0.11700766	0.115922935	0.09585167	0.041140653	0.070079476	0.07285327	0.09659286	0.04475679	0.034491666	0.1750646	0.09812846	0.009246424	0.011428598	0.02849885	0.04255209	0.08633907	0.008412481
3813	0.02298539	0.08693496	0.13021637	0.2012296	0.20061181	0.09878771	0.12512776	0.0075386614	0.22469333	0.0058016265	0.1636058	0.12780654	0.03938391	0.29573852	0.044181958	0.057997294	0.01694775	0.03753631	0.014918793	0.1394065	0.13513088	0.045546163	0.18933776	0.20613304	0.06777925	0.017894179	0.15936767	0.1581745	0.10089572	0.038010836	0.22033027	0.05915817	0.10376774	0.114209004	0.095509395	0.114206016	0.09933846	0.1032354	0.2787419	0.1628085	0.21228462	0.00010523386	0.19151135	0.010983275	0.038311876	0.036553096	0.16113941	0.011248869	0.12049903
3814	0.01023742	0.015529934	0.13354863	0.1996843	0.05581353	0.09286123	0.058347434	0.049690273	0.23014665	0.1528489	0.22316572	0.08478926	0.19802812	0.24033317	0.15460718	0.04096619	0.036051042	0.03364922	0.012032348	0.0050091613	0.07650736	0.025637103	0.21550244	0.16054356	0.009618218	0.041356474	0.11140995	0.10350766	0.116022326	0.030554565	0.0790849	0.01861406	0.06346153	0.054171365	0.0067989314	0.17002985	0.123187825	0.084360525	0.2087382	0.24970248	0.0374854	0.09004879	0.067958854	0.026823746	0.033747323	0.005656763	0.044855233	0.014075681	0.0995305
3815	0.05824315	0.035637245	0.12293661	0.15349251	0.10103247	0.112386115	0.08384385	0.10757044	0.2621377	0.10487236	0.20394135	0.19294558	0.12729608	0.29459882	0.12985462	0.087516546	0.057534963	0.027083993	0.046655193	0.15191533	0.25862497	0.16058381	0.17494929	0.18088192	0.09534913	0.06267819	0.033528633	0.18733434	0.060006388	0.028379582	0.1779479	0.11001381	0.09996371	0.09994967	0.03700925	0.25430062	0.14594202	0.18281595	0.24682227	0.33606404	0.14536397	0.0036922283	0.21811038	0.009145166	0.03907795	0.03422968	0.11861476	0.22947882	0.21037331
4695	0.21183887	0.17807859	0.111287214	0.16094917	0.24753542	0.029771244	0.06980453	0.30479872	0.22033551	0.2358124	0.08891182	0.047413513	0.1512845	0.024856351	0.11145959	0.12307231	0.0009129322	0.10541365	0.08195861	0.046487164	0.08222225	0.028548574	0.13354884	0.14840926	0.034418225	0.27965668	0.08572391	0.12342347	0.22190839	0.12223953	0.033412427	0.016029608	0.016412431	0.01547551	0.18623948	0.0024103522	0.16465142	0.06504086	0.052784372	0.22798887	0.24355136	0.08828078	0.08714469	0.044408612	0.15808257	0.024333086	0.16627009	0.0771397	0.12364125
4741	0.16031508	0.1667502	0.09453914	0.046405803	0.07896112	0.1654199	0.09371355	0.00459178	0.07329133	0.09428825	0.15531397	0.14136037	0.12625104	0.06331038	0.049781177	0.1284492	0.04521452	0.0953049	0.04317244	0.05314292	0.019819997	0.060992047	0.024585625	0.018139616	0.17280361	0.10567056	0.08140716	0.030886166	0.0043023704	0.09268685	0.06765694	0.19226414	0.06973704	0.07364479	0.09849912	0.22552468	0.023384005	0.124304436	0.0972203	0.060864218	0.06383328	0.10194068	0.12689114	0.061935112	0.018951863	0.2091461	0.14171855	0.052169643	0.26313737
4608	0.1613214	0.10984975	0.057187803	0.035462163	0.059844755	0.038210742	0.032549113	0.13689177	0.11273091	0.20082654	0.04774646	0.081771836	0.12875384	0.11244919	0.18884873	0.025904011	0.044963975	0.20253657	0.091134295	0.008913123	0.05349905	0.07492463	0.052639224	0.12693685	0.10581033	0.05294165	0.06377725	0.060036983	0.23530638	0.094350144	0.006858916	0.036973316	0.026678806	0.052989997	0.019233434	0.005743332	0.11963738	0.14268424	0.009108738	0.07124318	0.072248675	0.07346999	0.14215574	0.08850293	0.1166214	0.116084345	0.13181154	0.19513357	0.07684496
5604	0.037674025	0.14955509	0.13779198	0.122889906	0.029060883	0.10724068	0.18801291	0.021214332	0.046244837	0.07165087	0.234184	0.14435284	0.027929373	0.08885277	0.013948991	0.14432901	0.17646393	0.00021007285	0.12572387	0.27337304	0.18454672	0.27944255	0.053288236	0.18307185	0.12407017	0.15623999	0.057590634	0.12647966	0.06647636	0.06681616	0.12261042	0.27682313	0.017138343	0.011868703	0.08713909	0.18596077	0.09234578	0.027050361	0.032067556	0.054654647	0.06074088	0.33851337	0.0011111926	0.3628344	0.26796085	0.05025057	0.015187444	0.13630132	0.13558885
4518	0.07249447	0.16406882	0.0037812088	0.045409497	0.07786908	0.068150334	0.0134329535	0.07403797	0.14729059	0.21967766	0.049069777	0.09650972	0.21026596	0.085779786	0.2104573	0.16036211	0.03042112	0.0780181	0.17979492	0.02285054	0.013736764	0.015566051	0.050266217	0.0027199574	0.21515873	0.043474335	0.074517176	0.016957402	0.14284872	0.029637212	0.06584498	0.03556144	0.11724651	0.07246696	0.12137297	0.11842657	0.15479447	0.035218947	0.10340087	0.20564882	0.022232747	0.098444685	0.059598826	0.079806	0.10877435	0.13109694	0.016811918	0.15483278	0.044551186
5287	0.1122815	0.23757556	0.15222481	0.19869575	0.074087285	0.15618925	0.19143252	0.05436787	0.17514831	0.017150288	0.31582725	0.339035	0.0872871	0.29853487	0.11736357	0.13341327	0.16787961	0.09319295	0.08953519	0.26304138	0.2692248	0.25522602	0.17719866	0.27973375	0.2504088	0.08984353	0.09024133	0.07795301	0.014345279	0.18047102	0.2001972	0.35420972	0.0900407	0.06954144	0.008069566	0.27611455	0.14406447	0.098545924	0.29372248	0.1788677	0.05883787	0.2077383	0.17992105	0.29971933	0.20535447	0.14369375	0.07273744	0.17153688	0.21406418
5046	0.006466587	0.028952733	0.16477408	0.024104	0.10146543	0.051103257	0.1261442	0.11477831	0.09079009	0.07206826	0.01786353	0.06754169	0.15110871	0.05901352	0.15496534	0.12932833	0.20419978	0.00829555	0.062589444	0.024990438	0.10958905	0.056763504	0.006963558	0.05041106	0.04859838	0.1481649	0.045598768	0.08146474	0.012666087	0.11405986	0.057926405	0.17205524	0.14012897	0.025322251	0.0028335191	0.002907509	0.001397768	0.10271503	0.0053089974	0.098464474	0.0022552232	0.2204031	0.021081816	0.1824467	0.23727724	0.15036833	0.13263175	0.012608141	0.08459908
3781	0.14596605	0.16445623	0.030939845	0.002369035	0.17580467	0.034511127	0.029912286	0.1745598	0.058280036	0.19340475	0.022971548	0.19734338	0.1999773	0.046722572	0.19829974	0.33466697	0.025947688	0.1502457	0.121459134	0.06351304	0.044972442	0.18591186	0.05279191	0.019877626	0.1155787	0.1167857	0.086740434	0.028267484	0.13612649	0.024683677	0.19251047	0.16081652	0.24639858	0.1760899	0.23964891	0.15244395	0.17793106	0.10757883	0.03602893	0.17826009	0.101066485	0.049817882	0.20607135	0.058118038	0.16544475	0.17083682	0.014235214	0.13398203	0.23332341
3785	0.01315628	0.38805282	0.14330682	0.11993512	0.031730644	0.023391802	0.08588971	0.30861437	0.26072538	0.16052453	0.062828936	0.17046851	0.19400874	0.06725947	0.047899928	0.020378819	0.026613649	0.34324497	0.20039225	0.0031428775	0.090950474	0.05797967	0.031859014	0.19687071	0.13497992	0.04563394	0.06795204	0.041870363	0.11840428	0.006565639	0.06694944	0.15683052	0.19215527	0.02450597	0.14912498	0.15974045	0.1531525	0.03235679	0.07536705	0.12768896	0.22551847	0.021943988	0.031952754	0.050430417	0.07710222	0.032058764	0.1604903	0.19039983	0.1319675
4996	0.043399625	0.16879056	0.12423287	0.033396695	0.085551545	0.03797482	0.017443513	0.32803047	0.31606388	0.23442651	0.079118066	0.028254922	0.2077954	0.08263085	0.16361156	0.27789932	0.038377665	0.2384547	0.08131629	0.12580538	0.065656155	0.08724476	0.015503798	0.12517026	0.010687465	0.08123562	0.03471195	0.045776308	0.2306747	0.08971148	0.16792336	0.0537854	0.061675426	0.010346032	0.18146363	0.057608027	0.2370018	0.11340606	0.0434588	0.26758066	0.2055743	0.07658745	0.13563818	0.07373282	0.02271173	0.12734401	0.09981911	0.33531314	0.29373193
4995	0.14592545	0.033558678	0.084530234	0.01847351	0.03378705	0.0111422045	0.05389509	0.16701649	0.08387477	0.029469684	0.035214033	0.13862264	0.081978545	0.0066056866	0.029211724	0.120446056	0.14295459	0.068488434	0.04015245	0.093375556	0.1194146	0.19598271	0.062375102	0.06320446	0.17469494	0.16788349	0.03829036	0.048649922	0.08600147	0.096510485	0.06478551	0.19402081	0.17422676	0.08410074	0.03362972	0.053641994	0.04959079	0.115489684	0.099574745	0.1798816	0.13014817	0.15925086	0.1273726	0.037532408	0.022984803	0.040309995	0.010900699	0.04819409	0.17497265
4993	0.008778057	0.23124923	0.12861654	0.025589723	0.117624864	0.041242786	0.118168116	0.18721855	0.40904382	0.15536422	0.15854289	0.026817892	0.12624331	0.027653407	0.100855164	0.13591467	0.17728968	0.37203386	0.18596959	0.024904182	0.05684372	0.038679983	0.00661246	0.1778656	0.01146928	0.013377143	0.0025110878	0.0076434556	0.082085386	0.053601034	0.055075273	0.028818063	0.15728678	0.030032573	0.1247043	0.09362345	0.2544708	0.03348916	0.028209522	0.16423738	0.24993357	0.04332635	0.06463406	0.12592892	0.051479854	0.1890975	0.13186283	0.25176886	0.26331618
4990	0.023273757	0.1492427	0.14220043	0.0165935	0.18204239	0.12970716	0.15374343	0.018091796	0.03859822	0.08253664	0.029145911	0.07822589	0.14543648	0.0060998453	0.12738074	0.09065655	0.32717735	0.11350128	0.063933775	0.05297169	0.054490276	0.14457397	0.013755895	0.06519997	0.07059433	0.051387064	0.068166345	0.046675164	0.117675334	0.11063485	0.17511822	0.2389049	0.21945424	0.16126257	0.05718019	0.005038672	0.032086115	0.010938416	0.03284028	0.096648976	0.040225647	0.3091238	0.05764573	0.3047877	0.16656819	0.19214624	0.1890234	0.070110366	0.15389508
4999	0.023028193	0.00075478293	0.063189425	0.088146426	0.07958521	0.12076017	0.0069204606	0.0023940112	0.11177315	0.114832595	0.020246448	0.06666957	0.14694609	0.06291935	0.29754898	0.017033916	0.23941264	0.12773274	0.10137653	0.21823764	0.05673646	0.15074727	0.11605481	0.11599261	0.026386093	0.1726126	0.22076917	0.024765784	0.14713454	0.016068904	0.20646814	0.19999275	0.16154408	0.0001476556	0.119651146	0.00975461	0.17487577	0.14950207	0.14738655	0.08323927	0.18992151	0.46278483	0.12784117	0.24133888	0.078158095	0.17389715	0.22338927	0.06487155	0.15311868
756842	0.15673965	0.16284227	0.07471444	0.051331073	0.22518483	0.19344948	0.0979543	0.2514457	0.12075568	0.07590618	0.083147496	0.08370809	0.080078356	0.12665454	0.11098021	0.16228595	0.13868657	0.11500153	0.05053336	0.09681149	0.22974631	0.20011947	0.0057121357	0.02417694	0.011305168	0.08491142	0.1289479	0.33933103	0.043190427	0.25284907	0.13690363	0.05490783	0.068623245	0.27787524	0.14915785	0.09532287	0.21433225	0.1927127	0.06928438	0.2035833	0.36240795	0.1906075	0.20000505	0.15071642	0.07638939	0.0054425	0.2798165	0.030493155	0.27362436
3333	0.06519236	0.37056723	0.011215046	0.11077676	0.26215157	0.02841674	0.055773303	0.1959058	0.09113696	0.40663236	0.0029456038	0.0001997524	0.39534396	0.011523542	0.15133506	0.16973388	0.060227398	0.07577458	0.20992558	0.028249651	0.05312609	0.031957578	0.0794266	0.18673098	0.0627658	0.03256918	0.020192077	0.028396457	0.1944248	0.009053113	0.0732497	0.0139430985	0.19748008	0.13737845	0.3140059	0.0034738206	0.13771123	0.042402312	0.06730883	0.2639442	0.009602778	0.036225595	0.039691277	0.044698544	0.03102627	0.02819572	0.103755444	0.08844979	0.08077929
5467	0.07990539	0.17587818	0.05285968	0.092632875	0.111468084	0.021499988	0.14479238	0.053162534	0.06601136	0.00791646	0.14584258	0.14423794	0.006275622	0.010532236	0.057573628	0.1300005	0.08344634	0.19468597	0.0037947833	0.052718386	0.03661423	0.08208646	0.106033504	0.092504166	0.2144106	0.00990174	0.05707839	0.11379728	0.079724774	0.083585635	0.007000714	0.17688797	0.21398735	0.049097262	0.00030153245	0.14462182	0.044466887	0.00013511535	0.018663004	0.07319532	0.022302218	0.09482986	0.03247522	0.15545316	0.07689369	0.023837827	0.09536933	0.12818165	0.122709
3338	0.008550057	0.033771433	0.051555935	0.0066349325	0.107047215	0.04240603	0.10446834	0.108240575	0.17691831	0.16051662	0.109800234	0.019100338	0.0074647386	0.07090962	0.04750701	0.12495941	0.11066188	0.10762419	0.065025926	0.023655023	0.027706124	0.0113190785	0.047252867	0.081212245	0.10054073	0.003977048	0.05462829	0.109079376	0.14012021	0.022929098	0.0027860398	0.11200089	0.14267087	0.031918313	0.044340376	0.07588467	0.088699564	0.09549426	0.05682981	0.10714896	0.07847753	0.07821917	0.03183703	0.05662616	0.020359168	0.14051464	0.18340698	0.2579858	0.1646066
5264	0.149425	0.29974252	0.02555517	0.107023284	0.229671	0.02708438	0.020929903	0.28657335	0.13908479	0.16658363	0.028497104	0.056522112	0.20242819	0.07430626	0.0951933	0.23442571	0.032960612	0.20745723	0.076193884	0.07590863	0.15930939	0.25008693	0.05890391	0.082650796	0.045776356	0.14521845	0.02084352	0.18261638	0.028348666	0.086009085	0.054204106	0.016982058	0.16459465	0.16154584	0.23399734	0.09434663	0.25697613	0.14699861	0.06943506	0.19834885	0.24584879	0.059903372	0.1274324	0.15339187	0.007286935	0.15360063	0.07007541	0.23178847	0.22414397
5269	0.01788318	0.17441854	0.15549037	0.10230579	0.13833645	0.10103321	0.13307635	0.27479526	0.27068233	0.18496315	0.138293	0.13838586	0.17905453	0.22599915	0.18044642	0.20673399	0.00095808646	0.24495697	0.0358828	0.093980104	0.13268647	0.07191205	0.046822265	0.051879693	0.06504147	0.019976757	0.15326056	0.1981791	0.12234773	0.019718222	0.053165704	0.122887276	0.26315913	0.08262262	0.20115918	0.26159728	0.33340436	0.095205024	0.08598724	0.2503088	0.0863637	0.09208228	0.26691616	0.1095124	0.10853241	0.19307172	0.079983175	0.30632	0.21098858
3655	0.058895808	0.0013879975	0.089118585	0.018720124	0.1342014	0.11897237	0.102719985	0.061511062	0.15425667	0.0044938717	0.07092972	0.17453615	0.053381138	0.155527	0.05230026	0.15499216	0.15437855	0.029163953	0.034669437	0.21976605	0.17831214	0.33336958	0.13166496	0.09911688	0.15112638	0.18123707	0.056693807	0.095490545	0.023576375	0.019387271	0.10168962	0.2467689	0.051875815	0.018200569	0.15941484	0.18551093	0.13521151	0.15868619	0.1290294	0.11048288	0.06941341	0.2210624	0.115273684	0.18751886	0.10994465	0.06407037	0.07445711	0.25332132	0.15376967
4198	0.10040696	0.06957548	0.022369532	0.03245778	0.17115468	0.110871196	0.09625153	0.19482005	0.16004108	0.17749754	0.10210177	0.098543294	0.11627355	0.20387256	0.059037063	0.008845508	0.013115922	0.08549464	0.21225442	0.06997392	0.034309786	0.03590653	0.040660188	0.013108264	0.011083646	0.02368651	0.121163085	0.08046821	0.301571	0.020089243	0.12423955	0.09941025	0.14965548	0.025264803	0.05482454	0.074373454	0.08307982	0.008327187	0.09797093	0.19395342	0.26132193	0.030357894	0.10098229	0.050711647	0.034263767	0.08572883	0.26773292	0.02566703	0.08539533
5671	0.028566502	0.4443168	0.04910379	0.040256605	0.3467435	0.041893158	0.039658543	0.1420148	0.07601002	0.13282423	0.017020907	0.11395611	0.0879923	0.011408971	0.023842335	0.19558612	0.17149341	0.21913525	0.10794612	0.043571502	0.0019196756	0.042379	0.11719634	0.055868685	0.0776655	0.11528103	0.1584335	0.023494978	0.0044970904	0.049476244	0.022663165	0.037866335	0.24249083	0.09909324	0.27859032	0.059726533	0.17706457	0.009746185	0.03298909	0.045561567	0.020278137	0.08372831	0.057796024	0.08429807	0.15573955	0.28120688	0.014454937	0.13242811	0.16547304
5672	0.12399691	0.092626914	0.11215633	0.007984063	0.08969175	0.09827148	0.035519995	0.016850984	0.18444717	0.03605506	0.16740775	0.25291282	0.061360303	0.024915539	0.12153071	0.11945753	0.028989056	0.023279442	0.07036258	0.049117126	0.07277762	0.11967275	0.086555645	0.01954863	0.08678806	0.0961157	0.031594194	0.048546545	0.019369263	0.12404692	0.034445077	0.14662439	0.12869257	0.060784016	0.009044258	0.13639209	0.06520213	0.02255229	0.07998179	0.094426095	0.0553726	0.00642616	0.022327542	0.016968288	0.10663587	0.15422344	0.11060847	0.11565931	0.22407246
4358	0.21351713	0.116744116	0.07304677	0.100928254	0.20772265	0.12273356	0.14610437	0.16568987	0.09980516	0.24269348	0.16197553	0.24248835	0.18837613	0.33057752	0.2983358	0.19479753	0.023940537	0.04631704	0.03555162	0.08498772	0.2256864	0.28210247	0.15944934	0.2387814	0.17139585	0.21207261	0.045448404	0.24233425	0.1394734	0.06266717	0.08974016	0.17342202	0.07286823	0.09109169	0.19847	0.32982326	0.22218436	0.21955284	0.31155574	0.30275774	0.011886813	0.02527304	0.2838545	0.18971209	0.07161598	0.14320302	0.083920404	0.18432438	0.18130326
4357	0.08231008	0.0093296785	0.07874731	0.13045971	0.02355986	0.103216216	0.05454694	0.3121807	0.27121693	0.2046999	0.17498456	0.17560603	0.25411588	0.19997108	0.32808554	0.050171375	0.113994606	0.17086479	0.026781425	0.080385245	0.006605748	0.09148209	0.032501925	0.09994343	0.16951971	0.047315866	0.03782823	0.098610446	0.023881279	0.05132101	0.09038696	0.06212765	0.1098127	0.12617022	0.19602518	0.23828346	0.23978612	0.20033246	0.16868599	0.18362124	0.0051937047	0.02878344	0.11482753	0.003669065	0.026486987	0.32594568	0.05361317	0.11645518	0.10353078
4674	0.06647545	0.13293591	0.019868711	0.08170301	0.30263227	0.021475019	0.0054521486	0.0572962	0.21967727	0.01670682	0.1704152	0.043282717	0.052529667	0.1352757	0.015982158	0.007556827	0.114504226	0.12772256	0.059030425	0.120898575	0.017408267	0.049878478	0.019092735	0.019239485	0.1292955	0.05786279	0.13079834	0.044155587	0.015409142	0.062808886	0.006153236	0.066203	0.057576984	0.12701297	0.2040793	0.10798614	0.042548485	0.10859004	0.01522354	0.053048708	0.09605531	0.037265837	0.06302095	0.038001478	0.014511608	0.17142613	0.048141032	0.20533872	0.18112832
3804	0.06302992	0.15248431	0.03987804	0.02263134	0.027215464	0.103627734	0.029131183	0.1028329	0.11632678	0.054427095	0.026443843	0.08007294	0.029659776	0.06633037	0.050647818	0.21133119	0.003715478	0.45398083	0.052972734	0.015508786	0.039346505	0.11926174	0.021843774	0.03730049	0.07906368	0.07835914	0.1645327	0.053258438	0.050857738	0.01411087	0.036578644	0.06924751	0.24194968	0.15934396	0.10414487	0.09198139	0.12900269	0.012704356	0.10036618	0.04224222	0.08094044	0.018169833	0.093833104	0.014913201	0.09007253	0.1434772	0.09558516	0.23977369	0.1901293
4778	0.02519965	0.111746386	0.11771388	0.17190972	0.026779559	0.04681955	0.00315797	0.03961119	0.17423806	0.06335528	0.27938938	0.20004527	0.01809175	0.21128196	0.07699709	0.20977944	0.0055139945	0.07809837	0.0695709	0.19589514	0.13222575	0.18624276	0.2505105	0.11186539	0.010397695	0.0007527624	0.13462168	0.008895072	0.08659357	0.01696688	0.10836789	0.118996516	0.05339827	0.029157199	0.12798034	0.14275187	0.20576176	0.12933609	0.16731584	0.25962955	0.1476653	0.017498635	0.098052606	0.07939941	0.07943851	0.063498296	0.045042947	0.25358593	0.24214327
4177	0.13474739	0.23587719	0.046945773	0.03197541	0.114581466	0.1080395	0.01351677	0.33955234	0.33499032	0.20762832	0.07942426	0.009183054	0.14226411	0.10484091	0.053969555	0.1293486	0.08066866	0.3138904	0.051357202	0.09413135	0.058567237	0.10960214	0.03322879	0.11032221	0.005258358	0.06270774	0.16841538	0.17909214	0.07664956	0.026885977	0.13889788	0.00010065362	0.1682216	0.25659177	0.25167406	0.0049500577	0.30617788	0.10667926	0.047068674	0.21030456	0.15689105	0.07756087	0.050178606	0.07432209	0.033652805	0.06791571	0.32202595	0.23155025	0.088954836
4889	0.08934434	0.117607094	0.16364089	0.19315429	0.14387393	0.043441087	0.13448983	0.03385251	0.07564075	0.08130132	0.2093751	0.15629639	0.05139817	0.1423362	0.12048493	0.059907988	0.108511135	0.04583785	0.029675206	0.002553878	0.099521734	0.1484003	0.10646887	0.10329552	0.1972411	0.13515334	0.22325641	0.03327439	0.118158594	0.15422085	0.104495	0.18976533	0.046838135	0.03300922	0.14378645	0.13333814	0.2110056	0.032301743	0.3543814	0.13515502	0.10247804	0.021168131	0.23951393	0.056008805	0.03962035	0.08698827	0.04124538	0.123875484	0.11528862
4611	0.14425178	0.026663613	0.16164623	0.070556074	0.009912313	0.114262685	0.0451606	0.12810925	0.15118808	0.13233884	0.16319533	0.29692543	0.08486241	0.25325155	0.18913548	0.2907065	0.06848338	0.076776	0.073655404	0.22020595	0.1529825	0.35085338	0.10236661	0.047236774	0.15184715	0.016005607	0.034925476	0.12143388	0.100291625	0.07326102	0.052196715	0.26673353	0.08644688	0.22925088	0.12586436	0.16532803	0.22698033	0.11355297	0.06740938	0.2283155	0.15144885	0.064147994	0.27699995	0.12770519	0.07635325	0.07058649	0.14878762	0.23343475	0.3439875
4615	0.21711361	0.09174903	0.027449656	0.046405837	0.05740107	0.1134861	0.09093151	0.16600522	0.03921459	0.22209206	0.03238917	0.0039666444	0.19770801	0.105688974	0.12906998	0.03518723	0.14268994	0.1382938	0.0017347811	0.090896234	0.057211414	0.06314736	0.054288883	0.0490184	0.07798152	0.16517268	0.20199278	0.18715158	0.2543324	0.039034627	0.044612147	0.014062105	0.021812182	0.13276793	0.03148113	0.0095633585	0.06411466	0.04470505	0.0098963035	0.04466083	0.06400895	0.06864598	0.15273221	0.02494403	0.01392688	0.03916602	0.16923887	0.018696401	0.0743545
4885	0.08464629	0.011006618	0.06353996	0.016766025	0.02356545	0.055092618	0.050644174	0.06200137	0.13564183	0.116397545	0.14439788	0.15707138	0.16235045	0.0927725	0.10741035	0.2690286	0.029257448	0.13436286	0.05490722	0.28660336	0.094748065	0.16163778	0.0053267367	0.035885178	0.026128544	0.027828794	0.101840556	0.005409297	0.024972467	0.012935714	0.103548706	0.24582186	0.11126235	0.005680572	0.15453467	0.20373589	0.009598971	0.12993856	0.1480839	0.15015417	0.0082729645	0.09638813	0.05594951	0.25004762	0.12708212	0.1226865	0.05728029	0.32440266	0.23194677
4506	0.08293017	0.061936386	0.1778427	0.17607193	0.062151726	0.031871036	0.1494694	0.12177302	0.19805631	0.08964133	0.26072824	0.22405449	0.058692336	0.28141364	0.17428029	0.105365224	0.009487966	0.052835412	0.032355558	0.027948277	0.23329587	0.27193767	0.29185233	0.2248671	0.0643089	0.08185748	0.18083188	0.23050651	0.11727232	0.16918215	0.20479476	0.10823115	0.009943134	0.15380761	0.1413797	0.20941187	0.29222226	0.20798372	0.36067402	0.2121472	0.17730597	0.005806936	0.23046678	0.10033083	0.020585455	0.13649337	0.061039723	0.20148444	0.22793925
4500	0.19855274	0.099482864	0.13893062	0.064106606	0.16591796	0.0010685436	0.1285535	0.033610225	0.020906508	0.02625927	0.02971419	0.20408092	0.03274178	0.09209256	0.03938926	0.0185492	0.22860599	0.045173038	0.06393131	0.05599115	0.1632747	0.2578745	0.031285565	0.13572803	0.253949	0.14711419	0.06307948	0.19306009	0.03895001	0.15546809	0.3036123	0.27470344	0.12591037	0.16822687	0.08802883	0.18115719	0.07865391	0.19795549	0.20199041	0.06333826	0.019488756	0.22410367	0.13368085	0.0947648	0.0351914	0.14519155	0.12635736	0.027496457	0.10547138
805322	0.11628601	0.13527322	0.06972862	0.047244865	0.04336478	0.020305663	0.11195255	0.2651138	0.08500837	0.25020683	0.040475335	0.001310518	0.1808743	0.014256033	0.1291723	0.16200164	0.10168019	0.25149065	0.06959139	0.06396346	0.0009681657	0.10453385	0.091523215	0.124502346	0.12895095	0.017505791	0.1087755	0.09168942	0.06788751	0.124111414	0.045316495	0.058308013	0.08556684	0.20691109	0.1431621	0.015609831	0.23504752	0.04739271	0.0069005713	0.08101451	0.0096702585	0.1394256	0.10677855	0.13354531	0.07479195	0.21173555	0.1429118	0.1783891	0.010396298
5072	0.19114035	0.099141374	0.09834756	0.034347385	0.15370014	0.033275086	0.020527989	0.12600736	0.12641196	0.24033546	0.123688005	0.21947208	0.23759633	0.05824381	0.28413057	0.19602118	0.02301325	0.022853207	0.058576483	0.11274238	0.04109457	0.16079521	0.011700783	0.045713514	0.13721132	0.05119741	0.06670782	0.040029205	0.028455352	0.105396174	0.069435865	0.18043555	0.10230271	0.053166755	0.27188182	0.19044484	0.13359867	0.08493161	0.1331855	0.26784658	0.106715634	0.020159388	0.142243	0.07592512	0.029718112	0.21818131	0.034036595	0.1267346	0.025527876
5070	0.056624077	0.013252186	0.14596352	0.16117914	0.006966867	0.038118035	0.05142877	0.12800042	0.10242889	0.21962172	0.20081621	0.13670906	0.23646025	0.057551295	0.30993837	0.10551411	0.050094537	0.12448346	0.04517544	0.008342777	0.030922819	0.004102001	0.036050033	0.042262483	0.16760728	0.17732048	0.008664569	0.074060746	0.21790695	0.0256421	0.13719366	0.09447299	0.10398971	0.08342059	0.033886317	0.1048042	0.12641478	0.08446117	0.00094795367	0.1284664	0.01696668	0.06943633	0.08588338	0.018534623	0.01109487	0.21644115	0.0728465	0.20755401	0.14643645
5071	0.04281621	0.070226416	0.041414604	0.21186188	0.02270863	0.03382408	0.0021585058	0.10883181	0.06635417	0.20947406	0.17070575	0.18744749	0.16964638	0.1396384	0.28725696	0.15041816	0.077959046	0.10634817	0.019864751	0.019947244	0.040818263	0.13510776	0.16534437	0.085979134	0.21223453	0.010714855	0.08468209	0.06896486	0.16241273	0.011134092	0.038953952	0.16003595	0.025473583	0.0089836605	0.052992262	0.14472076	0.17763071	0.11358194	0.11052579	0.18018252	0.07824234	0.14114219	0.21685317	0.010602895	0.013115072	0.20546147	0.0015465776	0.19960576	0.1790166
5076	0.11829786	0.053379953	0.13417447	0.0038557872	0.004928937	0.0009479802	0.0035145367	0.046702694	0.067976005	0.02886388	0.014444452	0.040635146	0.021023355	0.11333054	0.09430908	0.025705272	0.07747486	0.05216302	0.08725938	0.0051629106	0.031008273	0.085225314	0.16802587	0.08969466	0.045699865	0.056837324	0.08947505	0.058640998	0.0001184335	0.042451385	0.16600373	0.06427041	0.038422458	0.051386654	0.085700445	0.013471225	0.060491867	0.087517194	0.19251452	0.08086838	0.08767233	0.01628913	0.08272529	0.032423966	0.0042468514	0.044469826	0.020380551	0.018135343	0.10632043
3796	0.06589798	0.07040636	0.21340777	0.151319	0.06140648	0.1382764	0.13802324	0.043135412	0.0017783232	0.08179694	0.07469691	0.109558	0.05045788	0.14023042	0.11752704	0.07037525	0.34630865	0.017689353	0.065706305	0.30228174	0.100341514	0.27241045	0.05413641	0.12794489	0.13631685	0.19360301	0.086168565	0.053015266	0.022634782	0.101126306	0.24599081	0.26220074	0.08926897	0.10004383	0.014277199	0.10913333	0.05682047	0.05647056	0.120700195	0.028991183	0.09934881	0.37997	0.0898885	0.28653443	0.16113763	0.063523166	0.13127977	0.021690743	0.13225731
3791	0.12752701	0.053514916	0.03506451	0.12642369	0.07548173	0.039860483	0.1263927	0.051863153	0.08623504	0.19321379	0.09724879	0.1575312	0.119389154	0.18096486	0.12528756	0.12124632	0.124100715	0.10175043	0.14760023	0.08388989	0.0054231286	0.081756815	0.02662575	0.026600374	0.15592492	0.007854287	0.056016468	0.03302096	0.09879153	0.115056895	0.09715224	0.16276726	0.009041201	0.06324186	0.014792144	0.09956968	0.054626584	0.06364107	0.024530368	0.19992009	0.011081179	0.0218646	0.13362488	0.1994319	0.00551394	0.012490414	0.04105872	0.028462652	0.159733
3790	0.02454663	0.041756395	0.14250836	0.034720883	0.102588914	0.21222281	0.02552335	0.016958805	0.032962203	0.06375155	0.008121221	0.06523849	0.0036140792	0.11921103	0.05581247	0.1618971	0.18794276	0.1798423	0.07786498	0.10782084	0.030283319	0.1371619	0.067889884	0.06985639	0.08729823	0.10179028	0.025729543	0.0272109	0.067843266	0.09462618	0.07185924	0.16695836	0.26125634	0.29243308	0.10608006	0.029077293	0.07514493	0.019120282	0.0029585522	0.09777586	0.057538442	0.10623957	0.017230306	0.088725105	0.0011205608	0.25898567	0.18331328	0.022969449	0.048460506
4988	0.28994346	0.032275893	0.020291895	0.03187051	0.03291297	0.08798727	0.14942989	0.1486153	0.094833344	0.18530326	0.059290588	0.09029481	0.18834466	0.2703573	0.19588551	0.09133841	0.052139353	0.08115618	0.009283053	0.08351871	0.16593158	0.06147319	0.08448594	0.019091256	0.12798756	0.20183139	0.039751634	0.13506539	0.049036242	0.032191195	0.16068211	0.061996676	0.08765963	0.05268696	0.008250379	0.16234295	0.022022469	0.18112573	0.17515457	0.26274326	0.089738145	0.06567366	0.12792695	0.00019772863	0.020875499	0.06142129	0.11434312	0.0323892	0.14298844
5382	0.00426368	0.030768503	0.18306984	0.026793655	0.02874716	0.16714838	0.015495309	0.04914166	0.0536802	0.094097346	0.069321394	0.1742054	0.014616648	0.046252426	0.12025726	0.10545665	0.052103467	0.052802183	0.04046602	0.0041569974	0.078556135	0.20729995	0.13394004	0.019926198	0.14094323	0.10993475	0.1169242	0.008263656	0.00043781567	0.14326984	0.061805308	0.2256867	0.16120884	0.1637915	0.11445245	0.10617491	0.124497704	0.15434466	0.058786195	0.04677183	0.042024728	0.054185208	0.0965806	0.016476916	0.03591658	0.117614664	0.102136955	0.14958034	0.1428027
5383	0.19466439	0.112579376	0.15190214	0.10939659	0.14098154	0.05191276	0.17907275	0.15185842	0.07331342	0.17852154	0.09350133	0.21248549	0.1194971	0.13009	0.19737782	0.071811795	0.102043	0.10487721	0.06778155	0.08744599	0.1093684	0.25239688	0.08621943	0.09081681	0.2534131	0.13759989	0.08516843	0.07187855	0.124581166	0.04019341	0.04355725	0.22475463	0.033480696	0.17735332	0.15524027	0.08193267	0.107726425	0.1991094	0.09406051	0.09195089	0.07448222	0.034110855	0.18237148	0.15934223	0.007527033	0.2508415	0.13737318	0.1525463	0.20182842
5386	0.11209434	0.07827631	0.035991088	0.07483624	0.03614921	0.023321018	0.04940631	0.18547916	0.07460743	0.1490211	0.09782594	0.10221292	0.12197065	0.073642254	0.033837534	0.24473363	0.032720126	0.20163372	0.0045956066	0.08916879	0.050769158	0.13581769	0.015034711	0.033143446	0.014764013	0.051279575	0.044635408	0.13523331	0.08316283	0.07168193	0.09513044	0.12752302	0.1474784	0.00090992544	0.14213105	0.1308927	0.11557682	0.1319682	0.1253339	0.09808183	0.06677838	0.026878044	0.067103684	0.16259453	0.13190916	0.08622093	0.0134858005	0.29707718	0.23711602
756857	0.10847218	0.22951125	0.08633137	0.08444777	0.0788818	0.06228549	0.22457132	0.015787017	0.02961253	0.061183956	0.12352835	0.25344193	0.0409816	0.18811366	0.20020759	0.061424267	0.13427822	0.016246086	0.08868114	0.17565456	0.070794985	0.19570449	0.110513285	0.25639993	0.14257187	0.08788691	0.092043765	0.09162034	0.09848134	0.1133268	0.038210932	0.22765191	0.006433615	0.1064704	0.07156964	0.14394704	0.06829304	0.17345735	0.1265245	0.049421933	0.01780491	0.12884028	0.21810022	0.26006728	0.15037122	0.12917364	0.032338183	0.101528004	0.2007931
756856	0.00537465	0.037314024	0.07718762	0.10725951	0.122275054	0.031971104	0.08961112	0.02337518	0.06844512	0.08326761	0.21210077	0.24663198	0.038238157	0.10197556	0.180612	0.099532485	0.02924858	0.045974813	0.06525325	0.0011265092	0.013393082	0.022030747	0.12092699	0.0953633	0.27066985	0.02088071	0.07793391	0.016297655	0.11236685	0.1389074	0.025822502	0.2405062	0.05251222	0.086502954	0.16000023	0.16306767	0.17317986	0.08548367	0.18370934	0.18391833	0.036831968	0.0940156	0.15852132	0.054359514	0.07660338	0.18232961	0.03423567	0.049410254	0.15357178
756855	0.035283085	0.12599047	0.30932269	0.12751631	0.027531479	0.117774464	0.22062433	0.022722725	0.14274105	0.11476566	0.12934221	0.28569102	0.10962704	0.25858387	0.05930478	0.1363911	0.1490794	0.045082495	0.041513473	0.13709953	0.23466125	0.3518015	0.3548366	0.29328966	0.09751965	0.0071890308	0.16247898	0.2910253	0.06511122	0.1568057	0.19927362	0.18450707	0.032905165	0.29547915	0.03138475	0.1816444	0.19723068	0.28761244	0.32141513	0.12482722	0.1562603	0.12033535	0.27437425	0.109427735	0.24021456	0.08506065	0.1133293	0.028730664	0.15151227
756854	0.029083645	0.11473387	0.056249388	0.0063914806	0.023277007	0.047821313	0.051467344	0.01776047	0.060655072	0.014734216	0.095895946	0.08701295	0.063552104	0.0016595284	0.06559214	0.008059696	0.14590433	0.033413347	0.031563267	0.07093574	0.0051513202	0.071736224	0.02314902	0.058273084	0.109871276	0.050046958	0.08678661	0.04780551	0.08653026	0.007111345	0.079820044	0.17688172	0.11942194	0.032880373	0.020365829	0.050143972	0.045920737	0.0026686713	0.033220187	0.014978452	0.063962266	0.14870183	0.048866756	0.110880345	0.06513583	0.14578333	0.11474292	0.054230742	0.078141235
756853	0.09508163	0.12253277	0.18205495	0.10499662	0.06787749	0.10312282	0.071222395	0.012472399	0.036265507	0.0005310336	0.09005309	0.13055687	0.04923954	0.07412266	0.089005105	0.046237126	0.30098763	0.087980345	0.0570949	0.030265577	0.053251997	0.13988711	0.0035643764	0.08736911	0.21657424	0.09757149	0.04096756	0.058868118	0.12206254	0.0002750177	0.18606183	0.2417661	0.091464534	0.073322676	0.04173197	0.05404328	0.05280736	0.008749958	0.09327735	0.04102439	0.102096274	0.29258257	0.0030193436	0.22409058	0.18186343	0.13774787	0.1838212	0.016505323	0.12403093
5498	0.23309502	0.13542885	0.062649935	0.06926463	0.042581696	0.11181091	0.046789423	0.22599451	0.20712626	0.21145254	0.19955134	0.22459087	0.23666821	0.223625	0.40501356	0.034185432	0.17456523	0.038112063	0.0320357	0.058482494	0.08784416	0.10921369	0.08999861	0.19620141	0.1655368	0.10282989	0.0007628668	0.06468065	0.15266682	0.12949312	0.004593959	0.09950375	0.06835646	0.052509934	0.18857203	0.21610466	0.24058653	0.16856517	0.2821594	0.27824122	0.04991293	0.11429182	0.27928942	0.063562006	0.08584969	0.103276104	0.0040797056	0.14668795	0.048585217
5497	0.11847363	0.18896034	0.012019838	0.06705484	0.032018907	0.13356206	0.08904214	0.17706132	0.113361776	0.25009313	0.165741	0.18620324	0.22077046	0.21745008	0.32455885	0.06931101	0.09603497	0.07337926	0.107591145	0.06849336	0.13127834	0.14848435	0.12074269	0.20483911	0.16210496	0.15925545	0.12209105	0.12732986	0.22439866	0.117068335	0.065039426	0.10103904	0.14060572	0.09909881	0.05014193	0.20129654	0.09750751	0.22612745	0.12284488	0.24671344	0.024629876	0.05426734	0.19487894	0.10775955	0.085699745	0.053734023	0.015532743	0.11384367	0.08655004
5259	0.053925365	0.10535139	0.018517563	0.031256527	0.004251683	0.027460013	0.003944503	0.11362465	0.17309773	0.22981635	0.12336846	0.054760598	0.12558615	0.0578181	0.030883197	0.20554247	0.034328297	0.19778036	0.01988619	0.059852313	0.07803462	0.07917343	0.008612506	0.10707885	0.07574633	0.06080091	0.15209049	0.062270865	0.13608688	0.02438663	0.09503789	0.074764155	0.19445519	0.09019749	0.16025274	0.051608384	0.12777486	0.112249106	0.10100165	0.17085569	0.039062772	0.024623867	0.03320759	0.011522807	0.026490632	0.18003774	0.08536722	0.37595168	0.08040093
4395	0.210249	0.033796594	0.023180244	0.14364791	0.011914372	0.08485548	0.13964877	0.110627696	0.10743128	0.22345099	0.2033987	0.16955411	0.20258808	0.20627724	0.28822386	0.061572567	0.020458292	0.100240126	0.17628074	0.009467784	0.056387324	0.028755423	0.16719493	0.06605966	0.22134632	0.05805268	0.22183368	0.050504647	0.14095214	0.105501786	0.040211562	0.006345812	0.09512469	0.0596424	0.15907487	0.07893692	0.21100543	0.13628225	0.25661924	0.15357551	0.11272447	0.11518748	0.24844664	0.10227501	0.059933975	0.14932536	0.07261911	0.072967626	0.025153272
4181	0.008109668	0.15260504	0.33432758	0.116906695	0.1334902	0.024764681	0.11416518	0.12063108	0.015442068	0.1664075	0.0006177118	0.17811495	0.15132758	0.10459654	0.073157065	0.09792154	0.40633005	0.10248189	0.10608945	0.19655544	0.14621755	0.2526762	0.10515837	0.15514934	0.17050001	0.13375968	0.043820564	0.013215483	0.07759039	0.10399914	0.24792773	0.30558234	0.061530534	0.12940054	0.03732554	0.08493835	0.010355892	0.04905568	0.19637014	0.032036092	0.05668523	0.36864138	0.11892018	0.23624182	0.20590217	0.0467098	0.121998005	0.024744457	0.08456635
4187	0.13013457	0.11433907	0.010239964	0.11829995	0.09949489	0.076586515	0.26537615	0.15147224	0.1622285	0.08622782	0.12710196	0.10540105	0.069320425	0.2836326	0.17960411	0.157933	0.10815266	0.10234016	0.07540116	0.18837765	0.09908328	0.1749892	0.21297537	0.05295813	0.18089803	0.22445495	0.080043346	0.14492822	0.1688203	0.048240345	0.014450556	0.18307547	0.026956795	0.04710603	0.036653347	0.1792446	0.15068007	0.09734747	0.10986776	0.16260788	0.17286868	0.11604054	0.29368508	0.17726889	0.06495787	0.016736887	0.093097955	0.13250703	0.12527554
5667	0.041327383	0.1742259	0.13553691	0.11267781	0.027425501	0.09567173	0.26513728	0.04698334	0.033053763	0.04471057	0.17658567	0.17046209	0.051473938	0.2210874	0.05876067	0.05333072	0.17131355	0.027212344	0.082809076	0.17363021	0.10337982	0.1368778	0.0819706	0.17424655	0.10176882	0.017713659	0.041184433	0.0711218	0.07819564	0.049995556	0.14783368	0.2624417	0.046125308	0.089593805	0.053921293	0.19234987	0.05917128	0.1411413	0.11851594	0.016184099	0.058655575	0.19711015	0.18422492	0.2608717	0.049505282	0.056242876	0.14285642	0.086974934	0.13638769
5666	0.053557448	0.10062596	0.21480212	0.17420907	0.055466708	0.13452755	0.12105568	0.019871501	0.0879617	0.00061415695	0.15117654	0.16660434	0.028314266	0.23217046	0.054402873	0.018604219	0.13023642	0.06427055	0.0641293	0.11570399	0.11584215	0.14158323	0.15799221	0.13219322	0.14403805	0.11235158	0.13834357	0.1387684	0.02294046	0.12320259	0.2707559	0.18186878	0.06264125	0.20797716	0.038589697	0.14243934	0.10337765	0.22428071	0.20576088	0.17726257	0.11489546	0.09186174	0.16228017	0.071347445	0.053783335	0.032030907	0.1875002	0.012637831	0.11001838
4343	0.10847218	0.22951125	0.08633137	0.08444777	0.0788818	0.06228549	0.22457132	0.015787017	0.02961253	0.061183956	0.12352835	0.25344193	0.0409816	0.18811366	0.20020759	0.061424267	0.13427822	0.016246086	0.08868114	0.17565456	0.070794985	0.19570449	0.110513285	0.25639993	0.14257187	0.08788691	0.092043765	0.09162034	0.09848134	0.1133268	0.038210932	0.22765191	0.006433615	0.1064704	0.07156964	0.14394704	0.06829304	0.17345735	0.1265245	0.049421933	0.01780491	0.12884028	0.21810022	0.26006728	0.15037122	0.12917364	0.032338183	0.101528004	0.2007931
3902	0.05583656	0.008362035	0.040916584	0.17595881	0.051063858	0.22502665	0.22242232	0.19357306	0.095342815	0.13102631	0.16918209	0.11793519	0.19495825	0.1796286	0.17386922	0.1557205	0.090018146	0.16589327	0.052953504	0.21569258	0.07775657	0.11995825	0.08148924	0.13840573	0.16018781	0.08395912	0.2880209	0.072068274	0.19889659	0.023197863	0.033375107	0.055573408	0.12457226	0.16056308	0.14970928	0.08522481	0.25373375	0.09064564	0.1449888	0.10498731	0.07835525	0.08555958	0.18943019	0.16591917	0.18161508	0.0699856	0.048339255	0.2561253	0.15863004
4764	0.048998468	0.16598381	0.2784176	0.13108069	0.015339667	0.08031002	0.059822872	0.022183862	0.14624947	0.012699734	0.18354198	0.28193584	0.09299223	0.27599376	0.047493003	0.034751214	0.0877827	0.08640182	0.055695966	0.18443614	0.22141498	0.215841	0.13721775	0.14029151	0.13180704	0.014129536	0.040045463	0.19011524	0.08810919	0.19202964	0.28354824	0.27120423	0.023114901	0.101814345	0.034016464	0.23944607	0.035834268	0.22441822	0.22439402	0.2320483	0.18253867	0.1581981	0.1262218	0.1061839	0.16485472	0.0289336	0.18686976	0.060217746	0.25551182
4167	0.055469647	0.12999165	0.17947295	0.16418144	0.051281296	0.16056563	0.25267023	0.0138522	0.1678941	0.06762758	0.23619477	0.3066846	0.03035974	0.2080448	0.16821241	0.1519597	0.11167239	0.08838051	0.028902065	0.17248961	0.11186932	0.16427816	0.18264955	0.2520947	0.14319907	0.089309074	0.013902392	0.13389212	0.028240897	0.21114002	0.05847035	0.25932792	0.0020711743	0.05587141	0.06191758	0.30562598	0.105631135	0.23576188	0.19240761	0.26286644	0.07312551	0.097149156	0.1514548	0.19193184	0.2947005	0.054623425	0.017605279	0.0022596288	0.18587652
4166	0.10485952	0.15546861	0.2207579	0.07417381	0.040118705	0.026636599	0.18835479	0.013036825	0.18739486	0.11318365	0.112399876	0.17989492	0.08782102	0.3187316	0.0025526537	0.016904505	0.2019698	0.075420454	0.051868707	0.23738508	0.22332928	0.3191658	0.22999337	0.17844415	0.13589403	0.17109317	0.047504783	0.17094928	0.07340438	0.06257256	0.29504275	0.214441	0.084031716	0.03790022	0.0101491455	0.18319015	0.033145867	0.17904119	0.2398631	0.11305301	0.1644887	0.22725359	0.14831318	0.2237826	0.16750957	0.062735185	0.08021994	0.029105835	0.22808114
4168	0.08793126	0.18646933	0.17262757	0.08149205	0.08598389	0.017614378	0.13837346	0.037766665	0.06714759	0.032018952	0.09962293	0.1713914	0.07389515	0.1084823	0.128943	0.18450595	0.0062490143	0.15932986	0.08347829	0.11750287	0.027605338	0.09792133	0.17448124	0.014967331	0.15513316	0.080238506	0.21828729	0.1024284	0.09391548	0.063692644	0.039326835	0.027943261	0.050228633	0.21811032	0.061188944	0.070837505	0.2166987	0.0149790635	0.21340713	0.15405792	0.1707626	0.121048875	0.20043045	0.0690554	0.008318994	0.06355435	0.06411517	0.009188915	0.15678705
5090	0.046108656	0.14401907	0.014418071	0.14043814	0.06319332	0.106134556	0.060191758	0.14505357	0.17612149	0.012313809	0.08272961	0.06455473	0.0008510002	0.018140282	0.0119709335	0.013060983	0.019444034	0.20338851	0.046039112	0.033426814	0.06996278	0.06321661	0.010035238	0.15131992	0.0014492925	0.028609289	0.06665638	0.009812534	0.01905131	0.05456564	0.052644297	0.030591503	0.12890466	0.040322058	0.017175537	0.03731572	0.07043104	0.028698172	0.038546175	0.04290852	0.15713818	0.052434616	0.025791617	0.008159228	0.114356525	0.11192619	0.09673113	0.09484276	0.10896173
3490	0.23056781	0.0001381468	0.07315081	0.14173156	0.073574215	0.2518345	0.004102109	0.17889728	0.21955177	0.23665246	0.07331264	0.06563861	0.15200752	0.2762908	0.09665214	0.16090122	0.2808858	0.1063474	0.04791996	0.25438625	0.018775722	0.060949508	0.0014601881	0.024924172	0.21086526	0.1029782	0.08647655	0.01964169	0.1584555	0.07247253	0.096766144	0.16500649	0.08184626	0.01877382	0.17718612	0.05872995	0.120598495	0.05635609	0.04499298	0.24506843	0.033474673	0.18390726	0.13190448	0.12994462	0.04842565	0.15601264	0.29574645	0.18189734	0.13585949
3656	0.10438334	0.13567702	0.049356624	0.13372236	0.038667344	0.19157937	0.13946927	0.08705002	0.14168324	0.048224222	0.14751288	0.17128769	0.105855554	0.25091487	0.15250194	0.10686559	0.04602554	0.07505395	0.031406783	0.21950309	0.08538181	0.24873653	0.11048886	0.16422006	0.20110323	0.20991388	0.105677836	0.08824086	0.076848276	0.025355406	0.026147911	0.15965351	0.0883667	0.08295822	0.10236862	0.2541963	0.09134962	0.12720697	0.18218687	0.1657022	0.07560322	0.12733775	0.21982858	0.24815457	0.06417887	0.10742318	0.08549792	0.075927004	0.1330784
3651	0.036684312	0.30383092	0.049977966	0.14924902	0.03069191	0.039553486	0.08319555	0.11704322	0.15534115	0.090274006	0.18573114	0.025623249	0.111710005	0.050713167	0.00029830541	0.063119814	0.12094632	0.33188033	0.1333834	0.1485153	0.055306636	0.028142372	0.11499248	0.0619794	0.0717058	0.022326948	0.29432225	0.03006901	0.15189755	0.0037842994	0.011555901	0.07758322	0.13355255	0.06472759	0.023440106	0.08319233	0.22853178	0.011389849	0.036456354	0.058574587	0.014493957	0.16647232	0.019883929	0.055261146	0.010531313	0.09721093	0.036479704	0.2959013	0.12763493
5062	0.03126261	0.54191566	0.00726738	0.054152418	0.18709081	0.048276585	0.04794237	0.2010105	0.1424316	0.17742626	0.057839543	0.08265273	0.07795327	0.081257254	0.04900715	0.1552086	0.035843603	0.34680054	0.14922169	0.11407858	0.08008358	0.1269235	0.06206248	0.24815375	0.026849225	0.005887281	0.20226288	0.032671448	0.041720707	0.08684008	0.05950878	0.10416014	0.23880473	0.15479583	0.2274426	0.080180705	0.1963011	0.093015045	0.055833254	0.06288243	0.06596035	0.014829333	0.05485742	0.16958529	0.0010751421	0.20163481	0.12004995	0.05611676	0.07232912
5068	0.14086735	0.28377664	0.12749663	0.122434795	0.26193064	0.064569764	0.124330565	0.11845352	0.016067963	0.37818262	0.0004306957	0.020320892	0.2840513	0.003922849	0.20862582	0.23357627	0.023469992	0.017974366	0.13910025	0.034149602	0.06188174	0.06519932	0.14543653	0.20695922	0.022855176	0.12926145	0.03407605	0.09254078	0.2097665	0.062910214	0.15868147	0.050339747	0.1460879	0.06268799	0.25940362	0.073252805	0.04586319	0.081858784	0.08930281	0.234086	0.05415368	0.008438955	0.0031956546	0.021664346	0.006102886	0.11847395	0.0015015742	0.04835417	0.0675443
4401	0.05571019	0.07377034	0.3725425	0.19794121	0.08865107	0.08521359	0.2421095	0.045564115	0.016226696	0.049711972	0.13029064	0.20042494	0.073374	0.2328851	0.021939138	0.16867699	0.16573316	0.046727672	0.10694872	0.14650062	0.20803821	0.21696189	0.18938518	0.28266993	0.12954052	0.021943422	0.19352573	0.18844847	0.13762134	0.22435278	0.2314404	0.23472917	0.019372353	0.21251273	0.059476495	0.28983206	0.08746903	0.20654309	0.28427288	0.14115635	0.08054839	0.13719364	0.17565772	0.22747304	0.29387143	0.016866775	0.13079529	0.035676163	0.11086793
4974	0.19056304	0.07711334	0.012422644	0.03362435	0.23836258	0.041076165	0.12572587	0.276296	0.099069506	0.12361358	0.05522121	0.297001	0.112455465	0.18796846	0.2822724	0.17995751	0.068272024	0.11585979	0.03285515	0.18706065	0.27724752	0.3500617	0.07259195	0.10525864	0.23994264	0.12678708	0.014636165	0.21712214	0.0722647	0.10386628	0.029404081	0.23057449	0.10434218	0.116186336	0.20711508	0.23794302	0.24569204	0.20062388	0.20805636	0.24190891	0.12630215	0.15411356	0.3529806	0.19962084	0.018240638	0.18777174	0.009719568	0.16169679	0.35452467
5399	0.07441813	0.02501553	0.078977756	0.00014311029	0.12365923	0.11443884	0.087446526	0.20434846	0.18911603	0.15825996	0.0863783	0.11719094	0.113776	0.11549038	0.18793279	0.08681379	0.024246823	0.13085726	0.06874929	0.14450285	0.039506488	0.029949808	0.018810553	0.0107844975	0.12516204	0.011892957	0.0063948967	0.08387293	0.11655462	0.021343809	0.027968602	0.054812685	0.0733704	0.093557194	0.057980474	0.03150094	0.14560312	0.05429913	0.10752256	0.14611837	0.15019734	0.08071026	0.22958109	0.021656912	0.010946463	0.03826405	0.13269542	0.032636784	0.13906267
5398	0.08947349	0.08146034	0.002756022	0.0027810293	0.18469672	0.087037474	0.042857893	0.17731583	0.2001214	0.21218866	0.104839176	0.10970236	0.19503006	0.17877907	0.06879181	0.02722055	0.031346545	0.13086095	0.2072654	0.060812093	0.0027474808	0.0966496	0.036417563	0.018731572	0.0039155316	0.005956323	0.13707352	0.023787545	0.29581082	0.022829935	0.124883756	0.1319826	0.11669707	0.0173604	0.00640185	0.078311056	0.09325959	0.010610203	0.08440332	0.22609441	0.2246207	0.060801283	0.08123423	0.103050075	0.004059311	0.07819514	0.2551332	0.067725666	0.08683011
3475	0.0043271715	0.2040954	0.19213432	0.064382665	0.0421888	0.016428847	0.098354205	0.04993259	0.12088849	0.1259611	0.20039275	0.25119725	0.16716255	0.13980362	0.033670593	0.16338602	0.22223255	0.0773157	0.12733781	0.16307914	0.16837038	0.26498	0.0869909	0.1793157	0.15481737	0.074760556	0.19102873	0.025548484	0.124121964	0.10894857	0.20309985	0.36801523	0.09127129	0.048622023	0.032687955	0.26302677	0.0016862703	0.032525234	0.19750345	0.09063168	0.09284085	0.34248477	0.14804229	0.25940606	0.08891518	0.103786185	0.004999295	0.08626643	0.17757982
3476	0.120202914	0.22827104	0.18117815	0.002091812	0.094194755	0.04690074	0.2562539	0.09066309	0.106870994	0.04117219	0.033616774	0.08960416	0.10486066	0.15708539	0.1450807	0.05807937	0.38939685	0.12624946	0.083581224	0.21914527	0.034703583	0.19544497	0.029947696	0.092993274	0.2980911	0.15819171	0.09005566	0.07795948	0.0646551	0.09907626	0.20401242	0.340294	0.033927765	0.027402451	0.01000106	0.059147954	0.09861389	0.1172538	0.14513648	0.07776593	0.031842064	0.36505386	0.17645764	0.33761385	0.19867212	0.010889094	0.18477704	0.044999972	0.012013542
3477	0.16391557	0.22530842	0.20001784	0.082426846	0.04807	0.008558091	0.22627611	0.08360319	0.06253409	0.02463613	0.08840779	0.17155488	0.08679988	0.2000735	0.031913202	0.036923405	0.3437701	0.13972902	0.002271439	0.19385882	0.0958629	0.19182876	0.12757778	0.16263288	0.2273877	0.14873168	0.026317595	0.040631063	0.0031360434	0.17875051	0.23420656	0.2728716	0.014247821	0.042459592	0.021318479	0.08944228	0.053394563	0.121488184	0.23120728	0.046629753	0.06347516	0.30970028	0.0974179	0.21628806	0.17187732	0.043878525	0.10527202	0.027560098	0.07365067
3470	0.038881693	0.22852373	0.21459553	0.07300941	0.030220475	0.0546295	0.2412416	0.02921384	0.049265582	0.14008431	0.030076187	0.15687048	0.20114881	0.16987634	0.04809597	0.039430134	0.15495494	0.116862	0.12253397	0.13405186	0.13843292	0.18585554	0.023744136	0.118454665	0.19849055	0.15522936	0.1757623	0.13083136	0.095704034	0.15627587	0.19316688	0.31826317	0.051529657	0.05976496	0.10317613	0.20381156	0.06009036	0.036911726	0.1791826	0.117936045	0.19018683	0.26358813	0.19012627	0.19412729	0.1200995	0.0321511	0.13457803	0.1587278	0.23543869
3471	0.03825816	0.0026918368	0.22329457	0.06551952	0.15685248	0.064575225	0.110567346	0.045257863	0.06805098	0.050392106	0.064141914	0.15528363	0.14552401	0.038197372	0.03332241	0.064431086	0.16979682	0.07220615	0.019391378	0.005894607	0.015060306	0.11904518	0.012854159	0.074385166	0.26814455	0.12201432	0.11441836	0.0874387	0.06015285	0.07620883	0.1305161	0.34912133	0.07892845	0.029398447	0.08089496	0.20244573	0.050950814	0.011130284	0.12813312	0.14072576	0.049978808	0.21376246	0.12702784	0.111842066	0.15435025	0.18796605	0.12504393	0.08672277	0.20180853
3478	0.034734793	0.2762763	0.12902032	0.14770621	0.048649445	0.10128159	0.060294583	0.030083034	0.11255537	0.03221102	0.16724437	0.1698287	0.08327271	0.16173197	0.008813612	0.17665839	0.20800298	0.07405722	0.13637547	0.17064	0.0020210054	0.16727194	0.010919388	0.15411305	0.2520166	0.11219087	0.12854221	0.04782422	0.017784791	0.047872707	0.11936436	0.32241136	0.12878886	0.06684395	0.024633583	0.18362728	0.03920467	0.020250397	0.1385626	0.1282107	0.041371547	0.3147697	0.18226133	0.2219877	0.14128911	0.1312437	0.1702663	0.02402823	0.0813307
3479	0.26266712	0.20327166	0.09527066	0.096709356	0.0129614705	0.2932946	0.020836089	0.1281344	0.10047397	0.094081424	0.04838621	0.067895114	0.018261526	0.21666478	0.14886566	0.01849868	0.1848301	0.11537603	0.037620656	0.17813599	0.16077742	0.15625031	0.03619671	0.09651549	0.19731398	0.16009343	0.1010897	0.089248106	0.047157653	0.1010623	0.15729429	0.17620748	0.07179421	0.018698495	0.04281183	0.06697412	0.025920244	0.072210476	0.14391825	0.20962854	0.10016314	0.19350731	0.21735351	0.047339253	0.0028315713	0.061230406	0.21172827	0.05774826	0.031706646
3318	0.24771798	0.10283536	0.008124437	0.068678126	0.13630253	0.05481613	0.17205384	0.085960224	0.06766151	0.33860844	0.17063096	0.14534856	0.1376856	0.16176438	0.18565214	0.17339759	0.09525841	0.21388215	0.22684571	0.13245077	0.034461588	0.06874339	0.012028779	0.0566171	0.21302265	0.19228473	0.13296966	0.09473176	0.30897498	0.019349316	0.04202882	0.092330955	0.1003931	0.0116884215	0.10414202	0.08547507	0.14775345	0.045761168	0.117210105	0.107145324	0.0049435603	0.04401569	0.20513663	0.09428671	0.00088529475	0.16395071	0.06848636	0.23767349	0.17461434
5488	0.0048712967	0.058971852	0.14575893	0.040438514	0.03948014	0.13956289	0.036727138	0.077312514	0.18934587	0.16568114	0.28414208	0.30448988	0.15021591	0.21799035	0.25740507	0.1977901	0.03463537	0.0035621366	0.07407777	0.21073055	0.12575059	0.23574844	0.17444077	0.13102603	0.0077295112	0.013571089	0.023346651	0.08574707	0.08662063	0.114704505	0.021378819	0.21456686	0.11578106	0.07564241	0.10509452	0.23026669	0.10317922	0.2573313	0.026741903	0.21265239	0.060959186	0.01484139	0.160438	0.12272239	0.15951337	0.01060248	0.06472258	0.2870353	0.28070003
5485	0.056666054	0.20128414	0.023936134	0.03506337	0.046990644	0.05183331	0.0018836092	0.124228865	0.29105115	0.07631172	0.07105301	0.048108425	0.025441565	0.063385285	0.08050457	0.13698459	0.14779797	0.28291965	0.13550556	0.049255077	0.017427158	0.11581311	0.033833724	0.07750876	0.0058831647	0.08581704	0.10319363	0.0039232583	0.06371779	0.04611307	0.11358776	0.044815745	0.22424367	0.14703876	0.14016019	0.04014815	0.19878432	0.06907306	0.09422909	0.06314846	0.20640458	0.13642542	0.071831495	0.08076057	0.0696927	0.13541068	0.179438	0.21274109	0.20718867
5246	0.11883737	0.115973845	0.1662381	0.10828383	0.08741832	0.046371676	0.06525326	0.12494751	0.004087466	0.17254798	0.04436935	0.07817297	0.22713736	0.02201916	0.09031253	0.18083139	0.005664505	0.093697324	0.040241927	0.1330671	0.08868699	0.13752884	0.06808799	0.036046676	0.059483543	0.056182973	0.05789765	0.101404145	0.072282396	0.05271019	0.08425714	0.020300955	0.010799006	0.24997514	0.073111735	0.0077065118	0.07180884	0.12985013	0.08653906	0.2598291	0.0777011	0.002653623	0.01661589	0.01950822	0.016286885	0.06324751	0.09542281	0.001823524	0.08637963
5627	0.21827191	0.112624116	0.09502823	0.11007515	0.031489316	0.098296955	0.03002014	0.0071947817	0.12143128	0.041291997	0.17446625	0.20728922	0.14796284	0.06427054	0.13815083	0.10010032	0.030851897	0.08058247	0.051843856	0.070754044	0.06298318	0.054317597	0.032759555	0.054592878	0.1461102	0.13903718	0.0707379	0.015631177	0.02319918	0.08917117	0.052501656	0.13770774	0.04781361	0.078021504	0.077830926	0.26908246	0.07582155	0.08507361	0.14871915	0.050346203	0.09811397	0.088232145	0.07238651	0.03331589	0.025637051	0.20897844	0.09534747	0.0076282914	0.2699742
18193	0.14401686	0.022179097	0.016495071	0.11823282	0.02802274	0.17910689	0.063960925	0.11070656	0.13783115	0.33409804	0.20643431	0.160289	0.26375756	0.30054203	0.3036378	0.022836799	0.01818806	0.056392603	0.2299554	0.020461487	0.12870404	0.03979181	0.13062581	0.16276032	0.082228005	0.062956646	0.17789862	0.08523795	0.25226673	0.12478843	0.041282333	0.0018419111	0.001369629	0.06840827	0.014484525	0.13825996	0.16820395	0.073712066	0.14288858	0.18783325	0.121169835	0.08487536	0.20648634	0.0063477308	0.041614525	0.029760262	0.058631316	0.10637749	0.12018044
5487	0.026986588	0.082271226	0.14039925	0.0025440364	0.19091918	0.052914806	0.038397603	0.05168955	0.20440742	0.025789458	0.14797524	0.354406	0.0031456435	0.20750731	0.16368908	0.1593596	0.14146593	0.067007184	0.017757444	0.2383734	0.20181271	0.28798872	0.18663836	0.16973689	0.024647912	0.06318949	0.15246585	0.2174932	0.03489187	0.14942256	0.09471601	0.3221534	0.12509471	0.015088713	0.0787794	0.29417977	0.14000943	0.23782122	0.106987566	0.22506636	0.10567714	0.2073941	0.18425377	0.3041147	0.16997358	0.07886602	0.005551265	0.1097357	0.4018204
5486	0.02711755	0.060412385	0.16976503	0.038560033	0.21903545	0.036950283	0.028279811	0.12827387	0.2278595	0.017403755	0.06708301	0.29577082	0.064616136	0.15543452	0.051502593	0.17546839	0.13293281	0.07934709	0.023507096	0.100108005	0.14406282	0.23897114	0.15316227	0.12093632	0.105668865	0.04076527	0.0016026436	0.23181267	0.03489376	0.15818092	0.124569386	0.2249047	0.22446415	0.17723167	0.23780349	0.27575326	0.21009818	0.24336661	0.24277814	0.24315235	0.23711644	0.16104048	0.16334312	0.13703711	0.19407278	0.13289788	0.12232546	0.035737798	0.2707551
5484	0.064447895	0.18371446	0.06750715	0.07572544	0.11162982	0.07187906	0.0036594896	0.12727758	0.1927146	0.2457839	0.03258988	0.029476129	0.17069621	0.06174438	0.0050077187	0.21569908	0.033579797	0.2714437	0.17914507	0.025416045	0.043137923	0.02983183	0.17411387	0.14570975	0.0015011211	0.088531226	0.067359924	0.056143288	0.21678975	0.0653259	0.029804584	0.04455075	0.18981068	0.11610475	0.19128409	0.06840871	0.1738477	0.14320754	0.0059308307	0.09338422	0.10603679	0.08851836	0.0918733	0.050973915	0.11232092	0.1893808	0.21441808	0.22332017	0.25169778
5483	0.060920194	0.29459405	0.0043917447	0.027084943	0.11372554	0.090125546	0.003173402	0.113564774	0.19959033	0.24432999	0.038743608	0.0799795	0.12243994	0.05437827	0.055844933	0.2989714	0.0067183925	0.35853374	0.18185265	0.05119351	0.005573988	0.051688984	0.091117114	0.12346619	0.0023302604	0.06318642	0.16822743	0.004915379	0.25716984	0.060007088	0.027347976	0.0073778275	0.1884712	0.23901439	0.19845083	0.0008018967	0.28116354	0.10246384	0.07641442	0.112639636	0.15967624	0.015578363	0.15449406	0.055737935	0.10848763	0.19352955	0.19201449	0.22182965	0.25832617
4379	0.039460033	0.059682395	0.29608724	0.11897451	0.036144637	0.0065583736	0.25500193	0.17382519	0.04632643	0.12132716	0.129071	0.26149213	0.13833657	0.23040797	0.042855103	0.10781454	0.2490635	0.046897758	0.0045852507	0.14276963	0.19168648	0.18315181	0.22285382	0.21998376	0.09531358	0.008930364	0.115787566	0.14373349	0.004073945	0.12199046	0.31117788	0.18244816	0.032652427	0.19438854	0.018256074	0.20855904	0.054625604	0.090321064	0.16624893	0.11148394	0.17726482	0.1957179	0.023752954	0.27320948	0.1389089	0.029263819	0.19798961	0.0052648024	0.21620926
5654	0.057436116	0.091593616	0.027367696	0.16087161	0.15515488	0.10393747	0.008932055	0.084981576	0.0885682	0.1338957	0.08726679	0.14133066	0.02136629	3.017718e-06	0.14134526	0.22031093	0.06679773	0.36922237	0.024750192	0.048976347	0.032817908	0.1064607	0.0091787465	0.0043389197	0.3129907	0.1634562	0.15275767	0.032390177	0.119444	0.061189916	0.045927648	0.20498908	0.32987347	0.04976633	0.23063348	0.1596042	0.21964832	0.010920743	0.084359474	0.039282713	0.017803902	0.058194645	0.21302113	0.0013656039	0.048243124	0.3162023	0.033420447	0.21995331	0.14351496
5655	0.060556654	0.16498862	0.07550216	0.09577918	0.13365756	0.026436254	0.013507675	0.23266953	0.15680233	0.14216506	0.008768935	0.04751116	0.026758976	0.014429408	0.028874304	0.031660695	0.024317909	0.29784763	0.01585625	0.0651717	0.0064038304	0.019294	0.05557372	0.12373586	0.14965913	0.18346038	0.055866696	0.018725239	0.0741602	0.11772571	0.042623255	0.021133583	0.10758308	0.08200779	0.1716856	0.038034346	0.20032224	0.02492582	0.10109611	0.08571617	0.0051488187	0.0076789376	0.12731367	0.09015075	0.13281098	0.24696818	0.0103658065	0.15839837	0.10296768
4086	0.022151748	0.025763618	0.22585638	0.32971847	0.036690913	0.05623735	0.25632393	0.12052403	0.10169077	0.019428384	0.27512515	0.22738135	0.1374138	0.1877145	0.101200834	0.16525733	0.10683173	0.14140165	0.018367104	0.006794967	0.051872075	0.028491296	0.18766949	0.14654608	0.2876687	0.11998501	0.20957863	0.031925745	0.0266594	0.05459348	0.045152023	0.23796448	0.110071935	0.11204261	0.0878349	0.30841357	0.13735504	0.015811518	0.21624413	0.0387319	0.005114043	0.085156545	0.14651313	0.097371124	0.18903965	0.21774438	0.0050577833	0.06840502	0.12990633
4087	0.041954707	0.17048058	0.08682674	0.12959185	0.036721937	0.092249855	0.11692074	0.03537359	0.030009814	0.059178486	0.18087074	0.1256642	0.04175334	0.11069169	0.0516196	0.035371255	0.06369047	0.1295946	0.11034894	0.1896388	0.15251453	0.04396856	0.074003346	0.11692392	0.13698348	0.032766126	0.018408298	0.036379784	0.07144877	0.010699064	0.13046706	0.11194379	0.020583736	0.054332968	0.042763487	0.12348463	0.021573616	0.00305151	0.1386029	0.13950165	0.055703375	0.08021554	0.048468143	0.15546411	0.061899297	0.09267907	0.021415075	0.1122337	0.080302164
3865	0.046087444	0.18612957	0.030583775	0.00737321	0.07531422	0.09887008	0.041476354	0.21428956	0.12723619	0.13919324	0.06346119	0.1820181	0.22396341	0.11200805	0.19228226	0.27258518	0.025159251	0.15279281	0.03793619	0.17705695	0.11162934	0.111031115	0.042144418	0.07316768	0.034306575	0.10517612	0.20177546	0.045706443	0.0452352	0.028237708	0.06354799	0.002968967	0.13810828	0.16574134	0.31437868	0.08466348	0.20136487	0.18242756	0.094404854	0.17297858	0.11220869	0.015792787	0.14641207	0.06803065	0.062494986	0.055440314	0.050013945	0.24434023	0.18316412
3864	0.037854522	0.15743148	0.12243291	0.057656072	0.10550056	0.12766421	0.054772988	0.14131488	0.104817405	0.12443874	0.056538366	0.18272585	0.18754138	0.13368331	0.16799125	0.17288727	0.08984801	0.06645849	0.060766477	0.1437187	0.11665931	0.04092038	0.09229698	0.16068421	0.07069972	0.09960748	0.3121097	0.00095999707	0.0044822413	0.008998271	0.100904144	0.03535208	0.10737932	0.19255728	0.30931187	0.09001502	0.21089403	0.17490344	0.19877802	0.17309809	0.0041526146	0.051294655	0.08332912	0.03464935	0.06495966	0.00041867793	0.047256365	0.16348273	0.118651986
3916	0.0068285726	0.14965296	0.030870857	0.07444468	0.07845558	0.2770209	0.16103402	0.15357597	0.05148337	0.070308395	0.16376707	0.1625388	0.12791336	0.21647617	0.16585878	0.133421	0.15337017	0.08266696	0.022078997	0.29805326	0.18735908	0.299829	0.09000956	0.2119072	0.035763793	0.091313675	0.023580236	0.09934303	0.17251241	0.21295474	0.013177019	0.25813067	0.050053664	0.030537695	0.09998187	0.20097585	0.08084755	0.22509283	0.032771923	0.092508405	0.113467045	0.21902874	0.25575525	0.3678235	0.18622598	0.027390597	0.0061982935	0.15168512	0.17502591
3912	0.2151238	0.06342336	0.04095021	0.048021022	0.008290844	0.16151924	0.09341319	0.078616776	0.061345816	0.1697089	0.025572622	0.031937663	0.07813203	0.00075444207	0.12568805	0.0061874967	0.041665815	0.19108547	0.09647949	0.11470405	0.0868444	0.050170425	0.026901456	0.05556253	0.1333937	0.27252078	0.15097897	0.024096567	0.18574211	0.0077465232	0.08936527	0.029273424	0.0214118	0.04386341	0.051796786	0.009775711	0.028035816	0.034948613	0.003424041	0.058790192	0.08466536	0.11933981	0.14523841	0.09613271	0.04268305	0.15675652	0.053718563	0.075696476	0.011422744
4795	0.010093109	0.07749225	0.0783588	0.112842515	0.0054803006	0.13885307	0.20916313	0.01637794	0.10335723	0.055172257	0.19583057	0.21977443	0.14027154	0.09232305	0.13119783	0.22660148	0.027179608	0.3236674	0.055940714	0.13074312	0.061095543	0.018992765	0.07128547	0.049020194	0.20342028	0.06268931	0.2179204	0.016196553	0.1151347	0.13634878	0.103755966	0.16498524	0.2933263	0.09940653	0.040081475	0.1998683	0.15305632	0.0992532	0.02965535	0.04476525	0.021140458	0.09079129	0.19781598	0.044665795	0.050529905	0.15579367	0.009380328	0.07184421	0.25764263
4793	0.08387576	0.04313205	0.21691975	0.20391032	0.120598376	0.023152428	0.13503113	0.075488865	0.037270363	0.052040678	0.21331087	0.18827108	0.09874612	0.17352942	0.07349212	0.031486362	0.016507886	0.07927717	0.06149015	0.06685306	0.09201214	0.18075484	0.19001448	0.08938948	0.17948113	0.041080717	0.14754285	0.041227017	0.019453224	0.043843765	0.13688526	0.15329662	0.028467825	0.04731557	0.04465066	0.13812569	0.122104526	0.14296708	0.24566728	0.04929938	0.031607993	0.028610203	0.18812978	0.05997554	0.0073611215	0.07686192	0.04814022	0.1276823	0.09972773
4153	0.08636198	0.23186553	0.038910106	0.09013866	0.0727671	0.081355885	0.123626694	0.24274123	0.109060615	0.14176506	0.03762019	0.07198717	0.09200345	0.021496493	0.015485961	0.08072629	0.02112962	0.52464926	0.014766461	0.009131304	0.04169573	0.046619467	0.028638303	0.117188014	0.10667352	0.23352003	0.1800082	0.03646671	0.21733877	0.13042751	0.016437717	0.019106872	0.15580553	0.076676115	0.114783436	0.018843377	0.1872777	0.013580534	0.04955702	0.02001569	0.061759003	0.018527888	0.09830684	0.010858942	0.043762483	0.27398098	0.10123958	0.31187212	0.13129833
4154	0.02027297	0.07338089	0.0650229	0.030762676	0.07483394	0.031019721	0.23554736	0.07768747	0.034122508	0.03285314	0.19970866	0.3278234	0.009569254	0.19355011	0.1541207	0.27506584	0.09209778	0.12312113	0.024795376	0.15149646	0.1770203	0.30797482	0.19075042	0.18771312	0.21461263	0.08985314	0.006650316	0.30298975	0.0061958935	0.15193604	0.08495268	0.3204648	0.09425239	0.08288344	0.0655992	0.30252832	0.1537372	0.16292842	0.0884006	0.2579327	0.049715184	0.09227651	0.2865825	0.26163316	0.14473498	0.09758389	0.039918296	0.17043719	0.29358584
4159	0.02955017	0.13171546	0.019910203	0.08610541	0.062166117	0.08520995	0.03968067	0.15839326	0.14481974	0.14709409	0.032415655	0.069364846	0.13149738	0.08049933	0.026876975	0.040001776	0.15817228	0.25083673	0.03433059	0.029300254	0.03492758	0.008759688	0.029489428	0.06422563	0.03583899	0.04752343	0.15659538	0.067304924	0.09786041	0.05100829	0.16613966	0.07676094	0.1835646	0.016368259	0.1490319	0.08124015	0.0977758	0.042200908	0.021725403	0.05779509	0.10376383	0.030772619	0.025081806	0.042801097	0.008391374	0.06029174	0.19368473	0.18475676	0.04803449
3481	0.11364113	0.0030656904	0.07619635	0.09936528	0.13280466	0.016774936	0.030233964	0.08222283	0.07550175	0.15774901	0.08695518	0.03828107	0.06018994	0.009377675	0.023282163	0.023196606	0.00725024	0.17787415	0.12473915	0.028826807	0.09663153	0.13249129	0.09633588	0.07453796	0.118223235	0.12704071	0.028153997	0.17175433	0.11616889	0.24324542	0.042806827	0.04405929	0.060357794	0.050729297	0.047268514	0.08839637	0.022759547	0.20180446	0.020283924	0.045079313	0.018487794	0.054134093	0.017942246	0.019252475	0.04200501	0.27029622	0.10218653	0.15624058	0.0641885
3482	0.19028524	0.24859123	0.00920601	0.07117557	0.00032234797	0.016823633	0.032926716	0.28843993	0.23403071	0.22456163	0.16042963	0.035150375	0.14905168	0.09230365	0.20451812	0.17333075	0.10423226	0.35775274	0.084308915	0.042501055	0.05542115	0.08471789	0.010985866	0.07948205	0.091676235	0.15211292	0.15090501	0.055965304	0.17827472	0.006736411	0.010811189	0.046055164	0.10802151	0.07460727	0.22650695	0.10586472	0.27628046	0.057524882	0.1170987	0.17027658	0.21419251	0.02479927	0.21465918	0.09370053	0.10734938	0.21183228	0.05694712	0.38822752	0.20812845
3485	0.13925731	0.11176256	0.13695627	0.029464815	0.018027555	0.023994274	0.07205088	0.19390547	0.11309155	0.23266712	0.075004436	0.045931593	0.18995762	0.101809114	0.2540918	0.12149367	0.11380741	0.15073444	0.12064944	0.06643531	0.0632323	0.069412	0.0058914023	0.06201049	0.023266885	0.14980744	0.036923528	0.009884644	0.2977392	0.046317413	0.13785745	0.014604622	0.01675709	0.062165454	0.10143724	0.08118222	0.16916873	0.059890874	0.040233254	0.13975617	0.1579916	0.08386706	0.20742838	0.003864877	0.104333624	0.13378021	0.016279312	0.21234304	0.18973798
3484	0.021125725	0.07721469	0.041484445	0.13958193	0.008112173	0.08934894	0.14743555	0.1165919	0.193045	0.22662276	0.16825348	0.09534239	0.13634574	0.195806	0.22032727	0.21712007	0.16167867	0.13926706	0.09486461	0.12350303	0.023583308	0.068278916	0.15435591	0.05301668	0.09398488	0.018284842	0.12956136	0.014674634	0.18713129	0.0691078	0.15899657	0.09411797	0.023539476	0.06984123	0.10809645	0.22320002	0.2290182	0.026658077	0.07903242	0.16528799	0.0057949536	0.21747896	0.29811722	0.022253228	0.0515166	0.17284824	0.021162441	0.32673687	0.20732191
3486	0.013121739	0.09320371	0.029452177	0.09187064	0.049011372	0.03876388	0.10489502	0.047275156	0.1164156	0.0022622445	0.13477314	0.06116319	0.000902405	0.07572116	0.067565404	0.052580714	0.15741982	0.15308261	0.026045343	0.06598814	0.033756107	0.08682726	0.04044867	0.026786242	0.13338156	0.026336916	0.017630344	0.030123888	0.020000344	0.028000513	0.09655572	0.22918469	0.1888189	0.104449056	0.03151904	0.061076146	0.030568697	0.040013723	0.07627036	0.0033216346	0.11424382	0.12763971	0.09048716	0.25297284	0.029960219	0.19813931	0.06704584	0.16294847	0.16072527
4567	0.17618483	0.055724733	0.103611335	0.13580799	0.013950987	0.20238876	0.21816066	0.088677734	0.058499396	0.087578624	0.18981798	0.10985253	0.03709458	0.29163706	0.052248918	0.080325395	0.048086368	0.025337556	0.002920812	0.2788064	0.18703699	0.052460644	0.0739185	0.1274623	0.2204772	0.022373447	0.20389622	0.032762296	0.10757569	0.018262437	0.1318849	0.0999322	0.0057952586	0.011782742	0.08182012	0.13035601	0.1044999	0.115251735	0.20599441	0.16408825	0.13093014	0.13156079	0.11687936	0.15672211	0.15172906	0.07173796	0.072558634	0.19835529	0.12810944
4566	0.19879067	0.09791963	0.034897216	0.1353864	0.043060813	0.18307284	0.15241358	0.17419925	0.10091089	0.092418045	0.14570588	0.11501004	0.08577044	0.25153962	0.10979411	0.012257325	0.0934306	0.09641001	0.0123968255	0.30611345	0.165362	0.10372988	0.10399478	0.1268401	0.2889561	0.11424123	0.23920083	0.0070396233	0.12511474	0.0531589	0.16822031	0.080652624	0.05891663	0.030512221	0.04462843	0.08164055	0.083260655	0.17978114	0.15126306	0.161969	0.072437555	0.13216712	0.11415491	0.09670547	0.16160496	0.086736694	0.07070038	0.2042262	0.11179678
4568	0.07673	0.104998454	0.040193766	0.1384139	0.033038728	0.034451887	0.12947321	0.25930503	0.1568596	0.08402502	0.0095734	0.015011398	0.17919387	0.11773406	0.123631835	0.13586684	0.026497517	0.11000403	0.027017418	0.040006112	0.036900066	0.13085586	0.05887705	0.03822704	0.12451472	0.06704417	0.13677585	0.16332506	0.1515992	0.024368001	0.057849545	0.031333867	0.057757072	0.09438775	0.024810217	0.015957454	0.20967904	0.017153218	0.029104915	0.06656374	0.0487637	0.035512343	0.2286174	0.104863405	0.09783451	0.11730629	0.16715752	0.2000398	0.08074178
5016	0.15329996	0.21600133	0.13331825	0.059950635	0.12714256	0.12149887	0.16911335	0.06790232	0.07422489	0.030194066	0.03206218	0.15993655	0.053247698	0.2247327	0.024871139	0.097275585	0.20595829	0.12169343	0.14093462	0.16638774	0.20120639	0.19134134	0.095357366	0.13809162	0.23071262	0.11651401	0.04863846	0.23435463	0.031639528	0.052605204	0.26557294	0.18995455	0.0064645167	0.01867509	0.05509929	0.11553249	0.07755547	0.14527398	0.2333326	0.26433593	0.079733245	0.14977568	0.19279133	0.12979671	0.23646618	0.0010488173	0.06758802	0.005570013	0.07806587
4893	0.032358192	0.062428117	0.048342325	0.057837967	0.087611824	0.08932477	0.028731652	0.049734294	0.06514003	0.058414303	0.087731756	0.00990746	0.05721885	0.041426733	0.09626332	0.03238437	0.19043246	0.051537506	0.05085183	0.07397549	0.022322094	0.07244523	0.08496451	0.045374338	0.18015584	0.1417329	0.18917853	0.01713858	0.08325822	0.08767944	0.089016855	0.11301279	0.13737956	0.012381645	0.04863849	0.032309063	0.07659915	0.02863009	0.025758244	0.03011545	0.034652747	0.22053242	0.011290811	0.062497318	0.013126759	0.13235435	0.06488215	0.06506479	0.019046094
4892	0.0059471326	0.055587746	0.06347056	0.047173116	0.053239424	0.0063215704	0.032099314	0.15706122	0.14867851	0.0356462	0.016885728	0.11866118	0.033947654	0.07048218	0.027557999	0.09722685	0.058828577	0.05269587	0.03811169	0.05633472	0.08646631	0.086844295	0.012656037	0.019907633	0.14698565	0.115782335	0.103232756	0.19950448	0.054141693	0.034936152	0.0511907	0.11211299	0.09788367	0.05494735	0.0072869374	0.11173062	0.06709289	0.07934051	0.07957472	0.18066278	0.132193	0.1448181	0.06635465	0.0673536	0.046755183	0.053551037	0.060845666	0.0058697406	0.18720397
4891	0.022861728	0.074011	0.12947224	0.12688218	0.15929328	0.06567438	0.019396937	0.044972762	0.15626132	0.08869928	0.050039135	0.15826419	0.06792444	0.08207704	0.056557592	0.022369865	0.25208402	0.18431556	0.050373483	0.1707262	0.18937036	0.17187461	0.08910489	0.07640915	0.112117924	0.061086576	0.2021386	0.12108037	0.19006959	0.076079994	0.21252316	0.24518467	0.16863155	0.032180704	0.027465923	0.14291608	0.0022167144	0.02717328	0.15823515	0.20199928	0.09536848	0.29530385	0.0046604155	0.17208506	0.10279162	0.079284996	0.021047335	0.09991969	0.13748127
4890	0.2958426	0.016678441	0.07933685	0.044836834	0.22872782	0.14815815	0.10418667	0.18709034	0.039902702	0.33040664	0.1673692	0.17383465	0.2422621	0.17103444	0.3278184	0.17349836	0.047647916	0.007929799	0.098568484	0.0067952517	0.14796405	0.17354286	0.050357934	0.006828691	0.12701845	0.21749085	0.07011374	0.046796065	0.15531121	0.12869407	0.007673569	0.118266866	0.11843251	0.12747346	0.20980701	0.16992639	0.2011007	0.05690621	0.23388979	0.22817332	0.07922457	0.0016259812	0.23228037	0.047050618	0.036682762	0.17964938	0.058458842	0.11631028	0.14139538
4895	0.15370414	0.11731845	0.078853875	0.11716983	0.14652324	0.07029793	0.182619	0.33815688	0.08695814	0.15025154	0.09394168	0.011036094	0.112449005	0.08501805	0.08076456	0.054735385	0.15897104	0.07134495	0.017799187	0.14931296	0.14349647	0.17177486	0.093698084	0.082746424	0.18182728	0.3859294	0.16914114	0.24214008	0.1103833	0.016390137	0.022308415	0.12225638	0.0039405115	0.19420566	0.043828864	0.071929365	0.048162006	0.057321213	0.025654297	0.15060607	0.2498292	0.243085	0.18131858	0.08106999	0.03229163	0.0026742052	0.18151686	0.060283903	0.1119105
4894	0.09917566	0.014997652	0.058020443	0.08066871	0.09173144	0.05502359	0.021943744	0.073210984	0.30699128	0.09114313	0.14987187	0.16281636	0.07035649	0.181671	0.10262748	0.061709955	0.04368141	0.056236763	0.04526365	0.18604004	0.111264735	0.036649294	0.10281852	0.01419012	0.12051811	0.06639783	0.08473566	0.040852465	0.0758189	0.06941289	0.09371914	0.118567675	0.13980645	0.07976515	0.09169254	0.07988327	0.13938102	0.029557548	0.15283577	0.25470093	0.12872456	0.05042503	0.088498764	0.011749375	0.019742811	0.10184283	0.09896459	0.12639782	0.16140272
4965	0.15085152	0.031465445	0.16495821	0.027740192	0.14997143	0.11057394	0.0049383617	0.18435028	0.18551081	0.1677396	0.1126332	0.16476	0.11381382	0.2870244	0.090148	0.07543752	0.13838065	0.0016734656	0.036153298	0.27164838	0.28659323	0.16621771	0.14356801	0.071425155	0.16944945	0.053908758	0.100868165	0.17765279	0.082581416	0.104523025	0.32360363	0.14376998	0.036708508	0.06175701	0.13364065	0.15920955	0.1251097	0.14307545	0.21365649	0.33336067	0.15060368	0.14820403	0.07280208	0.06891347	0.07342081	0.03338013	0.16409439	0.077323094	0.23711905
4961	0.008434495	0.04775738	0.091284305	0.022877932	0.02379181	0.11173344	0.06927505	0.017679408	0.15587713	0.03259904	0.14979298	0.21507199	0.10665461	0.12916951	0.04082827	0.0839435	0.04115848	0.10626968	0.03261581	0.050970517	0.16617718	0.2652501	0.19173902	0.05946747	0.022528023	0.111430034	0.059812732	0.058649577	0.02479793	0.12701434	0.12695007	0.20438804	0.14455654	0.0016290974	0.16239747	0.23103276	0.14679681	0.18387307	0.20449026	0.0574153	0.08589499	0.025490196	0.13326877	0.0021310803	0.027630325	0.12409296	0.020893145	0.23460567	0.19363573
5129	0.04812576	0.06468246	0.17825924	0.0002675634	0.036270756	0.0015547778	0.062920794	0.10434685	0.061518703	0.04198683	0.053662173	0.09166295	0.0089555625	0.03865452	0.0074190404	0.10835521	0.23596156	0.093560815	0.07990455	0.19011253	0.09916361	0.16186321	0.044933364	0.07108635	0.05463183	0.005444891	0.0023280606	0.11872924	0.025583856	0.09994741	0.1732435	0.2311534	0.10905131	0.20410037	0.088563666	0.013304437	0.02453125	0.047469806	0.052132238	0.09152972	0.19327585	0.24051715	0.09556079	0.24286494	0.13663416	0.06397341	0.21101427	0.066972226	0.27033252
3267	0.010107033	0.10034917	0.06781436	0.096735805	0.022997173	0.0134960525	0.1650707	0.15186378	0.14936684	0.083439685	0.16807881	0.16942422	0.031774126	0.14213233	0.088824615	0.19564319	0.018877015	0.2748915	0.06203746	0.19489278	0.07379882	0.21040437	0.006962307	0.11123835	0.20007804	0.050260976	0.15488423	0.14249003	0.1806484	0.046341643	0.040324338	0.26632065	0.11520264	0.06368654	0.15217799	0.16028216	0.13262787	0.22142392	0.094953656	0.22034481	0.05459803	0.04738211	0.26312667	0.18880218	0.18897226	0.17929089	0.074678674	0.2907141	0.2707484
5126	0.050321918	0.07137131	0.1449627	0.25315434	0.0886133	0.07621149	0.009364949	0.08432105	0.06927473	0.040330064	0.28622752	0.16344534	0.068331346	0.14065686	0.001717031	0.20420483	0.14860904	0.08662473	0.0019200891	0.07768777	0.05752366	0.050745565	0.07281232	0.16713312	0.09691522	0.020454122	0.15086913	0.12276281	0.0077250013	0.04407621	0.015439199	0.21666893	0.1516659	0.08619843	0.07405555	0.16726176	0.038802948	0.081898704	0.037211	0.079619184	0.00845091	0.107678145	0.02901935	0.20894845	0.2846357	0.14759494	0.104725175	0.15059581	0.12636225
5127	0.04256121	0.04443244	0.13918707	0.11087544	0.09910159	0.052771658	0.08220648	0.0925519	0.19057423	0.05835081	0.16799212	0.22629702	0.06465636	0.12107736	0.12990645	0.15541542	0.040362053	0.06149502	0.031867288	0.046545632	0.103769094	0.12576076	0.03401804	0.11467908	0.11582236	0.047427766	0.010066457	0.07745	0.02414111	0.16626152	0.01807913	0.24729764	0.17846254	0.13381612	0.097113505	0.24874882	0.123525746	0.06533822	0.10773669	0.26722956	0.0781126	0.031452395	0.0840329	0.1445759	0.11691475	0.067092225	0.05881667	0.05893955	0.23467103
3469	0.019972732	0.14365952	0.2417704	0.10822326	0.005727393	0.040312923	0.10732554	0.06925298	0.13466804	0.16885193	0.008741716	0.12608562	0.21582581	0.14662445	0.08684532	0.028638398	0.21458726	0.0820557	0.10233621	0.1624378	0.1914237	0.153354	0.020002676	0.07645345	0.09754197	0.028648509	0.17916723	0.15477699	0.12294066	0.1488429	0.3063848	0.24194682	0.053980224	0.1062721	0.110937715	0.15194917	0.035267323	0.014244266	0.19161174	0.13650963	0.29974455	0.3092478	0.11899623	0.1466807	0.052346	0.014027017	0.20741731	0.19024965	0.19182998
3468	0.08829415	0.16042432	0.27846304	0.03954165	0.047159024	0.007099864	0.20058897	0.09691279	0.11374253	0.1340286	0.093983956	0.12901953	0.23301095	0.25219554	0.055557836	0.16917145	0.16786449	0.12745883	0.05837542	0.06753256	0.24101281	0.02911308	0.13816269	0.120975636	0.1562042	0.13192472	0.10790926	0.09011063	0.01445098	0.16608149	0.33794665	0.18509318	0.1031382	0.035263345	0.16485508	0.15880887	0.046544228	0.037773795	0.3159524	0.1256998	0.2818666	0.22652422	0.10501716	0.012112372	0.056358024	0.021306794	0.190278	0.25561494	0.1777962
5231	0.1378538	0.07091075	0.04755445	0.15021162	0.040744312	0.0827478	0.18022305	0.0674915	0.08228189	0.0190733	0.24338457	0.17324239	0.05060642	0.051539302	0.076982275	0.14666168	0.00920902	0.17502914	0.08914622	0.11172693	0.051379852	0.14974648	0.09363716	0.011921248	0.09384142	0.15921447	0.080018505	0.119614415	0.17993268	0.13262476	0.043693166	0.18714021	0.08074406	0.04682125	0.0024779523	0.16120183	0.11760433	0.081694484	0.046886005	0.015825972	0.12385355	0.05353152	0.13926972	0.10697593	0.02451231	0.16486186	0.021533139	0.2683474	0.20928128
5234	0.100876085	0.020276845	0.1872261	0.2084153	0.055819795	0.025956746	0.13585559	0.04516309	0.12722561	0.16499388	0.17186558	0.16226588	0.100670815	0.13498862	0.030134149	0.09881352	0.020145178	0.19033697	0.12200002	0.09225945	0.10410138	0.20273782	0.24712479	0.1142841	0.03579325	0.13960975	0.053840272	0.15329827	0.00057779066	0.012198709	0.14837904	0.12478323	0.076458424	0.12240263	0.046310864	0.17157991	0.01422435	0.06630565	0.07048847	0.010632226	0.17235503	0.09939329	0.09516746	0.117648795	0.096873775	0.117768995	0.00035644323	0.13119501	0.23820996
5345	0.035283085	0.12599047	0.30932269	0.12751631	0.027531479	0.117774464	0.22062433	0.022722725	0.14274105	0.11476566	0.12934221	0.28569102	0.10962704	0.25858387	0.05930478	0.1363911	0.1490794	0.045082495	0.041513473	0.13709953	0.23466125	0.3518015	0.3548366	0.29328966	0.09751965	0.0071890308	0.16247898	0.2910253	0.06511122	0.1568057	0.19927362	0.18450707	0.032905165	0.29547915	0.03138475	0.1816444	0.19723068	0.28761244	0.32141513	0.12482722	0.1562603	0.12033535	0.27437425	0.109427735	0.24021456	0.08506065	0.1133293	0.028730664	0.15151227
5343	0.14929783	0.02309724	0.052434295	0.025534956	0.09168331	0.09052935	0.031845085	0.1434857	0.080893874	0.1764032	0.04680562	0.042683985	0.11158627	0.10752892	0.17867339	0.02261729	0.06673361	0.014518665	0.043152273	0.04977401	0.050609834	0.0007749731	0.044482436	0.028221123	0.12407068	0.07424236	0.036489885	0.03554428	0.09088627	0.044839446	0.040549546	0.023392068	0.0026024673	0.046580162	0.028505659	0.068517715	0.024130391	0.026750032	0.042227045	0.12991716	0.08669405	0.09642275	0.13422485	0.06708033	0.025292797	0.028194785	0.09249533	0.01112578	0.09053664
5643	0.035161853	0.1019675	0.10986481	0.024868237	0.1545066	0.073312	0.02555744	0.16233706	0.12387274	0.094600886	0.0083449	0.0582405	0.018279158	0.056752667	0.0026838519	0.020918222	0.12028197	0.12747744	0.02765219	0.14146623	0.023292229	0.07055929	0.120519914	0.14500126	0.13095483	0.092929184	0.009401975	0.018870942	0.13163187	0.010061314	0.005091872	0.06663731	0.11003109	0.098582834	0.049572743	0.041611843	0.000595415	0.15128493	0.023332672	0.1343745	0.14913619	0.21433055	0.08701549	0.022097247	0.029934675	0.05523763	0.07342073	0.08291461	0.08089635
5642	0.12880263	0.057725884	0.01593683	0.038031753	0.09602943	0.07313354	0.089783385	0.22103794	0.163653	0.077464655	0.001103946	0.015168113	0.03179028	0.21586066	0.022685245	0.018022312	0.14275534	0.11919381	0.12265769	0.20641279	0.19065209	0.10847196	0.006551077	0.08161095	0.17652667	0.21906662	0.016482886	0.18733805	0.053328473	0.07655367	0.17125668	0.12991592	0.056856263	0.08201946	0.048194706	0.07723824	0.030889934	0.0875282	0.110271595	0.19374226	0.3045413	0.28077975	0.1357145	0.050746698	0.0034887977	0.0626235	0.17092964	0.011401464	0.13096806
4094	0.12856022	0.06863511	0.02852222	0.1261929	0.016191188	0.0072554103	0.040046033	0.37565863	0.22277683	0.2639004	0.055715434	0.03888297	0.24282587	0.037619255	0.15885535	0.1028578	0.078781	0.25406837	0.068324044	0.09627441	0.13761139	0.14846605	0.020587344	0.06525196	0.080701694	0.08031036	0.09148635	0.11161703	0.20076248	0.04748871	0.06438289	0.02098006	0.1740582	0.27861768	0.19041364	0.028753597	0.22413519	0.111112975	0.007933883	0.16263258	0.19756919	0.04123936	0.08518877	0.02540443	0.13747862	0.052779913	0.25450435	0.30280054	0.12899615
744651	0.19994968	0.07168735	0.13286993	0.08757353	0.0639604	0.19609794	0.018605405	0.21028304	0.30613297	0.07794838	0.15716125	0.11613487	0.105812535	0.16482794	0.15686943	0.010854706	0.005407474	0.104445904	0.13284133	0.0016322713	0.13108633	0.067200884	0.15462965	0.049905084	0.13954955	0.123409726	0.1082968	0.056572184	0.048366766	0.1834973	0.13773763	0.010536837	0.079696275	0.056276396	0.17324153	0.13185418	0.1957863	0.085476965	0.2719931	0.22946265	0.11024085	0.08962312	0.07858896	0.066025764	0.068681434	0.045319453	0.10169304	0.10826657	0.12941019
4584	0.23028794	0.08639869	0.15298185	0.2850921	0.034112263	0.18590964	0.06650727	0.07962825	0.2877199	0.07557826	0.23008548	0.10514771	0.023284385	0.24097806	0.15342873	0.028764497	0.010653891	0.21125108	0.07339418	0.041937348	0.14907512	0.05319789	0.23004766	0.120121345	0.13560534	0.14383113	0.22472736	0.13617693	0.05464229	0.13954727	0.20117372	0.01224996	0.006591279	0.10776232	0.06331006	0.18026723	0.15105546	0.022174444	0.28517208	0.22467652	0.22415757	0.07318072	0.101512656	0.13291469	0.056917623	0.045087613	0.09949083	0.030496746	0.047337696
4587	0.04745219	0.104136705	0.032218874	0.10881316	0.03205185	0.06875998	0.044600375	0.06495466	0.12222957	0.013036114	0.11891979	0.111253865	0.06926801	0.031546965	0.12368818	0.03816935	0.09048958	0.25851655	0.0015870295	0.065415174	0.09643804	0.060299873	0.05630055	0.1763142	0.083072476	0.09471302	0.09465799	0.12483249	0.09446618	0.06328791	0.24360597	0.071658336	0.11783393	0.14970654	0.011835486	0.12690769	0.061211914	0.14448234	0.041789033	0.05293785	0.31044894	0.10597664	0.04374958	0.05931803	0.12163455	0.011047626	0.24681862	0.020151652	0.03162975
3921	0.059500672	0.23977205	0.073093906	0.038671367	0.12832358	0.046614487	0.0853731	0.10666013	0.07459088	0.07341844	0.1061966	0.19114718	0.05120314	0.20042862	0.17709464	0.059421696	0.045042112	0.011086811	0.016582081	0.18690139	0.1429556	0.2343291	0.11306393	0.12968174	0.18332139	0.035012424	0.005009083	0.056048334	0.13752288	0.01603822	0.048822552	0.1286982	0.06465614	0.15539673	0.05330166	0.07746309	0.14376208	0.08472274	0.17123196	0.0895448	0.031050066	0.05718692	0.2835829	0.091199294	0.08222748	0.1194002	0.07936555	0.18105695	0.16232306
3928	0.12598206	0.033148907	0.055178296	0.21801516	0.13931765	0.17744303	0.17029661	0.12094158	0.23946387	0.14635283	0.3866674	0.24855034	0.12995249	0.23838134	0.3045844	0.11783632	0.16486919	0.10005784	0.08114262	0.11689565	0.044310167	0.05927927	0.16210544	0.15070197	0.13830522	0.05905386	0.17405854	0.0009930041	0.08210364	0.117673725	0.122300595	0.107566014	0.07055151	0.0019582529	0.061227098	0.24134225	0.20074405	0.23014012	0.14629075	0.14301959	0.01909801	0.1195453	0.24746093	0.03967738	0.070903644	0.09332432	0.048831575	0.2619813	0.12371982
4789	0.012577346	0.14601183	0.17242193	0.19200799	0.07977979	0.0694187	0.15371567	0.0022752807	0.21824323	0.003905577	0.27109784	0.1511111	0.058875192	0.25003067	0.04863301	0.0018379884	0.085979305	0.015747856	0.016329268	0.19163977	0.13292313	0.175104	0.20775327	0.15935348	0.120778285	0.022164762	0.08334782	0.0036501363	0.06577986	0.08905301	0.12733054	0.20828661	0.032879207	0.12970982	0.04341044	0.15028757	0.039070353	0.17646897	0.17998157	0.1393531	0.00218324	0.13411242	0.08497566	0.20209414	0.09962563	0.14853218	0.049319565	0.1873946	0.14718711
4785	0.002784199	0.3208545	0.16872743	0.09831613	0.015283589	0.110233255	0.04701914	0.28685105	0.29869533	0.18356636	0.0111814765	0.08723297	0.13717431	0.022334995	0.031202566	0.04142175	0.080647305	0.37612933	0.1667867	0.03598624	0.1073931	0.04344677	0.108748406	0.1607976	0.012534859	0.06497515	0.06075772	0.052615367	0.116107374	0.053479917	0.0071639298	0.03909922	0.19946921	0.0720357	0.19145927	0.07403296	0.2449757	0.06673316	0.003345822	0.08558566	0.18652171	0.016753564	0.03845131	0.053975582	0.18429962	0.21292268	0.20940614	0.25565493	0.13831212
4780	0.053306215	0.4054909	0.18076	0.031621017	0.09341041	0.027528588	0.17128572	0.3187632	0.3101413	0.23821016	0.00076866266	0.028504133	0.28518778	0.035175145	0.124884665	0.13146158	0.06281948	0.41959876	0.19432876	0.014600781	0.09893494	0.007952822	0.0604959	0.20165396	0.034855586	0.081214905	0.06532609	0.049750343	0.07056244	0.08400287	0.043248646	0.03788645	0.23949298	0.055206023	0.3128413	0.013747333	0.27763095	0.030697323	0.051563673	0.15069138	0.16332152	0.0021974586	0.019592239	0.07688929	0.12764359	0.26466566	0.14158514	0.28680295	0.17108124
4142	0.13911088	0.11957472	0.0043414384	0.11475138	0.19710207	0.18026046	0.07654897	0.31934077	0.11122812	0.1798388	0.041916408	0.10013168	0.17440164	0.09361124	0.22741409	0.16146228	0.08855912	0.017315812	0.05427285	0.061039533	0.09163846	0.18153632	0.00059401663	0.009048876	0.05306934	0.17591114	0.04433964	0.255791	0.112101376	0.087558694	0.05170108	0.032557808	0.0029758555	0.18745966	0.15103486	0.1222662	0.17111613	0.16205344	0.038164187	0.30714387	0.2558437	0.1198995	0.18944426	0.082650624	0.021506488	0.057525646	0.11114046	0.038517363	0.20139396
3852	0.15236087	0.114517584	0.1167472	0.038141727	0.13900393	0.05324807	0.08119787	0.18128577	0.27686834	0.036108423	0.039225027	0.07290372	0.056374356	0.09277379	0.05919592	0.09433136	0.15411791	0.14893383	0.06417343	0.07874444	0.15564176	0.23326126	0.034168035	0.006466363	0.060971998	0.19268708	0.06410676	0.07798717	0.018585594	0.10202729	0.17195901	0.055452675	0.19844007	0.12779436	0.18651992	0.06823058	0.15943207	0.102874026	0.09573066	0.0683846	0.25732392	0.18410566	0.037738353	0.08290358	0.08897126	0.14386903	0.19191015	0.19454303	0.19136445
3850	0.115466714	0.35986197	0.1296881	0.1321888	0.08847759	0.20364352	0.040160667	0.27704912	0.2876053	0.14292598	0.14789255	0.10108416	0.10304019	0.13709095	0.043274805	0.1334587	0.093359016	0.20473912	0.120446555	0.10526174	0.1673758	0.05408304	0.020411229	0.020631589	0.029561516	0.08298881	0.15927947	0.059678964	0.06921116	0.026054412	0.027912581	0.05684803	0.15374038	0.13610667	0.17966023	0.11257219	0.2204169	0.084992975	0.08069725	0.20781012	0.24705578	0.11699028	0.028698869	0.025736392	0.113920435	0.1490019	0.1316151	0.22535914	0.2627388
4375	0.08531724	0.07440475	0.22741291	0.036549345	0.24091095	0.09281303	0.11310829	0.1500735	0.019722007	0.007411361	0.13940969	0.04126353	0.02142451	0.11390251	0.056210905	0.12520309	0.28975618	0.088298574	0.090149626	0.19556242	0.095620096	0.19124214	0.054580986	0.06818959	0.23196366	0.23049591	0.008975204	0.18658924	0.049258392	0.003788801	0.1268276	0.24083957	0.112114504	0.24204817	0.076834805	0.12707715	0.013191553	0.06285387	0.06546452	0.08400195	0.13887005	0.37605387	0.13701195	0.22688511	0.32187408	0.14107084	0.18090105	0.04043423	0.21070409
4823	0.07610859	0.104120895	0.010809848	0.038158596	0.19247544	0.15412006	0.019995166	0.0842243	0.10741998	0.07213102	0.067654036	0.13006938	0.05308973	0.021611892	0.000502974	0.21432483	0.15043318	0.10500589	0.008335376	0.0005491711	0.07450411	0.115208864	0.04676886	0.019338628	0.32322875	0.17231452	0.09703099	0.055143848	0.006343768	0.042488515	0.028364798	0.34672916	0.2437085	0.105380386	0.1252016	0.16810067	0.06732565	0.15179804	0.010968072	0.1533519	0.059045278	0.18280542	0.16601335	0.23649585	0.1308134	0.2625181	0.021967173	0.14299594	0.2358456
757944	0.07002972	0.15657483	0.04348989	0.062330507	0.21863571	0.1570504	0.0059845685	0.21113576	0.14566797	0.09765096	0.046800744	0.09010087	0.13133575	0.053156372	0.19384468	0.18209118	0.011965328	0.21003762	0.07470298	0.027130032	0.06893615	0.08196436	0.007124124	0.11951692	0.007472478	0.09723996	0.13014412	0.14849968	0.122991726	0.017405715	0.047832847	0.006299613	0.02883904	0.23237158	0.20026961	0.09719136	0.25731802	0.07539669	0.060224198	0.117722645	0.28402188	0.08218321	0.16670398	0.099193044	0.026834726	0.059717048	0.14106767	0.14458473	0.18806644
757945	0.13488385	0.33390966	0.2668632	0.07914096	0.12161501	0.21978039	0.13253161	0.33492756	0.2440782	0.45412678	0.08896881	0.08450115	0.53061634	0.013480844	0.24315107	0.07847852	0.08727421	0.2462472	0.38664606	0.03253149	0.11690606	0.08490524	0.06207756	0.1270895	0.10070821	0.09806307	0.13454732	0.028485231	0.3280465	0.118427575	0.22307205	0.18979241	0.073028274	0.023455996	0.23552519	0.105078034	0.2597685	0.0033659954	0.036825478	0.110242285	0.04930691	0.11889349	0.033654995	0.08338388	0.14078648	0.15306857	0.12404291	0.26069382	0.029092126
3587	0.032600664	0.034349304	0.099787325	0.11079614	0.095566474	0.031808086	0.14314899	0.0013797274	0.08286806	0.16610426	0.13137572	0.107843935	0.02289842	0.1041129	0.018779574	0.16909906	0.11391542	0.009218521	0.12223523	0.0740238	0.09096584	0.10260497	0.01746181	0.0149319	0.094272256	0.13625427	0.023569137	0.0032959469	0.06953719	0.025946986	0.00036139553	0.18281524	0.039903335	0.049849354	0.17126168	0.12112164	0.072551094	0.040225677	0.016480738	0.18844348	0.040010937	0.06162235	0.009008954	0.23128927	0.02182496	0.06920584	0.07467806	0.09426511	0.23074831
5008	0.11306915	0.16398378	0.13818404	0.0992736	0.15391533	0.096378416	0.028100526	0.19984284	0.15910482	0.029991925	0.0029608496	0.008490968	0.072748564	0.021742634	0.042220138	0.047410127	0.1926823	0.089764595	0.08088747	0.17838502	0.16342513	0.2250942	0.062133245	0.014645373	0.05733896	0.18790682	0.08652061	0.032422468	0.012542121	0.048878737	0.17231056	0.07137303	0.17725134	0.08230936	0.1930059	0.017055467	0.1336067	0.022466008	0.17750926	0.11841274	0.05401662	0.18222907	0.036719747	0.06873562	0.033433683	0.059414886	0.021092301	0.14721897	0.026107103
4429	0.0021686805	0.089968145	0.09857413	0.00705792	0.07820943	0.06638619	0.08968958	0.097852595	0.0045109848	0.08699153	0.012076247	0.03374376	0.059308965	0.12338062	0.07783261	0.058062337	0.12566681	0.08622497	0.0041831895	0.0023293467	0.0743646	0.056906912	0.059274346	0.015545552	0.07239129	0.05845179	0.14146416	0.121180125	0.1966607	0.033019558	0.13849765	0.0123974085	0.04679562	0.09954214	0.09751624	0.05485952	0.058224436	0.04355623	0.014535338	0.11928905	0.18349382	0.06317075	0.062100045	0.068054676	0.00069278525	0.03869562	0.121700495	0.0575063	0.113459446
4422	0.12119445	0.086297095	0.16190124	0.18103375	0.11245341	0.0041900165	0.11493079	0.087859385	0.26967818	0.11479083	0.21069221	0.11669856	0.0094883535	0.21961825	0.09995765	0.16296683	0.08813038	0.22626176	0.0736765	0.0008232924	0.069990024	0.09335695	0.21746823	0.017032502	0.15145174	0.056790046	0.2171229	0.016368372	0.20022136	0.03264713	0.004323324	0.091148734	0.10784499	0.16702312	0.07085395	0.083451815	0.25248247	0.029550867	0.18804795	0.1408357	0.12751703	0.11919663	0.31486464	0.055501048	0.0074222144	0.1506005	0.16740659	0.25806066	0.21189398
4423	0.0387807	0.036755607	0.24256802	0.028326591	0.16052234	0.09219249	0.1761511	0.045867696	0.0032663187	0.13297498	0.027856402	0.045121364	0.20004152	0.049255937	0.15869951	0.030679345	0.34833872	0.048069596	0.08253278	0.08158222	0.18720073	0.082942255	0.031188104	0.0055291913	0.12402851	0.16459465	0.06628053	0.12007172	0.15755002	0.110330746	0.25920418	0.19729674	0.096038885	0.09174516	0.02479509	0.06963894	0.12394236	0.021758256	0.08578689	0.01293245	0.1432226	0.43397808	0.035116967	0.15884076	0.1473383	0.009779164	0.098999985	0.12238833	0.058192924
4425	0.13330379	0.027872365	0.23315984	0.16283739	0.009722085	0.04988472	0.04044179	0.058627974	0.1048795	0.062421203	0.17179066	0.10086292	0.009463662	0.18208283	0.050426282	0.08162877	0.15845567	0.029291663	0.11996606	0.030011449	0.13797018	0.02974936	0.16951486	0.07642413	0.15194303	0.081100166	0.07626397	0.039063018	0.005328886	0.0664661	0.25876203	0.04109813	0.044274114	0.052016273	0.009644365	0.16557206	0.030716069	0.04772222	0.28857693	0.17607716	0.089494206	0.026564064	0.10644452	0.011432471	0.030012406	0.025906524	0.15334007	0.0012232959	0.06978842
4954	0.07963157	0.0019244275	0.031076543	0.06950545	0.060580686	0.15950118	0.026158195	0.16487463	0.31174827	0.121307805	0.20518287	0.16421077	0.14913361	0.20103022	0.17583239	0.19212541	0.06783163	0.093692444	0.08986624	0.13852474	0.058652543	0.073669836	0.07454926	0.058404177	0.08885296	0.009753445	0.062342945	0.018806173	0.048620276	0.1027693	0.029122792	0.11331836	0.041068092	0.03643471	0.17635016	0.19588032	0.16915476	0.048593633	0.090037785	0.241487	0.003615217	0.023147373	0.08856844	0.028094664	0.014569577	0.14512986	0.09211333	0.22887625	0.17697498
4082	0.14569232	0.19105421	0.02774987	0.100495264	0.049327627	0.06619589	0.044149604	0.17318086	0.2700258	0.24572593	0.13546364	0.024105053	0.18483397	0.047737595	0.122158706	0.052758984	0.04373432	0.13741714	0.15387598	0.059854575	0.022562927	0.046372622	0.019492358	0.13881826	0.012933383	0.1101003	0.08621386	0.06337915	0.22373483	0.0064782826	0.0353697	0.0022798246	0.055496816	0.046303704	0.09851773	0.03853067	0.15877923	0.10517895	0.054879174	0.14385214	0.027924348	0.106520526	0.022201069	0.10379094	0.074296236	0.1502192	0.17766237	0.19042589	0.095787525
3298	0.060663775	0.20616803	0.02065063	0.015543026	0.23649248	0.09081453	0.08526226	0.19318894	0.10745868	0.23629853	0.0064127026	0.022267796	0.17591155	0.11292364	0.0012915721	0.1845501	0.06332015	0.26743448	0.19220725	0.12735683	0.041395098	0.07757181	0.07536964	0.10651618	0.06959044	0.23077318	0.08587502	0.04117479	0.21741834	0.010636488	0.07176334	0.060875937	0.2239185	0.15069522	0.3132959	0.01713344	0.21189576	0.05729345	0.06502936	0.010635953	0.02545655	0.03336422	0.036563605	0.14753994	0.038474917	0.287058	0.09319666	0.2655396	0.1786379
5138	0.15072724	0.108842865	0.11679138	0.017540378	0.11647544	0.21533261	0.24668135	0.03567362	0.102050155	0.08971982	0.04232489	0.06425166	0.11504321	0.19896151	0.08468455	0.0026900119	0.26540825	0.02460146	0.18723561	0.35697618	0.23132876	0.12147153	0.04629231	0.08771077	0.2654038	0.23921593	0.023532826	0.1600434	0.068140045	0.071717784	0.27931285	0.25875056	0.003509461	0.013398699	0.07178125	0.14283842	0.111471936	0.06597287	0.12450148	0.13040781	0.15817985	0.3917154	0.07164985	0.2459617	0.17610046	0.008931734	0.04764186	0.0206853	0.10185625
3453	0.1740857	0.012332043	0.22710606	0.0609967	0.15395606	0.05960617	0.03935656	0.05246469	0.21474305	0.08037001	0.10171933	0.027293585	0.122863255	0.09761893	0.033983786	0.024503015	0.021612752	0.062724486	0.14953293	0.114276096	0.04369524	0.077818036	0.12347038	0.04299306	0.11216773	0.034758642	0.038274735	0.09575121	0.036061727	0.15135968	0.26087856	0.03425001	0.017826017	0.21375933	0.13367195	0.05171308	0.06740632	0.07116385	0.16692637	0.22617395	0.23314801	0.08996403	0.075738944	0.18844682	0.038350973	0.028898632	0.3130959	0.15472044	0.12209759
3456	0.06150365	0.17988685	0.15594627	0.30449274	0.19256029	0.050341886	0.08753435	0.043399405	0.16593382	0.06942402	0.37121296	0.16929072	0.038840756	0.19620463	0.12578979	0.036650278	0.0023157643	0.0022837324	0.011495259	0.0008797515	0.12895304	0.010061108	0.21165833	0.16802043	0.16742659	0.043447793	0.17411828	0.0313948	0.075558245	0.100393154	0.21943048	0.07619741	0.016158957	0.030010115	0.040000513	0.11336098	0.12910436	0.014931191	0.3517692	0.17244244	0.106733605	0.07197851	0.1436494	0.09086353	0.01620809	0.06756226	0.04041791	0.08213356	0.084184505
3454	0.2091384	0.08484322	0.21606961	0.1798937	0.06951803	0.08882236	0.08323118	0.025976093	0.22916637	0.17385302	0.3397098	0.20046361	0.06866835	0.27492654	0.16228062	0.05390155	0.03800722	0.019406414	0.1962707	0.009562489	0.08939493	0.107245706	0.21616387	0.09310019	0.21148916	0.0091225915	0.16135767	0.07327472	0.086877815	0.12231029	0.19159338	0.08352448	0.051796652	0.23471358	0.04531124	0.1449489	0.21058232	0.01610412	0.34627074	0.19470328	0.061769634	0.091500536	0.16255724	0.06407466	0.0029192073	0.09340893	0.23216546	0.10486819	0.11202539
3455	0.012240516	0.094829254	0.07939477	0.116411075	0.057569485	0.042062763	0.0013862085	0.03425444	0.15875559	0.01236244	0.20959975	0.09067542	0.082842514	0.09934784	0.118914545	0.021293255	0.0009407103	0.09020612	0.10475084	0.059875302	0.015541188	0.08107121	0.025520615	0.059705503	0.19097237	0.0030463068	0.013206356	0.019506697	0.08484967	0.027877113	0.08193078	0.058063507	0.004508989	0.028017016	0.068923235	0.12624413	0.038740646	0.06626789	0.16085076	0.14995027	0.11731051	0.0005062595	0.10902303	0.029982071	0.067630395	0.10187177	0.037560612	0.111940175	0.16830169
18208	0.10507791	0.15854822	0.020116063	0.23477034	0.16596164	0.06426491	0.21169701	0.045006834	0.13570498	0.21591112	0.085250646	0.094304144	0.18542406	0.12570757	0.20604178	0.13336585	0.05489305	0.15690625	0.096618384	0.08798259	0.02670353	0.007192593	0.051407196	0.063557714	0.25737646	0.11521538	0.39961103	0.02953049	0.29051858	0.10106873	0.110838026	0.004040459	0.02460295	0.07222488	0.13899876	0.022606071	0.17351884	0.10633899	0.12250146	0.020959027	0.12381105	0.017330896	0.26677895	0.0087207975	0.0073959017	0.14018685	0.04817824	0.072935954	0.035297386
5221	0.13068843	0.108574644	0.022298295	0.031275846	0.033764236	0.14539964	0.04766229	0.12441167	0.13262954	0.012211598	0.0705394	0.022920039	0.11267405	0.22591454	0.052625127	0.052730776	0.16714513	0.115173444	0.044829153	0.28674242	0.12763807	0.18418503	0.18174043	0.055871397	0.046841115	0.13099292	0.17741124	0.0896229	0.01940957	0.07982793	0.19743793	0.023430943	0.06375073	0.01100709	0.13867924	0.012285369	0.04574424	0.20217578	0.17718986	0.07080969	0.15551898	0.14171544	0.09748505	0.06787908	0.026627034	0.0457581	0.06409098	0.13283476	0.11572249
5220	0.07603732	0.080125704	0.08904047	0.013074397	0.21288395	0.02173844	0.06829578	0.02830065	0.018940875	0.038903847	0.040361103	0.14136767	0.054601066	0.035376295	0.015816633	0.15869322	0.11792803	0.038362965	0.04703299	0.08328423	0.06910902	0.099814795	0.037900276	0.13220316	0.11862095	0.121812105	0.024737595	0.09367171	0.049904272	0.10378513	0.01649677	0.24375129	0.13615668	0.066001356	0.018652394	0.22610721	0.08764446	0.03484025	0.0067910524	0.060838778	0.17847309	0.20778704	0.061375972	0.26515323	0.154298	0.09213488	0.06648697	0.053235337	0.23587182
5227	0.04911927	0.08716763	0.123783454	0.3364223	0.04781253	0.30078027	0.17670488	0.108030364	0.16690221	0.029159576	0.30385804	0.23791412	0.01296366	0.30321246	0.119733356	0.053099208	0.07456977	0.011413443	0.008059569	0.15686712	0.054247018	0.049799934	0.222641	0.19975182	0.14010838	0.019510198	0.24469519	0.022215871	0.1430809	0.1363838	0.10870995	0.15252987	0.029042888	0.03818798	0.08027287	0.19722554	0.1299484	0.15396349	0.2256802	0.071755506	0.10254185	0.07020055	0.06067998	0.11256744	0.15217939	0.019645892	0.06687721	0.12672803	0.061114542
5354	0.09327672	0.036364358	0.23862207	0.1165358	0.15370446	0.061303955	0.22193664	0.09528741	0.05049388	0.06518205	0.09147599	0.06393272	0.121724285	0.12696585	0.078084596	0.036650315	0.18247648	0.08461231	0.059817	0.05079161	0.024167536	0.113627285	0.10853891	0.08340815	0.20745414	0.16478506	0.06912874	4.3079257e-05	0.07006323	0.04232213	0.15986493	0.15584114	0.024704475	0.00368038	0.02595372	0.13799104	0.03461843	0.06345462	0.1830415	0.0035041722	0.12147847	0.15612902	0.03932631	0.15842235	0.13694136	0.06581488	0.010292127	0.021179704	0.055577815
4318	0.12316295	0.029438555	0.25199965	0.09698166	0.040776543	0.16205074	0.12120184	0.09660067	0.2333699	0.009384112	0.11423005	0.23254395	0.02960279	0.30333886	0.07477249	0.07045701	0.12273999	0.03415783	0.020402156	0.1951482	0.17375468	0.1461188	0.14603236	0.16239007	0.22718692	0.060714863	0.08664821	0.18507311	0.00901654	0.06886246	0.2839554	0.13332653	0.033846814	0.14614528	0.10461489	0.16845109	0.13320678	0.20393458	0.2816445	0.2971676	0.31160438	0.11656763	0.21555737	0.06735879	0.131581	0.025250807	0.22179064	0.008448545	0.3161664
4319	0.06559841	0.2153608	0.32708353	0.1217204	0.05602428	0.09277211	0.12152374	0.113453604	0.09947485	0.14765042	0.10343878	0.16647604	0.20600402	0.12388659	0.13585827	0.17144288	0.088952124	0.10168302	0.10375759	0.21455064	0.1723533	0.2572289	0.11617946	0.054466568	0.04883254	0.096195996	0.122010395	0.12570134	0.12884025	0.1020498	0.35124022	0.2653771	0.07410883	0.13247108	0.014790241	0.12725383	0.0014190432	0.13400394	0.17509113	0.20768778	0.17967376	0.110102475	0.048741896	0.1329401	0.058786977	0.04579914	0.16743404	0.043404974	0.2113882
3332	0.17017011	0.24732238	0.03190356	0.07480666	0.12067568	0.04431375	0.007087944	0.1427769	0.005198015	0.41551676	0.10162788	0.0019679982	0.33363402	0.23022234	0.19048214	0.097529635	0.027808031	0.083058886	0.17458287	0.002137569	0.049325533	0.035962455	0.08037792	0.07315129	0.08091636	0.089273185	0.13291582	0.017776128	0.13506043	0.046028957	0.021231102	0.03881657	0.04557605	0.003417537	0.10225922	0.084360704	0.090517536	0.04972592	0.06595537	0.20262876	0.09961091	0.06698773	0.0636724	0.05819562	0.03779981	0.0892932	0.16333406	0.087152705	0.05883287
3336	0.037834123	0.0616402	0.082938656	0.0502126	0.11178377	0.09835425	0.049914524	0.11012276	0.34502247	0.069971055	0.094361864	0.11728677	0.06565193	0.109637156	0.055427637	0.06474661	0.007948876	0.13581169	0.054794338	0.039085	0.07008808	0.038315203	0.026458848	0.0639579	0.07673046	0.012963521	0.10282054	0.04577459	0.088759534	0.21648858	0.16273224	0.10584771	0.17167132	0.0544516	0.030569654	0.094924904	0.09761125	0.017261885	0.037940558	0.18351743	0.19545764	0.0010415036	0.06530114	0.029710196	0.06258695	0.186301	0.2821135	0.09978915	0.17931291
3335	0.036850154	0.06365602	0.038828906	0.11807153	0.034992706	0.09795038	0.029595982	0.12451206	0.12916963	0.007653295	0.06428799	0.057303764	0.13978052	0.07438268	0.0033325227	0.07295831	0.007068256	0.21059097	0.029286157	0.0679035	0.018134296	0.020044927	0.06128712	0.06948376	0.12720594	0.008689776	0.039427683	0.12068303	0.013123134	0.2056055	0.12148325	0.1009513	0.18815213	0.13280137	0.033120222	0.028208675	0.03813681	0.027703919	0.0526467	0.14597586	0.2485433	0.021623176	0.09137927	0.12377848	0.043671023	0.08612008	0.18294388	0.048673615	0.1724766
5587	0.013314486	0.019073676	0.16300121	0.106907755	0.099567994	0.08498335	0.13049582	0.004699155	0.1501807	0.05026193	0.2000982	0.18730739	0.011478923	0.18579215	0.1951372	0.02589245	0.042602614	0.0077919206	0.067658044	0.0025847033	0.0940444	0.0055752676	0.27509055	0.20362067	0.03453272	0.017449372	0.1521968	0.0010786112	0.1064394	0.11310646	0.053533364	0.04429756	0.06692207	0.03476221	0.07064561	0.15590027	0.16501522	0.09420979	0.27703786	0.12382324	0.09223925	0.087481804	0.08114308	0.023281993	0.042525448	0.033477876	0.037468605	0.21964508	0.19079398
5588	0.06675421	0.03162771	0.03403974	0.19485682	0.110419735	0.17674349	0.19544241	0.06097808	0.117782414	0.17463812	0.1671317	0.24627298	0.10993412	0.22522488	0.32733393	0.23378372	0.038976025	0.0003360198	0.16719508	0.04728004	0.008814463	0.02222652	0.24213475	0.20696773	0.13807136	0.07150208	0.17752133	0.047399566	0.25347477	0.110073015	0.1374863	0.03312158	0.09877534	0.14161927	0.3069063	0.2432907	0.30964983	0.15807119	0.277089	0.23305693	0.06116095	0.1138462	0.27966392	0.011230478	0.08646643	0.04219722	0.07557103	0.10849385	0.07726039
5034	0.008592224	0.10571502	0.066579886	0.05643769	0.24044827	0.13979009	0.060821503	0.012386881	0.03694342	0.010098063	0.020796038	0.14834905	0.034356996	0.012418631	0.027593743	0.13900459	0.11331268	0.09049558	0.018673882	0.08448382	0.007485912	0.0796881	0.0047206376	0.026263712	0.18965639	0.1250214	0.09446658	0.027723817	0.011227998	0.06944088	0.039174195	0.28696355	0.18760851	0.0064653708	0.1326949	0.1949544	0.020433893	0.04392083	0.026330568	0.18821031	0.16136912	0.14553607	0.03064561	0.15054262	0.04127951	0.16284527	0.017497383	0.060721077	0.2561577
3932	0.21448368	0.18501763	0.14445183	0.17332047	0.055663586	0.09395802	0.13721655	0.029390462	0.1509	0.07954847	0.18758443	0.16707818	0.034395657	0.2300776	0.19417763	0.15517406	0.042931944	0.06390088	0.060837336	0.04259845	0.026547203	0.10321547	0.16084796	0.1996818	0.44482654	0.13641894	0.031120438	0.047364052	0.082776636	0.054683924	0.16214475	0.111611314	0.10174708	0.09949309	0.044307403	0.1659451	0.14509024	0.09864044	0.22812429	0.21668541	0.13311774	0.020278286	0.18878935	0.05962568	0.0645029	0.0914648	0.13768871	0.0577709	0.11065781
4134	0.1008057	0.058096047	0.052423034	0.11412275	0.09059612	0.0033278828	0.1417401	0.1943934	0.076861635	0.04495839	0.08876144	0.11499381	0.013809851	0.011294988	0.0079208	0.14274384	0.13064769	0.10175668	0.0030933153	0.20485029	0.12775943	0.18787897	0.09753436	0.073924184	0.16885759	0.043980516	0.044739075	0.08682546	0.044595696	0.11386301	0.12325151	0.174802	0.24825993	0.2915419	0.13096972	0.030851323	0.14009959	0.047977906	0.07703556	0.1707259	0.15372516	0.19973278	0.19821072	0.040907957	0.008555084	0.013866458	0.1589479	0.06444827	0.12962031
4135	0.098778985	0.035772514	0.06667715	0.08752455	0.119059406	0.066448934	0.08540568	0.17572	0.067107156	0.056327768	0.1005232	0.07174746	0.02783946	0.0062200166	0.04964866	0.12275022	0.15903345	0.05677344	0.041500814	0.2090066	0.19437972	0.2442883	0.024477562	0.08049174	0.12616931	0.0064164232	0.066064894	0.1707314	0.042887658	0.09424293	0.17823046	0.1276977	0.19136381	0.28154433	0.09872721	0.095614	0.1577679	0.07688995	0.07375174	0.15696786	0.14026374	0.16765013	0.17358193	0.06882027	0.009048112	0.072251156	0.16968647	0.10370205	0.07701379
4136	0.06116534	0.092285104	0.020994086	0.09407079	0.115115784	0.061163314	0.1335956	0.19189417	0.0875832	0.049889028	0.11024389	0.07517286	0.01760777	0.018403023	0.023315813	0.15675874	0.12705183	0.12282617	0.007473996	0.13356784	0.069498815	0.13346447	0.105589695	0.07403956	0.18998972	0.032122646	0.07143527	0.08259308	0.054707184	0.066440985	0.052437246	0.14967987	0.25121707	0.27639332	0.12078517	0.031657428	0.18015552	0.01485444	0.07473414	0.13726968	0.099232405	0.15121952	0.1685713	0.044814937	0.010053326	0.02242954	0.15328816	0.06637514	0.08087091
4137	0.031949922	0.11371696	0.14127143	0.07809415	0.011550575	0.043034956	0.034543358	0.05608388	0.13369271	0.06703594	0.06863567	0.03900413	0.01005998	0.08611661	0.035737358	0.023077533	0.05785937	0.14881858	0.13077433	0.09981094	0.037585046	0.019026782	0.05041458	0.022374682	0.008502854	0.08124617	0.18120201	0.06334908	0.18731342	0.027691487	0.17994896	0.060178123	0.04358698	0.11835772	0.045600742	0.024409939	0.09808181	0.07945252	0.085575916	0.002115409	0.14023945	0.03421561	0.0695472	0.04623438	0.069558546	0.05848825	0.22664885	0.09041709	0.13614573
3842	0.015749324	0.042317398	0.08365425	0.0013491609	0.07309437	0.08276797	0.11759511	0.10925954	0.022918684	0.0067695314	0.09903774	0.22787513	0.032880574	0.0032084943	0.07843826	0.18433504	0.016588267	0.17211936	0.120033056	0.23905255	0.14997229	0.17662862	0.027449867	0.023500122	0.03785587	0.0090741515	0.08365427	0.091510564	0.0027650394	0.15063363	0.049227953	0.18439108	0.17858446	0.14996117	0.013420574	0.13959864	0.0020947773	0.15524289	0.0350287	0.14145562	0.15846601	0.08067413	0.054669853	0.10398061	0.06942874	0.034106843	0.0054453034	0.22547688	0.21884453
3849	0.09249151	0.2786207	0.021097336	0.054468304	0.16523838	0.02150416	0.01455734	0.34063363	0.27880293	0.11362016	0.06915203	0.016275829	0.1459406	0.030207988	0.022207387	0.13878311	0.16895038	0.32400054	0.12394839	0.1936161	0.11985944	0.13610171	0.10770764	0.15802065	0.06732716	0.14221641	0.04284191	0.084979214	0.084474474	0.023911394	0.07776829	0.07464798	0.28616375	0.16813645	0.18318698	0.050634578	0.14348543	0.013052907	0.116763204	0.09395612	0.25520006	0.25243273	0.003615134	0.10070197	0.072172835	0.1539943	0.2646834	0.22133571	0.22883046
744659	0.12389296	0.08179177	0.06830321	0.0968951	0.16427122	0.046818484	0.084698185	0.074311584	0.086421624	0.04196764	0.082895815	0.18087025	0.021361437	0.08521377	0.06907408	0.17185749	0.12892105	0.08979812	0.03931026	0.13929912	0.06609078	0.22173594	0.08853952	0.15940706	0.11886273	0.15476352	0.061444975	0.010950848	0.015405832	0.14953727	0.0027119557	0.23428297	0.14478153	0.027994655	0.08642204	0.17198521	0.1153336	0.058305115	0.03492196	0.07106222	0.03728374	0.18840912	0.12974863	0.18924712	0.16936934	0.09838496	0.03088435	0.12628792	0.110370874
3664	0.07695756	0.036765598	0.10438174	0.043789525	0.012902081	0.08217283	0.13631535	0.05562487	0.04962846	0.060658257	0.016567823	0.04800433	0.06146353	0.008723508	0.005101213	0.04635433	0.13161948	0.0052881315	0.06449857	0.103748515	0.036295168	0.09509142	0.05347149	0.15314	0.17491902	0.1762372	0.0770089	0.10613245	0.015193052	0.09205936	0.07183042	0.070284285	0.029247334	0.11231324	0.0964445	0.024633978	0.05191923	0.053124137	0.12711343	0.028847944	0.055071555	0.117503434	0.13560301	0.036214888	0.18772285	0.12070152	0.071105465	0.09156237	0.06933728
4824	0.11367027	0.008847887	0.15242355	0.07653184	0.25081068	0.031054774	0.22022209	0.04100571	0.026747378	0.026322724	0.012092419	0.09416695	0.025653446	0.0890482	0.047106825	0.18514344	0.34341916	0.0391523	0.04452084	0.192876	0.05355356	0.1672311	0.029092714	0.041327287	0.18466759	0.1706095	0.04957521	0.15207437	0.044871975	0.18241218	0.16235775	0.3410558	0.085814685	0.06346932	0.12934977	0.035891	0.06178744	0.10018327	0.029425185	0.14303279	0.09250395	0.31342328	0.15617873	0.31301022	0.22324422	0.062065654	0.14367998	0.03141078	0.11128302
3590	0.021905333	0.0060508167	0.18956473	0.04725155	0.23296043	0.11747069	0.18862393	0.023908852	0.08947132	0.040578265	0.037976667	0.13181482	0.01780958	0.0038122684	0.06031019	0.11558269	0.19377768	0.07322107	0.026425464	0.14778966	0.13934267	0.22493571	0.0034359274	0.0024080388	0.17718714	0.09553927	0.03574816	0.14286944	0.016929084	0.21999684	0.2549361	0.27346784	0.18697853	0.11593554	0.006165304	0.0466136	0.047086272	0.10472897	0.049328335	0.08061907	0.08538311	0.21803157	0.07057528	0.25172803	0.09320843	0.09302449	0.061394572	0.07739261	0.21779567
3599	0.0018746499	0.14658356	0.00860825	0.07416768	0.032210123	0.081527725	0.0806283	0.2077204	0.24134906	0.23865359	0.20234516	0.10303888	0.14397421	0.029494725	0.1204015	0.20984733	0.09610164	0.30418187	0.2695005	0.0444642	0.06753454	0.025514	0.067723006	0.07256173	0.046437234	0.045890074	0.17307672	0.09730201	0.14430004	0.024108008	0.083792284	0.048186034	0.20621032	0.17160243	0.17916912	0.002271494	0.32008815	0.023034899	0.004550941	0.10261451	0.050534427	0.12712619	0.073061876	0.026118688	0.007635303	0.23931845	0.14787883	0.36385936	0.28184363
3598	0.20847389	0.15017018	0.09525748	0.09496084	0.15809777	0.08853568	0.09612096	0.2579431	0.24404588	0.21639672	0.09389171	0.1326676	0.1656898	0.123807095	0.20838802	0.2264821	0.024196845	0.45214412	0.14866422	0.010319173	0.0892516	0.18470737	0.02619242	0.051647514	0.16396683	0.17011565	0.13735393	0.11238545	0.11967224	0.07923082	0.033342	0.13758233	0.17463621	0.24956885	0.28469828	0.18017781	0.3234807	0.025656343	0.17662612	0.20666534	0.16843824	0.042319424	0.20918746	0.0072578844	0.011339499	0.3237825	0.17911004	0.27275956	0.310145
4436	0.010980082	0.034487702	0.020550147	0.06522816	0.094800726	0.19865988	0.0006837575	0.18762976	0.14960714	0.04260638	0.06020133	0.061706547	0.07976776	0.13304543	0.044184104	0.015895203	0.061707728	0.17305219	0.002348302	0.07722501	0.039682154	0.013399698	0.094384134	0.15388143	0.064321265	0.16311057	0.0051568733	0.07960482	0.16940835	0.05697596	0.059163895	0.014195159	0.040479824	0.14133683	0.028448625	0.049653947	0.034592867	0.09105989	0.05884569	0.123708904	0.106953785	0.089675486	0.1073657	0.08495104	0.063650995	0.03271813	0.053316616	0.22361946	0.19511065
4430	0.15488237	0.15391475	0.13231316	0.14661604	0.034939215	0.019149486	0.23377855	0.046478033	0.16214368	0.00906047	0.25178227	0.21943888	0.008383427	0.2836827	0.09925612	0.0053127073	0.010707649	0.15520722	0.026435453	0.16191372	0.13021094	0.16963534	0.16563064	0.11738245	0.20441633	0.074660406	0.18799648	0.01791359	0.11674158	0.043781936	0.24375924	0.103957996	0.011730108	0.07127702	0.13966498	0.12925345	0.17454335	0.1802868	0.28958327	0.1826775	0.08664557	0.033243373	0.19102164	0.02739914	0.0068005	0.1902822	0.04478744	0.22809842	0.22829002
4945	0.17627412	0.034356833	0.11498305	0.049473085	0.09009782	0.082442045	0.06452897	0.17792493	0.06133787	0.38543504	0.14455393	0.08290376	0.32864636	0.07038471	0.35570955	0.048775174	0.07966338	0.11438849	0.2429206	0.012638645	0.03760639	0.06330327	0.014672942	0.03286603	0.11298273	0.19459683	0.00014691381	0.09148907	0.29112923	0.07543957	0.10346552	0.009008521	0.026989907	0.08438547	0.08729262	0.022791397	0.0664919	0.019885927	0.043482825	0.16959527	0.09883998	0.1067476	0.11025436	0.023943689	0.0743395	0.11030463	0.07832684	0.20272207	0.066158116
4944	0.18878907	0.09775357	0.12329443	0.09187011	0.14776483	0.20900261	0.10139417	0.22180563	0.071779184	0.13231766	0.08634269	0.12564832	0.1376058	0.15948945	0.17784135	0.103702575	0.08794357	0.0017943727	0.0010895329	0.1194642	0.30004	0.13304812	0.070739225	0.06491113	0.11120936	0.11445296	0.12658897	0.13648844	0.023222052	0.13041833	0.15364197	0.09192866	0.0854778	0.05997882	0.06512007	0.18710771	0.08346372	0.15021296	0.14062615	0.23453504	0.10085675	0.06977868	0.07359389	0.0698073	0.120213665	0.010383616	0.04135278	0.16649443	0.1753489
4946	0.24060453	0.038261212	0.12386949	0.12886539	0.028741935	0.13327608	0.15714826	0.21775112	0.049545176	0.2563458	0.2351355	0.15482873	0.23647645	0.13306981	0.39975408	0.072540216	0.036301058	0.07252672	0.14262691	0.087268576	0.10339275	0.107489824	0.03896241	0.0446957	0.13570341	0.22210333	0.09463636	0.018899528	0.22757125	0.140295	0.11777653	0.04494651	0.024768274	0.03485146	0.07664498	0.15856719	0.10095753	0.013402123	0.096097216	0.17716366	0.047467932	0.009996358	0.18630415	0.03138225	0.06737439	0.075624496	0.07111631	0.20204867	0.07301522
5109	0.013847899	0.107431345	0.07601048	0.17187366	0.033414654	0.03353681	0.038811833	0.14078256	0.18316467	0.1456179	0.2620109	0.24050133	0.07807739	0.077750295	0.1361771	0.3778851	0.041166734	0.19519052	0.13575013	0.16360268	0.026074544	0.21453342	0.057266504	0.121813916	0.08640634	0.0012533553	0.10787563	0.031447135	0.11573505	0.00072217453	0.08669084	0.161321	0.09584196	0.08007379	0.237701	0.1344473	0.18738422	0.06677772	0.07094523	0.22959235	0.05135706	0.07162063	0.15155923	0.21106035	0.098019585	0.21519725	0.02998456	0.2673118	0.28054696
5100	0.021884177	0.18635753	0.15142441	0.044549223	0.06670269	0.063464075	0.07356426	0.13860361	0.11610161	0.17322889	0.036232404	0.11716615	0.1483001	0.07820168	0.047038212	0.019922152	0.112231635	0.19692901	0.05418098	0.058367893	0.20094806	0.12355575	0.10125635	0.15363294	0.025514744	0.15138942	0.06058223	0.060625535	0.322412	0.086628795	0.089171305	0.09452096	0.038004216	0.16816676	0.08419922	0.15218183	0.03961016	0.024371138	0.047582105	0.14720562	0.006250499	0.17651005	0.008801395	0.113162376	0.14269033	0.060653634	0.068955936	0.15324259	0.008477707
3444	0.046424888	0.05284469	0.14434153	0.14584199	0.013096593	0.10683803	0.14360802	0.18389514	0.025421493	0.040917456	0.23707066	0.19848126	0.07671679	0.09465549	0.029212933	0.16582721	0.12189646	0.048175137	0.0690675	0.06750128	0.016880695	0.04152005	0.11225826	0.10225325	0.1977384	0.036356274	0.056357905	0.10938653	0.06230891	0.010977869	0.06633855	0.2610321	0.15522297	0.06984204	0.020149168	0.21846762	0.022204265	0.10461574	0.03958229	0.03986378	0.024832001	0.09607898	0.074598104	0.20306724	0.108504474	0.22089885	0.048113536	0.0860421	0.16721827
18233	0.0039270036	0.08285102	0.08414153	0.01292529	0.042473547	0.053259466	0.06504514	0.08544265	0.006873245	0.09904918	0.011357987	0.0065211463	0.050269455	0.13321769	0.08775163	0.02292918	0.09638871	0.0718667	0.01855535	0.02274359	0.05330944	0.03249002	0.07749539	0.003013637	0.040856935	0.04147827	0.1294681	0.11467657	0.17663994	0.024310535	0.13256192	0.025047503	0.066838264	0.089871936	0.077114604	0.051872008	0.06922798	0.034454744	0.021037895	0.084634155	0.1450456	0.0272266	0.049464535	0.030375892	0.03486204	0.037822958	0.15795565	0.040543992	0.06966836
5217	0.04913619	0.15643308	0.16789833	0.0029087067	0.06281537	0.040352214	0.050962165	0.22182874	0.0700461	0.14052537	0.06882352	0.106870994	0.27303803	0.0023085568	0.09487208	0.042368546	0.03821425	0.2921111	0.091454275	0.036339622	0.04304226	0.097918674	0.008638674	0.0039737998	0.009103907	0.16739045	0.16760182	0.097393826	0.16193587	0.17801216	0.044806413	0.10153942	0.023188898	0.018801361	0.117497	0.06850323	0.16374806	0.051356252	0.0006093262	0.05764127	0.029455643	0.040528513	0.12150368	0.037144184	0.038819075	0.052432947	0.033311836	0.2612962	0.01730484
5213	0.008696063	0.044089153	0.17298591	0.13055882	0.061176755	0.0064867986	0.16870248	0.026029786	0.057558376	0.0817976	0.2525462	0.21385527	0.15462008	0.1847783	0.01641023	0.13007843	0.096175954	0.12052818	0.058558095	0.10478852	0.10569536	0.089541204	0.14216053	0.15290217	0.1332897	0.12909262	0.11851673	0.12823288	0.089332715	0.08905189	0.18519998	0.15395202	0.1603946	0.124913014	0.03345128	0.23413286	0.07433508	0.08196224	0.09007932	0.046722576	0.08175956	0.084145136	0.034753677	0.13943033	0.1782072	0.160608	0.09005553	0.13703242	0.1846948
5416	0.12886558	0.013871746	0.092407234	0.055964448	0.16225074	0.007985173	0.04289846	0.121483535	0.11936988	0.055664685	0.13515994	0.06653795	0.032761432	0.058542725	0.02665079	0.014186462	0.25653908	0.18439952	0.12769637	0.05506632	0.009844109	0.01697699	0.07421042	0.08741018	0.12846589	0.1351929	0.023334619	0.07059013	0.064775035	0.02535885	0.0857069	0.035660047	0.17321604	0.0033599027	0.024874361	0.07757155	0.01630301	0.12270163	0.00438763	0.035058036	0.074073285	0.19162783	0.066726804	0.067998126	0.14488995	0.16252238	0.14679688	0.09497769	0.086827606
4302	0.07649299	0.16510819	0.08816369	0.18996978	0.025317714	0.059823543	0.13495703	0.013137525	0.017984804	0.037292287	0.1927249	0.25517303	0.059454877	0.24627124	0.18183368	0.23690759	0.022011813	0.008322556	0.032899138	0.21080297	0.10676729	0.23997107	0.27201515	0.1797775	0.24289688	0.07192108	0.15550065	0.13903762	0.10134889	0.005326671	0.019320155	0.22896367	0.08536391	0.08505292	0.026566468	0.15850145	0.1838431	0.16505261	0.16115502	0.07631425	0.028942686	0.012178607	0.3035364	0.16775301	0.12029235	0.043588404	0.015497237	0.17471524	0.097127214
4301	0.15149722	0.035957597	0.10675241	0.21219572	0.12671626	0.0795	0.21593785	0.044493143	0.009030175	0.13236463	0.08758398	0.17639232	0.08165197	0.16341105	0.14386389	0.04063252	0.15577015	0.02280787	0.052472994	0.104207724	0.057178468	0.021432897	0.05183044	0.13657558	0.25450686	0.22314405	0.21588974	0.06292701	0.23164907	0.002717819	0.0625063	0.12363523	0.053114597	0.067499325	0.18219253	0.08338201	0.123417035	0.02371288	0.32192096	0.10588261	0.020707557	0.06517686	0.22629987	0.022800628	0.02352734	0.07692137	0.049464874	0.06321919	0.005897591
4300	0.11026816	0.16576004	0.01301647	0.22053452	0.15200107	0.049756616	0.20773447	0.040698346	0.13291828	0.22024502	0.06005024	0.08432375	0.18424702	0.1337017	0.20406845	0.1084746	0.038809627	0.12247424	0.08638007	0.08725827	0.015237814	0.019537687	0.04967168	0.040620126	0.24749348	0.10717388	0.39110947	0.013208255	0.30291498	0.10781172	0.104366444	0.018100586	0.03798888	0.06330816	0.12076089	0.0047184154	0.15362361	0.080768056	0.121947974	0.024359426	0.11405982	0.037405834	0.24677826	0.014288602	0.0038883798	0.12423261	0.01958744	0.04627986	0.046391748
5591	0.075348765	0.020069702	0.07855706	0.30491343	0.041007295	0.07562078	0.09373565	0.02829648	0.0354452	0.063564025	0.25280344	0.18716373	0.025763066	0.1465469	0.16001359	0.007338016	0.08351537	0.1286251	0.049224027	0.050368797	0.050036594	0.033416606	0.1403481	0.14780405	0.16865943	0.08811203	0.16697663	0.022076666	0.06278606	0.0035327342	0.05318494	0.08606332	0.0905173	0.057444215	0.07919317	0.1615875	0.10578515	0.13814914	0.18503296	0.03597652	0.019128589	0.04632948	0.13246742	0.060928427	0.033576876	0.23525628	0.11415312	0.11911243	0.14884931
5590	0.024010176	0.081137806	0.2719798	0.29529366	0.012314441	0.0983252	0.23993756	0.14896889	0.012594612	0.07076679	0.25424117	0.28942972	0.14062113	0.2281132	0.12861013	0.041458167	0.010093292	0.10743275	0.033698913	0.08723605	0.121559225	0.05783742	0.3084991	0.30947444	0.06855549	0.010937287	0.27221602	0.029616669	0.023231134	0.14126346	0.13875714	0.13922603	0.059333667	0.13168898	0.026841532	0.2962957	0.08711808	0.17334928	0.24436393	0.032644186	0.004879076	0.028297199	0.0561858	0.06060695	0.120629124	0.00067421515	0.028583538	0.049202487	0.16000015
5593	0.07882148	0.26822877	0.17715849	0.23402919	0.10582594	0.17719083	0.016796324	0.091036424	0.11590815	0.10068928	0.12627	0.15187675	0.065665476	0.1121686	0.16602656	0.048538547	0.052439917	0.1094009	0.046460226	0.09357348	0.10644733	0.041155383	0.23826505	0.08648406	0.052081995	0.04523914	0.30650157	0.0595963	0.10244719	0.06392782	0.06384905	0.007206768	0.095937744	0.14336282	0.0664564	0.06210459	0.18203032	0.17798768	0.14120065	0.06787106	0.042802505	0.025951397	0.094667785	0.10396438	0.11881985	0.021621857	0.03967793	0.080840245	0.051817827
5597	0.07201746	0.032733195	0.008760869	0.09167984	0.09791972	0.08732732	0.12387481	0.08225024	0.16428123	0.12281202	0.12719467	0.1671549	0.05298937	0.2837429	0.26076278	0.058248397	0.011320953	0.13415596	0.028860714	0.0818241	0.03661017	0.054923397	0.1576719	0.103426486	0.15783483	0.020748662	0.15816715	0.07743664	0.120038666	0.027395457	0.014383394	0.037741195	0.011018873	0.022965385	0.004711559	0.17440678	0.1498636	0.14704898	0.14443132	0.090253584	0.07235718	0.033267938	0.2235769	0.016204286	0.08234503	0.08847651	0.048592836	0.1674528	0.13926218
5598	0.05954811	0.03997409	0.034323975	0.13384163	0.024006527	0.05179546	0.03595923	0.106927626	0.0739417	0.066633455	0.17757079	0.25527906	0.02807756	0.22023615	0.31892896	0.07698439	0.010987529	0.0909702	0.04217743	0.020593852	0.11869669	0.14536925	0.24939123	0.23766476	0.11677753	0.016354876	0.19928385	0.21236192	0.07012105	0.1545914	0.043746263	0.058218688	0.009363098	0.10018583	0.06810948	0.28803393	0.2718774	0.26255742	0.33205417	0.14333664	0.095275894	0.0202506	0.3147238	0.018703531	0.10444133	0.05838395	0.047488715	0.02152154	0.025078066
3944	0.01754983	0.030593015	0.06260477	0.17060494	0.06971613	0.14420517	0.26418912	0.0038466975	0.0040098466	0.032028057	0.2842702	0.17331874	0.06998614	0.15016584	0.10595831	0.22733673	0.06341274	0.06948097	0.020580038	0.20378458	0.049588356	0.28445756	0.114624344	0.12715164	0.012270382	0.08234307	0.104900844	0.091607355	0.16345948	0.11559719	0.12135914	0.23767167	0.013932686	0.07248231	0.08116171	0.14958495	0.09442298	0.16225506	0.055652056	0.050757315	0.078061804	0.07279353	0.2364614	0.30743206	0.034745328	0.09249498	0.02384618	0.11947468	0.03554167
4129	0.02593667	0.0048037767	0.09481567	0.049233593	0.04465236	0.07612586	0.049758993	0.006726851	0.1007637	0.007457621	0.07020825	0.0768289	0.02765641	0.054078255	0.071871184	0.23483104	0.15576461	0.13953038	0.038572304	0.10630956	0.11167425	0.2594768	0.0014153612	0.010055946	0.054043245	0.075289294	0.016097782	0.102460906	0.04978227	0.124478005	0.0677333	0.22406642	0.10776916	0.18776354	0.11278736	0.12172246	0.21478756	0.012014663	0.052506194	0.027946785	0.16460684	0.148276	0.21451801	0.21082886	0.0477179	0.20103197	0.21908757	0.16022919	0.15137771
4126	0.067489445	0.12603423	0.1445927	0.033109214	0.014710056	0.023624886	0.0011366121	0.120263204	0.07852362	0.022308808	0.05414343	0.1304658	0.049793653	0.10510367	0.07504832	0.1515339	0.026432633	0.07252632	0.015427225	0.02684686	0.083787724	0.20043829	0.14757028	0.027473755	0.028049426	0.13639647	0.16167824	0.23498526	0.03433805	0.052265793	0.15733396	0.05941002	0.076199055	0.26731852	0.08481997	0.006186422	0.20061287	0.21964324	0.14297959	0.09797822	0.11417663	0.09896424	0.12130231	0.039635226	0.046727367	0.03305095	0.08793565	0.06552767	0.08010049
4124	0.20119911	0.033028886	0.010043956	0.11422159	0.02508614	0.16183683	0.30879676	0.24749187	0.012862002	0.12089312	0.16084398	0.1480329	0.046954118	0.33646056	0.22828329	0.11374615	0.07020156	0.08295806	0.045398057	0.19888856	0.2602529	0.21702747	0.16009666	0.17334066	0.27935898	0.17150557	0.21445677	0.1953387	0.03999105	0.14821191	0.08256742	0.17335026	0.0031118658	0.13388388	0.02344321	0.2633881	0.18503395	0.14905277	0.21304157	0.17936793	0.11606081	0.058676265	0.3897192	0.105532594	0.14266123	0.039738886	0.04601028	0.11762075	0.11918166
4057	0.14006776	0.043550566	0.12845731	0.02088287	0.04483813	0.04771947	0.002034124	0.13945898	0.30904728	0.09811245	0.055102646	0.035196178	0.081995904	0.26108268	0.07972323	0.05290487	0.003078082	0.020558067	0.09924905	0.09731318	0.13308007	0.0010528993	0.2036417	0.009021746	0.07829602	0.028797904	0.055461336	0.06975742	0.04416403	0.06967844	0.22424597	0.028600402	0.0038512908	0.13234538	0.014819407	0.08744033	0.13366249	0.043859627	0.14198041	0.20274514	0.23954314	0.0073490255	0.013357987	0.0773777	0.05271215	0.040773124	0.30729574	0.021396466	0.06412081
4056	0.09688809	0.021645889	0.04572455	0.020506518	0.102918684	0.10456401	0.07313492	0.19857028	0.36398578	0.0764474	0.044230208	0.0625471	0.13353881	0.31052053	0.070254184	0.13591908	0.028680583	0.092015095	0.04796282	0.12344292	0.102317795	0.0016655321	0.20829402	0.024353225	0.08820488	0.0708853	0.020032162	0.07735948	0.104400545	0.070008785	0.2621823	0.0016250396	0.0029656645	0.057215516	0.0029388578	0.029662654	0.091351405	0.050177228	0.1481601	0.16865578	0.22369687	0.062402256	0.042622175	0.061055765	0.06745209	0.12125025	0.3069222	0.072959654	0.056103636
3617	0.13193533	0.27765384	0.07724714	0.040010422	0.1043112	0.06698199	0.0661037	0.2817744	0.12802787	0.21966915	0.015251426	0.0064246105	0.19256012	0.10221407	0.18135098	0.24405718	0.13144787	0.5488146	0.10747895	0.062036693	0.0236284	0.090052426	0.08716465	0.13094723	0.06966725	0.25080335	0.1167169	0.06715302	0.26045138	0.02833694	0.06202007	0.0013977904	0.14047384	0.14038879	0.2501365	0.041049734	0.21700317	0.03362684	0.012408956	0.13045934	0.15740025	0.102411464	0.14716253	0.10075433	0.13552414	0.17104712	0.04368669	0.24481797	0.18689945
3618	0.1526821	0.1091836	0.10937067	0.13998818	0.17367843	0.06809614	0.037806384	0.09182119	0.09835534	0.045015395	0.06945441	0.2947237	0.00029458432	0.123578995	0.21034294	0.0670676	0.051063452	0.047612526	0.029368473	0.03433681	0.23734298	0.24505937	0.08019176	0.081089675	0.1991269	0.12892097	0.080097064	0.12286147	0.016915653	0.12586129	0.092016354	0.24234682	0.20982197	0.20252034	0.091611385	0.19802	0.19208044	0.04517959	0.17602472	0.10099774	0.042597704	0.06788973	0.21031682	0.060877956	0.00020438293	0.29285794	0.026760189	0.080774315	0.26553252
3619	0.11806967	0.004892556	0.03343458	0.10928876	0.031648032	0.032173738	0.12906663	0.12601075	0.038451396	0.07492372	0.04799989	0.09033782	0.030109186	0.024945796	0.11695177	0.012578478	0.1207735	0.18239531	0.027586464	0.0049682287	0.113576055	0.07222211	0.006391905	0.060054094	0.20394793	0.32257006	0.07213656	0.080243126	0.12806728	0.0042571314	0.088819146	0.07208853	0.03765395	0.028254073	0.006773725	0.047182105	0.035530373	0.10422777	0.074688226	0.078128435	0.12990396	0.13735215	0.0854844	0.04713817	0.056713812	0.1752027	0.06625007	0.059780627	0.16166466
5021	0.008492911	0.26853162	0.13132349	0.026195241	0.12718648	0.031773712	0.024947237	0.0794184	0.07720412	0.013035504	0.019946758	0.011803459	0.020594098	0.017977597	0.13368642	0.045728453	0.14311236	0.14858669	0.07179125	0.12504828	0.078781	0.08437975	0.012475878	0.09214127	0.07817252	0.09616051	0.095692515	0.09672403	0.009369457	0.06336762	0.23805088	0.112735964	0.17332062	0.03357151	0.11125979	0.058706418	0.019038249	0.08980933	0.06494097	0.13265061	0.16793162	0.1336042	0.023105934	0.025465	0.11697045	0.061876655	0.06004484	0.06533335	0.1358391
5025	0.06105703	0.12992784	0.087652445	0.027578361	0.05884655	0.12275386	0.04455418	0.25364575	0.17367308	0.23950571	0.15675263	0.14392036	0.17532128	0.11295388	0.17487061	0.20147786	0.04554507	0.24606395	0.06415486	0.09080908	0.1959647	0.07401392	0.043275423	0.026926346	0.07888463	0.11909019	0.0021749772	0.03867614	0.17331734	0.03906827	0.066196606	0.15871935	0.12564218	0.0098424405	0.117685154	0.19425744	0.1731123	0.012444101	0.005169736	0.28064832	0.20030887	0.16152991	0.14368	0.15205084	0.039559536	0.21527691	0.028001769	0.29757482	0.4139789
4446	0.11314637	0.020599132	0.13314356	0.020793425	0.12412943	0.020689579	0.04602058	0.033687197	0.004239682	0.09988056	0.009710681	0.15170696	0.081434175	0.14349702	0.18426901	0.15094262	0.07581037	0.061688177	0.0025560688	0.13515478	0.1492706	0.19975102	0.12738398	0.03144032	0.27413082	0.10339322	0.09915045	0.053294353	0.08563115	0.10266104	0.06890541	0.17325316	0.06631352	0.12375909	0.06956573	0.12697902	0.07416687	0.047798745	0.18673326	0.18141258	0.01617077	0.021432795	0.19634771	0.043165907	0.07988949	0.022998948	0.071755804	0.07185936	0.003473701
4447	0.12303501	0.06713498	0.08215178	0.16611318	0.10160739	0.09487186	0.26816195	0.06921902	0.010669961	0.0765028	0.13154241	0.21788485	0.030399464	0.2501945	0.08047158	0.17617598	0.15134974	0.038646974	0.0058647045	0.2915559	0.08861585	0.18304512	0.12204031	0.14103311	0.25808474	0.118922785	0.15121444	0.017347395	0.079334676	0.09475623	0.059744693	0.3810195	0.04630532	0.03521223	0.10950366	0.18839914	0.093251646	0.13661206	0.11401251	0.0827792	0.019680725	0.1343389	0.32797796	0.19986281	0.20597883	0.0014619404	0.15619288	0.1978132	0.060636487
3726	0.0970999	0.13096969	0.15039097	0.13144177	0.11796734	0.16502261	0.14792606	0.028002325	0.13866018	0.027488742	0.077577226	0.10614838	0.04006675	0.15539081	0.020780092	0.026202075	0.31042117	0.04898069	0.0393623	0.20912817	0.116017714	0.1457571	0.07468462	0.16042596	0.19727838	0.21501374	0.2393493	0.011605625	0.091885306	0.12835796	0.25660813	0.14239992	0.044222876	0.016060445	0.013719743	0.07222519	0.019731924	0.033272065	0.21848366	0.020850023	0.0030903595	0.22820689	0.088335976	0.20594308	0.2000129	0.037428614	0.057216946	0.0039933473	0.004720011
3720	0.22210154	0.16038156	0.15611269	0.09720051	0.13449124	0.18248844	0.12257474	0.120722145	0.20692179	0.099830166	0.13339424	0.15212712	0.063849285	0.33658597	0.10321042	0.07186556	0.1513136	0.02122212	0.061424818	0.1639488	0.21900304	0.2537067	0.20639053	0.13238227	0.0974541	0.08346701	0.015752837	0.172653	0.129947	0.15706703	0.31993806	0.18077154	0.13848104	0.06493467	0.18158524	0.10927787	0.1834212	0.12626441	0.29155502	0.26351267	0.27557778	0.16371799	0.25166553	0.1932096	0.0044051125	0.07731768	0.2859512	0.16301923	0.19117793
4688	0.15560997	0.0730098	0.03227222	0.1353627	0.03344383	0.141498	0.007985501	0.19442265	0.045806	0.114542425	0.012839246	0.018706508	0.03923445	0.03275328	0.1622141	0.020259704	0.08814243	0.11132446	0.03010211	0.13824812	0.045837015	0.02777478	0.15836957	0.13313256	0.15990055	0.2076472	0.15071169	0.062403105	0.11224014	0.04518889	0.035744604	0.027281677	0.059370168	0.040719688	0.028623777	0.099523865	0.017396823	0.054520063	0.055027835	0.13398203	0.11471453	0.03399539	0.11007427	0.097216025	0.16625527	0.17863178	0.022483736	0.057838503	0.18052313
5115	0.040924948	0.14895865	0.04260139	0.12245877	0.049926084	0.06500093	0.055617712	0.1073432	0.23064066	0.07968589	0.14873388	0.013118097	0.05965965	0.12570561	0.09022701	0.06155244	0.14942826	0.23643321	0.0225236	0.11128707	0.05132464	0.011907343	0.14891376	0.0154043	0.13688055	0.06557624	0.20711502	0.046348378	0.12910852	0.118909776	0.010279648	0.04780999	0.030461486	0.041989215	0.17617251	0.125586	0.20694807	0.029345024	0.29044408	0.12311776	0.030329602	0.24407116	0.11776528	0.14573398	0.08830778	0.104395434	0.076223575	0.23075616	0.018613921
5114	0.007833485	0.12694073	0.18119523	0.19995558	0.2803067	0.0028344998	0.17471543	0.015735451	0.061585747	0.006661902	0.014404862	0.07353779	0.03557058	0.008581611	0.10552485	0.1683233	0.31726098	0.14359541	0.040582534	0.056899957	0.023038335	0.16716647	0.10047269	0.093745306	0.15303674	0.08660118	0.23797145	0.09800334	0.008770933	0.030498771	0.12202551	0.16743657	0.136464	0.12247491	0.13413396	0.008833678	0.123224065	0.08300364	0.038900375	0.024558574	0.040474176	0.2512219	0.07346811	0.22010961	0.30910754	0.07845728	0.09032543	0.038483977	0.11402814
5117	0.13328867	0.20784497	0.105596654	0.003749121	0.34724018	0.05500225	0.1895006	0.049393274	0.022616684	0.084427826	0.033201348	0.03303247	0.02095961	0.05845347	0.037299268	0.20183818	0.15348318	0.11353473	0.047410253	0.04778219	0.08223699	0.1285998	0.10772511	0.090930015	0.0028735488	0.3854335	0.010462921	0.06985611	0.09446748	0.09596218	0.06854978	0.17322387	0.039669286	0.07001288	0.123197414	0.100307286	0.025763838	0.09214774	0.022895006	0.027774293	0.043224234	0.2482445	0.063287795	0.1566715	0.12410227	0.11311042	0.067453496	0.004412743	0.09797624
5111	0.005818194	0.1640116	0.033132493	0.09095527	0.04968062	0.08791424	0.06585706	0.15407586	0.4068647	0.0044167517	0.0462306	0.03363658	0.036335226	0.06712192	0.0648598	0.11195669	0.026858745	0.107611164	0.022701107	0.034966864	0.08207616	0.07395117	0.034819413	0.14641327	0.084615156	0.060283825	0.024654254	0.00019171461	0.023757815	0.06899016	0.0012902152	0.031540886	0.2656202	0.25693834	0.17368707	0.04755771	0.17253482	0.023544658	0.033009548	0.13324082	0.08706629	0.017788889	0.023744376	0.10208328	0.011169156	0.008456539	0.15662615	0.13719112	0.05834121
805260	0.107903376	0.18178731	0.022173572	0.2650694	0.18441606	0.1132912	0.19694984	0.015589759	0.15031588	0.21377522	0.08185185	0.11118828	0.20874663	0.12589893	0.2101258	0.12925076	0.058034696	0.10157502	0.11327413	0.12339701	0.026994416	0.017678225	0.06276172	0.117881335	0.22371866	0.11776274	0.38014877	0.013629775	0.3191436	0.075810365	0.101578765	0.0005213404	0.04181721	0.050987735	0.113986224	0.016632369	0.11467939	0.1043075	0.107466266	0.038327355	0.13089997	0.019062594	0.23025054	0.03530775	0.030211689	0.097935006	0.035639934	0.038352437	0.023910638
3438	0.07013288	0.12796521	0.11558534	0.059293523	0.0648053	0.07681283	0.008729426	0.24139352	0.21156102	0.2235941	0.17406844	0.12465644	0.050332017	0.08965112	0.15016481	0.2158196	0.0012489669	0.14054616	0.052818667	0.13687077	0.07804138	0.029924467	0.008970762	0.00898291	0.16641667	0.15769398	0.10600862	0.046664186	0.17053641	0.018662294	0.06468277	0.10809382	0.17206097	0.004670328	0.11356588	0.124014676	0.18792981	0.09829974	0.047216795	0.20363492	0.11827118	0.05528514	0.07274227	0.055318385	0.0049653277	0.2330758	0.032408133	0.23461151	0.22680289
3439	0.20911776	0.135739	0.023485422	0.018512689	0.019323189	0.052231357	0.028018016	0.20325908	0.20353395	0.23175827	0.09298307	0.029228786	0.1272035	0.046279557	0.11261226	0.11078459	0.04813316	0.16426218	0.31620866	0.034730688	0.014544202	0.057401475	0.0046889577	0.076025665	0.034148052	0.15689018	0.14271656	0.018293519	0.2106587	0.12877224	0.044500098	0.0281851	0.12650605	0.025299342	0.1712861	0.030686453	0.17029464	0.002284607	0.06355245	0.15349136	0.2018854	0.012480403	0.06658985	0.015154513	0.051125877	0.13052858	0.1296074	0.17294663	0.19255751
3437	0.0060206335	0.016095664	0.120575644	0.001307633	0.019694326	0.09145717	0.051323205	0.009668244	0.11302708	0.13854718	0.050671514	0.07326224	0.043226838	0.047475085	0.09068863	0.039246373	0.10373034	0.022070482	0.118031695	0.17113529	0.04312167	0.09394554	0.018613525	0.12838554	0.0825755	0.019683467	0.014278555	0.05043316	0.054985058	0.020029984	0.18265194	0.010463273	0.087179095	0.06560833	0.024345998	0.04196788	0.0046513826	0.121811226	0.013842409	0.0651436	0.026349708	0.036201645	0.06517619	0.019116482	0.064468995	0.11737934	0.17980877	0.03336157	0.09146626
4595	0.099419504	0.13583273	0.100066975	0.0070205154	0.041688688	0.060637508	0.16216402	0.119585134	0.13806868	0.07077055	0.08704196	0.065991305	0.004006041	0.22166833	0.0648542	0.20698622	0.07293043	0.15746614	0.026152577	0.16319308	0.05228383	0.1508424	0.11640564	0.082041405	0.10744494	0.05969791	0.17709386	0.06938591	0.079589196	0.016680803	0.014551032	0.08710128	0.049480677	0.124295816	0.1274598	0.0844615	0.14758307	0.10354273	0.074625246	0.18074892	0.1393512	0.040945347	0.16242146	0.17387111	0.1210523	0.052047204	0.055477154	0.19235416	0.18409047
5201	0.055157654	0.13095322	0.18953338	0.067572996	0.14680426	0.015068453	0.20639095	0.010352356	0.14157808	0.008390508	0.042948145	0.02021008	0.14045739	0.021499727	0.08687416	0.09202155	0.15964445	0.074986435	0.0928756	0.11497739	0.0069824588	0.026424328	0.021800756	0.030324971	0.007018556	0.31980997	0.035054103	0.012144477	0.110555716	0.09765173	0.03907884	0.036430378	0.019511009	0.009566221	0.012246508	0.044163905	0.0704432	0.14988449	0.114672095	0.009829927	0.12248178	0.13303387	0.046601214	0.1574693	0.09113744	0.025192708	0.028444517	0.06665475	0.14014211
5203	0.09541262	0.09220357	0.20289454	0.058807693	0.12917884	0.053669244	0.18817072	0.0039274897	0.16283008	0.013017019	0.0036613583	0.015971843	0.0964907	0.049874134	0.07034769	0.18897429	0.14859807	0.07064369	0.106573515	0.07345736	0.060380958	0.10579978	0.0009313412	0.048303537	0.008694546	0.33515584	0.027340285	0.041586652	0.07803744	0.06341271	0.018743873	0.079953015	0.0010652766	0.14088811	0.020489683	0.08732937	0.05316622	0.16333291	0.031582557	0.0047910213	0.18948889	0.18622376	0.021021597	0.18366045	0.12577745	0.115213335	0.16150284	0.017462004	0.16737083
5202	0.07347793	0.12303518	0.21639197	0.104951344	0.039657157	0.005108238	0.2078031	0.045419894	0.11379947	0.0010316933	0.06862603	0.017450307	0.109622516	0.0028870385	0.037948783	0.1010668	0.057453923	0.14373799	0.11317955	0.15735441	0.026548564	0.06129095	0.078465216	0.0055223424	0.015352979	0.32140678	0.07471691	0.023912396	0.16911604	0.07037754	0.047912955	0.013893108	0.057958186	0.04922277	0.01067712	0.0475898	0.07443608	0.11783439	0.11172796	0.0095561575	0.16732517	0.049710788	0.04972245	0.072466694	0.08923051	0.0022719298	0.08001173	0.00035074586	0.14629278
5204	0.07276608	0.052835554	0.13941884	0.046664227	0.1482675	0.056820773	0.16068107	0.043483146	0.07547109	0.047211602	0.011990723	0.010554691	0.03411406	0.024814395	0.026700322	0.11382666	0.13336122	0.068058096	0.08142747	0.06963045	0.009725984	0.10605624	0.02260741	0.014478279	0.031744838	0.37042695	0.023342092	0.022314051	0.14049801	0.049470168	0.052731775	0.032212492	0.0822574	0.017122552	0.06054185	0.07314107	0.018281642	0.098879114	0.08544241	0.016162336	0.07142694	0.15063795	0.029269272	0.16624358	0.10353463	0.016569454	0.089119494	0.0343393	0.051202543
5208	0.14371926	0.082208276	0.15313688	0.044187732	0.2101221	0.16050327	0.18947007	0.16803947	0.08278207	0.1200041	0.015863363	0.10769565	0.09491261	0.29047275	0.07812251	0.064413175	0.21862052	0.08698074	0.08158806	0.0810442	0.13522536	0.09609742	0.20206335	0.078813806	0.05077087	0.12096068	0.1312015	0.16871299	0.006765455	0.059335835	0.22860417	0.08593372	0.035283536	0.20980644	0.26426548	0.119554296	0.16139919	0.15823857	0.23646484	0.19990817	0.17636585	0.1357922	0.18240085	0.1377781	0.0984911	0.07020454	0.19529337	0.029664297	0.1408032
3546	0.068365246	0.18334168	0.0280224	0.11418558	0.013972653	0.0075822836	0.15371494	0.0051718773	0.0722432	0.0026491792	0.14456949	0.028621957	0.03625324	0.060596734	0.0073644524	0.0059175906	0.17883156	0.0108383745	0.007915984	0.10388319	0.006651666	0.09669709	0.041209564	0.026802568	0.30354542	0.1967456	0.12359086	0.06992763	0.03358849	0.008436561	0.023595996	0.24456023	0.063447036	0.10316354	0.049057554	0.14167804	0.00053398265	0.07241839	0.16540232	0.006985482	0.044929482	0.20104891	0.119184665	0.21045327	0.043630853	0.13639466	0.013520229	0.052772082	0.029196206
3540	0.20084631	0.037979547	0.086198494	0.017734293	0.10945848	0.07305184	0.017281432	0.15618092	0.31275922	0.21941668	0.10216898	0.09406726	0.09027361	0.11253957	0.102400355	0.25838888	0.022737594	0.3106553	0.16467562	0.010154415	0.031750113	0.07562418	0.063195735	0.17255913	0.21786833	0.04364625	0.0046166517	0.01256037	0.13686419	0.010390342	0.041036725	0.12300536	0.19488978	0.005183464	0.2024512	0.01797555	0.20213705	0.08867851	0.096075326	0.2649899	0.116271034	0.020390326	0.2006159	0.02634091	0.08590822	0.20941508	0.19991732	0.26163116	0.20360702
3542	0.14579329	0.020611003	0.00012225192	0.12836584	0.089826345	0.059084963	0.067546055	0.113991484	0.08322152	0.17411228	0.16972941	0.22629026	0.08389236	0.09515704	0.16803215	0.42950636	0.065503225	0.09608671	0.055920213	0.23147713	0.08420747	0.20107932	0.024106923	0.01804502	0.20903818	0.0070706042	0.085960045	0.046763252	0.12921435	0.014825597	0.11708829	0.28175014	0.15515722	0.118499085	0.19013783	0.13368626	0.15906519	0.038675718	0.029259643	0.24197519	0.0070759607	0.078403465	0.2443671	0.14209339	0.15037236	0.15061712	0.06310346	0.23059827	0.18426874
3543	0.094876744	0.11806674	0.14403093	0.067273125	0.013973355	0.051077716	0.14690757	0.010829214	0.089518145	0.16965427	0.22312447	0.15909931	0.012775979	0.14631772	0.12913528	0.18847229	0.010143108	0.041924074	0.07526237	0.04203473	0.019301388	0.13274053	0.07080817	0.007724282	0.2870463	0.009556357	0.01588414	0.05799299	0.06970385	0.05258813	0.058784053	0.30143315	0.08472016	0.13628468	0.059704036	0.14729066	0.15946001	0.020124942	0.108782515	0.14296845	0.089974225	0.058769334	0.1708002	0.062461216	0.04893636	0.17518803	0.19316792	0.23900518	0.1397582
3548	0.062915735	0.10472669	0.0963133	0.09923937	0.013476849	0.043303948	0.011192986	0.18580659	0.25547862	0.10811303	0.022349779	0.08783497	0.063330896	0.116452724	0.047079742	0.1466868	0.11509136	0.15762582	0.016178379	0.17596692	0.13119256	0.12562591	0.0054262076	0.00061384344	0.08117966	0.037616156	0.043997705	0.13097923	0.01577653	0.042150777	0.23831001	0.048289113	0.1174763	0.13388982	0.13182928	0.0028081005	0.124833114	0.122204095	0.026488667	0.19665179	0.17794423	0.08894762	0.040763788	0.024146196	0.019775424	0.11748916	0.21212228	0.15536559	0.20496006
5400	0.06733019	0.10611886	0.058302894	0.17840184	0.041722745	0.0006272178	0.19903314	0.017186232	0.012595236	0.094855085	0.17035384	0.29023683	0.13833678	0.2220234	0.2205069	0.1902979	0.044428557	0.01644549	0.06062712	0.12584692	0.02748824	0.122306146	0.166821	0.16113436	0.14078479	0.000652859	0.18682915	0.008298872	0.111939244	0.016637126	0.13297439	0.18249395	0.032959614	0.1403197	0.11709778	0.18673307	0.16605909	0.13829118	0.13359308	0.047796402	0.13970876	0.08318285	0.30048618	0.11404236	0.121076085	0.14190343	0.003934986	0.15044767	0.13245921
3645	0.10793591	0.11230822	0.07435112	0.037829526	0.25245216	0.08287254	0.22277188	0.14360726	0.06840419	0.063830495	0.036285922	0.06270355	0.10316495	0.037440896	0.04614131	0.21530041	0.2596023	0.1898304	0.038996924	0.11834176	0.054575674	0.21218422	0.034961984	0.00966125	0.09114172	0.24409811	0.13992193	0.23034592	0.078496724	0.010046161	0.004770326	0.14262462	0.12482652	0.123280786	0.096333444	0.048767492	0.08311322	0.099796064	0.11610572	0.0050541786	0.024384033	0.16585314	0.20751879	0.26373112	0.21018639	0.0219537	0.11200019	0.05460359	0.14596567
5375	0.10686296	0.11151948	0.044403978	0.12822953	0.041791715	0.0025798893	0.1858235	0.12227963	0.09263453	0.13503638	0.13268292	0.11540946	0.01764372	0.16287017	0.10926752	0.11366388	0.08600582	0.19869171	0.02257387	0.003545422	0.0060924888	0.049209423	0.046511263	0.0437854	0.26584527	0.110470384	0.045543555	0.053299524	0.14868155	0.050803304	0.061247814	0.16462703	0.06700443	0.014047443	0.02958143	0.14568892	0.1142955	0.04489375	0.044530336	0.08966109	0.015448632	0.027403945	0.2585321	0.10775071	0.06072128	0.30527806	0.04318198	0.219612	0.3176008
5374	0.058062073	0.012749225	0.08173954	0.2123765	0.016754692	0.092190325	0.14869279	0.15592632	0.191527	0.071238056	0.1973426	0.13573529	0.060863715	0.1836086	0.089543834	0.12664695	0.011502705	0.20511281	0.05358112	0.0128519535	0.011235915	0.08340173	0.06797531	0.10101184	0.134259	0.109610744	0.107649446	0.066801436	0.16582069	0.03451215	0.057448477	0.10157399	0.029953092	0.11325218	0.031762104	0.13185713	0.14822918	0.006129251	0.12876976	0.11957948	0.15726285	0.08486256	0.24715203	0.10939809	0.10287753	0.24635753	0.095981464	0.1572186	0.35235807
5376	0.0914931	0.017641457	0.0016318122	0.069781624	0.012624752	0.10947226	0.0098225735	0.084651515	0.23129207	0.09885971	0.17717677	0.18746626	0.013152722	0.04053794	0.087953605	0.13217112	0.028275982	0.29742652	0.113785535	0.011080128	0.100278065	0.09196088	0.019432504	0.0029751044	0.10621421	0.046005093	0.04046893	0.04826323	0.009681507	0.048803195	6.7386776e-05	0.17362496	0.22573864	0.011635074	0.010623731	0.17094009	0.13912645	0.04514377	0.04672747	0.11180484	0.10865503	0.091601595	0.025600553	0.11286116	0.024158627	0.3935753	0.08655638	0.22208405	0.32605672
18224	0.02138619	0.096027374	0.15013282	0.102421865	0.061905332	0.082214795	0.11030002	0.11004116	0.09784104	0.05682744	0.17520988	0.07128053	0.020766195	0.092066504	0.11416553	0.047290232	0.08531611	0.052645594	0.06916378	0.02957549	0.11207716	0.048438594	0.24707758	0.011836188	0.09790735	0.007454085	0.121127784	0.06344651	0.2012001	0.031169556	0.053735785	0.0027345447	0.065451905	0.055564214	0.00046234205	0.013178888	0.17692652	0.0072155595	0.2020694	0.16833968	0.106868215	0.11295016	0.12644807	0.07755224	0.04801026	0.049769625	0.036165737	0.07338402	0.13168463
18225	0.124751	0.076413065	0.018737406	0.042008862	0.064312786	0.1198912	0.113144755	0.024318611	0.017966704	0.047090583	0.0034450411	0.11993629	0.016385183	0.062045947	0.037910692	0.05109525	0.045461692	0.07742541	0.085136615	0.017614337	0.0737879	0.080423295	0.04028653	0.13659665	0.11030761	0.096572146	0.016503947	0.099950805	0.15414461	0.054429106	0.037836067	0.029293314	0.06073362	0.09061673	0.07130181	0.064792775	0.0108573325	0.16496053	0.004095061	0.023026243	0.06317456	0.006849464	0.073648304	0.06186136	0.099703714	0.06374672	0.12672353	0.020943444	0.021351662
4336	0.070096344	0.2808445	0.15163505	0.07922159	0.023639735	0.05332204	0.20600681	0.00083215535	0.087133944	0.04443392	0.22707957	0.27335563	0.08266054	0.25672612	0.09060286	0.18049878	0.13365014	0.036211073	0.05096832	0.1808631	0.14672163	0.38872188	0.19017187	0.15452234	0.23391297	0.045735076	0.043944217	0.1881664	0.053596687	0.12226085	0.13873672	0.3592535	0.008763235	0.15992858	0.004499049	0.2712589	0.13515323	0.15240547	0.1927666	0.15140732	0.14765033	0.22116156	0.22641578	0.2835596	0.07837117	0.048743684	0.14442012	0.057335537	0.19047005
4330	0.023103781	0.05877713	0.12634322	0.096048824	0.04120343	0.027382735	0.013084603	0.053512454	0.100431494	0.10617384	0.08981601	0.097988516	0.05329303	0.0070264894	0.1646376	0.14228332	0.016550409	0.15128924	0.096974134	0.1025484	0.042732522	0.01915212	0.14350268	0.064912505	0.1250529	0.08074181	0.17063832	0.035965282	0.11661167	0.026773795	0.050261	0.0015267907	0.04164627	0.083744094	0.058862768	0.03665253	0.14668943	0.104353584	0.206703	0.13866086	0.05904823	0.0784851	0.0998058	0.11031083	0.0292113	0.03322587	0.031919193	0.1167246	0.07026101
4208	0.2930466	0.031079099	0.015179436	0.044978168	0.0030916687	0.15330327	0.123540625	0.20207374	0.17459217	0.16985533	0.13619564	0.18358529	0.055087604	0.18930364	0.2252235	0.10692404	0.033383198	0.16908398	0.1031512	0.0543568	0.1602762	0.159424	0.0055267736	0.02554132	0.11210538	0.17324987	0.12746608	0.101207525	0.23287061	0.12204321	0.044604033	0.043649152	0.0124133285	0.17009357	0.09271838	0.15681724	0.23688996	0.0042739958	0.23711917	0.17391266	0.25360465	0.03865948	0.3029715	0.007579629	0.07868174	0.10254267	0.08880158	0.09968524	0.27075964
4207	0.034324814	0.03274226	0.12679842	0.2636621	0.076629475	0.11697348	0.02219389	0.09272269	0.23979777	0.08972184	0.29079163	0.20250145	0.072609276	0.15516904	0.10576211	0.077756874	0.09530768	0.04509738	0.119991824	0.025932994	0.07641764	0.05704834	0.15675801	0.11588605	0.068283826	0.13833496	0.06753275	0.0026238677	0.13547544	0.10345426	0.08353431	0.09240095	0.16815704	0.18482152	0.027500637	0.13847703	0.14987457	0.052431487	0.10356286	0.14265035	0.031126875	0.07192543	0.008142572	0.087162666	0.17363933	0.20664299	0.19139498	0.03517034	0.15795681
4204	0.09014994	0.116696775	0.07687539	0.10929867	0.21983904	0.06799	0.073494464	0.023332056	0.12779036	0.23149322	0.12617327	0.16687053	0.28310922	0.27324572	0.13170606	0.13808072	0.1560239	0.023825154	0.16458526	0.16623324	0.0201237	0.013708709	0.17047283	0.030802421	0.19564393	0.0036349017	0.1512782	0.020177046	0.09975221	0.0089644585	0.047890887	0.14382803	0.084729806	0.045582697	0.23722656	0.10481975	0.12193629	0.14782694	0.10273497	0.31122917	0.09261465	0.00689514	0.09310551	0.12849513	0.094026014	0.10617383	0.05487388	0.04682131	0.11778495
5568	0.14966518	0.13374251	0.10232289	0.18372461	0.12771863	0.20056951	0.2348763	0.075812414	0.07112011	0.0073836185	0.21924579	0.09888886	0.010580609	0.27278212	0.0394756	0.023820836	0.15781297	0.003143412	0.016555341	0.3077891	0.17202976	0.16716626	0.14080319	0.19324267	0.20112547	0.07350446	0.16379106	0.092900306	0.06787621	0.09149584	0.22788447	0.10844315	0.04782875	0.018358152	0.019189551	0.12531053	0.0490224	0.23929782	0.18521985	0.13732314	0.2133001	0.19417614	0.12570477	0.21512589	0.2266359	0.032592837	0.0712457	0.1251077	0.10697056
5569	0.11241548	0.035253357	0.11319185	0.2499096	0.08235289	0.20412114	0.21678592	0.053585235	0.070598826	0.030323952	0.28044546	0.20672716	0.046108242	0.2853636	0.109244764	0.041575305	0.056277953	0.015816249	0.021911772	0.25096083	0.18475904	0.17115705	0.21497616	0.23450533	0.15126443	0.025186855	0.22628152	0.101485305	0.079058446	0.09687331	0.14251933	0.09721369	0.015364569	0.05357408	0.06412476	0.17423609	0.13819051	0.31154406	0.23659036	0.13807572	0.20157209	0.11496444	0.12738317	0.119820595	0.1844772	0.0065638893	0.010674074	0.1476382	0.103320286
804518	0.07207197	0.12503919	0.072307594	0.0020783236	0.018355306	0.05386968	0.08783295	0.12847237	0.18154222	0.20389591	0.030614473	0.057996847	0.07270473	0.007967559	0.18257244	0.27217075	0.10409524	0.12502825	0.14519924	0.07803464	0.02339905	0.018694306	0.04242996	0.14299983	0.11023034	0.027793147	0.090573825	0.0062369765	0.07997757	0.10330568	0.15462828	0.03408174	0.0038878303	0.14927849	0.13295084	0.08465634	0.15034942	0.11841419	0.015599448	0.19533034	0.13974208	0.053228922	0.057750545	0.09445131	0.050589565	0.19736893	0.09517178	0.09409929	0.1210253
3959	0.09541695	0.1347384	0.16436195	0.07659033	0.22362119	0.06791563	0.19754387	0.0900687	0.109000206	0.058203943	0.052049097	0.0111332815	0.03419257	0.056654964	0.104412556	0.120104685	0.33111972	0.017131615	0.0085049365	0.13019292	0.072040334	0.13316718	0.030301407	0.004206188	0.097001776	0.32756117	0.03929908	0.040061794	0.12824535	0.028563727	0.08738094	0.122933604	0.08758164	0.052612685	0.08980639	0.032639667	0.033802517	0.006577838	0.009335459	0.0023009507	0.014772299	0.30104157	0.026936984	0.21257028	0.23398677	0.040659912	0.03180333	0.13113788	0.06017932
3953	0.107228056	0.12177834	0.16926827	0.012023637	0.05114492	0.06543907	0.07881612	0.34195054	0.17480683	0.135504	0.003657939	0.078095935	0.1446068	0.05801288	0.22404772	0.108436115	0.033770576	0.24400815	0.07809843	0.039076764	0.13464797	0.03438083	0.044311095	0.046887975	0.04644146	0.12661803	0.053259283	0.12467513	0.032159608	0.027587473	0.04235453	0.01747994	0.25008672	0.05278444	0.15486667	0.14617749	0.13623525	0.024915705	0.028936835	0.16651103	0.11029333	0.06333043	0.08052498	0.04646039	0.011973377	0.10181388	0.062799774	0.14162992	0.1125164
3954	0.11690836	0.2233526	0.099530496	0.13875972	0.041137315	0.13745946	0.094535604	0.28979874	0.1854743	0.15701346	0.2367791	0.108409755	0.15074864	0.15699264	0.16366446	0.122415245	0.032269996	0.2043367	0.12301123	0.09546846	0.08072074	0.13971698	0.07392676	0.018727364	0.0651587	0.16788274	0.11533171	0.025395181	0.20709136	0.051479906	0.0010695606	0.041845948	0.14686894	0.11516072	0.18030572	0.06804882	0.22767241	0.121397585	0.13124731	0.18374346	0.10627076	0.017924938	0.18349868	0.06615994	0.03127143	0.07148751	0.040289216	0.23091626	0.12899266
4112	0.09699105	0.06700593	0.18600945	0.30846223	0.17574818	0.087672345	0.11306834	0.07793662	0.12879193	0.010407494	0.3259979	0.16762583	0.014710191	0.2585339	0.10991347	0.018367777	0.017592411	0.033028267	0.046258606	0.09975701	0.13759336	0.016519958	0.21569398	0.1718088	0.11699475	0.02393529	0.1574416	0.043047424	0.10299414	0.032603458	0.16969968	0.019362345	0.05930042	0.0458325	0.1277199	0.12749505	0.037909135	0.04159072	0.25491944	0.12561813	0.11555678	0.034097902	0.0653647	0.008704945	0.05776819	0.057289887	0.0006666854	0.04552148	0.07988617
4113	0.06366733	0.05217219	0.25797328	0.1935017	0.0852347	0.113711	0.1820916	0.08692801	0.1478897	0.08590253	0.2883944	0.19865854	0.12656535	0.33483598	0.13521707	0.0070999265	0.02033663	0.016164167	0.027310897	0.0037985928	0.2098133	0.095870875	0.27784392	0.27337518	0.12890473	0.09691019	0.22147353	0.15648629	0.059775647	0.17416948	0.24729636	0.0448228	0.1265211	0.083432704	0.05058229	0.2813037	0.16330001	0.17815793	0.42679077	0.14740488	0.20902288	0.07659333	0.23715733	0.028080206	0.034157515	0.12359539	0.020968571	0.0016717911	0.14186007
4069	0.0147577105	0.19909546	0.053101197	0.05371728	0.001303263	0.03573142	0.044975393	0.2162846	0.33180052	0.23055279	0.05546865	0.082158536	0.25288457	0.15710738	0.20659631	0.105573684	0.03788773	0.17449795	0.17235169	0.0004426241	0.040002722	0.09067855	0.13123895	0.01378927	0.065802574	0.09436059	0.021031573	0.04865833	0.09889539	0.040155955	0.018888272	0.069077425	0.12450569	0.091812804	0.1285753	0.15699968	0.27114576	0.08639305	0.036979463	0.22702554	0.14519264	0.03916812	0.1384251	0.00046923873	0.06595922	0.20245646	0.18108395	0.22329819	0.15868415
5019	0.037262715	0.010262201	0.14728029	0.1259429	0.23824894	0.067754954	0.16423306	0.058606215	0.044968862	0.037128147	0.00886005	0.0116194	0.082464404	0.050397728	0.12286288	0.18043205	0.24832371	0.013698553	0.0037754364	0.14910862	0.025451109	0.2644405	0.027336247	0.040200833	0.11341666	0.17991634	0.07193531	0.19594216	0.09042807	0.12561448	0.07503009	0.28469	0.033416107	0.06372574	0.12503739	0.05466499	0.0597059	0.029030126	0.06927715	0.12788185	0.013370013	0.22145161	0.18494938	0.25783688	0.09290055	0.06846006	0.1637569	0.030158464	0.031875014
4788	0.0038910871	0.15165296	0.18349141	0.29196972	0.037480585	0.0883209	0.2149593	0.0070308037	0.20744342	0.013553862	0.34066963	0.20770222	0.05135922	0.28922004	0.08795016	0.093787506	0.010685342	0.011484479	0.019108756	0.18259203	0.12110327	0.17409596	0.2249235	0.2012749	0.20050259	0.033646937	0.03844817	0.021442393	0.06328532	0.05373134	0.081393994	0.2543152	0.026078682	0.091279104	0.04633171	0.24187529	0.07783147	0.19411576	0.21120115	0.19520494	0.063873395	0.08728357	0.12927371	0.20465553	0.13440865	0.17228505	0.042472184	0.21573147	0.18310288
3604	0.20123562	0.09944391	0.018480724	0.012430811	0.11840744	0.049291693	0.1436275	0.19524035	0.029198887	0.11317259	0.04330271	0.06317616	0.121059366	0.17881086	0.08248605	0.004387757	0.1251017	0.14108606	0.08466299	0.22538173	0.07278699	0.2153385	0.07027987	0.082176	0.07674056	0.27191946	0.0963154	0.03945504	0.1607688	0.016957372	0.13614093	0.047734305	0.075375065	0.0108719375	0.1599806	0.05786652	0.10204423	0.18109623	0.07648978	0.049498856	0.096295245	0.12940532	0.1028971	0.14075014	0.017350195	0.11639328	0.017072894	0.28379008	0.19606829
5038	0.044161852	0.03845562	0.27974486	0.0048275692	0.00062872283	0.14817685	0.21042676	0.100532144	0.06662828	0.13423318	0.008319827	0.012661756	0.19503772	0.0075472295	0.23622389	0.04848022	0.116545245	0.045785524	0.023129862	0.029603003	0.10950013	0.06776932	0.007635229	0.037115164	0.062352248	0.07577266	0.19813848	0.060342036	0.078961775	0.13764001	0.3043466	0.014171306	0.012895058	0.23949006	0.04102026	0.11636868	0.024663702	0.04519567	0.18406023	0.06567279	0.15488458	0.05659726	0.0065262374	0.010180315	0.040112443	0.034565985	0.1474328	0.11340435	0.0028873328
3296	0.069164515	0.21314633	0.1875906	0.06831564	0.072287	0.10554688	0.06464197	0.25341257	0.23672202	0.09925711	0.051896103	0.05635158	0.09750678	0.028874638	0.030942071	0.13991556	0.110673755	0.28021777	0.06653186	0.16367188	0.048718493	0.10791807	0.058134846	0.14716311	0.06943403	0.14474413	0.037886195	0.086821556	0.16443402	0.039131854	0.08036548	0.055092942	0.016048254	0.07093163	0.07839289	0.0018691802	0.16291484	0.038427874	0.009732751	0.12838364	0.31178376	0.06254005	0.054516193	0.030463815	0.025315672	0.03055976	0.03199907	0.26625168	0.21522555
4453	0.08271517	0.16620742	0.013369682	0.18741795	0.25194097	0.018045388	0.047955595	0.08002893	0.11064585	0.07349327	0.09770856	0.03135847	0.03003775	0.0034735575	0.046988726	0.1206056	0.24108033	0.045369513	0.08594602	0.15791419	0.11485898	0.03597888	0.09065762	0.12338291	0.032853965	0.19968249	0.1147893	0.06512217	0.03263657	0.23000568	0.08586575	0.11185762	0.12310153	0.0008094888	0.00093868934	0.0044341898	0.009141941	0.07480934	0.050087035	0.15357879	0.28591633	0.36967093	0.04486967	0.17111942	0.076602444	0.0067959237	0.13670222	0.07325627	0.24372359
3738	0.13163002	0.076896206	0.15231943	0.20080031	0.07538774	0.050738737	0.18237966	0.034955613	0.019910038	0.15756372	0.21549973	0.21616212	0.0508339	0.21776637	0.21963014	0.011802296	0.047834992	0.022683103	0.1287752	0.052040115	0.2323501	0.017379958	0.1616438	0.14577258	0.20006147	0.07156809	0.19523564	0.02203686	0.08154574	0.13394351	0.11348142	0.12579106	0.024861515	0.09943828	0.02319903	0.22135967	0.07852989	0.032502286	0.30182117	0.15246233	0.08671485	0.03207452	0.16530113	0.0664795	0.03600525	0.039111085	0.08583781	0.060734898	0.054990377
3737	0.024047107	0.048347645	0.25596988	0.13644157	0.058349386	0.057445765	0.2002682	0.12702963	0.047345642	0.011335969	0.13794488	0.15472065	0.052980255	0.08476938	0.013076027	0.054019913	0.14078954	0.029864535	0.11606717	0.019955326	0.078105584	0.012279959	0.13146837	0.099386625	0.12841868	0.011364012	0.13012208	0.0114230905	0.11496034	0.18066108	0.06667357	0.17278305	0.0630709	0.16072375	0.009941323	0.06728413	0.035071716	0.010547971	0.19230543	0.06097808	0.029590856	0.0053576417	0.13388696	0.07910924	0.06832831	0.018264765	0.1288796	0.11862616	0.026658097
4929	0.20658801	0.049461655	0.11090128	0.113001615	0.017581102	0.18306315	0.08530595	0.14952813	0.16500247	0.27407378	0.23227827	0.09000003	0.21012066	0.27932394	0.24634843	0.0033783428	0.02376131	0.13769794	0.14159188	0.09829041	0.0036630407	0.040614113	0.019557508	0.040862955	0.17505802	0.20604736	0.14432913	0.03299427	0.2675138	0.07160239	0.016603664	0.12723914	0.027782317	0.046520628	0.18938135	0.13056846	0.14572436	0.09060778	0.19750425	0.17310204	0.110216856	0.034515098	0.2562353	0.0022117738	0.15054865	0.18438718	0.07098594	0.1907134	0.12254264
5164	0.034066387	0.2105116	0.021736749	0.090440795	0.08722778	0.0424165	0.016079878	0.25024137	0.21919253	0.09508918	0.038334534	0.14852157	0.12218058	0.05036851	0.12734354	0.290596	0.044632643	0.2337532	0.03487699	0.14829803	0.124162756	0.24033806	0.046267755	0.061451398	0.037241682	0.0896247	0.010658415	0.16369276	0.034623504	0.057532694	0.0005787704	0.113736644	0.13333243	0.13137095	0.15098447	0.13150848	0.18744281	0.12921718	0.06604393	0.14555556	0.20216525	0.05385028	0.10518581	0.075409755	0.0069900276	0.03360373	0.08068039	0.2866482	0.23620291
5165	0.047175415	0.1962067	0.24879193	0.08423008	0.02438543	0.08004989	0.16872117	0.072396144	0.13818192	0.1783874	0.03873072	0.19372737	0.21062922	0.060299255	0.07615787	0.12781058	0.11447021	0.010411519	0.08897917	0.104825646	0.2458303	0.1781383	0.11559554	0.18789752	0.019070962	0.04348343	0.05601722	0.12306607	0.13732435	0.19559897	0.28625733	0.26405686	0.02319008	0.19355637	0.04059465	0.18330665	0.01879695	0.06504731	0.106544375	0.12880887	0.3172362	0.22582966	0.07818378	0.25766283	0.056148678	0.049704056	0.14918748	0.023747418	0.2957148
3428	0.010428651	0.36607248	0.13064548	0.0110635515	0.13826165	0.0681645	0.1853877	0.22781	0.2149002	0.4531215	0.07298045	0.019568102	0.38194093	0.043562308	0.2194142	0.19777748	0.057468493	0.17823121	0.28013393	0.0839497	0.049482875	0.16143963	0.021666633	0.091647856	0.045582637	0.08577873	0.16678806	0.069788665	0.14663534	0.06771958	0.14556162	0.10580775	0.17931549	0.037840415	0.22974803	0.012174418	0.25774154	0.061834745	0.051509105	0.21369773	0.051106606	0.13828897	0.045813378	0.14131248	0.006295047	0.1453453	0.12910974	0.22957036	0.097340494
3423	0.02654029	0.07435785	0.048310056	0.084753826	0.09130925	0.072859794	0.08799565	0.094216496	0.21414645	0.08576617	0.030402537	0.070391044	0.12627089	0.07571292	0.07337779	0.014594706	0.122883126	0.19223428	0.019737083	0.06851204	0.123963125	0.027914714	0.026838187	0.055724367	0.0061442	0.054992415	0.0043075457	0.04420651	0.011575852	0.16431203	0.17950636	0.049680334	0.22160912	0.07855937	0.056243785	0.01927544	0.028113972	0.052379183	0.028321534	0.06829114	0.4206152	0.22779995	0.08054794	0.039926812	0.060004525	0.14487395	0.08472893	0.05683506	0.22878951
4589	0.0786732	0.13952784	0.12795421	0.016074475	0.12611178	0.016798053	0.009258665	0.0431233	0.1227199	0.07195908	0.11591159	0.25192976	0.005542758	0.025499526	0.033547755	0.24683529	0.2017512	0.21574347	0.14025928	0.10735046	0.11093861	0.18891385	0.008441603	0.007887114	0.1277526	0.11608782	0.0028361315	0.10047346	0.08300993	0.11438574	0.052766986	0.30452818	0.30573493	0.21675828	0.10500654	0.16252033	0.08444029	0.043977283	0.0022034077	0.16473268	0.13752903	0.22441295	0.12093923	0.12974042	0.096657276	0.15754914	0.26451516	0.06686048	0.2682507
3554	0.053074397	0.0076982128	0.06216733	0.047335725	0.053262714	0.15004498	0.03118635	0.10585266	0.35915574	0.1479887	0.17549028	0.11846909	0.05463864	0.08283743	0.11565811	0.21044502	0.11799068	0.10854846	0.1812473	0.15897128	0.0686164	0.04029414	0.054964505	0.0030296277	0.13290454	0.044846166	0.08032547	0.014795921	0.0674957	0.030278012	0.115329996	0.12293176	0.07681377	0.09970141	0.23090565	0.21243015	0.30759382	0.003776744	0.14776441	0.21592182	0.018935708	0.103902124	0.16232346	0.014202757	0.00871136	0.25217724	0.14476067	0.16139951	0.16997793
3559	0.05547555	0.0743772	0.019032285	0.008599307	0.085814536	0.07345395	0.11532119	0.19343564	0.16817412	0.23179579	0.08533913	0.033317953	0.16852218	0.16031596	0.10644906	0.21606581	0.00900143	0.18938774	0.060191162	0.16740514	0.0054279	0.16591856	0.03841446	0.030508265	0.038645264	0.06432554	0.1372161	0.0018379018	0.1421695	0.08364061	0.071685195	0.14530002	0.06727476	0.11853795	0.29009008	0.06439645	0.22956823	0.09177907	0.009754837	0.11624519	0.043028444	0.019401887	0.1358554	0.12254408	0.022023778	0.1574519	0.1436032	0.42797697	0.16105819
743088	0.103768356	0.10871412	0.04329763	0.021759467	0.1212475	0.0912187	0.14071137	0.083868265	0.089175835	0.23650916	0.1735374	0.15885933	0.20972621	0.07634213	0.2159366	0.111177884	0.06446382	0.018434975	0.109779224	0.04712722	0.02767709	0.011437316	0.008406134	0.025766969	0.11130993	0.079425	0.010933316	0.052595973	0.004958188	0.091700114	0.016211126	0.09634796	0.1474725	0.063385844	0.20810652	0.19523786	0.018448807	0.08821626	0.08726247	0.30850893	0.05724407	0.028068114	0.030706525	0.047714032	0.057892144	0.10823405	0.0341525	0.033681136	0.032897267
743089	0.021025535	0.091583006	0.093769446	0.040852427	0.099897996	0.06836428	0.021598887	0.04065235	0.010723032	0.11981094	0.17250416	0.18483059	0.115393385	0.08533446	0.09883332	0.06850001	0.11424683	0.098060034	0.12457977	0.011256194	0.03639565	0.0006867326	0.10244028	0.12343826	0.119836085	0.006464159	0.07067105	0.043488685	0.055851236	0.075893275	0.061132923	0.085001945	0.06276561	0.0067654704	0.14585291	0.13609669	0.04008603	0.11098347	0.1288329	0.22883597	0.030985985	0.014242771	0.06738332	0.004803486	0.0473223	0.045724295	0.012675389	0.06690076	0.011357329
5308	0.060094647	0.007547767	0.10265416	0.25078538	0.007576649	0.039691523	0.020403618	0.014271852	0.1866619	0.1916891	0.3351599	0.31644708	0.13048506	0.12776588	0.3265258	0.17316586	0.114060596	0.13138191	0.14909485	0.0075845974	0.07141628	0.043416858	0.16795354	0.11231519	0.1583372	0.12435491	0.12986845	0.017585551	0.065342896	0.13164943	0.04622342	0.13199648	0.20571558	0.09990736	0.15622273	0.2894054	0.18372759	0.12667854	0.15485391	0.2671495	0.021750882	0.17123723	0.09486417	0.036168046	0.0913003	0.27386943	0.028837763	0.1572006	0.17303468
5309	0.042062383	0.045384012	0.18526316	0.22310564	0.06887287	0.0009855116	0.01455904	0.05249375	0.18066248	0.05147023	0.27762586	0.2311993	0.032378588	0.112466805	0.1519725	0.064526655	0.020529114	0.059494004	0.027300738	0.16051553	0.11244844	0.0803764	0.15567385	0.1953812	0.12745549	0.013797248	0.054188758	0.036591377	0.032327734	0.09462623	0.10657357	0.1591593	0.10052046	0.005452851	0.011733992	0.24153405	0.03431867	0.053398237	0.10868527	0.20106342	0.10980398	0.063130945	0.0040725283	0.053580806	0.09531659	0.14605628	0.056233972	0.11903473	0.2735423
5300	0.10832181	0.15572146	0.124047175	0.119799785	0.16027813	0.1881274	0.1828701	0.019241763	0.12424141	0.04340031	0.107859395	0.13561365	0.035790123	0.19572937	0.009708494	0.26725972	0.14759594	0.15198655	0.05563971	0.22575045	0.052468292	0.29418758	0.1657722	0.014444453	0.032953702	0.17675874	0.22260064	0.07118579	0.14027485	0.024660174	0.046389624	0.11843009	0.081529796	0.06057802	0.22002903	0.079478055	0.20653689	0.14995658	0.06505051	0.02588823	0.17781778	0.17071891	0.13467553	0.25702602	0.14749439	0.09740409	0.07429581	0.23459	0.15530476
5305	0.012230443	0.0976347	0.15357107	0.04041678	0.11006701	0.112450115	0.10628085	0.07083619	0.120648496	0.059527718	0.011305807	0.03680547	0.11866761	0.0056708427	0.15955764	0.1227949	0.36127993	0.03555125	0.08993535	0.18538895	0.12657964	0.19662541	0.063018076	0.05933546	0.21288009	0.15515405	0.018217966	0.16313407	0.009491174	0.11855267	0.18302467	0.2612034	0.15004829	0.067951076	0.022878662	0.06478608	0.07907118	0.015336337	0.08447818	0.0133492015	0.050588332	0.35270458	0.14707226	0.27911633	0.19800422	0.053048708	0.049186084	0.087404065	0.009519028
5306	0.06539783	0.008132087	0.21386534	0.1751582	0.024147	0.10031866	0.12142528	0.057658646	0.16251767	0.024936218	0.17322506	0.23142916	0.057139367	0.14868565	0.026002187	0.057757504	0.060423225	0.11633745	0.091402814	0.13248262	0.21270362	0.21174976	0.13600984	0.16373071	0.13313952	0.14698945	0.10248579	0.21023412	0.006365183	0.08248195	0.21975285	0.19127336	0.0941751	0.07584951	0.041617155	0.17226438	0.09781905	0.102490574	0.15473695	0.21043737	0.20620893	0.12814611	0.101805165	0.07278292	0.17983408	0.12946458	0.020081598	0.11108145	0.34258083
5307	0.0023619002	0.12334955	0.21424887	0.149836	0.11050291	0.021783179	0.31416976	0.06524341	0.076466516	0.014887677	0.13485071	0.08650406	0.077657014	0.18159385	0.010966437	0.054180156	0.1802064	0.0956561	0.034413327	0.06631382	0.07655116	0.06434524	0.17146334	0.07469173	0.039974198	0.19254957	0.1882717	0.07549825	0.06354967	0.17208046	0.1330883	0.18995374	0.047838844	0.0053643947	0.09726791	0.14704089	0.04371229	0.08061083	0.1532638	0.1338844	0.098840415	0.10381472	0.12406938	0.17807434	0.079981156	0.05378215	0.05809626	0.1119736	0.1631013
4329	0.18528149	0.011667989	0.050106205	0.0032010395	0.23364724	0.07003811	0.09272892	0.092281446	0.031332392	0.11010113	0.04209644	0.10647345	0.025203444	0.038581185	0.056939848	0.30178905	0.20652816	0.19371247	0.02424227	0.11705378	0.07900805	0.2458983	0.10068608	0.12788819	0.063263595	0.115592524	0.071352676	0.046167422	0.13179745	0.100945875	0.020267546	0.19372194	0.18318757	0.15698253	0.13186386	0.0038044327	0.17532107	0.04854038	0.020232808	0.017586015	0.02849498	0.20695697	0.17906007	0.12611192	0.044666085	0.04533042	0.22673047	0.19688848	0.05867306
744660	0.11282547	0.10590777	0.003221319	0.18658492	0.21681488	0.08373717	0.25775686	0.1698026	0.10833781	0.12595898	0.07000305	0.14565259	0.10710333	0.18022227	0.04488231	0.2232	0.17912294	0.11218407	0.010756755	0.174452	0.11889159	0.24669853	0.055916406	0.15235971	0.14211886	0.15797696	0.208309	0.20625743	0.05720079	0.042653777	0.052107286	0.2181561	0.0665324	0.22606635	0.1925866	0.18194011	0.23151177	0.10090226	0.14581876	0.10115502	0.11409646	0.19302857	0.22781126	0.25934607	0.17140716	0.11263582	0.14611718	0.18009146	0.10185002
4324	0.13235188	0.112617925	0.061084915	0.052093826	0.18068624	0.11634176	0.15917543	0.26981217	0.1097642	0.14266592	0.057457887	0.12375036	0.056329817	0.095730096	0.16775139	0.318883	0.01739809	0.15149537	0.008276923	0.05974	0.09104792	0.32094145	0.037774973	0.027212795	0.07370669	0.25584668	0.09117174	0.21990612	0.18166739	0.039596617	0.0808879	0.10099354	0.11018004	0.21151102	0.20102446	0.14862761	0.2801003	0.11580699	0.07379542	0.17049073	0.105706945	0.037359286	0.31765157	0.07998678	0.1397241	0.048507832	0.023560984	0.18261585	0.25767455
5415	0.16477127	0.04571319	0.0928969	0.056874394	0.13840199	0.004806894	0.0006135241	0.06924553	0.13877374	0.07444532	0.03782158	0.0002932381	0.13285679	0.0011953153	0.08032589	0.08591119	0.25474453	0.13775542	0.09297824	0.010121759	0.018234205	0.03203873	0.09622553	0.13732618	0.14803657	0.07334835	0.105036914	0.095265135	0.024481058	0.07093547	0.0968135	0.18517692	0.1697801	0.05217039	0.023440177	0.0009831116	0.04518059	0.123387545	0.040532313	0.08236091	0.12215851	0.26405478	0.08283755	0.11361092	0.098461986	0.118532434	0.27776366	0.11401447	0.10294579
5413	0.0039841887	0.18444271	0.12260348	0.00028606132	0.116269626	0.017979575	0.04973103	0.030211281	0.13362877	0.07073957	0.05829631	0.11923239	0.06446512	0.07310083	0.027703699	0.0018964475	0.17691934	0.06825794	0.0759314	0.055262767	0.062053718	0.066526264	0.0013039005	0.01137692	0.121433266	0.06837651	0.13258222	0.037763752	0.041961454	0.021484632	0.015284101	0.21437973	0.1125907	0.061574083	0.06053099	0.0017691804	0.034973968	0.026101723	0.039841864	0.07898286	0.1626465	0.13677968	0.030675147	0.1547253	0.112041935	0.12861967	0.10562971	0.024389567	0.06423998
3388	0.09378777	0.03228074	0.097896256	0.0317807	0.22929221	0.20281541	0.26543367	0.051265843	0.06959373	0.020789105	0.06535074	0.019757751	0.0029261424	0.083521545	0.12809096	0.0903306	0.4717225	0.01887716	0.02657744	0.15973286	0.059984207	0.13190855	0.028680416	0.027469497	0.07436985	0.3233822	0.0024390565	0.07768846	0.007130759	0.006496966	0.1270653	0.14601147	0.057824295	0.08865215	0.04635562	0.00048604235	0.07115959	0.00022524875	0.065596156	0.017849982	0.013357481	0.44088775	0.00189579	0.38603604	0.31161675	0.0034479408	0.08385863	0.08973828	0.11639906
4215	0.023769539	0.14667314	0.10476601	0.022811025	0.15577728	0.13931897	0.030853506	0.02214463	0.0614471	0.015307123	0.1255095	0.03733702	0.030807788	0.101469636	0.0475904	0.06492396	0.15990293	0.19701174	0.087647356	0.098271236	0.038857717	0.03360323	0.08688155	0.06620988	0.14559841	0.14599513	0.021113709	0.038872823	0.0121970195	0.051440574	0.09769788	0.055142064	0.0882846	0.10889212	0.048717946	0.05363961	0.001863223	0.14375216	0.025390964	0.043283124	0.12178016	0.1736385	0.013059894	0.061446913	0.023148408	0.2320794	0.16351052	0.12436441	0.12320507
4216	0.094182536	0.10920827	0.25623342	0.059475645	0.046550564	0.0067873057	0.19946381	0.012877325	0.12880397	0.019482892	0.1605631	0.239732	0.07607095	0.13448843	0.02325473	0.14939998	0.18133855	0.0136711085	0.02708895	0.06997144	0.124786735	0.22996321	0.020423584	0.17808965	0.21015742	0.06994486	0.14241096	0.04523781	0.0188942	0.044134207	0.20108101	0.21168113	0.06155534	0.19727379	0.032451987	0.18161424	0.0012092274	0.09839715	0.13012218	0.012732509	0.06051314	0.14043105	0.09449496	0.16348368	0.15413499	0.12558281	0.11304772	0.11777566	0.18579458
5570	0.15937021	0.032336526	0.044553276	0.055840753	0.123051524	0.027743893	0.1694471	0.15544593	0.01478621	0.012444706	0.10979284	0.09107424	0.009975095	0.03585219	0.05006849	0.109774366	0.15903254	0.0055326708	0.11985907	0.17105962	0.10915992	0.19037603	0.041222118	0.05675529	0.17029163	0.19692981	0.0042924155	0.15346187	0.047367856	0.10945367	0.11818156	0.16293404	0.1666365	0.05154428	0.057272468	0.03561899	0.023343693	0.021464825	0.005265547	0.044984918	0.07615718	0.25177363	0.16115463	0.16935018	0.10573499	0.11804661	0.01694962	0.022495523	0.09777196
5124	0.08710331	0.04294935	0.19470102	0.16285683	0.019039162	0.1826994	0.017312065	0.15614752	0.17292455	0.07551004	0.09314552	0.20139265	0.0045245755	0.15593135	0.04697419	0.10323559	0.23010862	0.12288574	0.03235086	0.19386356	0.18475218	0.19067475	0.0022915443	0.14021507	0.18878919	0.07816525	0.08315686	0.12080704	0.013988	0.074061245	0.200847	0.20192721	0.13122737	0.15784164	0.07762535	0.08899205	0.092341274	0.10040982	0.086112805	0.209972	0.13400477	0.20789805	0.08917983	0.10427724	0.18730976	0.12291046	0.20329887	0.07076484	0.2588834
5125	0.11584614	0.018842082	0.029273674	0.1055867	0.0550551	0.13036034	0.073997244	0.15926588	0.045004714	0.16460988	0.1645608	0.11395325	0.12074666	0.1535933	0.09028499	0.11354411	0.0867216	0.062678576	0.0038307467	0.15077181	0.15443309	0.0889798	0.03257608	0.063298434	0.08662473	0.01182211	0.15156677	0.017960444	0.13900225	0.0058543445	0.093610466	0.086116485	0.04162102	0.09399971	0.08088417	0.04518123	0.1153853	0.013662494	0.09288649	0.12795529	0.18191296	0.13232854	0.15165964	0.13608855	0.06191311	0.10649872	0.14437374	0.20896962	0.23998828
4108	0.16574538	0.022382261	0.1094912	0.14982356	0.018193256	0.04291757	0.18858364	0.050750338	0.019799143	0.07745463	0.15234533	0.040621266	0.10724878	0.045917574	0.07343148	0.12597814	0.16489905	0.047426622	0.009712303	0.04239861	0.112172335	0.06272639	0.07707015	0.06574332	0.081931815	0.14624071	0.13553727	0.21219568	0.05634559	0.17676762	0.35253218	0.10655092	0.08727724	0.17413801	0.017171744	0.03577328	0.0292048	0.11899793	0.20420434	0.001365317	0.16332759	0.037701726	0.041905366	0.099627905	0.040113267	0.1778456	0.15617695	0.1299817	0.14949015
3898	0.035403587	0.11975947	0.056378134	0.11879253	0.033072516	0.04929169	0.1374523	0.08878839	0.16169499	0.05328725	0.027608901	0.1338642	0.06333408	0.16302894	0.076579064	0.07808052	0.068829775	0.32864255	0.039445408	0.13189864	0.03295818	0.04205528	0.12624544	0.15130201	0.23593494	0.030669447	0.19105384	0.018830087	0.07756576	0.0038245642	0.09786011	0.0776112	0.06951134	0.031195872	0.07468275	0.13481368	0.18943188	0.0998792	0.20417577	0.050360203	0.2126391	0.027266081	0.2361128	0.012430779	0.080890045	0.07379455	0.009677319	0.1534699	0.21265559
3896	0.05320356	0.09647928	0.088187546	0.1970023	0.03495459	0.07667361	0.17360373	0.031057235	0.0321675	0.021517025	0.18773308	0.1731005	0.031638827	0.14884906	0.06986278	0.30043083	0.014923619	0.113908716	0.04081858	0.14185953	0.113506	0.102092065	0.15300259	0.19935533	0.12047163	0.07698216	0.10881379	0.06781116	0.094745934	0.044451326	0.039575465	0.16364512	0.03980475	0.06211763	0.089503795	0.2590107	0.1773172	0.035814613	0.108857065	0.09985166	0.24687102	0.11926559	0.16186485	0.22092386	0.22338708	0.08089446	0.061870445	0.21833485	0.23212598
3897	0.123838514	0.16279367	0.09110753	0.15213357	0.0068573505	0.08146459	0.027280854	0.042557552	0.096958786	0.0072049443	0.20193878	0.18125431	0.020544898	0.11242175	0.051718384	0.31342128	0.010382686	0.14981858	0.052915722	0.20259978	0.014026763	0.09580955	0.115653574	0.17389959	0.10853465	0.009148363	0.11960681	0.020635923	0.106979035	0.094016984	0.056848034	0.15555198	0.06097133	0.07269266	0.07480334	0.26285672	0.16674554	0.023845462	0.047332212	0.1084441	0.19756949	0.15402012	0.12391813	0.15777531	0.2741293	0.03823734	0.050217293	0.20576203	0.25941208
3894	0.088850826	0.04819853	0.107600376	0.1181003	0.048174355	0.039547935	0.113676265	0.043989405	0.12709215	0.001453782	0.22450148	0.2742312	0.012821697	0.19172141	0.12797704	0.24784917	0.03250704	0.103760466	0.019073663	0.25108635	0.20206839	0.2559847	0.17777102	0.18661639	0.17181131	0.024442846	0.039285272	0.14968279	0.1250472	0.041429788	0.043194614	0.24636017	0.03620742	0.061261553	0.05094255	0.25364763	0.13272095	0.14411375	0.12399435	0.17604463	0.1922145	0.12334554	0.2107752	0.25035548	0.1854776	0.0841373	0.011186317	0.2902581	0.2708996
3895	0.030957384	0.01672402	0.034219597	0.10083723	0.04648245	0.028214995	0.10870714	0.04545785	0.011862954	0.029630644	0.18274155	0.14491609	0.023601951	0.10363516	0.08752	0.28979325	0.0015872829	0.056796186	0.07764755	0.12896933	0.08095196	0.13308397	0.009914325	0.12484779	0.15232107	0.12465193	0.061270624	0.07311672	0.14661439	0.014082381	0.0575018	0.23769137	0.010930148	0.009777396	0.013922434	0.28017017	0.10972993	0.055770144	0.06488344	0.1667074	0.11049156	0.15679143	0.25708035	0.20008555	0.1700227	0.091300875	0.07570638	0.14495791	0.26460168
4074	0.12613754	0.31047404	0.12479686	0.077993825	0.09371856	0.014874624	0.11513662	0.32226604	0.2598426	0.288892	0.04074913	0.07049847	0.21918984	0.021177515	0.26641244	0.1950263	0.23882467	0.42638743	0.13174227	0.101221316	0.04896842	0.009590472	0.001273632	0.09721621	0.00909412	0.062129613	0.08717212	0.25406498	0.24176772	0.031714015	0.0750751	0.07818815	0.07851718	0.094464794	0.23125014	0.1446573	0.29337302	0.09465542	0.07644901	0.28732896	0.2486526	0.17812571	0.18167225	0.21602944	0.04928799	0.103449255	0.052881252	0.17233446	0.17936316
3638	0.03358065	0.17928368	0.19289947	0.079310566	0.0075287214	0.13429531	0.018521054	0.10354152	0.15538579	0.0026352238	0.10072244	0.11001651	0.08258499	0.023429956	0.031018317	0.23028545	0.019781912	0.22074978	0.028748441	0.08816896	0.07399672	0.13574931	0.04140874	0.061972342	0.054371893	0.030906603	0.034099706	0.0714916	0.043863334	0.17790198	0.12915157	0.13908553	0.14434378	0.31288946	0.1192248	0.10936139	0.14071849	0.033393174	0.08105507	0.1657102	0.42236185	0.04704217	0.071087144	0.03870646	0.072253406	0.09361738	0.17580271	0.1179665	0.26477504
3634	0.10398992	0.015224331	0.050559346	0.06334002	0.0565407	0.06883742	0.12073454	0.07818675	0.16937867	0.065495	0.19658601	0.15348834	0.03319726	0.143002	0.063465975	0.12790269	0.080474086	0.050520644	0.064367786	0.18346927	0.12603916	0.09011021	0.096502885	0.015140388	0.042387046	0.001953552	0.023765558	0.09903186	0.05923702	0.11111511	0.08811419	0.18978557	0.06081344	0.072678655	0.029217886	0.1301233	0.09844072	0.028927881	0.01204803	0.21082103	0.14517544	0.10506705	0.07665715	0.17168576	0.06371213	0.044044178	0.18206885	0.07256119	0.2635756
3635	0.14927486	0.006579036	0.08604847	0.05805479	0.04794278	0.17894274	0.0058940556	0.06630473	0.096254185	0.15506598	0.1082696	0.11862006	0.06331011	0.11593827	0.068702765	0.12841964	0.12032091	0.040430374	0.0058041713	0.23859073	0.101409346	0.0493052	0.027964663	0.07399185	0.1452996	0.029459104	0.09593421	0.035108507	0.14421791	0.06765889	0.1380611	0.122782275	0.045170873	0.15622842	0.01172334	0.070846386	0.07057289	0.06060992	0.09129788	0.23291485	0.20851174	0.12869664	0.07330538	0.08018705	0.14181629	0.010320367	0.2050204	0.05418413	0.15907636
3708	0.15673965	0.16284227	0.07471444	0.051331073	0.22518483	0.19344948	0.0979543	0.2514457	0.12075568	0.07590618	0.083147496	0.08370809	0.080078356	0.12665454	0.11098021	0.16228595	0.13868657	0.11500153	0.05053336	0.09681149	0.22974631	0.20011947	0.0057121357	0.02417694	0.011305168	0.08491142	0.1289479	0.33933103	0.043190427	0.25284907	0.13690363	0.05490783	0.068623245	0.27787524	0.14915785	0.09532287	0.21433225	0.1927127	0.06928438	0.2035833	0.36240795	0.1906075	0.20000505	0.15071642	0.07638939	0.0054425	0.2798165	0.030493155	0.27362436
3709	0.07002972	0.15657483	0.04348989	0.062330507	0.21863571	0.1570504	0.0059845685	0.21113576	0.14566797	0.09765096	0.046800744	0.09010087	0.13133575	0.053156372	0.19384468	0.18209118	0.011965328	0.21003762	0.07470298	0.027130032	0.06893615	0.08196436	0.007124124	0.11951692	0.007472478	0.09723996	0.13014412	0.14849968	0.122991726	0.017405715	0.047832847	0.006299613	0.02883904	0.23237158	0.20026961	0.09719136	0.25731802	0.07539669	0.060224198	0.117722645	0.28402188	0.08218321	0.16670398	0.099193044	0.026834726	0.059717048	0.14106767	0.14458473	0.18806644
4467	0.0834295	0.08572249	0.029004313	0.015489573	0.018675689	0.014306852	0.025084883	0.17290282	0.17276335	0.16523445	0.099197775	0.099260926	0.052013934	0.00044678617	0.075095594	0.22329804	0.07804632	0.3137658	0.1668041	0.018335931	0.0141301295	0.038090587	0.056757227	0.04326776	0.07178855	0.042809412	0.1980949	0.03403983	0.13042699	0.04410361	0.08291574	0.041255698	0.30872792	0.24323523	0.17086354	0.0031491555	0.23633097	0.046999887	0.13309333	0.072127655	0.1488097	0.04817356	0.21458822	0.009487624	0.017713401	0.16442844	0.17365195	0.16066101	0.14659218
3700	0.19830818	0.00485926	0.018880846	0.12455293	0.029731084	0.18229032	0.10375768	0.10051287	0.14014286	0.29074395	0.23925754	0.19076227	0.20689632	0.29846543	0.29505605	0.03036003	0.031438224	0.031214742	0.26288086	0.007644048	0.16503	0.083956406	0.14721468	0.18768662	0.10201529	0.10616696	0.1571229	0.12104837	0.2788091	0.1703861	0.06983268	0.0139136445	0.047284223	0.086789645	0.0051727165	0.15904954	0.17243204	0.09628345	0.21108	0.19551891	0.16467254	0.06451288	0.24280697	5.1148236e-06	0.039226934	4.2192638e-05	0.06998442	0.041932486	0.12237128
5004	0.095394224	0.013104025	0.03689196	0.23614365	0.18438128	0.07934812	0.060749378	0.13510744	0.10014636	0.22154322	0.2321448	0.030688198	0.13837475	0.21129556	0.14163327	0.1210129	0.124043465	0.22537974	0.096813574	0.06016751	0.0076818448	0.05156429	0.06304319	0.004312369	0.14046527	0.07536628	0.12390914	0.05339866	0.22599542	0.18512103	0.062527865	0.017643725	0.020890124	0.051235788	0.02238282	0.056544036	0.1640606	0.08030808	0.05688261	0.041245736	0.031862643	0.05301392	0.21385685	0.0073285503	0.016932812	0.2768886	0.14434657	0.25002754	0.1398522
4664	0.2214626	0.08906089	0.041877996	0.05399762	0.24256861	0.023495108	0.06282824	0.11430411	0.1638467	0.108105734	0.037669048	0.089779906	0.07230822	0.07943234	0.07125972	0.054644153	0.2734881	0.09857276	0.00030177645	0.07361175	0.08974755	0.25925058	0.049759764	0.013343428	0.12553722	0.20328318	0.027096184	0.14003798	0.002217113	0.1976873	0.13515252	0.20398562	0.15287745	0.051962532	0.1773563	0.061803237	0.06647779	0.122139566	0.05393787	0.08907284	0.01114003	0.27551854	0.14147183	0.18338755	0.03095287	0.19326636	0.18237802	0.0072115567	0.076094896
4665	0.037219834	0.36148068	0.15052643	0.0701275	0.07314165	0.04261472	0.17973825	0.30682147	0.26707432	0.25659758	0.036849707	0.1133301	0.20986848	0.09192758	0.08653781	0.14111415	0.14033176	0.41303852	0.08491911	0.010252645	0.10196683	0.043092657	0.09342745	0.17161317	0.004536691	0.014250951	0.016281847	0.07391361	0.06954733	0.16256975	0.11185881	0.051477406	0.19577634	0.015820442	0.3170107	0.03224515	0.22770461	0.070060425	0.11607533	0.11337756	0.07216793	0.05016816	0.049022436	0.13708314	0.03527489	0.29603723	0.13404725	0.34010583	0.040056493
4667	0.20051928	0.06154862	0.050150327	0.06509984	0.09581779	0.0116841635	0.027792502	0.1136206	0.15283719	0.3527716	0.13158843	0.17889455	0.22180024	0.056124285	0.32531446	0.15004846	0.07542889	0.15299031	0.21608487	0.10463126	0.019243818	0.013143624	0.023450872	0.013676377	0.18848152	0.1034606	0.0886164	0.058508977	0.15896551	0.10551235	0.13090825	0.06077596	0.1661365	0.0976277	0.2882365	0.15260857	0.2572305	0.016536597	0.12626892	0.20950656	0.087139666	0.15730609	0.20298822	0.10494836	0.017842777	0.24403599	0.016655292	0.06343695	0.058369644
5178	0.030412508	0.28985888	0.00653938	0.049955577	0.15518701	0.19802448	0.09470803	0.23479983	0.09916998	0.16087405	0.07318766	0.097649306	0.2662581	0.09068164	0.14860441	0.26075143	0.0698691	0.1822491	0.06424704	0.17541423	0.0983113	0.09098299	0.045292318	0.056297407	0.018872347	0.012121344	0.2329435	0.095727906	0.0016427925	0.07986438	0.042727195	0.025922213	0.10973725	0.1115558	0.29940635	0.09861672	0.21083778	0.17678303	0.09086685	0.17148393	0.10902971	0.026404366	0.07362648	0.08272913	0.11280236	0.06548115	0.016162999	0.23387799	0.16891658
3417	0.06800438	0.05707287	0.13397107	0.04209378	0.022196708	0.17464225	0.107408956	0.029886372	0.20979136	0.022852913	0.09962796	0.096576795	0.12107065	0.0071296482	0.046155572	0.058481224	0.057783034	0.12055074	0.0747516	0.14522673	0.019585568	0.013304975	0.033963624	0.022053834	0.15972829	0.05133462	0.033032916	0.022937078	0.012966985	0.12141585	0.13083248	0.08806916	0.15921095	0.0034153247	0.08794297	0.18765259	0.10039249	0.064340815	0.22698528	0.25502887	0.12351534	0.054095313	0.05900465	0.14549841	0.01521116	0.10974301	0.00521451	0.0023262193	0.14889055
3413	0.100760244	0.10323379	0.041745517	0.10093588	0.0020976868	0.039132986	0.13203615	0.01514858	0.012641499	0.08850375	0.08863415	0.18970671	0.011662424	0.1266822	0.10553079	0.11876838	0.11085781	0.053974234	0.0657891	0.21000406	0.1357911	0.12789579	0.0047410857	0.034343	0.06590594	0.06369263	0.15617336	0.046058584	0.0061959736	0.10898797	0.059129268	0.26385152	0.06078226	0.0054181367	0.03423177	0.19754572	0.08376597	0.0015370995	0.05099287	0.105877	0.085208334	0.20941062	0.061028704	0.19581105	0.07922031	0.027617935	0.04361132	0.06849135	0.19029674
3418	0.17879227	0.10091289	0.054126997	0.0025238274	0.002968369	0.25232825	0.028219014	0.15499482	0.18462802	0.21775915	0.14037323	0.10333414	0.12156152	0.2226811	0.24447042	0.038008045	0.0055711865	0.012182259	0.05643506	0.018624416	0.10741335	0.012513587	0.026898853	0.05924096	0.029628504	0.16570963	0.07863635	0.009610659	0.17310429	0.05410569	0.0392651	0.060048945	0.08930661	0.094822615	0.04894717	0.1671149	0.101280615	0.07208825	0.17708185	0.27362406	0.1748586	0.07798222	0.17008905	0.034223244	0.011512319	0.044295795	0.16030565	0.06500103	0.19464602
743878	0.047857124	0.030532703	0.14957988	0.038443446	0.28681967	0.0035634572	0.0021369923	0.03776631	0.029441942	0.014937118	0.016631406	0.055079818	0.076260164	0.06399289	0.07909024	0.024061514	0.22339915	0.004062507	0.039091803	0.039626785	0.03895874	0.1319405	0.118112385	0.0032301745	0.1462265	0.19040762	0.044270597	0.052607752	0.007992942	0.14505711	0.14287424	0.19448456	0.16980498	0.041999504	0.1806147	0.015352525	0.04332157	0.025496058	0.098491535	0.08853212	0.03989475	0.2749675	0.008326978	0.13817894	0.059254576	0.10982463	0.04581283	0.055902332	0.14218256
4865	0.15494902	0.014160496	0.10326755	0.07343929	0.17073667	0.011270557	0.05385956	0.11860491	0.09717058	0.1756813	0.079089016	0.07363582	0.06247153	0.07335511	0.0038013842	0.087417796	0.20397055	0.094189905	0.013935085	0.09708576	0.026785325	0.1491565	0.06550932	0.033827327	0.2167479	0.1212448	0.03418592	0.008988752	0.063583925	0.020807452	0.08123092	0.20382115	0.18235202	0.031916507	0.19948778	0.008060706	0.055670276	0.12443183	0.043452952	0.12523586	0.14062008	0.15269399	0.15492815	0.0795489	0.028800186	0.13879749	0.12945412	0.1352062	0.08841653
743894	0.033025727	0.14520723	0.09270884	0.08938708	0.03405711	0.23292834	0.08201469	0.122660406	0.057446107	0.03120787	0.116222575	0.13795224	0.054477144	0.11008967	0.040837273	0.025836606	0.1047449	0.3230511	0.020044032	0.06945376	0.07017148	0.010659362	0.07958314	0.25982884	0.039824236	0.0036779856	0.0326654	0.038383532	0.044560328	0.0413091	0.017853681	0.019493105	0.11602507	0.060356908	0.08978411	0.10875565	0.032852884	0.118727155	0.17713553	0.060050763	0.14205034	0.03384078	0.005782296	0.08639392	0.13586757	0.16085409	0.082271434	0.07566975	0.12518041
743891	0.062819675	0.07569754	0.053361215	0.11569763	0.011617356	0.11555146	0.015283802	0.16542897	0.074356556	0.03026472	0.08335063	0.034660406	0.091483876	0.029855644	0.036450554	0.06100007	0.015425831	0.2365203	0.050100796	0.04312413	0.102321394	0.14686774	0.016043164	0.096212976	0.08902659	0.14957881	0.103996165	0.11135304	0.12850685	0.054887444	0.0011150036	0.03030663	0.009629438	0.043207403	0.0384444	0.048646085	0.07022923	0.032486454	0.06545188	0.02744236	0.19241315	0.05033178	0.09629111	0.05757612	0.09715985	0.067194864	0.0753903	0.16265693	0.14979814
3562	0.032735683	0.07979426	0.071958646	0.0555699	0.061812427	0.074339844	0.09761408	0.098730505	0.20972803	0.073791094	0.061344992	0.083817065	0.13088189	0.08586627	0.08963619	0.089355856	0.086215034	0.19372259	0.11232799	0.15874878	0.12927942	0.16848165	0.041195914	0.017593103	0.002087636	0.07980943	0.03397706	0.04511912	0.027049437	0.16789402	0.19554959	0.20002173	0.11347921	0.052602682	0.073460504	0.07652902	0.08904106	0.04951509	0.066569306	0.0922997	0.29044247	0.23846859	0.07055253	0.14114642	0.004302427	0.17049277	0.09492664	0.123496234	0.23073113
3563	0.0821491	0.09848419	0.096485645	0.21934167	0.110312335	0.0079626795	0.119230196	0.14393425	0.255227	0.030844104	0.13480026	0.101118475	0.057802644	0.17844865	0.015106918	0.09852408	0.05334147	0.309	0.06505136	0.24861681	0.08589901	0.21175364	0.15034167	0.041069783	0.05281849	0.10867405	0.14195651	0.005747106	0.038100496	0.02534609	0.13312554	0.24155715	0.10280934	0.023639884	0.2728778	0.07554874	0.15093163	0.18003076	0.14134249	0.14122431	0.031186275	0.13692532	0.12780601	0.116660215	0.04699798	0.25857607	0.10361093	0.32913092	0.1236863
724636	0.17841217	0.13477069	0.0238222	0.10417144	0.13324888	0.18211022	0.09865554	0.1929303	0.015925528	0.3165063	0.17267595	0.12765332	0.30445036	0.06703746	0.28687766	0.11511251	0.040932164	0.12570862	0.24898152	0.09098295	0.056444675	0.020473596	0.040297113	0.10310206	0.039175898	0.21798466	0.096780874	0.018561311	0.26494786	0.05163964	0.059237454	0.022199497	0.065878496	0.059152663	0.13195772	0.062418934	0.09476867	0.061017625	0.09718321	0.1617417	0.032988377	0.070734486	0.10047782	0.044628717	0.006670531	0.07730877	0.06957057	0.18833625	0.057432227
3564	0.032889444	0.11326205	0.03554383	0.06307513	0.070999876	0.011143653	0.0186583	0.21573384	0.19222778	0.17531398	0.028872907	0.11303812	0.16463046	0.18133532	0.16114777	0.12780333	0.028195731	0.21662085	0.020951077	0.20354468	0.11232768	0.11984716	0.110873714	0.0034533981	0.11954434	0.10720356	0.1601403	0.105633244	0.15367311	0.047073938	0.05710464	0.101699166	0.06941799	0.04519411	0.21389002	0.039381944	0.14559108	0.14657766	0.049548224	0.20021027	0.036071416	0.010361124	0.11200432	0.038215213	0.016666446	0.11801339	0.027827274	0.21435462	0.1199631
3565	0.0003727926	0.15414664	0.007615071	0.021262582	0.14351198	0.019859567	0.07911764	0.33905903	0.3395001	0.056284487	9.35914e-05	0.097778335	0.15142448	0.21017462	0.09480359	0.064892925	0.017604405	0.29785514	0.020313706	0.26739877	0.18741812	0.13186705	0.09652804	0.03889192	0.07941492	0.06330073	0.04169299	0.25165623	0.023460556	0.002371043	0.18743953	0.10835631	0.093175285	0.066669345	0.22091405	0.07656887	0.21575099	0.25459152	0.031289764	0.25117254	0.18345168	0.11073758	0.1038904	0.026985921	0.0103543205	0.09584135	0.15163255	0.24071056	0.24438845
4480	0.13878518	0.007650638	0.20101091	0.12764758	0.04440188	0.08828139	0.2458265	0.026655125	0.086012855	0.06935083	0.0037329535	0.064619094	0.16265352	0.12929809	0.04771893	0.075800665	0.16288844	0.07280991	0.082081646	0.05522583	0.07142626	0.002108763	0.118838295	0.11659604	0.18422073	0.22455493	0.1929545	0.11049895	0.07418742	0.09395095	0.23160958	0.039968226	0.040198207	0.037398875	0.07035396	0.00080401683	0.011415047	0.045166895	0.14883748	0.043134354	0.17185417	0.13479826	0.01289795	0.039845694	0.20672452	0.0057697315	0.07978611	0.15916468	0.08112854
4489	0.040705085	0.109190404	0.034582492	0.12032053	0.023223057	0.021143926	0.07023267	0.24896705	0.3110397	0.12161041	0.23686367	0.1823449	0.15903682	0.18974799	0.17277807	0.20042795	0.05052072	0.2798017	0.09159458	0.16751336	0.11553389	0.24386485	0.27574164	0.072373495	0.059491534	0.049356762	0.15683618	0.015638754	0.06992566	0.05818312	0.008365748	0.07753274	0.12701063	0.19505234	0.29725975	0.1356296	0.36866426	0.12543708	0.16292152	0.118732706	0.09587914	0.014686843	0.15911585	0.089680135	0.0126477815	0.21883038	0.081304125	0.5501399	0.24179168
743099	0.2008422	0.085783094	0.031337406	0.09480416	0.048107874	0.1861534	0.13731816	0.17657039	0.08590243	0.07997027	0.13443294	0.08136922	0.09135701	0.24964668	0.08538377	0.0054939194	0.08602985	0.07821958	0.010302462	0.2930247	0.13141876	0.07468277	0.0831701	0.115682244	0.24580687	0.10599402	0.20798117	0.004176189	0.095198944	0.033029452	0.17988399	0.060385548	0.027582616	0.024303617	0.051364213	0.05404812	0.07056565	0.18571618	0.13614151	0.1532842	0.1133946	0.13330127	0.084265396	0.08974275	0.16278966	0.08319059	0.07438438	0.18093275	0.11950557
743090	0.04454269	0.12602048	0.06225177	0.1493274	0.05182337	0.029239524	0.003532691	0.16820914	0.14851967	0.11922647	0.22906972	0.18823478	0.09084211	0.12814867	0.19675198	0.14427531	0.0041701347	0.10465483	0.05209036	0.0145401	0.036893766	0.04782898	0.11608678	0.1387808	0.19978124	0.06359066	0.016090222	0.006131205	0.0049552848	0.05552929	0.02054387	0.19217306	0.096471265	0.0056855083	0.17814067	0.31155783	0.16338198	0.06470512	0.19022588	0.30610865	0.07345458	0.0059087984	0.046243116	0.039966106	0.09822599	0.23257534	0.039181374	0.1325082	0.15108776
5319	0.11071081	0.1085719	0.013441975	0.16307563	0.21569636	0.08113624	0.2548875	0.17100912	0.103177235	0.12056731	0.06126629	0.15108922	0.11040483	0.18398835	0.050398417	0.21904925	0.16635287	0.10949683	0.021368548	0.17510897	0.1172768	0.24866657	0.064683296	0.14067732	0.12660766	0.16234785	0.18895918	0.21457362	0.046058	0.04594987	0.050523985	0.21202189	0.085938126	0.23419344	0.176993	0.1757808	0.219426	0.104126565	0.123367384	0.08975649	0.12739451	0.1832962	0.217318	0.25486633	0.16917156	0.10553323	0.12830603	0.17260066	0.109201975
5318	0.095547654	0.0835396	0.068116285	0.10082504	0.14446889	0.02882134	0.07336119	0.041407466	0.060421504	0.0070843026	0.08140729	0.17867452	0.045089446	0.067992166	0.047853634	0.15590411	0.12341071	0.10456938	0.044308826	0.12296242	0.052679554	0.19787216	0.08176728	0.15908794	0.11009147	0.13014905	0.06470273	0.0123223765	0.005290121	0.14072615	0.004957285	0.21857356	0.15348825	0.012611216	0.053531554	0.14498296	0.088419646	0.057799496	0.013476605	0.04489725	0.016121116	0.16561678	0.1128083	0.17215158	0.1806169	0.09742041	0.048205882	0.104010105	0.098714195
5311	0.043114133	0.028463801	0.15035942	0.20707609	0.041145895	0.13653395	0.21052702	0.009817059	0.028635815	0.009506771	0.16017972	0.20074886	0.006167697	0.10133805	0.10313924	0.16484283	0.055159777	0.12668034	0.08523849	0.22074611	0.22512114	0.24046306	0.17070231	0.25321215	0.049215417	0.09245745	0.18972032	0.14736235	0.017799085	0.10027255	0.103251375	0.13276029	0.012539871	0.1140299	0.048062675	0.23222886	0.096813396	0.20453557	0.14025036	0.10843988	0.08235157	0.11819756	0.08640875	0.19236001	0.121720046	0.01950405	0.062434994	0.14938799	0.15419339
5310	0.16385722	0.09683148	0.12852238	0.016799513	0.016804464	0.084952295	0.037896123	0.08016701	0.16660829	0.08238165	0.1576739	0.17486292	0.08126184	0.2006545	0.23159626	0.0037187133	0.042762846	0.008170625	0.1254496	0.13394117	0.09702488	0.22070096	0.24835762	0.03313905	0.086765066	0.05789574	0.05809348	0.10757609	0.100826845	0.24337325	0.05652447	0.045846332	0.008715322	0.014645098	0.09262656	0.14760333	0.15135808	0.26975268	0.21676992	0.23613684	0.19017234	0.097726576	0.12456672	0.001989454	0.054488257	0.058322117	0.038557816	0.09226155	0.15332372
5316	0.06378952	0.090713285	0.094737954	0.18152696	0.059069607	0.059567865	0.036411814	0.01033229	0.20529309	0.046131015	0.26421344	0.16818804	0.01758162	0.14188364	0.050930005	0.1170388	0.044571713	0.06576321	0.049456708	0.0032122862	0.006856366	0.06495096	0.14489958	0.110131025	0.12588516	0.024999436	0.07516508	0.07272783	0.0021612113	0.0010819584	0.04114264	0.18947783	0.19468239	0.042433746	0.14500289	0.14469583	0.11394596	0.042148802	0.1707894	0.13959722	0.08213792	0.043092396	0.053834964	0.13118799	0.084791854	0.2533409	0.053788066	0.22517836	0.15434806
5315	0.05530376	0.08005245	0.24566883	0.11061409	0.13331296	0.074850745	0.13259043	0.03686756	0.14509532	0.11332013	0.16828439	0.16181079	0.07913086	0.21443915	0.071855344	0.060896352	0.020425577	0.06480792	0.08630934	0.034460675	0.23425971	0.24054018	0.30258632	0.23565847	0.0727568	0.088925935	0.083819956	0.20971707	0.050077893	0.14145479	0.25309035	0.064445004	0.09746072	0.07842805	0.065529294	0.18671587	0.13063309	0.1594336	0.38182455	0.13708498	0.13140868	0.060530648	0.18948144	0.021374803	0.097597726	0.083682485	0.10801813	0.050765477	0.11320971
5314	0.015616816	0.0697318	0.30022228	0.25741982	0.0270589	0.15416247	0.19500437	0.050830927	0.122893624	0.10642153	0.13306172	0.16355824	0.056885965	0.21239308	0.028882783	0.08172136	0.19647355	0.10692175	0.009843834	0.048873723	0.23277447	0.19299453	0.26232263	0.296094	0.113031596	0.075127155	0.13078107	0.18237776	0.08098229	0.17285423	0.28491107	0.122107685	0.0031360015	0.1260712	0.0014856048	0.2031442	0.096642494	0.17568192	0.33945286	0.057254333	0.21321066	0.13555968	0.18438764	0.14291587	0.12050086	0.017448526	0.02978741	0.055962693	0.15157026
18248	0.13626578	0.009170668	0.27613854	0.15407273	0.06607485	0.21408433	0.132157	0.028910715	0.25392163	0.052951053	0.17912385	0.22228423	0.08716962	0.39137203	0.04653721	0.17556892	0.22753215	0.03458048	0.0780543	0.28690475	0.2573451	0.34441566	0.25659972	0.19374552	0.1801905	0.17347148	0.00094943587	0.2185877	0.15859187	0.15513787	0.2383195	0.32902253	0.005452526	0.17934994	0.057808176	0.35134697	0.13270898	0.17213237	0.22078267	0.23832622	0.31200135	0.3191991	0.23341642	0.19854294	0.22001782	3.880821e-05	0.25264427	0.050276563	0.220662
5401	0.15190108	0.016977146	0.14507562	0.2931489	0.11352602	0.06064045	0.22817314	0.01303784	0.0072465558	0.029453931	0.14038762	0.29304188	0.08058864	0.17239228	0.20246226	0.10916243	0.14187682	0.13109562	0.08006795	0.07097099	0.07254243	0.09834977	0.17552048	0.14334393	0.31486535	0.07074158	0.27694312	0.061986122	0.11239682	0.1432104	0.013638453	0.1998957	0.09873855	0.18585601	0.001850862	0.16744548	0.21443127	0.053232677	0.2033628	0.026859533	0.07457174	0.088255405	0.33184826	0.068818286	0.21820262	0.13675386	0.06884771	0.060527354	0.17264652
5542	0.16233036	0.24763507	0.14111012	0.16177149	0.25902066	0.102550074	0.07326582	0.109878786	0.026428046	0.26386553	0.05528643	0.16244064	0.20144406	0.19798037	0.23880163	0.30476302	0.06677276	0.07414514	0.11959672	0.0829169	0.08761926	0.085305154	0.1364039	0.060455333	0.14602679	0.0038704844	0.27542064	0.005628688	0.09554225	0.018133685	0.05411236	0.08037547	0.087316796	0.20069239	0.2879788	0.17678964	0.20743811	0.051609598	0.10927679	0.13144714	0.0185906	0.033916388	0.15546025	0.060407363	0.11704402	0.11629905	0.030704198	0.17689665	0.1286139
5546	0.08398361	0.110350646	0.42343938	0.07681526	0.054133147	0.094448894	0.16659427	0.03301443	0.013759704	0.039015815	0.079496086	0.09552228	0.111008614	0.15913382	0.037629403	0.06828266	0.18999045	0.07115772	0.039079756	0.1242473	0.12277408	0.16303462	0.15215307	0.16137445	0.09094274	0.21175	0.009401893	0.014283137	0.033333007	0.09895222	0.20235364	0.18609983	0.023061682	0.13752736	0.010421369	0.17774928	0.06379785	0.0062204152	0.16156936	0.12966785	0.07880347	0.16334015	0.08155708	0.13904159	0.2188986	0.07576892	0.04898417	0.008940358	0.1640131
3880	0.10796107	0.115458734	0.025495123	0.062795855	0.18087398	0.1844046	0.07498324	0.11512147	0.054595485	0.02369252	0.028254896	0.035838716	0.047906876	0.050249815	0.0011454094	0.09237753	0.122549176	0.0026109042	0.035501122	0.20985845	0.011551339	0.0991529	0.04740043	0.062332496	0.04654762	0.22700869	0.097998336	0.032425802	0.067188516	0.017003722	0.053643227	0.082903594	0.03925316	0.16212235	0.094546475	0.063247226	0.017993212	0.024382263	0.00033780187	0.14300877	0.004722262	0.20838833	0.030688312	0.18005008	0.0683831	0.0016750754	0.003351532	0.09436956	0.07316788
4007	0.07552105	0.043402	0.04499364	0.0748397	0.051736616	0.012567181	0.027915698	0.19283308	0.19655178	0.13438079	0.013252707	0.15602835	0.03867832	0.061635576	0.08089258	0.19237536	0.0981231	0.109022446	0.05014934	0.016787842	0.14515215	0.09774256	0.042736236	0.061379977	0.027482864	0.054418184	0.07701062	0.056115948	0.14550011	0.09561683	0.011104914	0.13470618	0.15911485	0.06373741	0.07005651	0.10106247	0.12308083	0.055049386	0.03585754	0.20470886	0.25572807	0.12634876	0.096630916	0.17419803	0.052805275	0.15894645	0.14171915	0.1918251	0.45283425
3970	0.12916863	0.30212754	0.020314418	0.21960628	0.21250007	0.14893985	0.13704386	0.13874888	0.03938277	0.2395015	0.12110308	0.095322914	0.22541809	0.08434637	0.19255656	0.1459896	0.07774775	0.2873841	0.117705874	0.07990842	0.116760686	0.006194692	0.079702236	0.03344925	0.011743824	0.15396552	0.22459298	0.071637824	0.26850206	0.116026655	0.06454266	0.032220088	0.097063385	0.056990653	0.2428744	0.07289502	0.099390954	0.06349716	0.006437828	0.08150635	0.018543705	0.05722452	0.059671685	0.08902632	0.035654895	0.13079026	0.036095448	0.360493	0.1109378
3620	0.00707985	0.17847943	0.022478139	0.027798655	0.16709027	0.010754541	0.08867268	0.3279451	0.22320485	0.19066548	0.0013711639	0.14212471	0.13109726	0.0007998459	0.16241258	0.10920846	0.16032755	0.29771984	0.059835613	0.069321096	0.17928809	0.13889691	0.07832905	0.02442437	0.0061024777	0.064618334	0.014741533	0.13960126	0.09390788	0.0967197	0.06378803	0.12564887	0.2928029	0.10530819	0.14120632	0.04630944	0.16800077	0.043883316	0.025950976	0.13938282	0.19831482	0.17605457	0.11674283	0.034814913	0.030299421	0.25734794	0.15824495	0.11760005	0.26541185
3623	0.0005078595	0.1156332	0.044775948	0.082628734	0.05865355	0.19134195	0.016371287	0.21487552	0.1482513	0.1752449	0.16721666	0.07442672	0.19763586	0.054342147	0.0963819	0.14152953	0.06549441	0.07973808	0.035327584	0.15686727	0.19656527	0.103760354	0.0003873082	0.052166924	0.06871873	0.078001395	0.06019596	0.0782816	0.056313593	0.0332878	0.025327746	0.031940274	0.009527555	0.032326985	0.068799354	0.12682271	0.10632265	0.1091775	0.011108713	0.2689304	0.15387003	0.034929033	0.0071943384	0.10034842	0.13699065	0.08066648	0.033825133	0.23225567	0.23165044
3622	0.14842653	0.103107244	0.07325741	0.1534837	0.04827573	0.043244008	0.09176218	0.085624725	0.03679718	0.12338018	0.05350939	0.003037328	0.033054065	0.08879362	0.029030584	0.042299446	0.105859965	0.16840129	0.21440504	0.10097629	0.018136296	0.11522317	0.12982534	0.10265605	0.10139605	0.14788972	0.03355069	0.05039527	0.06665163	0.07847929	0.07100196	0.03805864	0.13283044	0.06688005	0.009006533	0.02933049	0.039442845	0.17211792	0.06937973	0.07898359	0.0006309112	0.088406056	0.006088792	0.039257716	0.021924041	0.29513425	0.110765636	0.054968003	0.107004315
3625	0.14121354	0.14347261	0.019045103	0.098502845	0.11002076	0.10373697	0.16188991	0.14393383	0.1542675	0.13219151	0.2847183	0.23307559	0.11711322	0.18373019	0.2550269	0.12290728	0.059506163	0.027411653	0.018848162	0.13440284	0.14085987	0.18569717	0.034705777	0.14255443	0.16616024	0.0907397	0.12639122	0.13358766	0.055405375	0.10643037	0.06147645	0.18540102	0.055613328	0.048708342	0.001659641	0.28119677	0.06881874	0.12222005	0.07803027	0.25397944	0.042133562	0.010871541	0.20681505	0.13098216	0.08703531	0.17459422	0.009925481	0.1719473	0.2207203
3626	0.02540606	0.054776177	0.061144974	0.009796084	0.11481802	0.10351965	0.22643241	0.011627274	0.066771574	0.0038476512	0.043947205	0.14782897	0.0006786436	0.0212292	0.013764544	0.17906615	0.16727245	0.2030216	0.0035869791	0.08824876	0.11042568	0.1324099	0.0534471	0.036027636	0.14177167	0.04552468	0.13987835	0.06891553	0.021754155	0.13158953	0.061464652	0.19821337	0.24590217	0.0053370316	0.020018104	0.06031988	0.0047420887	0.040665664	0.1341505	0.045815796	0.04203533	0.015007688	0.013361987	0.17714982	0.12289047	0.04656449	0.008860692	0.21398948	0.18161288
4713	0.19746517	0.17243826	0.09895952	0.100088164	0.03408687	0.0125978105	0.0061377734	0.15802583	0.276878	0.00049730064	0.013099882	0.003952739	0.047980383	0.15912232	0.018069232	0.012375046	0.10375377	0.047777094	0.02387653	0.18750252	0.051441308	0.1249917	0.09863317	0.045010578	0.061329775	0.15087804	0.063811995	0.059766997	0.07172131	0.101952955	0.23422563	0.09383367	0.07774067	0.06652624	0.16686103	0.057370443	0.12176808	0.06863001	0.17944713	0.21438083	0.20097542	0.1446845	0.0647614	0.0052144825	0.060486443	0.04847093	0.1534075	0.03943149	0.07226358
4719	0.004776122	0.0021087015	0.12800384	0.052098315	0.18581447	0.15920252	0.1380282	0.013697309	0.009106165	0.040781982	0.06702939	0.21618807	0.09072895	0.032576915	0.0016447697	0.08332331	0.06696003	0.013277151	0.11350574	0.04980433	0.1595431	0.13865763	0.0135592595	0.009535205	0.14479154	0.09161003	0.002995925	0.043632604	0.019182224	0.13326615	0.087213844	0.34296846	0.24207115	0.11109169	0.005167756	0.2288819	0.056600392	0.018985713	0.074354835	0.12514067	0.030417802	0.14189146	0.030091476	0.13209793	0.010227726	0.26230025	0.00063449796	0.0769917	0.21697968
4477	0.114640266	0.075606346	0.04307088	0.0044013965	0.12191911	0.106932595	0.120409295	0.0734503	0.0845975	0.21563295	0.17220473	0.15203561	0.20314535	0.0994272	0.21657467	0.094178945	0.06939748	0.009248408	0.1035801	0.058938406	0.03079679	0.016696816	0.01103247	0.029955246	0.11670818	0.08941719	0.009377999	0.06456189	0.029033544	0.09989411	0.012350562	0.109446816	0.1288729	0.08456139	0.21026318	0.21395531	0.0026348946	0.09827401	0.09753904	0.3046205	0.052106045	0.038016982	0.026895821	0.034759678	0.056814667	0.11110529	0.02534104	0.023424134	0.024038546
4908	0.047617096	0.23989064	0.08581908	0.07994997	0.01445397	0.107124	0.033593033	0.11087045	0.19750828	0.14863107	0.08479186	0.03898491	0.13616669	0.036752895	0.020245552	0.08171317	0.008357012	0.15714115	0.12649615	0.14147323	0.09487314	2.8811395e-05	0.038034536	0.10622307	0.035061818	0.17872256	0.052739225	0.08798322	0.19203849	0.069500946	0.0343359	0.009463374	0.05735112	0.019034605	0.14665389	0.04262912	0.07288637	0.09482147	0.029433884	0.14803064	0.16596869	0.06527108	0.0075751767	0.04757672	0.07211423	0.06191501	0.06720525	0.17360607	0.036720984
4677	0.11616348	0.044401024	0.022274813	0.121693715	0.0027745198	0.0075061135	0.060640134	0.18789399	0.17570998	0.14328097	0.05127892	0.08619678	0.050060727	0.096254185	0.12498731	0.11355648	0.020690005	0.11593436	0.020452034	0.10449937	0.16142166	0.021555923	0.07572441	0.060369372	0.1235957	0.029434841	0.050500847	0.14515342	0.15196323	0.003006095	0.12090473	0.12417543	0.073722765	0.07709605	0.04247306	0.06799638	0.052495904	0.029448882	0.07402958	0.30047375	0.21889715	0.11071637	0.15611964	0.025869535	0.102616325	0.059693784	0.08040617	0.08310105	0.2410604
4671	0.04045799	0.030879254	0.15575068	0.0835783	0.07830933	0.0358935	0.24754523	0.0038044034	0.07608729	0.0043902416	0.04769116	0.0010973569	0.034600843	0.06349323	0.117694855	0.02035449	0.15652502	0.11058692	0.02219056	0.0655563	0.031676143	0.07778213	0.0034641176	0.028831791	0.09628133	0.13330755	0.06636813	0.009528326	0.008329885	0.07140721	0.13120098	0.15283215	0.12042294	0.032848872	0.06790064	0.024619538	0.029822676	0.08165591	0.025987796	0.022409774	0.007826356	0.14834683	0.01837201	0.25373164	0.12448544	0.21249348	0.068762764	0.14180095	0.19864969
5142	0.19555026	0.05963237	0.1756784	0.09174413	0.07390486	0.22443706	0.16471684	0.1388939	0.05337016	0.120181605	0.087469876	0.13011774	0.03379324	0.23090483	0.07433674	0.16206458	0.16860238	0.012221758	0.0082486905	0.18012626	0.12369214	0.27143282	0.06625709	0.11948864	0.1384591	0.27511075	0.080832966	0.19681105	0.15581834	0.10552943	0.060813166	0.11299874	0.029206214	0.1055066	0.06459844	0.14329027	0.09756328	0.20597123	0.1686653	0.18084756	0.08325325	0.13651925	0.2725365	0.09501605	0.18838423	0.0071058217	0.08782575	0.024869215	0.14444053
5141	0.14357527	0.055337824	0.054899648	0.11852922	0.045803815	0.17260782	0.19282839	0.06617916	0.01854988	0.015229238	0.089444906	0.148927	0.04452574	0.27523386	0.18702984	0.05771763	0.07715514	0.021826137	0.10133654	0.21401042	0.1452326	0.19588915	0.124360576	0.17948183	0.17841356	0.32134134	0.0036286842	0.18454748	0.17374289	0.10960946	0.021950155	0.16321385	0.07151621	0.1290209	0.0099113295	0.19734406	0.041857876	0.24234769	0.12730506	0.16391361	0.16514109	0.14241618	0.32762527	0.084854156	0.17118697	0.026110793	0.03169739	0.0047862995	0.123016655
3406	0.114546776	0.13587773	0.014304102	0.17652048	0.09321712	0.012221966	0.028394192	0.11507872	0.28035796	0.23376183	0.29888898	0.19504666	0.121910915	0.19293611	0.2411384	0.09087133	0.13312313	0.12554097	0.15074192	0.040210914	0.053563416	0.041970316	0.054101344	0.054845713	0.24295673	0.015348729	0.01599519	0.10954586	0.18056482	0.0028019473	0.0032490278	0.16767836	0.07631397	0.03269199	0.073275894	0.15543473	0.20689344	0.037060827	0.15268981	0.24222043	0.022092527	0.10307397	0.14316332	0.0392312	0.01412241	0.26372737	0.11700391	0.30052307	0.20867169
4877	0.08136167	0.10470041	0.046072446	0.010904497	0.11108704	0.15860766	0.079979524	0.09206827	0.04477784	0.11672265	0.09083846	0.049500495	0.031016488	0.11682774	0.051749766	0.13802314	0.05685454	0.212104	0.039231956	0.040290747	0.05573107	0.11991691	0.07586664	0.06034183	0.17246918	0.09884229	0.04512142	0.0035096826	0.07811463	0.101349495	0.046209782	0.06834016	0.24244931	0.15053576	0.116018206	0.013454609	0.06309241	0.043995935	0.044271525	0.032927394	0.08447533	0.005009258	0.08089181	0.10901071	0.02586771	0.19806923	0.07180594	0.048394345	0.025778623
5427	0.0116295405	0.086320415	0.2472603	0.042216793	0.011874713	0.22287013	0.22954181	0.030469235	0.16749272	0.03401288	0.15459439	0.2489615	0.051686108	0.34908465	0.017679572	0.16596946	0.13512033	0.03171287	0.032003634	0.27359062	0.17326123	0.2858275	0.18561938	0.2551089	0.11178191	0.063715264	0.024508975	0.1797947	0.012921041	0.047611803	0.20701914	0.24695864	0.121204205	0.13614488	0.13114193	0.24674962	0.12497188	0.26980108	0.21975574	0.24734282	0.2767864	0.19083738	0.24380155	0.23215818	0.19872355	0.06892496	0.18232411	0.11151482	0.3118807
5426	0.042276517	0.09443223	0.0480111	0.08227219	0.16332266	0.04919526	0.0291021	0.13872054	0.22932902	0.12148246	0.0905664	0.18058877	0.09042726	0.14817491	0.122106016	0.25253987	0.039362274	0.08063792	0.03735545	0.030541364	0.029493611	0.05689939	0.08560562	0.06442855	0.17498511	0.024800792	0.055007827	0.10132757	0.021721214	0.010556906	0.029079461	0.18685183	0.182771	0.077683225	0.18083107	0.21884206	0.19613415	0.032350443	0.052415304	0.23560575	0.08179748	0.11224169	0.13530643	0.121544085	0.09668213	0.31858522	0.17307627	0.12320171	0.11581142
5423	0.11538737	0.09294818	0.09769021	0.061443444	0.059767924	0.104457386	0.026386116	0.20341055	0.11705146	0.17603391	0.09727897	0.18880245	0.20216717	0.04208062	0.32504973	0.08787833	0.065610014	0.035033148	0.079655975	0.037334807	0.13123491	0.13174918	0.014900436	0.054875247	0.021217009	0.072654404	0.108242355	0.19209601	0.07361697	0.07884915	0.13768005	0.022233874	0.0025248467	0.032075226	0.032530263	0.1968405	0.13287352	0.15758309	0.010493738	0.22417371	0.047715478	0.009551283	0.079723865	0.017091706	0.090047956	0.06518932	0.10081239	0.0073583256	0.15014565
805344	0.15576436	0.025275093	0.1913355	0.08905121	0.008421749	0.15420312	0.09722676	0.10954049	0.1438047	0.11894882	0.18374002	0.31939775	0.09343359	0.32589683	0.19353633	0.2961185	0.093666196	0.082022205	0.07324779	0.26570505	0.22866406	0.39025694	0.13416904	0.11117501	0.14406238	0.020334758	0.095231324	0.19283526	0.091026336	0.13469821	0.10757918	0.2896323	0.0821868	0.25971773	0.10789796	0.22336936	0.24410412	0.17752191	0.11042817	0.23367277	0.19254607	0.09244871	0.33778065	0.17334488	0.101944245	0.03137461	0.1624057	0.23369549	0.35516664
3370	0.15783073	0.07528175	0.18910034	0.15598828	0.2573902	0.028723551	0.19408025	0.021273196	0.06436753	0.051660664	0.1888281	0.26156592	0.021856828	0.19033927	0.06270545	0.20650545	0.18461928	0.036103927	0.0037913714	0.111289226	0.15801492	0.3093095	0.09537654	0.06227326	0.18843389	0.2325739	0.048028097	0.048871793	0.0036759162	0.17632686	0.180698	0.3642494	0.19777109	0.10394041	0.20505545	0.24241735	0.14953826	0.065822765	0.19997963	0.10379979	0.034673315	0.19557238	0.20188355	0.21913129	0.06747903	0.24633943	0.032639295	0.15987529	0.16862467
3578	0.040170692	0.010053692	0.043447778	0.08597662	0.13361162	0.005172439	0.09750086	0.10522533	0.0680809	0.13431454	0.07222034	0.041862383	0.08168264	0.04897132	0.024169998	0.25577524	0.05800674	0.11752868	0.039404508	0.057437688	0.06114667	0.07297222	0.15736845	0.046098113	0.1888029	0.21729144	0.05249556	0.06552782	0.19519252	0.070729345	0.11497295	0.19991109	0.06230379	0.050227676	0.100423016	0.06830489	0.09292871	0.12327833	0.04822937	0.018785663	0.057475008	0.07817383	0.14663185	0.17656931	0.07368077	0.14729236	0.0045995824	0.15071364	0.09878589
3574	0.17548639	0.008400229	0.07164871	0.0053528845	0.0010012211	0.10666841	0.05670635	0.21098126	0.054690555	0.01774323	0.0028567608	0.09975544	0.0074684387	0.15584724	0.10409919	0.028282795	0.23431832	0.0032267226	0.107951656	0.19383556	0.22009283	0.16280189	0.0168343	0.039242633	0.3037396	0.18733191	0.06590646	0.10217416	0.034234803	0.06408015	0.13777493	0.17738938	0.1197443	0.010483909	0.053129494	0.08566275	0.04298926	0.044412136	0.11312174	0.16344094	0.15101933	0.29145277	0.18051888	0.058510248	0.097953826	0.076690905	0.08610971	0.00761596	0.16549936
5092	0.05332271	0.041861426	0.03903937	0.1899513	0.11247617	0.048621308	0.060741063	0.047135543	0.12296449	0.058717888	0.0601995	0.038378865	0.09176254	0.0010099541	0.034397833	0.024300521	0.041304693	0.0036688428	0.024042493	0.060119893	0.11023538	0.09795579	0.028615665	0.056874037	0.104564235	0.008356831	0.0955171	0.022397839	0.06778918	0.039034955	0.10084702	0.0012286156	0.04473987	0.012692871	0.018947378	0.016213164	0.0056973323	0.04437857	0.069308415	0.06579234	0.18307541	0.10968953	0.03499332	0.0023708045	0.055663686	0.013055527	0.09010778	0.029380782	0.10305816
4497	0.13488385	0.33390966	0.2668632	0.07914096	0.12161501	0.21978039	0.13253161	0.33492756	0.2440782	0.45412678	0.08896881	0.08450115	0.53061634	0.013480844	0.24315107	0.07847852	0.08727421	0.2462472	0.38664606	0.03253149	0.11690606	0.08490524	0.06207756	0.1270895	0.10070821	0.09806307	0.13454732	0.028485231	0.3280465	0.118427575	0.22307205	0.18979241	0.073028274	0.023455996	0.23552519	0.105078034	0.2597685	0.0033659954	0.036825478	0.110242285	0.04930691	0.11889349	0.033654995	0.08338388	0.14078648	0.15306857	0.12404291	0.26069382	0.029092126
5322	0.017565075	0.033167116	0.12814704	0.15412876	0.099581435	0.06136524	0.03203618	0.029320676	0.15924051	0.022330903	0.15124136	0.1440354	0.0039813253	0.27158996	0.1759565	0.22417909	0.051851325	0.11603093	0.051507503	0.054320708	0.075692594	0.19007945	0.17575806	0.13483517	0.1419959	0.02062058	0.012272114	0.07649603	0.07568206	0.04142987	0.110435605	0.17922983	0.10579437	0.065823	0.28950492	0.34437734	0.2222985	0.15864256	0.24009761	0.18384004	0.10213712	0.05386641	0.20352775	0.12292123	0.063372605	0.15460634	0.014654791	0.10525265	0.08975159
5328	0.011943601	0.04695154	0.2529622	0.23289356	0.018734941	0.06896809	0.3003937	0.04236567	0.08305581	0.13850874	0.25660673	0.21483211	0.20156875	0.13495429	0.0028445795	0.20069727	0.14207879	0.23384306	0.11183421	0.091940746	0.22113311	0.2049225	0.13806383	0.116106436	0.10132846	0.055171043	0.17680079	0.10689262	0.062021293	0.16868883	0.20377257	0.26550737	0.17084303	0.12577282	0.054065894	0.30056137	0.10852328	0.006240318	0.12803584	0.05630277	0.21285757	0.17495	0.19317928	0.16670427	0.10482373	0.14101052	0.019519882	0.18254258	0.32458115
5329	0.031971686	0.04504236	0.042564347	0.11181792	0.07688546	0.057540096	0.15235892	0.09567526	0.08366905	0.024861174	0.19198635	0.1418467	0.060900036	0.09739976	0.06693598	0.13845116	0.0063237646	0.16650677	0.031093154	0.049223103	0.15817153	0.23620674	0.15141702	0.14895841	0.030928072	0.16088559	0.064122945	0.17902316	0.123730324	0.037308156	0.03308256	0.13548589	0.037750877	0.06466813	0.00959155	0.14350778	0.1480954	0.11211662	0.09060866	0.06853464	0.08857639	0.041841187	0.1842733	0.22018066	0.008546963	0.08535217	0.10659741	0.26636523	0.23715222
5432	0.097213246	0.23324287	0.002261824	0.07746881	0.16574106	0.14497463	0.02939212	0.15051262	0.21327534	0.1603547	0.04372968	0.2188859	0.13594909	0.058670573	0.27894902	0.32071477	0.051132962	0.19530797	0.08626142	0.06898848	0.103341304	0.049307168	0.031959075	0.0036252225	0.09879911	0.06938274	0.060008917	0.073529184	0.15161788	0.0054579778	0.0669858	0.033431817	0.0124760065	0.22626813	0.2823373	0.16342238	0.27037624	0.0045964345	0.14947271	0.26283026	0.26514608	0.0002005212	0.1653167	0.054144483	0.043216225	0.11234334	0.07185807	0.09995268	0.16959772
5433	0.13830537	0.073675394	0.015742244	0.2014767	0.012828056	0.16422234	0.08826457	0.19747087	0.07660788	0.13280886	0.14369537	0.09743054	0.12664212	0.110833965	0.23060797	0.13967259	0.050280526	0.26797673	0.086465016	0.067180246	0.019811032	0.08960238	0.035116278	0.05895732	0.23409495	0.10285041	0.13936323	0.08377765	0.07889102	0.106833056	0.04838573	0.03524918	0.066217855	0.24096371	0.07441825	0.12603757	0.19766584	0.017688882	0.13659818	0.05191598	0.021647573	0.041995924	0.28589296	0.002496547	0.027324801	0.18334986	0.12710802	0.10424426	0.13876629
5431	0.1344481	0.23576365	0.0066912305	0.0498814	0.0811222	0.07737775	0.049068898	0.2601508	0.10501595	0.2607466	0.009166978	0.039893195	0.27561343	0.08080092	0.20039517	0.18687391	0.13502842	0.23074737	0.06536363	0.03728922	0.006644546	0.08266373	0.03772756	0.03893777	0.12164755	0.00061406614	0.17734271	0.0672474	0.15040824	0.11643905	0.11646224	0.040142365	0.08790596	0.22514091	0.26578155	0.08063633	0.307885	0.10013503	0.09920271	0.13671432	0.08372393	0.20773119	0.1655879	0.13454123	0.0009124251	0.11976865	0.084633335	0.25928003	0.0016139057
5439	0.00537465	0.037314024	0.07718762	0.10725951	0.122275054	0.031971104	0.08961112	0.02337518	0.06844512	0.08326761	0.21210077	0.24663198	0.038238157	0.10197556	0.180612	0.099532485	0.02924858	0.045974813	0.06525325	0.0011265092	0.013393082	0.022030747	0.12092699	0.0953633	0.27066985	0.02088071	0.07793391	0.016297655	0.11236685	0.1389074	0.025822502	0.2405062	0.05251222	0.086502954	0.16000023	0.16306767	0.17317986	0.08548367	0.18370934	0.18391833	0.036831968	0.0940156	0.15852132	0.054359514	0.07660338	0.18232961	0.03423567	0.049410254	0.15357178
3362	0.111319974	0.009979144	0.16711017	0.023675181	0.19958478	0.06422824	0.13143446	0.04093325	0.1884373	0.09278768	0.13269648	0.2444377	0.08953965	0.06938438	0.1274826	0.23228219	0.049084287	0.109941326	0.06524617	0.077296495	0.13220751	0.19643374	0.104260296	0.043630555	0.16971087	0.027192745	0.079921275	0.006059142	0.12389136	0.19473961	0.08837955	0.2796115	0.108448	0.1409899	0.16596827	0.10935372	0.28582734	0.031845696	0.25527453	0.116128236	0.110907376	0.05559589	0.22761947	0.013932079	0.037853878	0.0032078475	0.13441174	0.18117367	0.15467565
3363	0.10062574	0.02646785	0.06628649	0.004035081	0.024515186	0.018590014	0.07545303	0.0069738226	0.040794145	0.02205696	0.03927855	0.09818719	0.13362117	0.106211394	0.05771109	0.19283515	0.15377635	0.2124753	0.023324724	0.07984229	0.0053756116	0.11219195	0.0753167	0.12095704	0.2155172	0.14737964	0.0016367212	0.058037095	0.06963237	0.08770242	0.09386367	0.20056787	0.17736977	0.11011491	0.091056615	0.007923824	0.06348697	0.15571381	0.043408684	0.038667522	0.11734173	0.15069497	0.10769881	0.019025927	0.009852901	0.10869621	0.10545639	0.1061887	0.11046479
4273	0.16791895	0.11468537	0.03878735	0.023251686	0.23182076	0.10834208	0.019003324	0.18340945	0.09360443	0.33230078	0.11196752	0.1320429	0.1894997	0.12636295	0.21377024	0.16529033	0.057410486	0.0151634505	0.14741708	0.102526195	0.08917886	0.15186037	8.961046e-05	0.018411702	0.18251757	0.082744345	0.0028391955	0.03690575	0.16637911	0.13259223	0.007870894	0.19192342	0.09396329	0.02964084	0.19079813	0.13730237	0.14484027	0.14509669	0.09858422	0.2878149	0.10146831	0.010473313	0.19665855	0.14575112	0.045897245	0.07728609	0.021833118	0.1433036	0.21657953
4276	0.018766455	0.011312852	0.065182045	0.023156308	0.074382015	0.012729945	0.12633249	0.23279876	0.20840138	0.102119535	0.026219746	0.057256196	0.09144389	0.010900902	0.028130686	0.050939456	0.030124705	0.14962864	0.056340367	0.027924946	0.01793721	0.058947977	0.0811881	0.08641032	0.16142815	0.08724861	0.08502585	0.011732419	0.0107992515	0.08769868	0.06823896	0.02548666	0.107682675	0.0303345	0.19379975	0.03309252	0.05356641	0.0086972285	0.07468213	0.12873161	0.043626823	0.10278185	0.001970388	0.052529983	0.11422789	0.1951403	0.09851769	0.03259945	0.073957235
4278	0.035940547	0.082582325	0.15207806	0.12194951	0.07272048	0.06418454	0.082326815	0.039824646	0.08907971	0.13297273	0.20615983	0.18570143	0.046681162	0.021422628	0.1304475	0.2597772	0.090753555	0.23100209	0.15987581	0.090694115	0.09313263	0.14445159	0.10122362	0.019498033	0.17882419	0.10607431	0.11306226	0.10440667	0.12132509	0.10370068	0.04488458	0.17197168	0.16233502	0.16491845	0.015300045	0.17364009	0.18413177	0.076329395	0.11036038	0.14812043	0.057987474	0.034724016	0.18174589	0.047064926	0.018087799	0.06570551	0.07279107	0.12937613	0.28788513
5556	0.04555945	0.12790412	0.08419685	0.07244263	0.018692462	0.07328643	0.23396468	0.08850433	0.06521485	0.06792972	0.091923594	0.18004552	0.03480785	0.15799844	0.0973056	0.13012528	0.016302492	0.07153608	0.001633673	0.13105953	0.06307544	0.2046107	0.0054881414	0.06903583	0.11766541	0.015521997	0.0026514465	0.17830607	0.2010566	0.11342686	0.07363988	0.23208748	0.09652424	0.14887325	0.0100160055	0.13938719	0.08084304	0.14009616	0.019221015	0.17571025	0.04249487	0.007865231	0.26132363	0.21766484	0.02902817	0.014602054	0.047459647	0.07318432	0.19702831
5553	0.10214482	0.0058197184	0.07794534	0.047740743	0.084695786	0.06371923	0.015527732	0.24131414	0.21978797	0.13280034	0.068586245	0.059043124	0.07608851	0.0303354	0.123837724	0.12657501	0.08084858	0.20747998	0.00112169	0.024605919	0.0031483313	0.09727205	0.02052075	0.02986729	0.1931963	0.014232398	0.1643384	0.08469607	0.0048865704	0.01574109	0.027122434	0.060253732	0.122739896	0.21462686	0.19367884	0.03386485	0.23675704	0.10490295	0.1454213	0.13591793	0.07742871	0.12463653	0.14159477	0.07167448	0.025939543	0.20259644	0.0748131	0.1805164	0.11273704
4019	0.07222077	0.17062327	0.0590954	0.101516485	0.06923477	0.007104753	0.15878698	0.0777008	0.084956855	0.11796743	0.15552264	0.13352388	0.009575561	0.065359905	0.062900886	0.34495616	0.0647112	0.21637143	0.013891631	0.15320343	0.06646257	0.07599113	0.06887561	0.00017226301	0.25748077	0.14390314	0.024818506	0.013593523	0.052920923	0.020837609	0.08242479	0.2738542	0.10309384	0.13668883	0.17471656	0.22615106	0.14907235	0.00035990123	0.051244307	0.1645047	0.1185493	0.15205324	0.130224	0.13046746	0.16708001	0.18532927	0.09455621	0.2026139	0.19579044
3763	0.07732324	0.06840457	0.18270954	0.023198515	0.02533124	0.016764235	0.08450633	0.04174123	0.06913754	0.13658233	0.1419521	0.23016551	0.13402481	0.061583355	0.024438469	0.035739146	0.112476274	0.08411107	0.020326892	0.07808465	0.09669924	0.22456065	0.12607002	0.1283912	0.23224348	0.008701988	0.030624056	0.16982307	0.0801639	0.094128296	0.12148324	0.1923159	0.17707217	0.17617276	0.07101589	0.1732063	0.07025163	0.18602175	0.08991635	0.00093073584	0.026910298	0.09921731	0.067862056	0.035515074	0.1344921	0.02186947	0.07352583	0.038417947	0.08036425
3768	0.057484336	0.13318624	0.015554689	0.09300935	0.15206346	0.02262992	0.006179001	0.06704582	0.051763203	0.10536117	0.086657934	0.067697495	0.08167132	0.064519964	0.11679104	0.19679524	0.18564217	0.026596291	0.054807067	0.21148926	0.21052092	0.07716791	0.07721573	0.06467014	0.010833557	0.09407176	0.09218103	0.089395724	0.04936123	0.03313867	0.29242915	0.030304626	0.027905554	0.010309978	0.19381857	0.08320925	0.17070895	0.026376482	0.01094535	0.083035134	0.2440932	0.2665381	0.022698147	0.062511854	0.07083727	0.03187783	0.19069052	0.05274469	0.020294782
4641	0.11151853	0.0688064	0.15848649	0.0072993785	0.26566336	0.057622187	0.03443034	0.025134148	0.07246924	0.009927098	0.054052062	0.2429479	0.056454707	0.020453535	0.038095012	0.3048006	0.2223289	0.08743623	0.02613725	0.10417375	0.1984148	0.29850698	0.0015468365	0.021866333	0.2187857	0.108895406	0.12303135	0.20597363	0.09831805	0.21186118	0.12383689	0.35466796	0.27384138	0.13497923	0.08935235	0.20847371	0.067769036	0.01654654	0.054232307	0.20519339	0.07678107	0.2840548	0.17653495	0.22821721	0.22591515	0.118409425	0.016123394	0.024767976	0.20199153
5159	0.16670416	0.047869645	0.14458716	0.03054573	0.13690796	0.067457184	0.04121777	0.1584655	0.23061456	0.13282958	0.05969992	0.19001836	0.1108764	0.12606138	0.12912026	0.17939296	0.10934782	0.05133784	0.053024933	0.26999658	0.21864961	0.2146973	0.09422686	0.0028724866	0.08909346	0.04583951	0.084929794	0.080005765	0.083304286	0.192528	0.16028813	0.22514307	0.16349751	0.17804548	0.22526237	0.07012752	0.15871286	0.095125586	0.117313355	0.2786787	0.19502455	0.106319755	0.1249001	0.066882156	0.014119649	0.04199126	0.16039151	0.27287063	0.15930036
5158	0.09785463	0.037698276	0.11654931	0.09366997	0.09892382	0.057051186	0.07152758	0.10541546	0.22044158	0.1664959	0.19824046	0.21167897	0.07412268	0.03898905	0.19436334	0.1533679	0.12676841	0.06182977	0.13136378	0.113842	0.092048004	0.16008206	0.13558227	0.051050495	0.098006085	0.002632454	0.16638055	0.04247658	0.12012376	0.23259245	0.041370604	0.2306336	0.20190352	0.12621233	0.22941792	0.08902677	0.27676806	0.021856686	0.2019192	0.13987644	0.010455918	0.01025981	0.17414427	0.004455708	0.01133579	0.008428587	0.1563618	0.2419288	0.027610505
5157	0.067394435	0.29111737	0.008097284	0.013583893	0.051629476	0.12725434	0.041257635	0.24134631	0.16822785	0.04791429	0.06411734	0.1863642	0.08120458	0.06423393	0.14821729	0.13671683	0.064934246	0.21178252	0.02214437	0.24040028	0.23677766	0.18893193	0.059161045	0.013314309	0.053937383	0.0011009928	0.11519763	0.10119196	0.018871635	0.21743381	0.12028095	0.0970017	0.25772783	0.16321024	0.15568732	0.06311855	0.21699645	0.112621136	0.08966974	0.15664518	0.35046363	0.16499825	0.1184712	0.0188906	0.0015958715	0.101429075	0.078783534	0.20800069	0.19796482
5156	0.12517235	0.022042867	0.12071856	0.11833249	0.08217868	0.052233215	0.07590611	0.03687177	0.21188222	0.03397368	0.21164714	0.29641438	0.014957584	0.21569061	0.23752013	0.19700445	0.01837414	0.086606264	0.11610435	0.12128394	0.15343216	0.19681956	0.32700226	0.100252785	0.1961686	0.025511347	0.11677241	0.04779127	0.0887291	0.22655377	0.14664179	0.14008084	0.044216793	0.14098299	0.020662691	0.16172507	0.25871116	0.09027895	0.2783146	0.20982793	0.24806723	0.05240563	0.2783184	0.07219057	0.00905394	0.013330764	0.083385	0.14422545	0.1625869
3681	0.017007893	0.12033299	0.029899534	0.038389966	0.15294409	0.028766887	0.09223722	0.14946483	0.20179883	0.011834219	0.06697258	0.02608101	0.028742	0.10326081	0.008032609	0.018241167	0.12354261	0.1752049	0.012413222	0.123291574	0.19687814	0.072573185	0.0552963	0.002163452	0.09480856	0.10406145	0.002398355	0.18595156	0.07566924	0.018323924	0.09120067	0.075019985	0.07144037	0.074786514	0.11867611	0.1218008	0.13652523	0.060273748	0.13578565	0.044659227	0.3717862	0.012623375	0.10803574	0.034861326	0.016003095	0.03581871	0.09853708	0.1571981	0.19809987
4802	0.056913123	0.16555735	0.09253529	0.025392136	0.02799448	0.08992874	0.069231115	0.27403075	0.24510333	0.12284183	0.0071955156	0.038611777	0.11655587	0.01118362	0.034312773	0.010537162	0.010086187	0.24516486	0.09720954	0.028972287	0.033878725	0.020771977	0.018364256	0.043824393	0.010384636	0.09218827	0.13769604	0.0024013529	0.07453481	0.02746382	0.064676926	0.14960939	0.13075718	0.019960988	0.12463193	0.095538445	0.16272599	0.061589606	0.018509494	0.06964881	0.03215272	0.022145085	0.0046607275	0.046924997	0.050189517	0.104311705	0.027903855	0.19128735	0.06508696
4803	0.07019547	0.14863786	0.08368036	0.03580125	0.0067085	0.010888952	0.23387533	0.0528818	0.047562983	0.021201622	0.09746736	0.11408219	0.1443114	0.18990791	0.05955529	0.14305562	0.1277903	0.04563225	0.0019899947	0.12138425	0.05328463	0.0145375645	0.0042071026	0.046096455	0.17906469	0.011650832	0.1052856	0.05800755	0.027974958	0.048509598	0.21203509	0.14311695	0.023004819	0.025186427	0.010802019	0.06577284	0.0129768085	0.00076921936	0.09780563	0.11357476	0.011219678	0.084266484	0.131641	0.17271262	0.1096222	0.08029478	0.11942518	0.021135963	0.19246885
4804	0.18203309	0.0014549419	0.00513324	0.041215703	0.03064961	0.14813335	0.022981852	0.0053587593	0.00400329	0.11071709	0.080189124	0.042611204	0.0747957	0.11768088	0.056895524	0.13342945	0.09502629	0.0412754	0.09678681	0.1138176	0.06613295	0.059719466	0.02158565	0.010713527	0.18402416	0.28114736	0.022640456	0.088073805	0.1659874	0.01411777	0.026624845	0.011373229	0.0331465	0.2302678	0.023303043	0.042657472	0.1401408	0.02342156	0.09640799	0.065538906	0.019854423	0.094338104	0.011847701	0.0018286384	0.010827271	0.017841484	0.025069168	0.018975582	0.003246354
3680	0.00058154017	0.21729535	0.0069086645	0.0058709583	0.05330997	0.04244179	0.15488043	0.16376664	0.12211913	0.029166097	0.034077782	0.030378247	0.01170014	0.0661845	0.048512623	0.08050182	0.1307359	0.20140135	0.015512865	0.113449216	0.17322193	0.046497494	0.027461406	0.0030234158	0.0934805	0.14564335	0.069890685	0.18155885	0.18839595	0.016665285	0.012843457	0.056403376	0.013072065	0.049961805	0.12924665	0.07329701	0.14336775	0.03433064	0.043209683	0.009140038	0.31995586	0.041638553	0.108824484	0.0388293	0.01767838	0.029345352	0.043235067	0.15764445	0.19515386
5087	0.046438925	0.22023991	0.033332422	0.18994361	0.03991345	0.12364283	0.043596786	0.2217214	0.13212426	0.045812584	0.16089511	0.119773865	0.043484233	0.14300461	0.06190309	0.023614528	0.035886195	0.38163477	0.037756845	0.0730071	0.02509993	0.014780446	0.105946444	0.2862448	0.06725967	0.1792909	0.08165988	0.07427416	0.088136524	0.05275321	0.108468875	0.055462655	0.23636009	0.03822026	0.03569083	0.11409213	0.007477764	0.14197871	0.16609395	0.006266892	0.3112477	0.09842533	0.09017301	0.03359595	0.0953608	0.15176177	0.120554775	0.08774966	0.1944225
5331	0.2679499	0.15762827	0.13678013	0.22976899	0.08950651	0.17006393	0.048239883	0.11624388	0.13867745	0.15440881	0.1284979	0.11916254	0.21993253	0.12631842	0.24681056	0.11570657	0.034585796	0.12263982	0.12426527	0.030825188	0.08796794	0.061667703	0.20030633	0.07852613	0.13745916	0.05916902	0.29128462	0.05061602	0.22571602	0.05419843	0.04377048	0.06900146	0.047963113	0.03869519	0.14001706	0.002506883	0.2632491	0.053179376	0.22663203	0.17596547	0.005158905	0.1861856	0.18197998	0.060007777	0.11261656	0.039224733	0.004621351	0.23339346	0.0279239
5330	0.058709033	0.13248143	0.10192245	0.25870073	0.08897056	0.06929235	0.18555206	0.031413775	0.035745718	0.13058977	0.22077392	0.23815963	0.06249736	0.12968947	0.05309114	0.07499529	0.13047975	0.104433164	0.07240993	0.20012356	0.12189751	0.24560815	0.13361856	0.2397179	0.14812005	0.14541364	0.18944153	0.08131042	0.0013992768	0.11064311	0.08357394	0.26777136	0.14101878	0.006854756	0.08751352	0.14678775	0.05985856	0.14394698	0.10152845	0.010393845	0.020621227	0.14854982	0.24855742	0.2311385	0.23090152	0.041679125	0.07399605	0.10838775	0.17042616
5333	0.03935718	0.10005267	0.1209597	0.20455822	0.038528636	0.07534158	0.043619573	0.011663506	0.1572347	0.041379966	0.13244066	0.07817854	0.09575413	0.032518607	0.018548755	0.08294177	0.09327684	0.2798082	0.06721404	0.012559857	0.018702608	0.03887291	0.055676624	0.04284803	0.11888839	0.22399655	0.11309558	0.070621416	0.014835307	0.017035369	0.07866549	0.118552946	0.23493603	0.02233148	0.009405502	0.103376046	0.051614657	0.14956824	0.074076146	0.01737479	0.09419404	0.09715006	0.02246373	0.0076291524	0.16327547	0.22426417	0.04246836	0.11948109	0.15766314
5332	0.058507044	0.13204165	0.104441956	0.18819717	0.08040832	0.023979208	0.19975665	0.08825685	0.0135343075	0.11113277	0.25249442	0.28207242	0.18941136	0.1425513	0.08789905	0.12133986	0.04408867	0.14543277	0.019802855	0.014847181	0.056818828	0.21638215	0.15559202	0.20080328	0.10925564	0.14540143	0.09174433	0.007903269	0.017205335	0.10496682	0.030457407	0.20683007	0.0041488577	0.089145385	0.04092165	0.27680978	0.12546779	0.11467989	0.20747119	0.07129428	0.19102323	0.13496292	0.18760473	0.22171941	0.07308239	0.11645481	0.026517387	0.11543226	0.24446511
5337	0.041028515	0.1206222	0.14379862	0.032155037	0.101617865	0.10335465	0.25056413	0.13903442	0.1981569	0.017258031	0.03199791	0.15449464	0.013194085	0.22586608	0.10920559	0.08851806	0.10524176	0.16803204	0.019596878	0.045665823	0.092667885	0.1975293	0.1929842	0.1113344	0.14145736	0.116436884	0.198187	0.2977124	0.07458652	0.18846448	0.13232993	0.09254274	0.06251942	0.10610158	0.13845095	0.13520665	0.24771301	0.26935166	0.16439614	0.1257182	0.12927394	0.010316998	0.2505483	0.0586577	0.14761953	0.058446936	0.17974776	0.08736521	0.13538048
5339	0.11107389	0.044720225	0.05967833	0.039437048	0.12045859	0.052923866	0.12385998	0.04867694	0.090022445	0.10787085	0.019545257	0.037157785	0.055516157	0.10310626	0.00776456	0.11692411	0.09823019	0.020422986	0.0152048	0.14591163	0.009524578	0.10829407	0.0059244283	0.012062859	0.10621615	0.12630273	0.007025428	0.04823218	0.1018819	0.12841147	0.0565162	0.12144539	0.030442122	0.059475772	0.051729254	0.000755243	0.029500756	0.08238246	0.041226607	0.08578474	0.014448376	0.076692976	0.0639995	0.18659088	0.18430036	0.014306491	0.09438661	0.10542403	0.0066033253
1637	0.061773833	0.2875448	0.18072802	0.12917788	0.013075669	0.08439238	0.25382513	0.017883725	0.08925861	0.08425222	0.24472003	0.30625194	0.08679254	0.29009354	0.12247445	0.15008003	0.12876013	0.019099172	0.07860985	0.20757863	0.17771411	0.40828353	0.2425936	0.2276131	0.25405198	0.044437423	0.028796317	0.23020262	0.05737264	0.16581249	0.18022886	0.35619697	0.0015973169	0.21492279	0.005886318	0.30783027	0.16445836	0.21252677	0.269362	0.17597422	0.17305072	0.21123777	0.28204936	0.27333468	0.09285888	0.019591644	0.12036551	0.048640113	0.18841907
5086	0.057034314	0.2614935	0.017677845	0.077355765	0.08717696	0.06825548	0.03371767	0.06176503	0.17716765	0.040981036	0.1340298	0.012727484	0.011491204	0.002757689	0.07730244	0.14563766	0.109186	0.3264563	0.041220237	0.020571614	0.06818947	0.08362963	0.03458888	0.08803835	0.09511658	0.07147463	0.011774151	0.07619935	0.08657399	0.089772984	0.13188179	0.056696065	0.15595226	0.10253452	0.044020556	0.110488966	0.07329345	0.14265507	0.039932884	0.08484665	0.07758499	0.037964553	0.037599806	0.03634932	0.07806141	0.15249667	0.063350044	0.18679288	0.14165598
5425	0.14806399	0.06847977	0.057898473	0.20696244	0.0750926	0.07120986	0.20918511	0.1733234	0.097620904	0.19087571	0.21202663	0.33537957	0.1360757	0.20900881	0.31444788	0.3077324	0.023215078	0.21230194	0.026821647	0.211835	0.21160597	0.25469112	0.077299446	0.075784646	0.21588849	0.053921603	0.18883194	0.11880799	0.14836283	0.06527977	0.04615019	0.23884216	0.14013793	0.17701934	0.18081403	0.25107217	0.27919376	0.14489277	0.1787236	0.22047321	0.1061529	0.040120803	0.33545777	0.10940805	0.051287726	0.25496727	0.008949475	0.28622222	0.20605984
5424	0.051210873	0.07135467	0.057494435	0.06501985	0.14569564	0.16630396	0.08120817	0.09648155	0.0345805	0.016046058	0.20179926	0.3130935	0.03378795	0.073926434	0.15524912	0.24775681	0.052398928	0.08101088	0.0153845865	0.24826029	0.08676371	0.2794875	0.08140784	0.17295739	0.10474368	0.099367425	0.115063906	0.14803305	0.043525964	0.06231288	0.09271908	0.2451919	0.05007667	0.038268466	0.02515503	0.2147322	0.04933824	0.21555232	0.010660264	0.16818705	0.049796976	0.17397045	0.0806541	0.20867392	0.24226552	0.0053277435	0.09221868	0.04459109	0.20336917
5421	0.013497699	0.066435404	0.16849488	0.098562896	0.15547554	0.07505293	0.07063549	0.0025743386	0.097245336	0.023994658	0.04560659	0.14963225	0.13291602	0.02294752	0.01930242	0.051380597	0.13224846	0.016579136	0.026350442	0.090067886	0.008809342	0.047511693	0.033544794	0.01930536	0.027617985	0.020673553	0.10568252	0.11710347	0.016409907	0.20561555	0.037972894	0.13894965	0.16634876	0.0667894	0.012073178	0.0395417	0.0031321174	0.029082445	0.02219909	0.042026542	0.018565897	0.07886003	0.084460214	0.08041069	0.13387167	0.00011300901	0.10742363	0.18894026	0.07954638
3372	0.12500623	0.1232172	0.1835972	0.08838687	0.1450936	0.06556304	0.24818842	0.029221887	0.05009836	0.059197888	0.12772289	0.14129975	0.05554197	0.099091426	0.025268963	0.18547985	0.12532775	0.13920581	0.079974204	0.068473086	0.053775728	0.28623962	0.08253223	0.048441917	0.17651019	0.17902052	0.0013668966	0.09382824	0.011811699	0.080218434	0.12417503	0.3251163	0.17432699	0.11397501	0.09368394	0.12631905	0.11765699	0.08580951	0.06454845	0.015045915	0.14908196	0.09739521	0.21878484	0.16060993	0.013459359	0.21490264	0.061353665	0.25232935	0.15884861
5422	0.12531044	0.14016387	0.013751437	0.034156118	0.04727461	0.14491184	0.10451273	0.109885216	0.10190457	0.10073327	0.22692683	0.2706796	0.08955024	0.13825235	0.2202579	0.23555547	0.006891155	0.07311584	0.042878207	0.29248086	0.16597086	0.18741229	0.052452527	0.082810126	0.04767281	0.08096169	0.046462413	0.07151513	0.116479166	0.11499399	0.0880002	0.14913353	0.102279924	0.0053814724	0.13815504	0.20408401	0.1336813	0.20638612	0.040633004	0.22489135	0.13882786	0.111907475	0.054800976	0.163304	0.24439636	0.08494799	0.10838689	0.2378431	0.3065054
4392	0.1598998	0.25545698	0.048095226	0.042072866	0.026605578	0.12480731	0.0638604	0.30139333	0.3036939	0.15305176	0.16698396	0.028089989	0.16858901	0.10253984	0.12964778	0.048421923	0.028919224	0.2607786	0.14155988	0.011245242	0.0022824407	0.00016203709	0.07777071	0.07795263	0.027738668	0.13558373	0.09139186	0.03835614	0.09519191	0.005358383	0.047121335	0.12836352	0.18897393	0.06308545	0.24007961	0.04790452	0.21590658	0.016363222	0.09719032	0.15432873	0.15511385	0.024826635	0.043551806	0.01633864	0.028866097	0.14702319	0.056349386	0.2587601	0.21966511
4248	0.11326244	0.3233448	0.0494839	0.00053963717	0.19025847	0.04697855	0.047869533	0.25087807	0.19620138	0.34345567	0.0359902	0.049321856	0.20151351	0.096620575	0.09887787	0.21623248	0.0072784554	0.34415454	0.15888761	0.04880757	0.054414757	0.04018981	0.034149762	0.12729388	0.030272946	0.009927493	0.1794582	0.02504963	0.18752865	0.10676792	0.049782947	0.08809981	0.09412349	0.08649054	0.28957397	0.011280278	0.2863531	0.036988676	0.056631386	0.21043196	0.14761515	0.012461565	0.08771478	0.06732403	0.028566038	0.13709033	0.24819225	0.22264804	0.12066934
4249	0.054978058	0.42206448	0.0627915	0.049767178	0.15256579	0.07007988	0.06690773	0.26556674	0.20998576	0.27059406	0.054610163	0.010177356	0.19258465	0.10440541	0.13089544	0.1901936	0.046511013	0.30705816	0.13058323	0.0700037	0.0081437	0.05494529	0.09673062	0.093608074	0.04508261	0.021536741	0.3225244	0.055163756	0.11099973	0.063651636	0.025832918	0.14758107	0.13975221	0.15383649	0.25841096	0.023507947	0.36680815	0.06916532	0.09588954	0.1211728	0.18153572	0.061067745	0.08159217	0.10010298	0.01899764	0.14078918	0.13678576	0.29690462	0.14448223
4243	0.09508163	0.12253277	0.18205495	0.10499662	0.06787749	0.10312282	0.071222395	0.012472399	0.036265507	0.0005310336	0.09005309	0.13055687	0.04923954	0.07412266	0.089005105	0.046237126	0.30098763	0.087980345	0.0570949	0.030265577	0.053251997	0.13988711	0.0035643764	0.08736911	0.21657424	0.09757149	0.04096756	0.058868118	0.12206254	0.0002750177	0.18606183	0.2417661	0.091464534	0.073322676	0.04173197	0.05404328	0.05280736	0.008749958	0.09327735	0.04102439	0.102096274	0.29258257	0.0030193436	0.22409058	0.18186343	0.13774787	0.1838212	0.016505323	0.12403093
4241	0.029083645	0.11473387	0.056249388	0.0063914806	0.023277007	0.047821313	0.051467344	0.01776047	0.060655072	0.014734216	0.095895946	0.08701295	0.063552104	0.0016595284	0.06559214	0.008059696	0.14590433	0.033413347	0.031563267	0.07093574	0.0051513202	0.071736224	0.02314902	0.058273084	0.109871276	0.050046958	0.08678661	0.04780551	0.08653026	0.007111345	0.079820044	0.17688172	0.11942194	0.032880373	0.020365829	0.050143972	0.045920737	0.0026686713	0.033220187	0.014978452	0.063962266	0.14870183	0.048866756	0.110880345	0.06513583	0.14578333	0.11474292	0.054230742	0.078141235
5520	0.1785427	0.21143973	0.11437571	0.055805646	0.08491564	0.08974372	0.041349053	0.30139455	0.038682833	0.26810965	0.00071893644	0.0041135866	0.2848183	0.07952298	0.263213	0.038853057	0.054436337	0.20589037	0.022814095	0.04328586	0.1655657	0.14501953	0.00436086	0.012728728	0.0063077463	0.12179367	0.20024894	0.11313158	0.04931184	0.042190198	0.039040655	0.009886699	0.07925824	0.081554405	0.16717958	0.09252764	0.17289242	0.15893804	0.010649971	0.08426361	0.017121976	0.06251861	0.12660204	0.112230465	0.03512089	0.14679621	0.05817419	0.23491573	0.028062625
5521	0.16378377	0.1604771	0.13637614	0.06495774	0.019808095	0.049324647	0.03934489	0.3247111	0.13076724	0.17125386	0.029037666	0.00262547	0.27606943	0.058240537	0.22891244	0.05153678	0.06784242	0.2252314	0.061284404	0.05369807	0.22816467	0.12842031	0.02491631	0.018079346	0.05902486	0.17754054	0.1476197	0.13411434	0.07865227	0.07600847	0.06867647	0.05042655	0.07371037	0.04635348	0.1266666	0.05703674	0.13455322	0.14617985	0.011615829	0.09091732	0.099300615	0.020860258	0.07920635	0.09065042	0.072375216	0.18541965	0.03722757	0.17926608	0.04453515
5523	0.032496583	0.08490424	0.018068006	0.025708593	0.11907825	0.095954135	0.13628441	0.16019988	0.1681331	0.0027964786	0.12832423	0.020576896	0.03406579	0.1696491	0.0141177345	0.032797202	0.0036052521	0.024235785	0.06814424	0.18598092	0.08083519	0.009488244	0.024561353	0.094007105	0.16879326	0.08538003	0.06025114	0.06459986	0.00080808066	0.1627483	0.105649605	0.070395365	0.11648915	0.02560354	0.0097709	0.12363399	0.0030009896	0.0144858	0.15059933	0.22470269	0.17588896	0.11722194	0.047499217	0.110632986	0.00020801276	0.021204	0.025699226	0.15197611	0.120596655
[truncated: 1,052 more columns]
