# Supplementary material for: Validation of 3 Computer-Aided Facial Phenotyping Tools (DeepGestalt, GestaltMatcher, and D-Score): Comparative Diagnostic Accuracy Study
Source: J Med Internet Res. 2024 Mar 13;26:e42904. doi: 10.2196/42904 (PMC10973953; doi:10.2196/42904)
Supplement: Multimedia Appendix 1 [file jmir_v26i1e42904_app1.zip › code and data/lmd_metadata.tsv]

image_id	syndrome_id	syndrome_name
1637	100610883	Potocki-Lupski Syndrome; PTLS
3267	300000005	Alagille Syndrome
3296	100303600	Coffin-Lowry Syndrome; CLS
3298	700017884	Cole-Carpenter Syndrome
3318	100134780	Femoral-Facial Syndrome; FFS
3332	100230740	Gapo Syndrome
3333	100230740	Gapo Syndrome
3335	100233270	Gombo Syndrome
3336	100233270	Gombo Syndrome
3338	100233270	Gombo Syndrome
3352	100102150	Acromegaloid Facial Appearance Syndrome
3357	100216100	Cleft Lip/palate with Abnormal Thumbs and Microcephaly
3359	100216100	Cleft Lip/palate with Abnormal Thumbs and Microcephaly
3362	300000082	Kabuki Syndrome
3363	300000082	Kabuki Syndrome
3370	100262020	Pilodental Dysplasia with Refractive Errors
3372	100262020	Pilodental Dysplasia with Refractive Errors
3388	100210710	Microcephalic Osteodysplastic Primordial Dwarfism, Type I; MOPD1
3406	100304350	Deafness-Hypogonadism Syndrome; DHS
3413	100251260	Nijmegen Breakage Syndrome; NBS
3417	100257910	Oculopalatocerebral Syndrome
3418	100257910	Oculopalatocerebral Syndrome
3423	100249620	Ohdo Syndrome, SBBYS Variant; SBBYSS
3428	100166250	Osteoglophonic Dysplasia; OGD
3437	100267000	Perlman Syndrome; PRLMNS
3438	100208080	Arthrogryposis, Distal, with Hypopituitarism, Mental Retardation, and Facial Anomalies
3439	100208080	Arthrogryposis, Distal, with Hypopituitarism, Mental Retardation, and Facial Anomalies
3444	100600331	Parc Syndrome
3453	100260565	Peho Syndrome; PEHO
3454	100260565	Peho Syndrome; PEHO
3455	100260565	Peho Syndrome; PEHO
3456	100260565	Peho Syndrome; PEHO
3468	100164220	Schilbach-Rott Syndrome
3469	100164220	Schilbach-Rott Syndrome
3470	100164220	Schilbach-Rott Syndrome
3471	100164220	Schilbach-Rott Syndrome
3475	100251260	Nijmegen Breakage Syndrome; NBS
3476	100251260	Nijmegen Breakage Syndrome; NBS
3477	100251260	Nijmegen Breakage Syndrome; NBS
3478	100251260	Nijmegen Breakage Syndrome; NBS
3479	100251260	Nijmegen Breakage Syndrome; NBS
3481	200000715	Craniodiaphyseal Dysplasia; CDD
3482	300000080	Noonan Syndrome
3484	300000080	Noonan Syndrome
3485	300000080	Noonan Syndrome
3486	100269880	SHORT syndrome
3490	100270400	Smith-Lemli-Opitz Syndrome; SLOS
3516	100602418	Weyers Ulnar Ray/oligodactyly Syndrome
3537	300000082	Kabuki Syndrome
3538	300000082	Kabuki Syndrome
3540	300000082	Kabuki Syndrome
3542	300000082	Kabuki Syndrome
3543	300000082	Kabuki Syndrome
3546	100183700	Split-Foot Deformity with Mandibulofacial Dysostosis
3548	100227260	Focal Facial Dermal Dysplasia 3, Setleis Type; FFDD3
3554	100169100	Char Syndrome; CHAR
3559	300000003	Sotos Syndrome
3562	100608572	Burn-Mckeown Syndrome; BMKS
3563	100608572	Burn-Mckeown Syndrome; BMKS
3564	100608572	Burn-Mckeown Syndrome; BMKS
3565	100608572	Burn-Mckeown Syndrome; BMKS
3574	100224690	Meier-Gorlin Syndrome 1; MGORS1
3578	100145600	Malignant Hyperthermia, Susceptibility to, 1; MHS1
3587	100194050	Williams-Beuren Syndrome; WBS
3590	100150230	Trichorhinophalangeal Syndrome, Type II; TRPS2
3598	100200990	Acrocallosal Syndrome; ACLS
3599	100200990	Acrocallosal Syndrome; ACLS
3604	100134780	Femoral-Facial Syndrome; FFS
3617	300000030	Otopalatodigital Syndrome
3618	100216550	Cohen Syndrome; COH1
3619	100255800	Schwartz-Jampel Syndrome, Type 1; SJS1
3620	100154500	Treacher Collins Syndrome 1; TCS1
3622	200000715	Craniodiaphyseal Dysplasia; CDD
3623	100303600	Coffin-Lowry Syndrome; CLS
3625	100303600	Coffin-Lowry Syndrome; CLS
3626	300000012	Trichorhinophalangeal Syndrome
3634	100192430	22q11.2 deletion syndrome
3635	100270400	Smith-Lemli-Opitz Syndrome; SLOS
3638	100249620	Ohdo Syndrome, SBBYS Variant; SBBYSS
3645	100154700	Marfan Syndrome; MFS
3651	100218350	Craniofacial Dyssynostosis with Short Stature
3655	100180849	Rubinstein-Taybi Syndrome 1; RSTS1
3656	100603396	Tonoki Syndrome
3664	100600920	Van Den Ende-Gupta Syndrome; VDEGS
3680	100601776	Ehlers-Danlos Syndrome, Musculocontractural Type 1; EDSMC1
3681	100601776	Ehlers-Danlos Syndrome, Musculocontractural Type 1; EDSMC1
3700	100271510	Spondyloepimetaphyseal Dysplasia, Sponastrime Type
3708	100220210	Ritscher-Schinzel Syndrome 1; RTSC1
3709	100220210	Ritscher-Schinzel Syndrome 1; RTSC1
3720	100183800	Split-Hand with Congenital Nystagmus, Fundal Changes, and Cataracts
3726	100602483	Auriculocondylar Syndrome 1; ARCND1
3737	100270460	Sonoda Syndrome
3738	100270460	Sonoda Syndrome
3742	100135900	Coffin-Siris Syndrome1; CSS1
3759	100601812	Premature Aging Syndrome, Penttinen Type
3763	100300262	Abidi X-Linked Mental Retardation Syndrome; MRXSAB
3768	100608156	Nablus Mask-Like Facial Syndrome; NMLFS
3770	100108145	Arthrogryposis, Distal, Type 5; DA5
3774	100243800	Johanson-Blizzard Syndrome; JBS
3776	100176670	Hutchinson-Gilford Progeria Syndrome; HGPS
3781	100218040	Costello Syndrome; CSTLO
3785	100304110	Craniofrontonasal Syndrome; CFNS
3790	100305100	Ectodermal Dysplasia 1, Hypohidrotic, X-Linked; XHED
3791	100194050	Williams-Beuren Syndrome; WBS
3796	100236730	Urofacial Syndrome 1; UFS1
3804	100235730	Mowat-Wilson Syndrome; MOWS
3813	100208080	Arthrogryposis, Distal, with Hypopituitarism, Mental Retardation, and Facial Anomalies
3814	100208080	Arthrogryposis, Distal, with Hypopituitarism, Mental Retardation, and Facial Anomalies
3815	100208080	Arthrogryposis, Distal, with Hypopituitarism, Mental Retardation, and Facial Anomalies
3825	300000070	Rett Syndrome; RTT
3826	300000082	Kabuki Syndrome
3831	100601776	Ehlers-Danlos Syndrome, Musculocontractural Type 1; EDSMC1
3842	100235730	Mowat-Wilson Syndrome; MOWS
3849	100248340	3MC Syndrome 3; 3MC3
3850	100248340	3MC Syndrome 3; 3MC3
3852	100248340	3MC Syndrome 3; 3MC3
3864	100235730	Mowat-Wilson Syndrome; MOWS
3865	100235730	Mowat-Wilson Syndrome; MOWS
3880	200000603	LIPODYSTROPHY, CONGENITAL GENERALIZED, TYPE 1; CGL1
3894	300000080	Noonan Syndrome
3895	300000080	Noonan Syndrome
3896	300000080	Noonan Syndrome
3897	300000080	Noonan Syndrome
3898	300000080	Noonan Syndrome
3902	100602483	Auriculocondylar Syndrome 1; ARCND1
3912	100236730	Urofacial Syndrome 1; UFS1
3916	100601358	Nicolaides-Baraitser Syndrome; NCBRS
3921	100270400	Smith-Lemli-Opitz Syndrome; SLOS
3928	100182290	Smith-Magenis Syndrome; SMS
3932	100245150	Keutel Syndrome
3944	100601358	Nicolaides-Baraitser Syndrome; NCBRS
3953	100248340	3MC Syndrome 3; 3MC3
3954	100248340	3MC Syndrome 3; 3MC3
3959	100210710	Microcephalic Osteodysplastic Primordial Dwarfism, Type I; MOPD1
3970	100151050	Lenz-Majewski Hyperostotic Dwarfism; LMHD
3992	300000003	Sotos Syndrome
3993	100614753	Sotos Syndrome 2; SOTOS2
4007	300000028	Opitz-Kaveggia syndrome; OKS
4019	300000080	Noonan Syndrome
4024	100154500	Treacher Collins Syndrome 1; TCS1
4026	100303600	Coffin-Lowry Syndrome; CLS
4030	100218350	Craniofacial Dyssynostosis with Short Stature
4037	100148050	KBG Syndrome; KBGS
4056	100254940	Myopathy, Congenital Nonprogressive, with Moebius Sequence and Robin Sequence
4057	100254940	Myopathy, Congenital Nonprogressive, with Moebius Sequence and Robin Sequence
4069	100145410	Opitz GBBB Syndrome, Type II; GBBB2
4074	300000030	Otopalatodigital Syndrome
4082	100604916	Hydronephrosis, Congenital, with Cleft Palate, Characteristic Facies, Hypotonia, and Mental Retardation
4086	100606232	Phelan-Mcdermid Syndrome; PHMDS
4087	100606232	Phelan-Mcdermid Syndrome; PHMDS
4094	100257920	3MC Syndrome 1; 3MC1
4108	100206900	Microphthalmia, Syndromic 3; MCOPS3
4112	100304050	Aicardi Syndrome; AIC
4113	100304050	Aicardi Syndrome; AIC
4124	100182210	Shprintzen Omphalocele Syndrome
4126	100235730	Mowat-Wilson Syndrome; MOWS
4129	100103285	Adult Syndrome
4134	100181270	Scalp-Ear-Nipple Syndrome; SENS
4135	100181270	Scalp-Ear-Nipple Syndrome; SENS
4136	100181270	Scalp-Ear-Nipple Syndrome; SENS
4137	200000341	Mccann (2006) - Renal Cysts - Disordered Hair Growth - Facial Dysmorphism
4142	100222448	Donnai-Barrow Syndrome
4153	100311300	Otopalatodigital Syndrome, Type I; OPD1
4154	100614753	Sotos Syndrome 2; SOTOS2
4159	100601853	Gomez-Lopez-Hernandez syndrome; GLHS
4166	100136140	Floating-Harbor Syndrome; FLHS
4167	100610954	Pitt-Hopkins Syndrome; PTHS
4168	100601707	Curry-Jones syndrome; CRJS
4177	100235730	Mowat-Wilson Syndrome; MOWS
4181	100606593	Lig4 Syndrome
4187	100248340	3MC Syndrome 3; 3MC3
4198	100601803	Pallister-Killian Syndrome; PKS
4204	100194050	Williams-Beuren Syndrome; WBS
4207	100105830	Angelman Syndrome; AS
4208	100193500	Waardenburg Syndrome, Type 1; WS1
4215	100182815	Spastic Paraplegia with Neuropathy and Poikiloderma
4216	100182815	Spastic Paraplegia with Neuropathy and Poikiloderma
4241	100219150	Cutis Laxa, Autosomal Recessive, Type IIlA; ARCL3A
4243	100219150	Cutis Laxa, Autosomal Recessive, Type IIlA; ARCL3A
4248	100222448	Donnai-Barrow Syndrome
4249	100222448	Donnai-Barrow Syndrome
4254	100210745	Blepharophimosis with Ptosis, Syndactyly, and Short Stature
4259	100235730	Mowat-Wilson Syndrome; MOWS
4273	100135750	Laurin-Sandrow Syndrome; LSS
4276	100167730	Nasopalpebral lipoma-coloboma syndrome; NPLCS
4278	100614753	Sotos Syndrome 2; SOTOS2
4281	100600118	Warburg Micro Syndrome 1; WARBM1
4300	100154780	Marshall Syndrome; MRSHS
4301	100154780	Marshall Syndrome; MRSHS
4302	100154780	Marshall Syndrome; MRSHS
4318	100610954	Pitt-Hopkins Syndrome; PTHS
4319	100610954	Pitt-Hopkins Syndrome; PTHS
4324	100158350	Cowden Syndrome 1; CWS1
4329	300000082	Kabuki Syndrome
4330	100201000	Carpenter Syndrome; CRPT1
4336	100610883	Potocki-Lupski Syndrome; PTLS
4343	100300558	Mental Retardation, X-Linked 30; MRX30
4357	100600302	Fryns Macrocephaly
4358	100600302	Fryns Macrocephaly
4375	100600987	Cardiac Malformation, Cleft Lip/palate, Microcephaly and Digital Anomalies
4379	100601706	Yemenite Deaf-Blind Hypopigmentation Syndrome
4392	100193500	Waardenburg Syndrome, Type 1; WS1
4395	100193500	Waardenburg Syndrome, Type 1; WS1
4401	100242900	Schimke immunoosseous dysplasia; SIOD
4422	100182290	Smith-Magenis Syndrome; SMS
4423	100600920	Van Den Ende-Gupta Syndrome; VDEGS
4425	700018478	Holoprosencephaly
4429	100183700	Split-Foot Deformity with Mandibulofacial Dysostosis
4430	100185900	Chromosome 2q35 Duplication Syndrome
4436	100154700	Marfan Syndrome; MFS
4446	100607214	Anonychia, Total, with Microcephaly
4447	100607214	Anonychia, Total, with Microcephaly
4453	300000020	Seckel Syndrome
4467	100108300	Stickler Syndrome, Type 1; STL1
4477	100229120	Fountain Syndrome
4480	100602471	Short Stature, Auditory Canal Atresia, Mandibular Hypoplasia, Skeletal Abnormalities
4489	300000027	Aarskog-Scott syndrome; AAS
4497	100249420	Frank-Ter Haar Syndrome; FTHS
4500	100600908	Agonadism, 46,XY, with Mental Retardation, Short Stature, Retarded Bone Age, and Multiple Extragenital Malformations
4506	100601162	Spastic Paraplegia 9, Autosomal Dominant; SPG9
4518	100601452	Oculoauriculofrontonasal Syndrome; OAFNS
4530	100102150	Acromegaloid Facial Appearance Syndrome
4531	100225040	Ectodermal Dysplasia, Hypohidrotic, with Hypothyroidism and Agenesis of the Corpus Callosum
4538	100601039	Ichthyosis-Mental Retardation Syndrome with Large Keratohyalin Granules in the Skin
4566	100301040	Alpha-Thalassemia/mental Retardation Syndrome, X-Linked; ATRX
4567	100301040	Alpha-Thalassemia/mental Retardation Syndrome, X-Linked; ATRX
4568	100602612	Camptodactyly, Myopia, and Fibrosis of the Medial Rectus Muscle of Eye
4584	100600118	Warburg Micro Syndrome 1; WARBM1
4587	700000262	Toe Syndactyly, Telecanthus, and Anogenital and Renal Malformations; STAR
4589	100241080	Woodhouse-Sakati Syndrome
4595	100135900	Coffin-Siris Syndrome1; CSS1
4608	100182290	Smith-Magenis Syndrome; SMS
4611	100270400	Smith-Lemli-Opitz Syndrome; SLOS
4615	100605039	Bohring-Opitz Syndrome; BOPS
4641	100192430	22q11.2 deletion syndrome
4653	100613320	Chondrodysplasia, Megarbane-Dagher-Melki Type
4659	100151050	Lenz-Majewski Hyperostotic Dwarfism; LMHD
4664	100192430	22q11.2 deletion syndrome
4665	100211380	ELSAHY-WATERS SYNDROME; ESWS
4667	100208400	Aspartylglucosaminuria; AGU
4671	100269880	SHORT syndrome
4674	200000569	Craniometaphyseal Dysplasia
4677	100223370	Dubowitz Syndrome
4688	100255800	Schwartz-Jampel Syndrome, Type 1; SJS1
4695	100102500	Hajdu-Cheney Syndrome; HJCYS
4713	100192430	22q11.2 deletion syndrome
4719	300000012	Trichorhinophalangeal Syndrome
4725	100105830	Angelman Syndrome; AS
4731	100105830	Angelman Syndrome; AS
4741	100110100	Blepharophimosis, Ptosis, and Epicanthus Inversus; BPES
4752	100243310	Baraitser-Winter Syndrome 1; BRWS1
4755	100130650	Beckwith-Wiedemann Syndrome; BWS
4756	100130650	Beckwith-Wiedemann Syndrome; BWS
4764	100105830	Angelman Syndrome; AS
4778	100105830	Angelman Syndrome; AS
4780	100304110	Craniofrontonasal Syndrome; CFNS
4785	100304110	Craniofrontonasal Syndrome; CFNS
4788	100105830	Angelman Syndrome; AS
4789	100105830	Angelman Syndrome; AS
4793	100105830	Angelman Syndrome; AS
4795	100614753	Sotos Syndrome 2; SOTOS2
4802	200000462	Temple (1990) - Midline Facial Defects; OCULAR COLOBOMATA
4803	300000011	Cockayne Syndrome
4804	100193700	Arthrogryposis, Distal, Type 2A; DA2A
4821	100136140	Floating-Harbor Syndrome; FLHS
4823	300000080	Noonan Syndrome
4824	100136140	Floating-Harbor Syndrome; FLHS
4865	100241410	Hypoparathyroidism-Retardation-Dysmorphism Syndrome; HRDS
4877	100123853	Cyprus Facial Neuromusculoskeletal Syndrome
4885	100227260	Focal Facial Dermal Dysplasia 3, Setleis Type; FFDD3
4889	100211770	Cahmr Syndrome
4890	100211770	Cahmr Syndrome
4891	100264475	Pseudopapilledema, Ocular Hypotelorism, Blepharophimosis, and Hand Anomalies
4892	100264475	Pseudopapilledema, Ocular Hypotelorism, Blepharophimosis, and Hand Anomalies
4893	100264475	Pseudopapilledema, Ocular Hypotelorism, Blepharophimosis, and Hand Anomalies
4894	100212065	Congenital Disorder of Glycosylation, Type Ia; CDG1A
4895	100302380	Catel-Manzke Syndrome; CATMANS
4908	100123050	Craniorhiny
4929	100102370	Acromicric Dysplasia
4944	100266265	Congenital Disorder of Glycosylation, Type IIC; CDG2C
4945	100266265	Congenital Disorder of Glycosylation, Type IIC; CDG2C
4946	100266265	Congenital Disorder of Glycosylation, Type IIC; CDG2C
4954	100610954	Pitt-Hopkins Syndrome; PTHS
4961	100248450	Manitoba Oculotrichoanal Syndrome; MOTA
4965	100251280	Microcephaly with Spastic Quadriplegia
4974	100249310	Megalocornea-Mental Retardation Syndrome
4988	200000598	Fetal Alcohol Syndrome; FAS
4990	100305100	Ectodermal Dysplasia 1, Hypohidrotic, X-Linked; XHED
4993	100304110	Craniofrontonasal Syndrome; CFNS
4995	100180849	Rubinstein-Taybi Syndrome 1; RSTS1
4996	100303600	Coffin-Lowry Syndrome; CLS
4999	300000020	Seckel Syndrome
5000	100252500	Mucolipidosis II Alpha/beta
5001	100130650	Beckwith-Wiedemann Syndrome; BWS
5004	200000715	Craniodiaphyseal Dysplasia; CDD
5008	100180849	Rubinstein-Taybi Syndrome 1; RSTS1
5016	300000011	Cockayne Syndrome
5019	100136140	Floating-Harbor Syndrome; FLHS
5021	100180849	Rubinstein-Taybi Syndrome 1; RSTS1
5025	100303600	Coffin-Lowry Syndrome; CLS
5034	300000012	Trichorhinophalangeal Syndrome
5038	300000069	Oculodentodigital Dysplasia
5046	300000005	Alagille Syndrome
5050	100303600	Coffin-Lowry Syndrome; CLS
5051	100303600	Coffin-Lowry Syndrome; CLS
5062	100101200	Apert Syndrome
5068	100230740	Gapo Syndrome
5070	100102150	Acromegaloid Facial Appearance Syndrome
5071	100102150	Acromegaloid Facial Appearance Syndrome
5072	100102150	Acromegaloid Facial Appearance Syndrome
5076	100309605	Wieacker-Wolff syndrome;WRWF
5086	100122880	Craniofacial-Deafness-Hand Syndrome; CDHS
5087	100122880	Craniofacial-Deafness-Hand Syndrome; CDHS
5090	100122880	Craniofacial-Deafness-Hand Syndrome; CDHS
5092	100122880	Craniofacial-Deafness-Hand Syndrome; CDHS
5100	100264090	Progeroid Syndrome, Neonatal
5109	300000080	Noonan Syndrome
5111	100113620	Branchiooculofacial Syndrome; BOFS
5114	100136140	Floating-Harbor Syndrome; FLHS
5115	100300861	Mental Retardation, X-Linked, Syndromic, Chudley-Schwartz Type; MRXSCS
5117	100600920	Van Den Ende-Gupta Syndrome; VDEGS
5124	100270400	Smith-Lemli-Opitz Syndrome; SLOS
5125	100270400	Smith-Lemli-Opitz Syndrome; SLOS
5126	100270400	Smith-Lemli-Opitz Syndrome; SLOS
5127	100270400	Smith-Lemli-Opitz Syndrome; SLOS
5129	100270400	Smith-Lemli-Opitz Syndrome; SLOS
5130	100244300	Kapur-Toriello Syndrome
5138	100604830	Mandibulofacial Dysostosis Syndrome, Bauru Type
5141	100135900	Coffin-Siris Syndrome1; CSS1
5142	100135900	Coffin-Siris Syndrome1; CSS1
5156	300000082	Kabuki Syndrome
5157	300000082	Kabuki Syndrome
5158	300000082	Kabuki Syndrome
5159	300000082	Kabuki Syndrome
5164	100235730	Mowat-Wilson Syndrome; MOWS
5165	100235730	Mowat-Wilson Syndrome; MOWS
5178	100235730	Mowat-Wilson Syndrome; MOWS
5190	100157700	MITRAL VALVE PROLAPSE 1; MVP1
5197	100241090	Hypergonadotropic Hypogonadism and Partial Alopecia
5198	100241090	Hypergonadotropic Hypogonadism and Partial Alopecia
5201	100600920	Van Den Ende-Gupta Syndrome; VDEGS
5202	100600920	Van Den Ende-Gupta Syndrome; VDEGS
5203	100600920	Van Den Ende-Gupta Syndrome; VDEGS
5204	100600920	Van Den Ende-Gupta Syndrome; VDEGS
5208	100608571	Ulnar/fibular Ray Defect and Brachydactyly
5213	100203550	Alopecia-Contractures-Dwarfism Mental Retardation Syndrome
5217	100607812	Craniolenticulosutural Dysplasia; CLSD
5220	100609466	Cleft Palate, Midfacial Hypoplasia, Triangular Facies, and Sensorineural Hearing Loss
5221	100301900	Borjeson-Forssman-Lehmann Syndrome; BFLS
5227	100182290	Smith-Magenis Syndrome; SMS
5231	100614753	Sotos Syndrome 2; SOTOS2
5234	100614753	Sotos Syndrome 2; SOTOS2
5246	100225410	Ehlers-Danlos Syndrome, Type VII, Autosomal Recessive
5259	300000027	Aarskog-Scott syndrome; AAS
5264	100145410	Opitz GBBB Syndrome, Type II; GBBB2
5269	100145410	Opitz GBBB Syndrome, Type II; GBBB2
5270	100182290	Smith-Magenis Syndrome; SMS
5271	700018884	Lateral Meningocele Syndrome; LMNS
5273	700018884	Lateral Meningocele Syndrome; LMNS
5287	100300260	Lubs X-Linked Mental Retardation Syndrome; MRXSL
5300	100180860	Silver-Russell Syndrome; SRS
5305	100224690	Meier-Gorlin Syndrome 1; MGORS1
5306	100606232	Phelan-Mcdermid Syndrome; PHMDS
5307	100606232	Phelan-Mcdermid Syndrome; PHMDS
5308	100606232	Phelan-Mcdermid Syndrome; PHMDS
5309	100606232	Phelan-Mcdermid Syndrome; PHMDS
5310	100606232	Phelan-Mcdermid Syndrome; PHMDS
5311	100606232	Phelan-Mcdermid Syndrome; PHMDS
5314	100304050	Aicardi Syndrome; AIC
5315	100304050	Aicardi Syndrome; AIC
5316	100147770	Johnson Neuroectodermal Syndrome
5318	100258200	Oliver Syndrome
5319	100258200	Oliver Syndrome
5322	100170390	Andersen Cardiodysrhythmic Periodic Paralysis
5328	100614753	Sotos Syndrome 2; SOTOS2
5329	100614753	Sotos Syndrome 2; SOTOS2
5330	100614753	Sotos Syndrome 2; SOTOS2
5331	100614753	Sotos Syndrome 2; SOTOS2
5332	100614753	Sotos Syndrome 2; SOTOS2
5333	100614753	Sotos Syndrome 2; SOTOS2
5337	100214800	CHARGE Syndrome
5339	100136140	Floating-Harbor Syndrome; FLHS
5343	100122470	Cornelia de Lange Syndrome 1; CDLS1
5345	100300419	Mental Retardation, X-Linked, with or without Seizures, Arx-Related; MRXARX
5354	100176270	Prader-Willi Syndrome; PWS
5374	200000569	Craniometaphyseal Dysplasia
5375	200000569	Craniometaphyseal Dysplasia
5376	200000569	Craniometaphyseal Dysplasia
5382	100181270	Scalp-Ear-Nipple Syndrome; SENS
5383	100181270	Scalp-Ear-Nipple Syndrome; SENS
5386	100600593	Craniosynostosis, Adelaide Type; CRSA
5398	100601803	Pallister-Killian Syndrome; PKS
5399	100108300	Stickler Syndrome, Type 1; STL1
5400	100154780	Marshall Syndrome; MRSHS
5401	100154780	Marshall Syndrome; MRSHS
5413	200000289	Holoprosencephaly 1; HPE1
5415	200000289	Holoprosencephaly 1; HPE1
5416	200000289	Holoprosencephaly 1; HPE1
5421	200000289	Holoprosencephaly 1; HPE1
5422	100303600	Coffin-Lowry Syndrome; CLS
5423	100303600	Coffin-Lowry Syndrome; CLS
5424	100303600	Coffin-Lowry Syndrome; CLS
5425	100255980	Nasodigitoacoustic Syndrome
5426	100255980	Nasodigitoacoustic Syndrome
5427	100610954	Pitt-Hopkins Syndrome; PTHS
5431	100150250	Larsen Syndrome; LRS
5432	100150250	Larsen Syndrome; LRS
5433	100150250	Larsen Syndrome; LRS
5439	100300558	Mental Retardation, X-Linked 30; MRX30
5467	100183700	Split-Foot Deformity with Mandibulofacial Dysostosis
5475	100113620	Branchiooculofacial Syndrome; BOFS
5483	100108300	Stickler Syndrome, Type 1; STL1
5484	100108300	Stickler Syndrome, Type 1; STL1
5485	100108300	Stickler Syndrome, Type 1; STL1
5486	100601957	Odontotrichoungual-Digital-Palmar Syndrome
5487	100601957	Odontotrichoungual-Digital-Palmar Syndrome
5488	100601957	Odontotrichoungual-Digital-Palmar Syndrome
5497	100239850	Cantu Syndrome
5498	100239850	Cantu Syndrome
5512	700018884	Lateral Meningocele Syndrome; LMNS
5519	100243310	Baraitser-Winter Syndrome 1; BRWS1
5520	100243310	Baraitser-Winter Syndrome 1; BRWS1
5521	100243310	Baraitser-Winter Syndrome 1; BRWS1
5523	100148050	KBG Syndrome; KBGS
5532	100248340	3MC Syndrome 3; 3MC3
5542	100601976	Otofacioosseous-Gonadal Syndrome
5545	100601224	Potocki-Shaffer Syndrome
5546	100601224	Potocki-Shaffer Syndrome
5553	100607131	Al-Gazali-Bakalinova Syndrome; AGBK
5556	100601358	Nicolaides-Baraitser Syndrome; NCBRS
5568	100301040	Alpha-Thalassemia/mental Retardation Syndrome, X-Linked; ATRX
5569	100301040	Alpha-Thalassemia/mental Retardation Syndrome, X-Linked; ATRX
5570	100602612	Camptodactyly, Myopia, and Fibrosis of the Medial Rectus Muscle of Eye
5587	100182290	Smith-Magenis Syndrome; SMS
5588	100182290	Smith-Magenis Syndrome; SMS
5590	100182290	Smith-Magenis Syndrome; SMS
5591	100182290	Smith-Magenis Syndrome; SMS
5593	100182290	Smith-Magenis Syndrome; SMS
5597	100182290	Smith-Magenis Syndrome; SMS
5598	100182290	Smith-Magenis Syndrome; SMS
5604	300000069	Oculodentodigital Dysplasia
5606	100612916	Zechi-Ceide Syndrome
5607	100612916	Zechi-Ceide Syndrome
5608	100612916	Zechi-Ceide Syndrome
5609	100612916	Zechi-Ceide Syndrome
5610	100612916	Zechi-Ceide Syndrome
5611	100612916	Zechi-Ceide Syndrome
5614	100612292	Birk-Barel Mental Retardation Dysmorphism Syndrome
5615	100612292	Birk-Barel Mental Retardation Dysmorphism Syndrome
5616	100249620	Ohdo Syndrome, SBBYS Variant; SBBYSS
5617	100249620	Ohdo Syndrome, SBBYS Variant; SBBYSS
5618	100249620	Ohdo Syndrome, SBBYS Variant; SBBYSS
5627	100110100	Blepharophimosis, Ptosis, and Epicanthus Inversus; BPES
5628	100110100	Blepharophimosis, Ptosis, and Epicanthus Inversus; BPES
5629	100105830	Angelman Syndrome; AS
5642	100268305	Pierre Robin Sequence with Cleft Mandible and Limb Anomalies
5643	100268305	Pierre Robin Sequence with Cleft Mandible and Limb Anomalies
5654	100146720	Ichthyosis--Cheek--Eyebrow Syndrome
5655	100146720	Ichthyosis--Cheek--Eyebrow Syndrome
5665	100176240	Postaxial Oligodactyly, Tetramelic
5666	100176240	Postaxial Oligodactyly, Tetramelic
5667	100176240	Postaxial Oligodactyly, Tetramelic
5671	100123500	Crouzon Syndrome
5672	100105830	Angelman Syndrome; AS
18193	100271510	Spondyloepimetaphyseal Dysplasia, Sponastrime Type
18208	100154780	Marshall Syndrome; MRSHS
18224	100182290	Smith-Magenis Syndrome; SMS
18225	100182290	Smith-Magenis Syndrome; SMS
18233	100183700	Split-Foot Deformity with Mandibulofacial Dysostosis
18248	100610954	Pitt-Hopkins Syndrome; PTHS
724636	100266265	Congenital Disorder of Glycosylation, Type IIC; CDG2C
743088	100229120	Fountain Syndrome
743089	100229120	Fountain Syndrome
743090	100229120	Fountain Syndrome
743099	100301040	Alpha-Thalassemia/mental Retardation Syndrome, X-Linked; ATRX
743100	100301040	Alpha-Thalassemia/mental Retardation Syndrome, X-Linked; ATRX
743878	100257980	Odontoonychodermal Dysplasia; OODD
743891	100122880	Craniofacial-Deafness-Hand Syndrome; CDHS
743894	100122880	Craniofacial-Deafness-Hand Syndrome; CDHS
743918	100181270	Scalp-Ear-Nipple Syndrome; SENS
744651	100600118	Warburg Micro Syndrome 1; WARBM1
744659	100258200	Oliver Syndrome
744660	100258200	Oliver Syndrome
756842	100220210	Ritscher-Schinzel Syndrome 1; RTSC1
756853	100219150	Cutis Laxa, Autosomal Recessive, Type IIlA; ARCL3A
756854	100219150	Cutis Laxa, Autosomal Recessive, Type IIlA; ARCL3A
756855	100300419	Mental Retardation, X-Linked, with or without Seizures, Arx-Related; MRXARX
756856	100300558	Mental Retardation, X-Linked 30; MRX30
756857	100300558	Mental Retardation, X-Linked 30; MRX30
757944	100220210	Ritscher-Schinzel Syndrome 1; RTSC1
757945	100249420	Frank-Ter Haar Syndrome; FTHS
804518	100150250	Larsen Syndrome; LRS
804767	100150250	Larsen Syndrome; LRS
805260	100154780	Marshall Syndrome; MRSHS
805322	100150250	Larsen Syndrome; LRS
805344	100270400	Smith-Lemli-Opitz Syndrome; SLOS
