# Supplementary material for: Validation of 3 Computer-Aided Facial Phenotyping Tools (DeepGestalt, GestaltMatcher, and D-Score): Comparative Diagnostic Accuracy Study
Source: J Med Internet Res. 2024 Mar 13;26:e42904. doi: 10.2196/42904 (PMC10973953; doi:10.2196/42904)
Supplement: Multimedia Appendix 1 [file jmir_v26i1e42904_app1.zip › code and data/names2fsids.txt]

image_id	synd_id
Noonan Syndrome	300000080
Silver-Russell Syndrome; SRS	100180860
Baraitser-Winter Syndrome	300000075
Mucopolysaccharidoses	300000034
Kleefstra Syndrome	100610253
Marfan Syndrome; MFS	100154700
Neurofibromatosis; Type I; NF1	100162200
Coffin-Lowry Syndrome; CLS	100303600
Williams-Beuren Syndrome; WBS	100194050
Mucopolysaccharidosis; Type IIIB; MPS3B	100252920
Sifrim-Hitz-Weiss syndrome; SIHIWES	700068456
Noonan Syndrome-Like Disorder with Loose Anagen Hair; NSLH	100607721
Koolen-de Vries Syndrome; KDVS	100610443
Gaucher's Disease - Type III	510038045
Fragile X Syndrome	700004463
Coffin-Siris Syndrome	700020270
Cleidocranial Dysplasia; CCD	100119600
Cri-Du-Chat Syndrome	100123450
22q11.2 deletion syndrome	100192430
Cowden Disease	300000038
Cardiofaciocutaneous Syndrome	300000081
Cat Eye Syndrome; CES	100115470
Fetal Alcohol Syndrome;" FAS	200000598
Turner Syndrome	200000723
3q29 Microdeletion	200000509
Aarskog-Scott syndrome	; AAS 300000027 Dystonia 28; childhood-onset; DYT28 700068296 Kabuki Syndrome 300000082 Prader-Willi Syndrome; PWS 100176270 Nicolaides-Baraitser Syndrome; NCBRS 100601358 Cornelia De Lange Syndrome 300000007 KBG Syndrome; KBGS 100148050 Mental retardation; autosomal dominant 23; MRD23 700068690 Muenke Syndrome; MNKES 100602849 Sotos Syndrome 300000003 Wiedemann-Steiner syndrome; WDSTS 700018842 …
