# Supplementary material for: Validation of 3 Computer-Aided Facial Phenotyping Tools (DeepGestalt, GestaltMatcher, and D-Score): Comparative Diagnostic Accuracy Study
Source: J Med Internet Res. 2024 Mar 13;26:e42904. doi: 10.2196/42904 (PMC10973953; doi:10.2196/42904)
Supplement: Multimedia Appendix 1 [file jmir_v26i1e42904_app1.zip › code and data/omim2fsid.csv]

omim_id	syndrome_name	syndrome_id
154400	Acrofacial Dysostosis 1 Nager Type AFD1"	100154400
616462	Acrofacial Dysostosis Cincinnati Type Afdcin"	700069190
618929	Agenesis of corpus callosum cardiac" ocular" and genital syndrome ACOGS"	700078601
208100	Arthrogryposis Multiplex Congenita Neurogenic Type AMCN"	100208100
601680	Arthrogryposis Distal" Type 2B DA2B"	100601680
114300	Arthrogryposis Distal" Type 3 DA3"	100114300
615032	Autism Susceptibility to" 18 AUTS18"	700016865
110100	Blepharophimosis Ptosis" and Epicanthus Inversus BPES"	100110100
600987	Cardiac Malformation Cleft Lip/palate" Microcephaly and Digital Anomalies"	100600987
618164	Cardiac Facial" And Digital Anomalies With Developmental Delay Cafdadd"	700069686
616875	Cerebellar Atrophy Visual Impairment" and Psychomotor Retardation CAVIPMR"	700021810
618479	Cerebellar Ocular" Craniofacial" And Genital Syndrome Cofg"	700069875
614078	Chondrodysplasia with Joint Dislocations Gpapp Type"	100614078
616266	Congenital Contractures of the Limbs and Face Hypotonia" and Developmental Delay CLIFAHDD"	100616266
617360	Congenital Heart Defects Dysmorphic Facial Features" And Intellectual Developmental Disorder Chdfidd"	700069394
614980	Congenital Heart Disease Multiple Types" 2 CHTD2"	100614980
618494	Congenital Hypotonia Epilepsy" Developmental Delay" And Digital Anomalies Chedda"	700069882
122860	Craniodiaphyseal Dysplasia Autosomal Dominant CDD"	100122860
218400	Craniometaphyseal Dysplasia Autosomal Recessive CMDR"	100218400
616603	Cutis Laxa Autosomal Dominant 3 ADCL3"	700018887
219200	Cutis Laxa Autosomal Recessive" Type IIA ARCL2A"	700067217
612940	Cutis Laxa Autosomal Recessive" Type IIB ARCL2B"	100612940
619090	DEVELOPMENTAL DELAY IMPAIRED GROWTH" DYSMORPHIC FACIES" AND AXONAL NEUROPATHY DIGFAN"	700078619
614104	DYRK1A Mutation (Mental Retardation Autosomal Dominant 7 MRD7)"	100614104
300475	Deafness Dystonia" and Cerebral Hypomyelination "	100300475
616901	Developmental Delay with Short Stature Dysmorphic Features" and Sparse Hair DEDSSH"	700021818
617284	Dystonia 28 childhood-onset DYT28"	700068296
618727	ECTODERMAL DYSPLASIA WITH FACIAL DYSMORPHISM AND ACRAL OCULAR" AND BRAIN ANOMALIES EDFAOB"	100305100
305100	Ectodermal Dysplasia 1 Hypohidrotic" X-Linked XHED"	100305100
614558	Epileptic Encephalopathy Early Infantile" 13 EIEE13"	700001257
615859	Epileptic Encephalopathy Early Infantile" 23 EIEE23"	700017468
618067	Epileptic Encephalopathy Early Infantile" 66 Eiee66"	700069632
615508	Erythroderma Congenital" with Palmoplantar Keratoderma" Hypotrichosis"recurrent Infections" and Multiple Food Allergies"	100615508
618381	Facial Dysmorphism Hypertrichosis" Epilepsy" Intellectual/developmental Delay" And Gingival Overgrowth Syndrome Fheig"	700069821
617260	Global developmental delay absent or hypoplastic corpus callosum" and dysmorphic facies"	700068312
145420	Hypertelorism Teebi Type"	100145420
616801	Hypotonia Infantile" with Psychomotor Retardation and Characteristic Facies 2 IHPRF2"	700021821
616900	Hypotonia Infantile" with Psychomotor Retardation and Characteristic Facies 3 IHPRF3"	700021803
617330	Hypotonia ataxia" and delayed development syndrome HADDS"	700068619
618906	INTELLECTUAL DEVELOPMENTAL DISORDER WITH AUTISTIC FEATURES AND LANGUAGE DELAY WITH OR WITHOUT SEIZURES IDDALDS"	700078580
618672	INTELLECTUAL DEVELOPMENTAL DISORDER WITH SPEECH DELAY AUTISM" AND DYSMORPHIC FACIES IDDSADF"	700078581
618793	INTELLECTUAL DEVELOPMENTAL DISORDER AUTOSOMAL DOMINANT 62 MRD62"	700078600
618665	INTELLECTUAL DEVELOPMENTAL DISORDER AUTOSOMAL RECESSIVE 72 MRT72"	700078605
301039	INTELLECTUAL DEVELOPMENTAL DISORDER X-LINKED" SYNDROMIC" HACKMANN-DI DONATO TYPE MRXSHD"	700078615
617452	Intellectual Developmental Disorder With Dysmorphic Facies Seizures" And Distal Limb Anomalies Iddfsda"	700069416
618092	Intellectual Developmental Disorder With Speech Delay Dysmorphic Facies" And T-cell Abnormalities Iddsfta"	700069642
618295	Intellectual Developmental Disorder Autosomal Recessive 67 Mrt67"	700069772
618336	Intrauterine Growth Retardation Metaphyseal Dysplasia" Adrenal Hypoplasia Congenita" Genital Anomalies" And Immunodeficiency Imagei"	700069791
244460	Kenny-Caffey Syndrome Type 1 KCS1"	100244460
616549	Klippel-Feil Syndrome 4 Autosomal Recessive" with Myopathy and Facial Dysmorphism KFS4"	700018883
616420	Leukodystrophy Hypomyelinating" 10 HLD10"	700017835
618286	Macrocephaly Acquired" With Impaired Intellectual Development Macid"	700069768
615502	Mental Retardation Autosomal Dominant 21 Mrd21"	700069171
616158	Mental Retardation Autosomal Dominant 31 MRD31"	700017736
616268	Mental Retardation Autosomal Dominant 32 MRD32"	100616268
616579	Mental Retardation Autosomal Dominant 40 MRD40"	700018881
617751	Mental Retardation Autosomal Dominant 48 Mrd48"	700069506
617752	Mental Retardation Autosomal Dominant 49 Mrd49"	700069507
617787	Mental Retardation Autosomal Dominant 50 Mrd50"	700069526
617788	Mental Retardation Autosomal Dominant 51 Mrd51"	700069527
617798	Mental Retardation Autosomal Dominant 53 Mrd53"	700069529
617799	Mental Retardation Autosomal Dominant 54 Mrd54"	700069530
618050	Mental Retardation Autosomal Dominant 57 Mrd57"	700069625
618106	Mental Retardation Autosomal Dominant 58 Mrd58"	700069650
618109	Mental Retardation Autosomal Recessive 65 Mrt65"	700069653
300968	Mental Retardation X-Linked 99" Syndromic" Female-Restricted MRXS99F"	700021834
300966	Mental Retardation X-Linked" Syndromic 33 MRXS33"	700018903
300967	Mental Retardation X-Linked" Syndromic 34 MRXS34"	700021811
300354	Mental Retardation X-Linked" Syndromic" Cabezas Type MRXSC"	700000240
300534	Mental Retardation X-Linked" Syndromic" Claes-Jensen Type MRXSCJ"	100300534
300860	Mental Retardation X-Linked" Syndromic" Nascimento Type MRXSN"	100300860
300486	Mental Retardation X-Linked" with Cerebellar Hypoplasia and Distinctive Facial Appearance"	100300486
300998	Mental Retardation X-linked" Syndromic" 35 Mrxs35"	700069145
309590	Mental Retardation X-linked" Syndromic" Turner Type Mrxst"	700069162
617270	Mental retardation autosomal recessive 58 MRT58"	700068901
210720	Microcephalic Osteodysplastic Primordial Dwarfism Type 2 MOPD2"	100210720
616486	Microcephaly 15 Primary" Autosomal Recessive MCPH15"	700018857
608393	Microcephaly 6 Primary" Autosomal Recessive MCPH6"	700000583
152950	Microcephaly with or without Chorioretinopathy Lymphedema" or Mental Retardation MCLMR"	100152950
614231	Microcephaly Epilepsy" and Diabetes Syndrome MEDS"	100614231
618097	Microcephaly Growth Restriction" And Increased Sister Chromatid Exchange 2 Mgrisce2"	700069647
251200	Microcephaly Primary Autosomal Recessive"	300000087
309800	Microphthalmia Syndromic 1 MCOPS1"	100309800
309801	Microphthalmia Syndromic 7 MCOPS7"	100309801
616224	Myasthenic Syndrome Congenital" 22 Cms22"	700069175
254940	Myopathy Congenital Nonprogressive" with Moebius Sequence and Robin Sequence"	100254940
618828	NABAIS SA-DE VRIES SYNDROME TYPE 1 NSDVS1"	700078589
618829	NABAIS SA-DE VRIES SYNDROME TYPE 2 NSDVS2"	700078618
617393	NEURODEVELOPMENTAL DISORDER WITH EPILEPSY CATARACTS" FEEDING DIFFICULTIES" AND DELAYED BRAIN MYELINATION NECFM"	700068299
618862	NEURODEVELOPMENTAL DISORDER WITH HYPOTONIA MICROCEPHALY" AND SEIZURES NEDHYMS"	700078616
618797	NEURODEVELOPMENTAL DISORDER WITH HYPOTONIA NEONATAL RESPIRATORY INSUFFICIENCY" AND THERMODYSREGULATION NEDHRIT"	700078617
618292	Neurodevelopmental Disorder With Impaired Intellectual Development Hypotonia" And Ataxia Nedidha"	700069771
616975	Neurodevelopmental Disorder w/o Anomalies of the Brain Eye" or Heart"	700067484
617268	Neurodevelopmental disorder with hypotonia seizures" and absent language NDHSAL"	700067340
619103	Neurodevelopmental disorder wtih dysmorphic facies sleep disturbance" and brain abnormalities NEDFASB"	700078587
618644	OSTEOGENESIS IMPERFECTA TYPE XX OI20"	700078609
300895	Ohdo Syndrome X-Linked OHDOX"	100300895
145410	Opitz GBBB Syndrome Type II GBBB2"	100145410
615704	Poikiloderma Hereditary Fibrosing" with Tendon Contractures" Myopathy" and Pulmonary Fibrosis POIKTMP"	700017314
615803	Pontocerebellar Hypoplasia Type 10 PCH10"	700017413
263650	Popliteal Pterygium Syndrome Lethal Type"	100263650
601812	Premature Aging Syndrome Penttinen Type"	100601812
264090	Progeroid Syndrome Neonatal"	100264090
616331	Robinow Syndrome Autosomal Dominant 2 DRS2"	700021812
616894	Robinow Syndrome Autosomal Dominant 3 DRS3"	700021812
255800	Schwartz-Jampel Syndrome Type 1 SJS1"	100255800
617877	Short Stature Facial Dysmorphism" And Skeletal Anomalies With Or Without Cardiac Anomalies Ssfsc"	700069558
312870	Simpson-Golabi-Behmel Syndrome Type 1 SGBS1"	100312870
156610	Skin Creases Congenital Symmetric Circumferential" 1 CSCSC1"	100156610
612936	Spastic Paraplegia 50 Autosomal Recessive SPG50"	700000910
617296	Spastic paraplegia intellectual disability" nystagmus" and obesity SINO"	700068317
616949	Spinocerebellar Ataxia Autosomal Recessive 23 Scar23"	700069296
271510	Spondyloepimetaphyseal Dysplasia Sponastrime Type"	100271510
185800	Symphalangism Proximal SYM1A"	100185800
278760	Xeroderma Pigmentosum Complementation Group F XPF"	100278760
192430	22q11.2 deletion syndrome	100192430
257920	3MC Syndrome	300000045
305400,Aarskog-Scott syndrome AAS	300000027
200110	Ablepharon-Macrostomia Syndrome	100200110
100800	Achondroplasia ACH	100100800
200990	Acrocallosal Syndrome ACLS	100200990
101800	Acrodysostosis	700018304
102370	Acromicric Dysplasia	100102370
617694	Al Kaissi Syndrome Alkas	700069487
616459	Al-Raqad Syndrome ARS	700017850
118450	Alagille Syndrome	300000005
615071	Alazami Syndrome ALAZS	100615071
170390	Andersen Cardiodysrhythmic Periodic Paralysis	100170390
101200	Apert Syndrome	100101200
300261	Armfield X-Linked Mental Retardation Syndrome MRXSA	100300261
616580	Au-Kline Syndrome AUKS	700018852
601088	Ayme-Gripp Syndrome AYGRP	100601088
615485	Bainbridge-Ropers Syndrome BRPS	100615485
243310	Baraitser-Winter Syndrome	300000075
209885	Barber-Say Syndrome	100209885
615981	Bardet-Biedl Syndrome 2 BBS2	700017588
302060	Barth Syndrome BTHS	100302060
301032	Basilicata-Akhtar syndrome MSL3	700069115
130650	Beckwith-Wiedemann Syndrome BWS	100130650
612292	Birk-Barel Mental Retardation Dysmorphism Syndrome	100612292
119580	Blepharocheilodontic Syndrome BCDS	100119580
210900	Bloom Syndrome BLM	100210900
605039	Bohring-Opitz Syndrome BOPS	100605039
301900	Borjeson-Forssman-Lehmann Syndrome BFLS	100301900
615722	Bosch-Boonstra-Schaaf Optic Atrophy Syndrome BBSOAS	700017332
603457	Bosma Arhinia Microphthalmia Syndrome BAMS	100603457
211380	Brachioskeletogenital Syndrome	100211380
113620	Branchiooculofacial Syndrome BOFS	100113620
608572	Burn-Mckeown Syndrome BMKS	100608572
618774	CEBALID SYNDROME CEBALID	700078568
214800	CHARGE Syndrome	100214800
239850	Cantu Syndrome	100239850
615278	Cardiofaciocutaneous Syndrome 2 Cfc2	700069170
616145	Catel-Manzke Syndrome CATMANS	100302380
117650	Cerebrocostomandibular Syndrome CCMS	100117650
275630	Chanarin-Dorfman Syndrome CDS	100275630
617180	Chitayat Syndrome CHYTS	700068282
616368	Chops Syndrome CHOPS	700017817
616863	Chromosome 16p13.2 Deletion Syndrome	700018873
617991	Chung-jansen Syndrome Chujans	700069611
119600	Cleidocranial Dysplasia CCD	100119600
216400	Cockayne Syndrome	300000011
133540	Cockayne Syndrome B CSB	300000011
303600	Coffin-Lowry Syndrome CLS	100303600
135900	Coffin-Siris Syndrome	700020270
614607	Coffin-Siris Syndrome 2 CSS2	700020270
614609	Coffin-Siris Syndrome 4 CSS4	700020270
616938	Coffin-Siris Syndrome 5 CSS5	700020270
617808	Coffin-Siris Syndrome 6 CSS6	700020270
618779	Coffin-Siris syndrome 11 CSS11	700020270
618506	Coffin-siris Syndrome 10 Css10	700020270
618027	Coffin-siris Syndrome 7 Css7	700020270
618362	Coffin-siris Syndrome 8 Css8	700020270
112240	Cole-Carpenter Syndrome 1 CLCRP1	100112240
122470	Cornelia De Lange Syndrome	300000007
300590	Cornelia de Lange Syndrome 2 CDLS2	300000007
610759	Cornelia de Lange Syndrome 3 CDLS3	300000007
614701	Cornelia de Lange Syndrome 4 CDLS4	300000007
300882	Cornelia de Lange Syndrome 5 CDLS5	300000007
218040	Costello Syndrome CSTLO	100218040
304110	Craniofrontonasal Syndrome CFNS	100304110
123500	Crouzon Syndrome	100123500
618468	DEVELOPMENTAL AND EPILEPTIC ENCEPHALOPATHY 76 DEE76	700078620
618916	DEVELOPMENTAL AND EPILEPTIC ENCEPHALOPATHY 87 DEE87	700078608
618846	DIETS-JONGMANS SYNDROME DIJOS	700078611
616708	Desanto-Shinawi syndrome	700016874
618454	Developmental Delay With Or Without Dysmorphic Facies And Autism Deddfa	700069863
618430	Developmental Delay With Variable Intellectual Impairment And Behavioral Abnormalities Ddviba	700069850
222448	Donnai-Barrow Syndrome	100222448
136140	Floating-Harbor Syndrome FLHS	100136140
305600	Focal Dermal Hypoplasia FDH	100305600
612289	Fontaine progeroid syndrome	100233500
300624	Fragile X Syndrome	700004463
219000	Fraser Syndrome	100219000
305620	Frontometaphyseal Dysplasia FMD	100305620
617137	Frontometaphyseal dysplasia 2 FMD2	100305620
230740	Gapo Syndrome	100230740
231050	Geleophysic Dysplasia 1 GPHYSD1	400000229
612313	Glass Syndrome	100612313
617183	HAREL-YOON SYNDROME	700068284
102500	Hajdu-Cheney Syndrome HJCYS	100102500
615465	Hartsfield Syndrome HRTFDS	100615465
615873	Helsmoortel-Van Der Aa Syndrome HVDAS	700017482
616006	Hennekam Lymphangiectasia-Lymphedema Syndrome 2 HKLLS2	700017613
142945	Holoprosencephaly	400000236
618500	Holoprosencephaly 12 With Or Without Pancreatic Agenesis Hpe12	700069888
607014	Hurler Syndrome	100607014
176670	Hutchinson-Gilford Progeria Syndrome HGPS	100176670
239300	Hyperphosphatasia with Mental Retardation Syndrome	400000241
614207	Hyperphosphatasia with Mental Retardation Syndrome 3 HPMRS3	700001184
615716	Hyperphosphatasia with Mental Retardation Syndrome 4 HPMRS4	700017326
146000	Hypochondroplasia HCH	100146000
618316	INTELLECTUAL DEVELOPMENTAL DISORDER WITH CARDIAC DEFECTS AND DYSMORPHIC FACIES IDDCDF	700069781
618653	INTELLECTUAL DEVELOPMENTAL DISORDER WITH IMPAIRED LANGUAGE AND DYSMORPHIC FACIES IDDILF	700078607
616789	Impaired intellectual development and distinctive facial features with or without cardiac defects MRFACD	700021592
618522	Intellectual Developmental Disorder 59 Mrd59	700069896
618089	Intellectual Developmental Disorder With Dysmorphic Facies And Behavioral Abnormalities Iddfba	700069639
618147	Intellectual Developmental Disorder With Hypertelorism And Distinctive Facies Iddhdf	700069675
618470	Intellectual Developmental Disorder With Severe Speech And Ambulation Defects Iddssad	700069871
617333	Intellectual developmental disorder with dysmorphic facies and ptosis IDDDFP	700068294
618748	Intellectual developmental disorder with hypotonia and behavioral abnormalities IDDHBA	700078583
614615	Joubert Syndrome 17 JBTS17	300000068
617757	Joubert Syndrome 32 Jbts32	300000068
148050	KBG Syndrome KBGS	100148050
300867	Kabuki Syndrome (type not specified)	200000528
147920	Kabuki Syndrome 1 KABUK1	100147920
301026	Keipert Syndrome Kpts	700069158
610253	Kleefstra Syndrome	100610253
617768	Kleefstra Syndrome 2 Klefs2	100610253
610443	Koolen-de Vries Syndrome KDVS	100610443
616592	Kosaki Overgrowth Syndrome KOGS	700067336
150250	Larsen Syndrome LRS	100150250
130720	Lateral Meningocele Syndrome LMNS	700018884
151050	Lenz-Majewski Hyperostotic Dwarfism LMHD	100151050
606593	Lig4 Syndrome	100606593
300260	Lubs X-Linked Mental Retardation Syndrome MRXSL	100300260
616831	Luscan-Lumish Syndrome LLS	700021815
605309	Macrocephaly/autism Syndrome	100605309
616367	Mandibulofacial Dysostosis with Alopecia MFDA	700017816
248700	Marden-Walker Syndrome MWKS	100248700
154780	Marshall Syndrome MRSHS	100154780
602535	Marshall-Smith Syndrome MRSHSS	100602535
174800	Mccune-Albright Syndrome MAS	100174800
602501	Megalencephaly-Capillary Malformation-Polymicrogyria Syndrome MCAP	100602501
613800	Meier-Gorlin Syndrome 2 MGORS2	100613800
613803	Meier-Gorlin Syndrome 3 MGORS3	100613803
613804	Meier-Gorlin Syndrome 4 MGORS4	100613804
616835	Meier-Gorlin Syndrome 6 MGORS6	700018869
617063	Meier-Gorlin syndrome 7 MGORS7	700068674
618332	Menke-Hennekam syndrome 1 MKHK1	700021826
618333	Menke-Hennekam syndrome 2 MKHK2	700078571
235730	Mowat-Wilson Syndrome MOWS	100235730
252500	Mucolipidosis II Alpha/beta	100252500
602849	Muenke Syndrome MNKES	100602849
300868	Multiple Congenital Anomalies-Hypotonia-Seizures Syndrome 2 MCAHS2 PIGA	400000362
186500	Multiple synostoses syndrome 1 SYNS1	700068842
618731	NEURODEVELOPMENTAL DISORDER WITH BRAIN ANOMALIES AND WITH OR WITHOUT VERTEBRAL OR CARDIAC ANOMALIES NEDBAVC	700078624
618659	NEURODEVELOPMENTAL DISORDER WITH DYSMORPHIC FACIES AND DISTAL SKELETAL ANOMALIES NEDDFSA	700078612
618603	NEURODEVELOPMENTAL DISORDER WITH HYPOTONIA AND VARIABLE INTELLECTUAL AND BEHAVIORAL ABNORMALITIES NEDHIB	700078629
619056	NEURODEVELOPMENTAL DISORDER WITH SPEECH IMPAIRMENT AND DYSMORPHIC FACIES NEDSID	700078614
618652	NEUROOCULOCARDIOGENITOURINARY SYNDROME NOCGUS	700078585
618872	NIZON-ISIDOR SYNDROME NIZIDS	700078623
618624	NOONAN SYNDROME 12 NS12	100607721
618356	Neurodevelopmental Disorder With Central And Peripheral Motor Dysfunction Nedcpmd	700069805
618480	Neurodevelopmental Disorder With Seizures And Speech And Walking Impairment Nedsswi	700069876
617755	Neurodevelopmental disorder with dysmorphic facies and distal limb anomalies NEDDFL	700068848
601358	Nicolaides-Baraitser Syndrome NCBRS	100601358
251260	Nijmegen Breakage Syndrome NBS	100251260
163950	Noonan Syndrome	300000080
605275	Noonan Syndrome 2 NS2	100607721
609942	Noonan Syndrome 3 NS3	100607721
610733	Noonan Syndrome 4 NS4	100607721
607721	Noonan Syndrome-Like Disorder with Loose Anagen Hair NSLH	100607721
618512	O'donnell-luria-rodan Syndrome Odluro	700069894
612109	Oculoauricular Syndrome	100612109
164200	Oculodentodigital Dysplasia	300000069
300855	Ogden Syndrome OGDNS	100300855
617062	Okur-Chung neurodevelopmental syndrome OCNDS	700067338
164745	Omodysplasia 2 OMOD2	100164745
305450	Opitz-Kaveggia syndrome OKS	300000028
277170	Orofaciodigital Syndrome VI OFD6	100277170
146510	Pallister-Hall Syndrome PHS	100146510
101600	Pfeiffer Syndrome	100101600
602342	Pierpont Syndrome PRPTS	700018919
268305	Pierre Robin Sequence with Cleft Mandible and Limb Anomalies	100268305
610954	Pitt-Hopkins Syndrome PTHS	100610954
604173	Poikiloderma with Neutropenia PN	100604173
614833	Polymicrogyria with Seizures PMGYS	100614833
259050	Primrose syndrome PRIMS	100259050
309500	Renpenning Syndrome 1 RENS1	100309500
312750	Rett Syndrome RTT	300000070
180700	Robinow Syndrome	700018846
268400	Rothmund-Thomson Syndrome RTS	100268400
618804	SANDESTIG-STEFANOVA SYNDROME SANDSTEF	700078590
617190	SHASHI-PENA SYNDROME	700068258
269880	SHORT syndrome	100269880
618736	STRUCTURAL BRAIN ANOMALIES WITH IMPAIRED INTELLECTUAL DEVELOPMENT AND CRANIOSYNOSTOSIS BAIDCS	700078621
101400	Saethre-Chotzen Syndrome SCS	100101400
618150	Saul-wilson Syndrome Swils	700069677
615547	Schaaf-Yang syndrome SHFYNG	700018841
615009	Schuurs-Hoeijmakers syndrome SHMS	700016848
182212	Shprintzen-Goldberg Craniosynostosis Syndrome SGS	100182212
617159	Sifrim-Hitz-Weiss syndrome SIHIWES	700068456
617616	Skraban-Deardorff syndrome SKDEAS	700068782
616638	Smith-Kingsmore Syndrome SKS	700021525
270400	Smith-Lemli-Opitz Syndrome SLOS	100270400
182290	Smith-Magenis Syndrome SMS	100182290
614753	Sotos Syndrome 2 SOTOS2	100614753
617516	Stankiewicz-Isidor syndrome STISS	700069127
618939	TREACHER COLLINS SYNDROME 4 TCS4	300000013
616737	Takenouchi-Kosaki Syndrome TKS	700018861
615879	Tatton-Brown-Rahman Syndrome TBRS	700017488
618971	Tolchin-Le Caignec syndrome TOLCAS	700078588
154500	Treacher Collins Syndrome	300000013
613717	Treacher Collins Syndrome 2 TCS2	300000013
618268	Trichohepatoneurodevelopmental Syndrome Thns	700069755
190350	Trichorhinophalangeal Syndrome	300000012
618371	Turnpenny-fry Syndrome Tpfs	700069814
615546	Van Maldergem Syndrome 2 VMLDS2	700001495
615583	Verheij Syndrome VRJS	100615583
242840	Vici Syndrome VICIS	100242840
277590	Weaver Syndrome WVS	100277590
616364	White-Sutton syndrome	700016728
605130	Wiedemann-Steiner syndrome WDSTS	700018842
194050	Williams-Beuren Syndrome WBS	100194050
613406	Witteveen-Kolk syndrome WITKOS	100613406
610965	Xfe Progeroid Syndrome	100610965
615829	Xia-Gibbs syndrome	700017439
616954	You-Hoover-Fong Syndrome YHFS	700021822
617140	ZTTK syndrome ZTTKS	700068286
618658	Zimmermann-Laband Syndrome 3 ZLS3	700078582
300000	Opitz GBBB Syndrome Type II GBBB2	100145410
615279	Cardiofaciocutaneous Syndrome	300000081
309900	Mucopolysaccharidosis Type II MPS2	100309900
115150	Cardiofaciocutaneous Syndrome	300000081
180860	Silver-Russell Syndrome SRS	100180860
108145	arthrogryposis distal type 5	100178110a
117550	Sotos Syndrome	300000003
180849	Rubinstein-Taybi Syndrome	300000018
209900	Bardet-Biedl Syndrome	700018013
148820	Waardenburg Syndrome	300000019
614424	Joubert Syndrome	300000068
618161	Joubert Syndrome	300000068
614815	Joubert Syndrome	300000068
614583	Baraitser-Winter Syndrome	300000075
304120	Otopalatodigital Syndrome	300000030
208085	arthrogryposis renal dysfunction	100178110b
607016	Mucopolysaccharidoses	300000034
615706	Auriculocondylar Syndrome	300000086
224690	Meier-Gorlin Syndrome	700018028
213300	Joubert Syndrome	300000068
191100	tuberous sclerosis	000000000a
236730	Urofacial Syndrome	700018040
604841	Stickler Syndrome	300000002
615983	Bardet-Biedl Syndrome	700018013
605231	Bardet-Biedl Syndrome	700018013
613676	Seckel Syndrome	300000020
613706	Noonan Syndrome	300000080
617146	arthrogryposis with impaired proproception	100178110c
300352	cerebral creatine deficiency	000000000b
108300	Stickler Syndrome	300000002
614749	Hyperphosphatasia with Mental Retardation Syndrome	700018393
227260	Focal Facial Dermal Dysplasia	700018030
613684	Rubinstein-Taybi Syndrome	300000018
613707	LEOPARD Syndrome	300000032
305400	Aarskog-Scott syndrome; AAS	300000027
618052	Cardiomyopathy familial hypertrophic 27	x618052
170100	Prolidase deficiency	x170100
619311	Hiatt-Neu-Cooper syndrome	x619311
618158	intellectual developmental disorder with macrocephaly seizures and speech delay	x618158
618577	neurodevelopmental disorder with structural brain anomalies and dysmorphic facies	x170100
614098	Keppen-Lubinsky	x614098
300958	Intellectual developmental disorder; X-linked; syndrome; Snijders Blok type; MRXSSB	700018860
619854	NEDHISB	x619854
616116	MRT64	x616116
617164	SRMMD	x617164
600373	CODAS syndrome	x600373
613735	BRMUTD	x613735
619527	pontocerbellar hypoplasia 16	x619527
619189	Li-Campeau snydrome	x619189
619690	Brunet-Wagner syndrome	x619690
619869	Neurocardiofaciodigital syndrome	x619869
619354	DCIDP	x619354
619325	Coffin-Siris Syndrome 12 CSS12	700020270
618580	DEE80	x618580
618354	NEDLBA	x618354
617807	NDAGSCW	x617807
608354	CMAVM1	x608354
615877	MCOPS14	x615877
610758	Cerebrooculofacioskeletal	300000071
619228	DEFDA	x619228
135500	Zimmermann-Laband syndrome 1	700078582
616455	Zimmermann-Laband syndrome 2	700078582
309580	Smith-Fineman-Myers syndrome	x309580
160150	Centronuclear myopathy	x160150
617820	NDHMSR	x617820
613272	KCTD3-epilepsy	y613272
606274	Gold-Bhoj syndrome	y606274
616023	Fliedner-Zweier syndrome	y616023
607777	Latypova-Isidor syndrome	y607777
615789	SSMCF	x615789
619383	NEDHFBA	x619383
616577	NEDHSB	x616577
616204	SCAR18	x616204
619418	IMNEPD2	700017777
