# Supplementary material for: Validation of 3 Computer-Aided Facial Phenotyping Tools (DeepGestalt, GestaltMatcher, and D-Score): Comparative Diagnostic Accuracy Study
Source: J Med Internet Res. 2024 Mar 13;26:e42904. doi: 10.2196/42904 (PMC10973953; doi:10.2196/42904)
Supplement: Multimedia Appendix 1 [file jmir_v26i1e42904_app1.zip › code and data/pantel_D_scores.txt]

22qdel_c_1	0.0084
22qdel_c_2	0.0325
22qdel_c_3	0.2989
22qdel_c_4	0.0093
22qdel_c_5	0.0003
22qdel_c_6	0.0504
22qdel_c_7	0.1547
22qdel_c_8	0.0008
22qdel_c_9	0.0191
22qdel_c_10	0.0037
22qdel_c_11	0.0057
22qdel_c_12	0.0069
22qdel_c_13	0.011
22qdel_c_14	0.0099
22qdel_c_15	0.0008
22qdel_c_16	0.8209
22qdel_c_17	0.102
22qdel_c_18	0.2788
22qdel_c_19	0.0008
22qdel_i_1	0.7576
22qdel_i_2	0.9581
22qdel_i_3	0.8146
22qdel_i_5	0.8813
22qdel_i_6	0.776
22qdel_i_7	0.3918
22qdel_i_8	0.8525
22qdel_i_9	0.7231
22qdel_i_10	0.151
22qdel_i_11	0.9338
22qdel_i_12	0.9657
22qdel_i_13	0.7016
22qdel_i_14	0.8855
22qdel_i_15	0.5452
22qdel_i_16	0.9731
22qdel_i_17	0.2804
22qdel_i_18	0.5828
22qdel_i_19	0.214
achond_c_20	0.0003
achond_c_21	0.7123
achond_c_22	0.1549
achond_c_23	0.0096
achond_c_24	0.8475
achond_c_25	0.7526
achond_c_26	0.9789
achond_c_27	0.8489
achond_c_28	0.1971
achond_c_29	0.0204
achond_c_30	0.6352
achond_c_31	0.9394
achond_c_32	0.0
achond_c_33	0.3739
achond_c_34	0.0402
achond_c_35	0.0012
achond_c_36	0.0224
achond_c_37	0.003
achond_c_38	0.4038
achond_i_20	0.9631
achond_i_21	0.9952
achond_i_22	0.976
achond_i_23	0.8529
achond_i_24	0.9943
achond_i_25	0.9826
achond_i_26	0.9943
achond_i_27	0.9397
achond_i_28	0.9362
achond_i_29	0.9683
achond_i_30	0.5149
achond_i_31	0.9962
achond_i_32	0.9846
achond_i_33	0.9974
achond_i_34	0.9227
achond_i_35	0.8206
achond_i_36	0.9785
achond_i_37	0.937
achond_i_38	0.7648
angelm_c_39	0.0129
angelm_c_40	0.0332
angelm_c_41	0.0042
angelm_c_42	0.0355
angelm_c_43	0.3441
angelm_c_44	0.924
angelm_c_45	0.9841
angelm_c_46	0.4768
angelm_c_47	0.0013
angelm_c_48	0.0002
angelm_c_49	0.9093
angelm_c_50	0.6475
angelm_c_51	0.1048
angelm_c_52	0.282
angelm_c_53	0.0108
angelm_c_54	0.236
angelm_c_55	0.0391
angelm_c_56	0.013
angelm_c_57	0.4197
angelm_i_39	0.5552
angelm_i_40	1.0
angelm_i_41	0.0625
angelm_i_42	0.3723
angelm_i_43	0.6037
angelm_i_44	0.9793
angelm_i_45	0.1217
angelm_i_46	0.9751
angelm_i_47	0.3318
angelm_i_48	0.9892
angelm_i_49	0.9955
angelm_i_50	0.8952
angelm_i_51	0.9975
angelm_i_52	0.9797
angelm_i_53	0.9428
angelm_i_54	0.8148
angelm_i_55	0.863
angelm_i_56	0.2304
angelm_i_57	0.0143
becwie_c_58	0.0428
becwie_c_59	0.0163
becwie_c_60	0.1512
becwie_c_61	0.033
becwie_c_62	0.169
becwie_c_63	0.0018
becwie_c_64	0.0773
becwie_c_65	0.0007
becwie_c_66	0.0008
becwie_c_67	0.1537
becwie_c_68	0.757
becwie_c_69	0.6595
becwie_c_70	0.1954
becwie_c_71	0.6203
becwie_c_72	0.006
becwie_c_73	0.0009
becwie_c_74	0.6901
becwie_c_75	0.0003
becwie_c_76	0.0073
becwie_i_58	0.3619
becwie_i_59	0.6674
becwie_i_60	0.09
becwie_i_61	0.9644
becwie_i_62	0.9792
becwie_i_63	0.4271
becwie_i_64	0.9047
becwie_i_65	0.0033
becwie_i_66	0.9927
becwie_i_67	0.6477
becwie_i_68	0.8344
becwie_i_69	0.7834
becwie_i_70	0.838
becwie_i_71	0.9918
becwie_i_72	0.9881
becwie_i_73	0.844
becwie_i_74	0.8975
becwie_i_75	0.2402
becwie_i_76	0.9806
cranio_c_77	0.6052
cranio_c_78	0.004
cranio_c_79	0.9132
cranio_c_80	0.9913
cranio_c_81	0.0187
cranio_c_82	0.7735
cranio_c_83	0.8181
cranio_c_84	0.0401
cranio_c_85	0.0015
cranio_c_86	0.4396
cranio_c_87	0.8735
cranio_c_88	0.0043
cranio_c_89	0.2815
cranio_c_90	0.0015
cranio_c_91	0.1382
cranio_c_92	0.0629
cranio_c_93	0.2715
cranio_c_94	0.5713
cranio_c_95	0.3071
cranio_i_77	0.9971
cranio_i_78	0.9951
cranio_i_79	0.9972
cranio_i_80	0.9958
cranio_i_81	0.9952
cranio_i_82	0.9943
cranio_i_83	1.0
cranio_i_84	1.0
cranio_i_85	0.9937
cranio_i_86	1.0
cranio_i_87	1.0
cranio_i_88	1.0
cranio_i_89	1.0
cranio_i_90	0.9949
cranio_i_91	1.0
cranio_i_92	1.0
cranio_i_93	1.0
cranio_i_94	1.0
cranio_i_95	0.9917
fragix_c_96	0.0047
fragix_c_97	0.1269
fragix_c_98	0.8628
fragix_c_99	0.9698
fragix_c_100	0.6467
fragix_c_101	0.0426
fragix_c_102	0.0155
fragix_c_103	0.0001
fragix_c_104	0.9588
fragix_c_105	0.4443
fragix_c_106	0.6502
fragix_c_107	0.9934
fragix_c_108	0.8666
fragix_c_109	0.8677
fragix_c_110	0.05
fragix_c_111	0.0044
fragix_c_112	0.9703
fragix_c_113	0.2841
fragix_c_114	0.1081
fragix_i_96	0.8254
fragix_i_97	0.7163
fragix_i_98	0.9581
fragix_i_99	0.7125
fragix_i_100	0.9185
fragix_i_101	0.1694
fragix_i_102	0.6228
fragix_i_103	0.9457
fragix_i_104	0.9816
fragix_i_105	0.7701
fragix_i_106	0.9474
fragix_i_107	0.9957
fragix_i_108	0.9835
fragix_i_109	0.9415
fragix_i_110	0.9775
fragix_i_111	0.9679
fragix_i_112	0.9948
fragix_i_113	0.0472
fragix_i_114	0.7361
klinef_c_115	0.0002
klinef_c_116	0.5345
klinef_c_117	0.9272
klinef_c_118	0.0267
klinef_c_119	0.4862
klinef_c_120	0.8859
klinef_c_121	0.2158
klinef_c_122	0.7312
klinef_c_123	0.1812
klinef_c_124	0.9906
klinef_c_125	0.9523
klinef_c_126	0.7081
klinef_c_127	0.9708
klinef_c_128	0.9636
klinef_c_129	0.6444
klinef_c_130	0.7733
klinef_c_131	0.9055
klinef_c_132	0.8434
klinef_c_133	0.5133
klinef_i_115	0.407
klinef_i_116	0.1662
klinef_i_117	0.9783
klinef_i_118	0.1533
klinef_i_119	0.6936
klinef_i_120	0.95
klinef_i_121	0.2583
klinef_i_122	0.9651
klinef_i_123	0.9845
klinef_i_124	0.9728
klinef_i_125	0.8612
klinef_i_126	0.2632
klinef_i_127	0.6362
klinef_i_128	0.7559
klinef_i_129	0.2978
klinef_i_130	0.9915
klinef_i_131	0.6498
klinef_i_132	0.8777
klinef_i_133	0.9338
loedie_c_134	0.3458
loedie_c_135	0.7965
loedie_c_136	0.0
loedie_c_137	0.0383
loedie_c_138	0.0528
loedie_c_139	0.7772
loedie_c_140	0.0555
loedie_c_141	0.1105
loedie_c_142	0.3766
loedie_c_143	0.6645
loedie_c_144	0.0013
loedie_c_145	0.9679
loedie_c_146	0.4329
loedie_c_147	0.3847
loedie_c_148	0.0041
loedie_c_149	0.0027
loedie_c_150	0.0027
loedie_c_151	0.9502
loedie_c_152	0.0024
loedie_i_134	0.5605
loedie_i_135	0.9575
loedie_i_136	0.6193
loedie_i_137	0.014
loedie_i_138	0.0319
loedie_i_139	0.3462
loedie_i_140	0.1479
loedie_i_141	0.9957
loedie_i_142	0.4209
loedie_i_143	0.1311
loedie_i_144	0.0275
loedie_i_145	0.9926
loedie_i_146	0.6036
loedie_i_147	0.9675
loedie_i_148	0.0067
loedie_i_149	0.5606
loedie_i_150	0.9958
loedie_i_151	0.9839
loedie_i_152	0.0003
noonan_c_153	0.6287
noonan_c_154	0.0165
noonan_c_155	0.7949
noonan_c_156	0.1795
noonan_c_157	0.0
noonan_c_158	0.0003
noonan_c_159	0.9032
noonan_c_160	0.0014
noonan_c_161	0.0003
noonan_c_162	0.0015
noonan_c_163	0.0385
noonan_c_164	0.0107
noonan_c_165	0.896
noonan_c_166	0.047
noonan_c_167	0.0001
noonan_c_168	0.9968
noonan_c_169	0.7551
noonan_c_170	0.0342
noonan_c_171	0.0002
noonan_i_153	0.9907
noonan_i_154	0.9437
noonan_i_155	0.9942
noonan_i_156	0.9857
noonan_i_157	0.9973
noonan_i_158	0.9652
noonan_i_159	0.9974
noonan_i_160	0.9879
noonan_i_161	0.9883
noonan_i_162	0.991
noonan_i_163	0.9919
noonan_i_164	0.9829
noonan_i_165	0.9913
noonan_i_166	1.0
noonan_i_167	0.9287
noonan_i_168	1.0
noonan_i_169	0.9679
noonan_i_170	1.0
noonan_i_171	0.1405
palkil_c_172	0.7908
palkil_c_173	0.0183
palkil_c_174	0.9111
palkil_c_175	0.0052
palkil_c_176	0.068
palkil_c_177	0.0523
palkil_c_178	0.0934
palkil_c_179	0.0036
palkil_c_180	0.0029
palkil_c_181	0.8991
palkil_c_182	0.142
palkil_c_183	0.0105
palkil_c_184	0.0019
palkil_c_185	0.8757
palkil_c_186	0.0003
palkil_c_187	0.7141
palkil_c_188	0.2848
palkil_c_189	0.0234
palkil_c_190	0.9418
palkil_i_172	0.9961
palkil_i_173	0.9491
palkil_i_174	0.9644
palkil_i_175	0.9929
palkil_i_176	0.9934
palkil_i_177	0.9971
palkil_i_178	1.0
palkil_i_179	0.862
palkil_i_180	0.8097
palkil_i_181	0.9971
palkil_i_182	0.9721
palkil_i_183	0.9965
palkil_i_184	0.9974
palkil_i_185	0.9954
palkil_i_186	1.0
palkil_i_187	0.9478
palkil_i_188	0.9948
palkil_i_189	0.9731
palkil_i_190	0.9875
phelan_c_191	0.771
phelan_c_192	0.0012
phelan_c_193	0.0016
phelan_c_194	0.8975
phelan_c_195	0.0607
phelan_c_196	0.1255
phelan_c_197	0.0886
phelan_c_198	0.0044
phelan_c_199	0.0
phelan_c_200	0.0251
phelan_c_201	0.0042
phelan_c_202	0.0144
phelan_c_203	0.0203
phelan_c_204	0.009
phelan_c_205	0.0572
phelan_c_206	0.052
phelan_c_207	0.0351
phelan_c_208	0.003
phelan_c_209	0.0495
phelan_i_191	0.7508
phelan_i_192	0.881
phelan_i_193	0.0027
phelan_i_194	0.9833
phelan_i_195	0.5562
phelan_i_196	0.0157
phelan_i_197	0.8793
phelan_i_198	0.5367
phelan_i_199	0.3669
phelan_i_200	0.9058
phelan_i_201	0.9114
phelan_i_202	0.4489
phelan_i_203	0.6135
phelan_i_204	0.1142
phelan_i_205	0.1004
phelan_i_206	0.1111
phelan_i_207	0.5586
phelan_i_208	0.1863
phelan_i_209	0.1083
retsyn_c_210	0.5469
retsyn_c_211	0.0603
retsyn_c_212	0.0529
retsyn_c_213	0.0062
retsyn_c_214	0.0771
retsyn_c_215	0.9128
retsyn_c_216	0.0001
retsyn_c_217	0.0528
retsyn_c_218	0.0008
retsyn_c_219	0.32
retsyn_c_220	0.0631
retsyn_c_221	0.6968
retsyn_c_222	0.0032
retsyn_c_223	0.4205
retsyn_c_224	0.7758
retsyn_c_225	0.0143
retsyn_c_226	0.0
retsyn_c_227	0.0843
retsyn_c_228	0.3574
retsyn_i_210	0.4686
retsyn_i_211	0.023
retsyn_i_212	0.0231
retsyn_i_213	0.3492
retsyn_i_214	0.9718
retsyn_i_215	0.8287
retsyn_i_216	0.2711
retsyn_i_217	0.1907
retsyn_i_218	0.0618
retsyn_i_219	0.3745
retsyn_i_220	0.9535
retsyn_i_221	0.7059
retsyn_i_222	0.7692
retsyn_i_223	0.3813
retsyn_i_224	0.72
retsyn_i_225	0.8192
retsyn_i_226	0.9887
retsyn_i_227	0.1375
retsyn_i_228	0.954
rubtay_c_229	0.0274
rubtay_c_230	0.0223
rubtay_c_231	0.0646
rubtay_c_232	0.0017
rubtay_c_233	0.1086
rubtay_c_234	0.0896
rubtay_c_235	0.0684
rubtay_c_236	0.0
rubtay_c_237	0.0047
rubtay_c_238	0.0011
rubtay_c_239	0.4822
rubtay_c_240	0.0002
rubtay_c_241	0.0052
rubtay_c_242	0.0156
rubtay_c_243	0.0009
rubtay_c_244	0.1027
rubtay_c_245	0.0
rubtay_c_246	0.0462
rubtay_c_247	0.0045
rubtay_i_229	0.9958
rubtay_i_230	0.9731
rubtay_i_231	0.996
rubtay_i_232	0.9964
rubtay_i_233	0.9642
rubtay_i_234	0.9659
rubtay_i_235	0.9858
rubtay_i_236	0.9724
rubtay_i_237	0.9745
rubtay_i_238	1.0
rubtay_i_239	0.057
rubtay_i_240	0.6204
rubtay_i_241	0.9849
rubtay_i_242	0.9963
rubtay_i_243	0.8833
rubtay_i_244	0.9889
rubtay_i_245	0.6554
rubtay_i_246	0.9933
rubtay_i_247	0.7578
sotoss_c_248	0.0087
sotoss_c_249	0.0029
sotoss_c_250	0.3587
sotoss_c_251	0.0014
sotoss_c_252	0.0221
sotoss_c_253	0.5092
sotoss_c_254	0.9087
sotoss_c_255	0.0313
sotoss_c_256	0.1964
sotoss_c_257	0.7208
sotoss_c_258	0.0002
sotoss_c_259	0.0001
sotoss_c_260	0.0006
sotoss_c_261	0.4549
sotoss_c_262	0.0021
sotoss_c_263	0.6015
sotoss_c_264	0.002
sotoss_c_265	0.0049
sotoss_c_266	0.0001
sotoss_i_248	0.9816
sotoss_i_249	0.8873
sotoss_i_250	0.6021
sotoss_i_251	0.5715
sotoss_i_252	0.9483
sotoss_i_253	0.9633
sotoss_i_254	0.9896
sotoss_i_255	0.4512
sotoss_i_256	0.0151
sotoss_i_257	0.8808
sotoss_i_258	0.582
sotoss_i_259	0.9693
sotoss_i_260	0.935
sotoss_i_261	0.9764
sotoss_i_262	0.8961
sotoss_i_263	0.9873
sotoss_i_264	0.3785
sotoss_i_265	0.8676
sotoss_i_266	0.9927
trecol_c_267	0.8453
trecol_c_268	0.057
trecol_c_269	0.0926
trecol_c_270	0.7078
trecol_c_271	0.2924
trecol_c_272	0.6319
trecol_c_273	0.1019
trecol_c_274	0.4479
trecol_c_275	0.1506
trecol_c_276	0.4155
trecol_c_277	0.0088
trecol_c_278	0.0001
trecol_c_279	0.051
trecol_c_280	0.0642
trecol_c_281	0.9136
trecol_c_282	0.3843
trecol_c_283	0.6071
trecol_c_284	0.0936
trecol_c_285	0.904
trecol_i_267	0.9796
trecol_i_268	0.9934
trecol_i_269	0.9956
trecol_i_270	0.9867
trecol_i_271	0.994
trecol_i_272	0.9887
trecol_i_273	0.9688
trecol_i_274	0.9967
trecol_i_275	0.9967
trecol_i_276	0.9743
trecol_i_277	0.9933
trecol_i_278	0.9973
trecol_i_279	0.9866
trecol_i_280	0.9934
trecol_i_281	0.9969
trecol_i_282	0.996
trecol_i_283	0.9953
trecol_i_284	0.9887
trecol_i_285	0.9951
wilbeu_c_286	0.9905
wilbeu_c_287	0.9812
wilbeu_c_288	0.9506
wilbeu_c_289	0.9846
wilbeu_c_290	0.0068
wilbeu_c_291	0.0116
wilbeu_c_292	0.0
wilbeu_c_293	0.0018
wilbeu_c_294	0.9957
wilbeu_c_295	0.962
wilbeu_c_296	0.0053
wilbeu_c_297	0.1169
wilbeu_c_298	0.9225
wilbeu_c_299	0.003
wilbeu_c_300	0.0011
wilbeu_c_301	0.6871
wilbeu_c_302	0.2706
wilbeu_c_303	0.012
wilbeu_c_304	0.0054
wilbeu_i_286	0.9974
wilbeu_i_287	1.0
wilbeu_i_288	1.0
wilbeu_i_289	0.9949
wilbeu_i_290	0.9961
wilbeu_i_291	0.9557
wilbeu_i_292	0.9641
wilbeu_i_293	0.8746
wilbeu_i_294	0.9673
wilbeu_i_295	1.0
wilbeu_i_296	1.0
wilbeu_i_297	0.907
wilbeu_i_298	0.9664
wilbeu_i_299	0.9173
wilbeu_i_300	0.9309
wilbeu_i_301	0.9955
wilbeu_i_302	0.9965
wilbeu_i_303	0.6788
wilbeu_i_304	0.9772
wolhir_c_305	0.9599
wolhir_c_306	0.0
wolhir_c_307	0.9378
wolhir_c_308	0.2411
wolhir_c_309	0.0099
wolhir_c_310	0.0638
wolhir_c_311	0.0428
wolhir_c_312	0.6366
wolhir_c_313	0.2527
wolhir_c_314	0.9942
wolhir_c_315	0.0007
wolhir_c_316	0.0001
wolhir_c_317	0.0294
wolhir_c_318	0.0337
wolhir_c_319	0.0285
wolhir_c_320	0.017
wolhir_c_321	0.0045
wolhir_c_322	0.8436
wolhir_c_323	0.0743
wolhir_i_305	0.9112
wolhir_i_306	0.7973
wolhir_i_307	0.9903
wolhir_i_308	0.9958
wolhir_i_309	0.9037
wolhir_i_310	0.9611
wolhir_i_311	0.9247
wolhir_i_312	0.9916
wolhir_i_313	0.9897
wolhir_i_314	0.9879
wolhir_i_315	0.9594
wolhir_i_316	0.9847
wolhir_i_317	0.988
wolhir_i_318	0.5631
wolhir_i_319	0.9956
wolhir_i_320	0.9691
wolhir_i_321	0.9182
wolhir_i_322	0.991
wolhir_i_323	0.9959
