# Supplementary material for: Validation of 3 Computer-Aided Facial Phenotyping Tools (DeepGestalt, GestaltMatcher, and D-Score): Comparative Diagnostic Accuracy Study
Source: J Med Internet Res. 2024 Mar 13;26:e42904. doi: 10.2196/42904 (PMC10973953; doi:10.2196/42904)
Supplement: Multimedia Appendix 1 [file jmir_v26i1e42904_app1.zip › code and data/pantel_DG_scores.txt]

case\syndrome name	Apert Syndrome	Muenke Syndrome; MNKES	Crouzon Syndrome	Craniosynostosis, Adelaide Type; CRSA	Osteopathia Striata with Cranial Sclerosis; OSCS	Otopalatodigital Syndrome	Craniofrontonasal Syndrome; CFNS	Frontometaphyseal Dysplasia; FMD	Noonan Syndrome	Saethre-Chotzen Syndrome; SCS	Microphthalmia, Syndromic 2; MCOPS2	Laron Syndrome	Mucopolysaccharidosis, Type II; MPS2	Robinow Syndrome	Mucopolysaccharidosis Type VI; MPS6	Gapo Syndrome	Mucopolysaccharidoses	Weaver Syndrome; WVS	Pfeiffer Syndrome	Partington X-Linked Mental Retardation Syndrome; PRTS	Loeys-Dietz Syndrome	Raine Syndrome; RNS	Smith-Magenis Syndrome; SMS	Cardiofaciocutaneous Syndrome	Basal Cell Nevus Syndrome; BCNS	Coffin-Lowry Syndrome; CLS	Marfan Syndrome; MFS	Ehlers-Danlos Syndrome, Musculocontractural Type 1; EDSMC1	Wolf-Hirschhorn Syndrome; WHS	Opsismodysplasia; OPSMD	Achondroplasia; ACH	Marshall Syndrome; MRSHS	Mucolipidosis Type IV	Stickler Syndrome	CHARGE Syndrome	Acrocallosal Syndrome; ACLS	Joubert Syndrome	Costello Syndrome; CSTLO	Donnai-Barrow Syndrome	Gomez-Lopez-Hernandez syndrome; GLHS	Xia-Gibbs syndrome	Chromosome 8q21.11 Deletion Syndrome	Schuurs-Hoeijmakers syndrome; SHMS	Mucolipidosis II Alpha/beta	Mowat-Wilson Syndrome; MOWS	Cornelia De Lange Syndrome	Baraitser-Winter Syndrome	Glass Syndrome	Rubinstein-Taybi Syndrome
case\fs_id	100101200	100602849	100123500	100600593	100300373	300000030	100304110	100305620	300000080	100101400	100300166	100262500	100309900	700018846	100253200	100230740	300000034	100277590	100101600	100309510	700018215	100259775	100182290	300000081	100109400	100303600	100154700	100601776	100194190	100258480	100100800	100154780	100252650	300000002	100214800	100200990	300000068	100218040	100222448	100601853	700017439	100614230	700016848	100252500	100235730	300000007	300000075	100612313	300000018
cranio_i_77	0.999065	0.219267	0.17244	0.153572	0.125803	0.117792	0.114768	0.0971165	0.0945536	0.0938099	0.0915005	0.0893865	0.0881617	0.0880719	0.0875442	0.0857266	0.0857265	0.0840948	0.0791406	0.0777996	0.0768086	0.0767061	0.0737484	0.0713812	0.0709259	0.0697872	0.0692244	0.0687742	0.0648767	0.0646443	0	0	0	0	0	0	0	0	0	0	0	0	0	0	0	0	0	0	0
cranio_i_78	0.936085	0.233074	0.344869	0	0.200936	0.183289	0	0	0.347554	0	0	0	0.191649	0	0.188086	0	0.254333	0	0.258804	0	0	0.183986	0	0.329196	0	0.186856	0	0.186415	0	0	0.464886	0.247582	0.226776	0.224363	0.221572	0.218901	0.218084	0.206389	0.195756	0.188013	0.187435	0.185464	0.184494	0.182001	0.179525	0	0	0	0
cranio_i_79	0.196811	0.104097	0.144598	0	0	0.140745	0.143602	0	0.121042	0	0	0	0	0	0.121085	0	0.144173	0.119228	0	0	0	0	0.134813	0	0.106637	0	0.109521	0.132752	0	0	0.111112	0	0	0.106395	0.144722	0	0	0	0	0	0	0	0	0	0	0.14784	0.135095	0.129205	0.120327
cranio_i_80	0.169818	0.121601	0	0	0.155804	0.162269	0.226329	0	0.365244	0	0	0	0.134106	0.197382	0.182009	0	0.246831	0	0	0	0.224445	0	0	0.309363	0.149006	0.261483	0.160016	0.121266	0	0	0	0	0	0	0	0	0.116995	0.407272	0.231401	0	0	0	0	0	0.179272	0	0	0	0
cranio_i_81	0.374367	0.153445	0.151004	0	0	0.129515	0	0	0.369302	0.100097	0	0	0	0	0	0	0.111796	0	0.111186	0	0.189154	0	0.123544	0.293319	0	0.136561	0.238545	0.139394	0	0	0.145361	0	0	0	0	0	0.105075	0.255623	0.109441	0.114577	0.0998348	0	0.151309	0	0.141919	0	0	0	0
cranio_i_82	0.689486	0.469283	0.369428	0	0	0.379033	0	0.282117	0.363288	0.264543	0	0	0	0	0	0	0.202282	0.212706	0	0	0	0	0	0	0	0.228954	0.233047	0	0	0	0.211017	0	0	0	0	0	0	0	0	0.197242	0	0	0.285887	0	0.239697	0	0	0.209864	0.199622
cranio_i_83	0.943942	0	0.247239	0	0.15979	0.211315	0.235356	0	0.467741	0.222822	0	0	0	0.185436	0	0	0	0	0	0	0	0	0	0.302166	0.166844	0.300103	0	0	0	0.149345	0.237362	0.246577	0	0	0.171614	0	0	0.341814	0.146874	0	0	0	0	0	0.278584	0	0	0	0
cranio_i_84	0.999881	0.138326	0.128629	0.0602991	0.0654751	0.08064	0.0737463	0	0.0916854	0.0662216	0.0380723	0.0885244	0	0.0591505	0	0	0	0.0453641	0.058584	0	0	0.0530673	0.0696571	0.0547558	0.0498901	0	0	0	0	0	0.0831508	0	0	0	0.0492642	0	0	0.041363	0	0	0	0	0	0	0.0476178	0	0	0	0
cranio_i_85	0.438788	0.364493	0.575151	0	0	0.169074	0.220131	0.18753	0.244249	0	0	0	0	0	0	0	0.152584	0	0.418798	0	0.320072	0	0	0.175619	0.246583	0	0.219637	0.18295	0.194941	0	0.163764	0	0	0	0	0	0.138297	0	0.204986	0.194735	0	0	0.145974	0	0	0	0	0	0.145721
cranio_i_86	0.290826	0.194138	0.161158	0	0	0	0	0	0.319519	0.241107	0	0	0	0	0	0	0	0	0	0	0.139308	0	0.109666	0.172702	0	0.144447	0	0	0	0	0	0	0	0	0	0	0.144577	0	0	0	0	0	0.146838	0	0	0	0.130312	0	0.141928
cranio_i_87	0.576329	0.272841	0.495757	0.167007	0	0.345578	0.152674	0.183111	0.227117	0	0	0	0	0.216979	0	0	0	0	0.189927	0	0	0	0.200494	0.128785	0.152043	0.218491	0	0	0.228954	0	0	0	0	0	0.13287	0	0	0	0	0	0	0	0	0	0	0	0	0	0
cranio_i_88	0.375054	0.166804	0	0	0.134081	0.191858	0.122675	0	0.266509	0.343742	0	0	0	0	0	0	0	0.182704	0	0	0	0	0	0.197546	0.125362	0	0.115242	0.143158	0	0	0	0	0	0	0.132219	0	0	0.191666	0.125437	0	0	0	0.125013	0	0.253755	0	0	0	0.257192
cranio_i_89	0.896925	0.150907	0.576844	0	0	0.0949405	0	0	0.180726	0.109983	0	0	0	0	0	0	0	0	0.251635	0	0.0952637	0.127097	0	0.106855	0.106708	0.100863	0	0	0.0987267	0	0.121042	0.174554	0	0	0.174706	0	0	0.100403	0	0	0	0	0.152452	0	0	0.100088	0	0	0
cranio_i_90	0.87993	0.269806	0.564914	0	0	0.146124	0	0	0.386583	0.241709	0	0.192645	0.152343	0	0.150479	0	0.163027	0	0.198419	0	0	0.194962	0	0.134238	0	0.133451	0	0	0	0	0	0.167594	0	0.153449	0.127432	0	0	0	0	0	0	0	0.183898	0	0	0.130292	0	0	0
cranio_i_91	0.985779	0.154533	0.23972	0	0.124659	0.154146	0.17345	0.0980299	0.399241	0.22836	0	0	0	0	0.142339	0.130042	0.110941	0.113208	0	0	0.114839	0.0896381	0	0.243671	0	0.123559	0	0	0	0	0.0954875	0.0788894	0	0.0803677	0	0	0	0.190518	0	0	0	0	0.0866525	0	0	0	0	0	0
cranio_i_92	0.849887	0.46189	0.530927	0	0	0	0	0	0.207224	0.137932	0	0	0	0	0	0	0	0.151147	0.266346	0	0	0	0.10341	0.120423	0.201731	0	0.29457	0	0	0	0.111784	0	0	0	0	0	0	0.1663	0	0	0	0	0.114552	0	0.100179	0	0	0	0.123421
cranio_i_93	0.852688	0.139595	0.518651	0	0	0.213757	0.145696	0.176075	0.355044	0	0	0	0.298349	0	0.348236	0	0.395532	0	0.309886	0	0	0.240374	0	0.289656	0	0	0	0	0	0	0.193633	0.145899	0	0.154538	0.303618	0	0	0.210073	0	0	0	0	0.295814	0.203276	0	0	0.186828	0	0
cranio_i_94	0.990297	0.135575	0.377085	0	0	0.0845815	0.0723245	0	0.21569	0.114848	0	0	0	0.0832468	0	0.0799557	0	0	0.192135	0	0.101446	0.0701265	0	0.139234	0.0864718	0.228205	0	0	0	0.0794515	0.0854008	0.0734814	0	0	0	0	0	0.126232	0	0	0	0	0.0842793	0	0	0	0	0	0
cranio_i_95	0.937455	0.416811	0.248151	0.164584	0.158994	0.184794	0.25082	0.163734	0.422409	0.191063	0	0.211072	0.200387	0.154408	0.158615	0.19393	0.240513	0	0	0	0	0	0.196598	0.268365	0	0.197585	0	0	0	0	0.321112	0	0	0	0.264024	0	0	0.29671	0.170328	0	0	0	0.247268	0	0	0	0	0	0
cranio_c_80	0	0	0.134857	0	0	0	0	0	0.178033	0	0	0	0	0	0	0	0.12803	0	0	0	0.283046	0	0	0	0	0	0.346857	0	0	0	0	0	0	0	0	0	0	0	0	0	0	0	0	0	0	0	0	0	0
cranio_c_77	0	0	0	0	0	0	0	0	0	0	0	0	0	0	0	0	0	0	0	0.248829	0.225501	0	0.699628	0	0	0	0	0	0	0	0	0	0	0.228849	0.332079	0	0	0	0	0	0.224454	0	0	0	0	0	0	0.228473	0
cranio_c_78	0	0	0	0	0	0	0	0	0	0	0	0	0	0	0	0	0	0	0	0	0	0	0	0	0	0	0.140301	0	0	0	0	0	0	0	0	0	0	0	0	0	0	0	0	0	0	0	0	0.10942	0
cranio_c_79	0	0	0	0	0	0	0	0.0817183	0.0747854	0	0	0	0	0	0	0	0	0	0	0	0.0934094	0	0	0	0	0	0.0954596	0	0	0	0	0	0	0.0863181	0	0	0	0	0	0	0	0	0	0	0	0	0	0.127407	0.070906
cranio_c_81	0	0	0	0	0	0	0	0	0	0	0	0	0	0	0	0	0	0	0	0	0.155906	0	0	0	0	0	0.230317	0	0	0	0	0	0	0	0	0	0	0	0	0	0	0	0	0	0	0	0	0	0
cranio_c_82	0	0	0	0	0	0	0	0	0.0892269	0	0	0	0	0.0793869	0	0	0.08982	0	0	0	0.0933582	0	0	0	0	0	0	0	0	0	0	0	0	0	0	0	0.0872916	0	0	0	0	0	0	0	0.11276	0	0	0	0
cranio_c_83	0	0	0	0	0	0	0	0	0.236679	0	0	0	0	0	0	0	0	0	0	0.236582	0	0	0	0	0	0	0	0	0	0	0	0	0	0	0	0	0	0	0	0	0	0	0	0	0	0	0	0.336913	0
cranio_c_84	0	0	0	0	0	0	0	0	0.0888038	0	0	0	0	0	0	0	0.0940963	0	0	0	0	0	0	0	0	0	0.124233	0	0	0	0	0	0.110363	0.0812346	0	0	0	0	0	0	0	0	0	0	0	0	0	0.119527	0.132526
cranio_c_85	0	0.117805	0	0	0	0	0	0	0.123821	0	0	0	0	0	0	0	0.0839172	0	0	0	0.113461	0	0	0	0.106252	0	0.128673	0.0732002	0	0	0	0	0	0	0	0.0832592	0.15622	0	0	0	0	0	0	0	0	0	0	0.119592	0
cranio_c_86	0	0	0	0	0	0	0	0	0.102897	0	0	0	0	0	0	0	0	0	0	0	0	0	0	0	0	0	0.109228	0	0	0	0	0	0	0	0	0	0	0	0	0	0	0	0	0	0	0	0	0.144157	0
cranio_c_87	0	0	0	0	0	0	0	0	0.179556	0	0	0	0	0	0	0	0	0	0	0	0.326493	0	0	0	0	0	0.168946	0	0	0	0	0	0	0	0	0	0	0	0	0	0	0	0	0	0	0	0	0.219224	0
cranio_c_88	0	0	0	0	0	0	0	0	0	0	0	0	0.123538	0	0.187763	0	0.3136	0	0	0	0	0	0	0	0	0	0	0	0	0	0	0	0.205658	0	0	0	0	0	0	0	0	0	0	0	0	0	0	0.142547	0
cranio_c_89	0	0	0	0	0	0	0	0	0.0416678	0	0	0	0	0	0	0	0.0545566	0	0	0	0.0434457	0	0	0	0	0	0.0407125	0	0	0	0	0	0.0548759	0	0	0	0	0	0	0	0	0	0	0	0	0.0578243	0	0.0455225	0
cranio_c_90	0	0	0	0	0	0	0	0	0	0	0	0	0	0	0	0	0	0	0	0	0	0	0.135331	0	0	0	0.125789	0	0	0	0	0	0	0	0	0	0	0	0	0	0	0	0	0	0	0	0	0.131082	0
cranio_c_91	0	0	0	0	0	0	0	0	0	0	0	0	0	0	0	0	0	0	0	0	0	0	0.123536	0	0	0	0.093313	0	0	0	0	0	0	0	0	0	0	0	0	0	0	0	0	0	0	0	0	0.115611	0
cranio_c_92	0	0	0	0	0	0	0	0	0.0936976	0	0	0	0	0	0	0	0.0884349	0	0	0	0	0	0.0825678	0	0	0	0.0836668	0	0	0	0	0	0.12419	0.0822352	0	0	0	0	0	0	0	0	0	0	0	0.0809463	0	0.110571	0.113607
cranio_c_93	0	0	0	0	0	0	0	0	0.119367	0	0	0	0	0	0	0	0.110345	0	0	0	0.11994	0	0	0	0.0835557	0	0.0814461	0	0	0	0	0	0.0863421	0.115176	0	0	0	0	0	0	0	0	0	0	0	0	0	0	0
cranio_c_94	0	0	0	0	0	0	0	0	0.181715	0	0	0	0	0	0	0	0.169692	0	0	0	0	0	0.121349	0	0	0	0	0	0	0	0	0	0.16077	0	0	0	0	0	0	0	0	0	0	0	0	0	0	0.134846	0
cranio_c_95	0	0	0	0	0	0	0	0	0.0829673	0	0	0	0	0	0	0	0	0	0	0	0.102958	0	0.085077	0	0	0	0.108751	0	0	0	0	0	0	0	0	0	0	0	0	0	0	0	0	0	0	0	0	0.0922142	0
angelm_i_39	0	0.119475	0	0	0	0	0	0	0	0	0	0.124978	0	0	0	0	0	0	0	0	0	0	0.168164	0	0.107461	0	0	0	0	0	0	0	0	0	0.137824	0	0	0	0	0.148984	0	0	0.123488	0	0	0.1529	0	0.123976	0.148299
angelm_i_40	0	0	0	0	0	0	0	0	0.193822	0	0	0	0	0	0	0	0	0	0	0	0	0	0	0	0	0	0	0	0	0	0	0	0	0	0	0	0.221987	0	0	0	0	0	0	0	0.170272	0.175463	0	0.170879	0.248853
angelm_i_41	0	0	0	0	0	0	0	0	0	0	0	0	0	0	0	0	0.174086	0	0	0	0	0	0.207354	0	0	0	0	0	0	0	0	0	0	0	0	0	0	0	0	0	0	0	0	0	0	0	0	0.178075	0.177414
angelm_i_42	0	0	0	0	0	0	0	0	0	0	0	0	0	0	0	0	0	0	0	0	0	0	0.256463	0	0	0	0	0	0	0	0	0	0.253359	0	0	0	0.201002	0	0	0	0	0	0	0	0	0	0	0.349453	0
angelm_i_43	0	0	0	0	0	0	0	0	0	0	0	0	0	0	0	0	0.099004	0	0	0	0	0	0	0	0	0	0	0	0	0	0	0	0	0	0	0	0	0	0	0	0	0	0	0	0	0	0	0.155499	0
angelm_i_44	0	0	0	0	0	0	0	0	0.157922	0	0	0	0	0	0	0	0.167552	0	0	0	0.172279	0	0	0.172413	0.175331	0	0	0	0	0	0	0	0	0	0	0	0	0	0	0	0	0	0	0	0	0	0	0	0
angelm_i_45	0	0	0	0	0	0	0	0	0	0	0	0	0	0	0	0	0.221003	0	0	0	0	0	0	0	0	0	0	0	0	0	0	0	0	0	0	0	0	0	0	0	0	0	0	0	0.185152	0	0	0.252151	0
angelm_i_46	0	0	0	0	0	0	0	0	0.152679	0	0	0	0	0	0	0	0.194818	0	0	0	0	0	0.217742	0	0	0.162528	0	0	0	0	0	0	0.244182	0	0	0	0.153485	0	0	0	0	0	0	0	0	0	0	0	0
angelm_i_47	0	0	0	0	0	0	0	0	0	0	0	0	0	0	0	0	0.152161	0	0	0	0.167473	0	0	0	0	0	0	0	0	0	0	0	0.216249	0	0	0	0	0	0	0	0	0	0.181732	0	0	0.207314	0	0.160634	0.222551
angelm_i_48	0	0	0	0	0	0	0	0	0.223228	0	0	0	0	0	0	0	0	0	0	0	0	0	0.221096	0	0	0	0	0	0	0	0	0	0	0	0.258328	0	0.198838	0	0	0	0	0	0	0	0.207867	0	0	0	0
angelm_i_49	0	0	0	0	0	0	0	0	0	0	0	0	0	0	0	0	0	0	0	0	0.0613806	0	0	0	0	0	0.0554332	0	0	0	0	0	0	0	0.0567638	0	0	0	0	0	0	0	0	0	0.0672615	0.0910016	0	0.0774218	0
angelm_i_50	0	0	0	0	0	0	0	0	0	0	0	0	0	0	0	0	0	0	0	0	0	0	0	0	0	0	0	0	0.245661	0	0	0	0	0	0.280359	0	0	0	0	0	0	0	0	0	0.243686	0	0	0	0.328387
angelm_i_51	0	0	0	0	0	0	0	0	0	0	0	0	0	0	0	0	0	0	0	0	0	0	0	0	0	0	0	0	0	0	0	0	0	0	0.137846	0	0	0	0	0	0	0	0	0	0	0	0	0.141106	0
angelm_i_52	0	0	0	0	0	0	0	0	0.156072	0	0	0	0	0	0	0	0	0	0	0	0.166606	0	0	0	0	0	0	0	0	0	0	0	0	0	0	0	0	0	0	0	0	0	0	0	0.223554	0	0	0.208092	0
angelm_i_53	0	0	0	0	0	0	0	0	0	0	0	0	0	0	0	0	0	0	0	0	0	0	0.240672	0	0	0	0	0	0	0	0	0	0	0	0	0	0	0	0	0	0	0	0	0	0	0	0	0.274235	0
angelm_i_54	0.08771	0.0807118	0.129512	0	0	0	0	0	0.119343	0.0989199	0	0.0806269	0	0	0	0	0	0	0	0	0	0	0.0851915	0.097336	0	0	0	0	0	0	0.0883814	0	0	0	0	0	0.0705843	0.0761057	0	0.0693385	0	0	0	0	0	0	0	0	0
angelm_i_55	0	0	0	0	0	0	0	0	0	0	0	0	0	0	0	0	0.126427	0	0	0	0.120893	0	0	0	0	0	0	0	0	0	0	0	0.125145	0	0	0	0	0	0	0	0	0	0.11937	0	0	0.267481	0	0.189845	0
angelm_i_56	0	0	0	0	0	0	0	0	0.145896	0.115144	0	0	0	0	0	0	0	0	0	0	0	0	0	0	0.168958	0	0.160214	0	0	0	0	0	0	0	0	0	0.137854	0	0	0	0	0	0	0	0	0	0	0.127705	0.183059
angelm_i_57	0	0	0	0	0	0	0	0	0.11611	0.125735	0	0	0	0	0	0	0.127528	0	0	0	0	0	0.12703	0	0.116464	0	0	0	0	0	0	0	0	0	0.157026	0.123086	0.205981	0	0	0	0	0	0.111938	0	0	0	0	0.116037	0.129361
fragix_i_96	0	0	0	0	0	0	0	0	0	0	0	0	0	0	0	0	0.247573	0	0	0	0	0	0	0	0	0.224369	0.222353	0	0	0	0	0	0.22316	0	0	0	0	0	0	0	0	0	0	0	0	0	0	0.312518	0
fragix_i_97	0	0	0	0	0	0	0	0	0.3686	0	0	0	0	0	0	0	0.223699	0	0	0	0	0	0	0.445674	0	0.19718	0.199658	0	0.217385	0	0.211254	0	0	0	0.230481	0	0	0.255531	0	0	0	0	0	0	0.287154	0	0	0.31607	0
fragix_i_98	0	0	0	0	0	0	0	0	0	0	0	0	0	0	0	0	0	0	0	0	0.194181	0	0	0	0	0	0	0	0	0	0	0	0.216738	0	0.297342	0	0	0	0	0	0	0	0	0	0	0.191949	0	0	0.217531
fragix_i_99	0	0	0	0	0	0	0	0	0	0	0	0	0	0	0	0	0	0	0	0	0	0	0.145264	0	0.152626	0	0	0	0	0	0	0	0	0.154648	0	0	0	0	0	0	0	0	0	0	0	0	0	0	0
fragix_i_100	0	0	0	0	0	0	0	0	0	0	0	0	0	0	0	0	0.24773	0	0	0	0	0	0.241691	0	0	0	0	0	0	0	0	0	0	0	0	0	0	0	0	0	0	0	0	0	0	0	0	0	0
fragix_i_101	0	0	0	0	0	0	0	0	0	0	0	0	0	0	0	0	0	0	0	0	0.250472	0	0	0	0	0	0.228255	0	0	0	0	0	0.294307	0	0	0	0	0	0	0	0	0	0	0	0	0	0	0.329327	0
fragix_i_102	0	0	0	0	0	0	0	0	0	0	0	0	0	0	0	0	0	0	0	0	0	0	0	0	0	0	0	0	0	0	0	0	0	0	0	0	0	0	0	0	0	0.270333	0	0	0	0	0	0.323532	0
fragix_i_103	0	0	0	0	0	0	0	0	0	0	0	0	0	0	0	0	0.189055	0	0	0	0.166202	0	0.146921	0	0	0	0	0	0	0	0	0	0.234304	0	0	0	0.148565	0	0	0	0	0	0	0	0	0	0	0.141972	0
fragix_i_104	0	0	0	0	0	0	0	0	0	0	0	0	0	0	0	0	0.232346	0	0	0.324254	0.243185	0	0	0	0	0	0	0	0	0	0	0	0.225307	0	0	0	0	0	0	0	0	0	0	0	0	0.229193	0	0	0
fragix_i_105	0	0	0	0	0	0	0	0	0	0	0	0	0	0	0	0	0	0	0	0	0.20321	0	0	0	0	0	0	0	0	0	0	0	0	0	0	0	0	0	0	0	0	0	0	0	0	0	0	0	0
fragix_i_106	0	0	0	0	0	0	0	0	0.428629	0	0	0	0	0	0	0	0.260647	0	0	0	0.297348	0	0	0.203445	0	0	0.269259	0	0	0	0	0	0	0	0	0	0	0	0	0	0	0	0	0	0	0	0	0	0
fragix_i_107	0	0	0	0	0	0	0	0	0.139396	0	0	0	0	0	0	0	0	0	0	0.119871	0.234148	0	0	0.145944	0.14223	0	0.120156	0	0	0	0	0	0	0	0	0	0.118984	0	0	0	0	0	0	0	0.134262	0	0	0.123385	0
fragix_i_108	0	0	0	0	0	0	0	0	0	0	0	0	0	0	0	0	0.214783	0	0	0	0.279919	0	0.200346	0	0	0	0.206723	0	0	0	0	0	0	0	0	0	0	0	0	0	0	0.205527	0	0	0	0	0	0	0
fragix_i_109	0	0	0	0	0	0	0	0	0	0	0	0	0	0	0	0	0.210871	0	0	0.265939	0.346131	0	0.237043	0	0	0	0	0	0	0	0	0	0	0	0	0	0	0	0	0	0	0	0.25698	0	0	0	0	0.301148	0
fragix_i_110	0	0	0	0	0	0	0	0	0.199243	0	0	0	0.173015	0	0.159802	0	0.257663	0	0	0	0	0	0	0.174771	0	0.129256	0	0	0	0	0	0	0	0	0	0	0	0.157231	0	0	0	0	0.153453	0	0	0	0	0.123851	0
fragix_i_111	0	0	0	0	0	0	0	0	0	0	0	0	0.130009	0	0	0	0.164645	0	0	0	0	0	0	0	0	0.131218	0	0	0	0	0	0	0.13424	0	0	0	0	0	0	0	0	0	0	0	0.180552	0	0	0.128396	0.178319
fragix_i_112	0	0	0	0	0	0	0	0	0	0	0	0	0	0	0	0	0	0	0	0	0	0	0.207312	0	0.217386	0	0	0	0	0	0	0	0	0	0	0	0	0	0	0.198909	0	0	0	0	0	0	0	0	0.217798
fragix_i_113	0	0	0	0	0	0	0	0	0	0	0	0	0	0	0	0	0	0	0	0	0.230736	0	0	0.235072	0	0	0	0	0	0	0	0	0	0	0	0	0	0	0	0	0	0	0	0	0	0	0	0.316478	0
fragix_i_114	0	0	0	0	0	0	0	0	0	0	0	0	0	0	0	0	0.192713	0	0	0	0	0	0	0	0	0	0.191343	0	0	0	0	0	0	0.242082	0	0	0	0	0	0	0	0	0	0	0	0	0	0.33205	0
22qdel_i_1	0	0	0	0	0	0	0	0	0	0	0	0	0	0	0	0	0.120744	0	0	0	0	0	0.126417	0	0	0	0	0	0	0	0	0	0.164495	0	0.112792	0	0	0	0	0	0	0	0	0	0	0	0	0.131765	0
22qdel_i_2	0	0	0	0	0	0	0	0	0.0763711	0	0	0	0	0	0	0	0	0	0	0	0	0	0	0.0633326	0	0	0.0772484	0	0	0	0	0	0.0639228	0	0.0640435	0	0.096428	0.0742934	0	0	0.0653175	0	0	0	0.0760467	0	0	0.0784452	0
22qdel_i_3	0	0	0	0	0	0	0	0	0	0	0	0	0.131454	0	0	0	0.173009	0	0	0	0	0	0.153615	0.146583	0	0	0	0	0	0	0	0	0	0	0	0	0	0	0	0	0	0	0	0	0.136334	0	0	0.135537	0
22qdel_i_4	0	0	0	0	0	0	0	0	0.240418	0	0	0	0	0	0	0	0	0	0	0	0.143523	0	0	0.191022	0.113701	0	0.135912	0	0	0	0	0	0	0	0.186128	0	0.164274	0	0	0	0.128133	0	0.131018	0	0	0.133204	0	0.119723	0
22qdel_i_5	0	0	0	0	0	0	0	0	0.191478	0	0	0	0	0	0	0	0.168689	0	0	0	0	0	0.306958	0.244775	0	0	0	0	0	0	0	0	0	0	0	0	0.270147	0	0	0	0	0	0.195568	0	0	0	0	0.225349	0
22qdel_i_6	0	0	0	0	0	0	0	0	0.0702461	0	0	0	0	0	0	0	0.0786062	0	0	0	0	0	0	0	0.0883536	0	0.0712585	0	0	0	0	0	0.0772318	0	0	0	0	0	0	0	0	0	0	0	0	0	0	0.106663	0
22qdel_i_7	0	0	0	0	0	0	0	0	0.209355	0	0	0	0	0	0	0	0.138613	0	0	0	0.162062	0	0	0.135483	0	0	0.177306	0	0	0	0	0	0	0	0.296502	0	0.166577	0	0	0	0	0	0.140844	0	0	0	0	0.156536	0
22qdel_i_8	0	0	0	0	0	0	0	0	0.0726375	0	0	0	0	0	0	0	0	0	0	0	0	0	0	0	0.0657541	0	0.0812257	0	0	0	0	0	0	0	0.074164	0	0.0648022	0	0	0	0	0	0.0752063	0	0	0.0619965	0	0.100879	0.0727856
22qdel_i_9	0	0	0	0	0	0	0	0	0	0	0	0	0	0	0	0	0	0	0	0	0	0	0	0	0	0	0	0	0	0	0	0	0.102313	0	0.1326	0	0.140477	0	0	0	0	0.112642	0	0	0	0	0	0	0
22qdel_i_10	0	0	0	0	0	0	0	0	0	0	0	0	0	0	0	0	0.159688	0	0	0	0	0	0.177941	0	0	0	0	0	0	0	0	0	0.138903	0	0	0	0	0	0	0.18468	0	0	0	0	0	0.309703	0	0	0
22qdel_i_11	0	0	0	0	0	0	0	0	0.197502	0	0	0	0	0	0	0	0	0	0	0	0.195302	0	0	0	0	0	0.320447	0	0	0	0	0	0	0	0	0	0	0	0	0	0	0	0	0	0	0	0	0.260495	0
22qdel_i_12	0	0	0	0	0	0	0	0	0	0	0	0	0	0	0	0	0	0	0	0	0.206861	0	0	0	0	0	0.253498	0	0	0	0	0	0	0	0	0	0	0	0	0	0	0	0	0	0	0	0	0	0
22qdel_i_13	0	0	0	0	0	0	0	0	0.238237	0	0	0	0	0	0	0	0	0	0	0	0.245135	0	0	0	0	0	0.240178	0	0	0	0	0	0	0	0	0	0	0	0	0	0	0	0	0	0	0	0	0.196337	0
22qdel_i_14	0	0	0	0	0	0	0	0	0.0949665	0	0	0	0	0	0	0	0	0	0	0	0	0	0.0913501	0	0	0	0	0	0	0	0	0	0	0	0	0	0	0	0	0	0	0	0	0	0	0.0928306	0	0	0
22qdel_i_15	0	0	0	0	0	0	0	0	0.176535	0	0	0	0	0	0	0	0.123636	0	0	0	0.104452	0	0	0.127469	0	0	0.100025	0	0	0	0	0	0.105362	0	0	0	0.126392	0	0	0	0	0.108449	0	0	0	0	0	0.121567	0
22qdel_i_16	0.17188	0.112603	0.136935	0	0	0	0	0	0.116215	0	0	0	0	0	0	0	0	0	0.126023	0	0.213682	0	0.113835	0	0.111118	0	0.167549	0	0	0	0	0	0	0	0	0	0	0	0	0.0954052	0	0	0	0	0	0	0	0	0
22qdel_i_17	0	0.124433	0	0	0	0	0	0	0.208279	0	0	0	0	0	0	0	0.142305	0.156083	0	0	0	0	0.274764	0.137782	0	0	0.15259	0	0	0	0.177479	0	0	0.132783	0.129829	0	0	0	0	0	0	0	0	0	0	0	0	0	0
22qdel_i_18	0	0	0	0	0	0	0	0	0	0	0	0	0	0	0	0	0	0	0	0	0	0	0.180366	0	0	0	0.144753	0	0	0	0	0	0	0	0.199129	0	0.140883	0	0	0	0	0	0	0	0	0	0	0.134455	0
22qdel_i_19	0	0	0	0	0	0	0	0	0.353904	0	0	0	0	0	0	0	0	0	0	0	0.22654	0	0	0	0	0	0.276905	0	0	0	0	0	0	0	0	0	0	0	0	0	0	0	0	0	0	0	0	0	0
loedie_i_134	0	0	0	0	0	0	0	0	0.188618	0	0	0	0	0	0	0	0	0	0	0	0.264302	0	0	0.203903	0	0	0.257051	0	0.148662	0	0	0	0	0	0	0	0.195038	0	0	0	0.144043	0.218656	0	0	0.216181	0	0	0.164935	0
loedie_i_135	0	0	0	0	0	0	0	0	0.168424	0	0	0	0	0	0	0	0	0.157505	0	0	0.300149	0	0	0	0	0	0.492223	0.143368	0	0	0	0	0	0	0	0	0	0	0	0	0	0	0	0	0	0	0	0.295622	0.333395
loedie_i_136	0	0	0	0	0	0	0	0	0.244253	0.153339	0	0	0	0	0	0	0	0	0	0	0.327309	0	0	0.165653	0.170305	0	0.238948	0	0	0	0	0	0	0	0	0	0.130224	0	0	0.140571	0	0.146035	0	0	0	0	0	0	0
loedie_i_137	0	0	0	0	0	0	0	0	0	0	0	0	0	0	0	0	0.177713	0	0	0	0	0	0	0	0	0	0	0	0	0	0	0	0.143943	0	0	0	0	0	0	0	0	0	0	0	0	0	0	0	0
loedie_i_138	0	0	0	0	0	0	0	0	0	0	0	0	0	0	0	0	0.091218	0	0	0	0	0	0	0	0	0	0.178905	0	0	0	0	0	0.100168	0	0	0	0	0	0	0	0	0	0	0	0	0	0	0.122564	0
loedie_i_139	0	0	0	0	0	0	0	0	0.180576	0	0	0	0	0	0	0	0.135256	0	0	0	0.165747	0	0	0.124247	0	0	0.10757	0	0	0	0	0	0.100324	0	0	0	0	0	0	0	0	0	0.101487	0	0	0	0	0.104572	0
loedie_i_140	0	0	0	0	0	0	0	0	0.356995	0	0	0	0	0	0	0	0	0	0	0	0.408384	0	0	0.198783	0.17054	0	0.219561	0	0.160254	0	0	0	0	0	0	0	0.137234	0	0	0	0	0	0	0	0	0	0	0	0.135185
loedie_i_141	0	0	0	0	0	0	0	0	0.506208	0	0	0	0	0	0	0	0.212641	0	0	0	0.365649	0	0	0.289323	0.224277	0	0.366974	0	0	0	0	0	0	0.18007	0	0	0	0.260589	0	0	0	0	0	0	0	0.174484	0	0.198087	0
loedie_i_142	0	0	0	0	0	0	0	0	0.07455	0	0	0	0	0	0	0	0.0947406	0	0	0	0.088513	0	0	0.0901361	0	0	0	0	0	0	0	0	0.0973361	0	0	0	0.0760818	0	0	0	0	0.0748673	0	0	0	0	0.081228	0.130273	0
loedie_i_143	0	0	0	0	0	0	0	0	0.112991	0	0	0	0	0	0.116734	0	0.17376	0	0	0	0.129627	0	0	0	0.132053	0	0.105877	0	0	0	0	0	0.116826	0	0	0	0	0	0	0	0	0	0	0.105388	0	0	0	0	0
loedie_i_144	0	0	0	0	0	0	0	0	0.0608136	0.0492665	0	0	0	0	0	0	0.056501	0	0	0	0.0703664	0	0	0	0	0	0.0689301	0	0	0	0	0	0	0	0	0	0.0661883	0	0	0	0	0	0	0	0	0	0	0.0668209	0.0742646
loedie_i_145	0	0	0.224692	0	0	0.209723	0	0	0.403092	0	0	0	0	0	0	0	0.21891	0	0	0	0.850696	0	0	0.311176	0.326543	0.241152	0.426194	0.216	0.259133	0	0	0	0.299696	0	0	0	0	0	0	0	0	0	0.225941	0	0	0	0	0.372837	0.303782
loedie_i_146	0	0	0	0	0	0	0	0	0.179814	0	0	0	0	0	0	0	0	0	0	0	0	0	0	0.107473	0	0	0.176397	0	0	0	0	0	0	0.116572	0	0	0	0	0	0	0	0.13283	0	0	0	0	0	0	0.213125
loedie_i_147	0	0.187932	0.218581	0	0	0	0	0	0.174888	0	0	0	0	0	0	0	0.176243	0	0.131911	0	0.372081	0	0	0	0	0	0.250616	0	0.156026	0	0	0	0	0	0.140489	0	0	0	0	0	0	0	0	0	0	0	0	0	0.228515
loedie_i_148	0	0	0.0695194	0	0	0	0	0	0.0821053	0	0	0	0	0	0	0	0.0864466	0	0	0	0.113018	0	0.0680496	0	0.0865165	0	0	0	0	0	0	0	0	0	0	0	0	0	0	0	0	0	0	0	0	0	0	0.0706518	0
loedie_i_149	0	0	0.0934341	0	0	0	0	0	0.113026	0	0	0	0	0	0	0	0.0927452	0	0	0	0.146297	0	0	0.0862184	0.0945756	0	0	0	0.116694	0	0	0	0	0	0	0	0	0	0	0	0	0	0.08425	0	0	0	0	0	0
loedie_i_150	0	0	0.146105	0	0	0	0	0	0.144232	0	0	0	0	0	0	0	0	0	0	0	0.227972	0	0	0.177398	0	0	0.131002	0.158996	0.326547	0	0.201748	0	0	0	0	0.140168	0.193844	0	0	0.166898	0	0	0	0	0.192232	0	0	0.158908	0
loedie_i_151	0	0	0	0	0	0	0	0.134637	0	0	0	0	0	0	0	0	0	0	0	0	0.195503	0	0	0	0	0	0.136289	0	0	0	0	0	0	0	0	0	0.088225	0	0	0.129996	0	0	0	0	0	0	0	0	0.103577
loedie_i_152	0	0	0	0	0	0	0	0	0	0	0	0	0	0	0	0	0	0	0	0	0	0	0	0	0	0	0.295973	0	0	0	0	0	0	0.228213	0	0	0	0	0	0	0	0	0	0	0	0	0	0.172906	0.165004
achond_i_20	0	0	0	0	0	0	0	0	0.324315	0	0	0	0	0	0.173046	0	0.338435	0	0	0	0.223002	0	0.332447	0.258937	0.181577	0	0	0	0	0	0.534307	0	0.215304	0	0	0	0	0	0	0	0	0	0.231853	0	0	0	0	0.20699	0
achond_i_21	0.218358	0.139248	0.142671	0	0	0.134353	0.121464	0	0.285211	0	0	0.121096	0	0	0	0	0.147474	0	0	0	0.245566	0	0.19705	0.233409	0	0.172641	0	0	0	0	0.190192	0	0	0.13407	0.125005	0	0	0.131487	0.133085	0	0	0	0	0	0	0	0	0	0
achond_i_22	0	0	0	0	0	0.125311	0	0.10324	0	0	0	0	0.131945	0	0.171726	0	0.348532	0	0	0	0	0	0.577863	0	0.181483	0	0	0	0	0	0.13748	0	0.124594	0	0	0	0	0	0	0	0	0	0	0	0	0	0	0.145734	0
achond_i_23	0	0	0	0	0	0	0	0	0	0	0	0	0	0	0	0	0.146865	0	0	0	0	0	0.255097	0	0.146447	0	0	0	0	0	0	0	0.163649	0	0	0	0.141259	0	0	0	0	0	0	0	0	0	0	0	0
achond_i_24	0.124821	0	0	0	0	0	0	0.122689	0.176637	0	0	0.133164	0.142567	0	0.195052	0	0.346128	0	0	0	0	0	0.247634	0.135108	0	0	0	0	0	0	0.315151	0.134103	0	0.178707	0.167465	0	0	0	0	0	0	0	0	0	0	0.118482	0	0	0
achond_i_25	0	0	0	0	0	0	0	0	0.147538	0	0	0	0	0	0.122465	0	0.154232	0	0	0	0	0	0.0815642	0.066128	0	0	0.131391	0	0	0	0.0848116	0	0.12126	0	0	0	0	0	0	0	0	0	0	0	0.0775751	0.122198	0	0.0852336	0.0897328
achond_i_26	0.142137	0	0	0	0	0	0	0	0.221202	0	0	0	0.173899	0	0.161187	0	0.311364	0	0	0.158669	0.291678	0	0.183451	0.196407	0.157045	0	0.129717	0	0	0	0.220859	0	0	0	0.170245	0	0	0	0	0.144826	0.14065	0	0	0	0	0.168649	0	0	0
achond_i_27	0	0.100459	0.0790152	0	0	0	0	0	0.0761697	0	0	0	0	0	0	0	0.113302	0	0	0.0986141	0.119764	0	0.132536	0	0.137152	0	0	0	0	0	0.121802	0	0.0714992	0.0795001	0.114227	0	0.0713199	0	0	0	0	0	0	0	0	0	0	0	0
achond_i_28	0.284558	0	0.276194	0	0	0	0	0	0.279564	0	0	0	0.363402	0	0.242551	0	0.414657	0	0	0	0	0	0.446844	0	0	0.264104	0.317854	0	0	0	0.845082	0	0	0	0.286348	0	0	0.214768	0	0	0	0	0	0	0	0	0	0.204091	0
achond_i_29	0.120575	0.137464	0.173642	0	0	0	0	0	0.126226	0	0	0	0	0	0	0	0	0	0.119655	0	0.125358	0	0	0.102775	0	0.110847	0	0	0.107897	0	0.115286	0	0.104142	0	0	0	0	0	0	0	0	0	0.100072	0	0	0	0	0	0
achond_i_30	0	0	0	0	0	0	0	0	0.183474	0	0	0	0.228595	0	0.241914	0	0.359475	0	0	0	0	0	0	0	0	0.265322	0	0	0	0	0.579487	0	0.204473	0	0	0	0	0	0	0	0	0	0.262523	0	0	0	0	0.187302	0
achond_i_31	0.263682	0.215758	0.18109	0.171733	0	0.229109	0.150287	0	0.346125	0	0	0	0.230586	0	0.352798	0	0.466119	0	0	0	0.151732	0	0	0.263808	0	0	0	0	0	0	0.287921	0	0.161332	0	0	0	0	0	0	0.194137	0	0	0	0	0	0	0	0	0
achond_i_32	0.13385	0.19205	0	0.115504	0	0.177823	0.215728	0	0.129232	0	0	0	0.125142	0	0.15056	0	0.256308	0	0	0	0	0	0.136736	0	0.120602	0	0	0	0	0	0.12591	0.206443	0.164046	0.122858	0.179231	0	0	0	0	0	0	0	0	0	0	0	0.141556	0	0
achond_i_33	0.153983	0.121744	0	0	0	0	0	0	0.150913	0	0	0	0	0	0	0	0.194277	0	0	0	0	0	0.222916	0	0.156944	0	0	0	0	0	0.225224	0.20215	0.137411	0.161518	0.141457	0	0	0	0	0.116064	0	0	0	0	0	0.283417	0	0	0.13652
achond_i_34	0	0	0	0	0	0	0	0	0	0	0	0	0.232172	0	0.355593	0	0.658458	0	0	0	0	0	0.200621	0	0.25577	0	0	0	0	0	0.340079	0	0.241037	0	0	0	0	0	0	0	0	0	0	0	0	0	0	0	0
achond_i_35	0	0.254439	0	0	0	0	0	0	0.207054	0	0	0	0	0	0	0	0.290599	0	0	0	0.165805	0	0.294563	0.161659	0	0	0.213233	0	0	0	0.432967	0	0	0	0.214195	0	0	0	0	0	0	0	0	0	0	0.154537	0	0	0
achond_i_36	0.160802	0	0	0	0	0	0	0	0.263052	0	0	0.145368	0.141529	0	0.336406	0	0.478124	0.201402	0	0	0	0	0.215709	0.156722	0.235298	0	0	0	0	0	0.262115	0.172681	0.13985	0.267018	0	0	0	0	0	0	0	0	0	0	0	0	0	0	0
achond_i_37	0	0	0	0	0	0	0	0	0.132173	0	0	0	0	0	0.117236	0	0.159984	0	0	0	0.101529	0	0.126251	0.111801	0.115932	0	0	0	0	0	0.113779	0	0.1504	0.0760805	0	0	0.092155	0.0855534	0.074637	0	0	0	0	0	0	0	0	0.0780141	0
achond_i_38	0	0	0	0	0	0	0	0	0	0	0	0	0.135913	0	0.146601	0	0.282539	0	0	0	0	0	0.28403	0	0.113666	0	0	0	0	0	0.151867	0	0.145748	0	0.124218	0	0.0942884	0	0	0	0	0	0	0	0	0	0	0	0
becwie_i_58	0	0	0	0	0	0	0	0	0.168365	0	0	0	0	0	0	0	0.155722	0	0	0	0	0	0.181051	0.15197	0.143599	0	0	0	0	0	0	0	0	0	0.155163	0	0.21706	0	0	0	0	0	0	0	0	0	0.164681	0.148245	0
becwie_i_59	0	0	0	0	0	0	0	0	0	0	0	0	0	0	0	0	0.104228	0	0	0	0	0	0	0	0	0	0	0	0	0	0	0	0	0	0	0	0	0	0	0.0751716	0	0	0	0	0	0	0	0	0
becwie_i_60	0	0	0	0	0	0	0	0	0.184186	0	0	0	0	0	0	0	0.236698	0	0	0	0	0	0	0	0	0	0.203401	0	0	0	0.224834	0	0.175095	0.242992	0	0	0	0	0	0.184556	0	0	0	0	0	0	0	0.184428	0
becwie_i_61	0	0	0.186472	0	0	0	0	0	0.398757	0	0	0	0	0	0	0	0.181533	0	0	0	0.280537	0	0	0.286743	0	0	0.16372	0	0	0	0	0	0	0	0.142479	0	0	0	0	0.214727	0	0.16888	0	0	0	0.164096	0	0	0
becwie_i_62	0	0	0	0	0	0	0	0	0.519299	0.218426	0	0	0	0	0	0	0.217258	0	0	0	0	0	0.198789	0.242066	0	0	0.19354	0	0	0	0.208102	0	0	0	0	0	0.202521	0	0	0	0	0	0	0	0	0.265468	0	0	0
becwie_i_63	0	0	0	0	0	0	0	0	0	0	0	0	0	0	0	0	0.315391	0	0	0	0	0	0	0	0	0.216807	0	0	0	0	0	0	0.19975	0	0	0	0	0	0	0	0	0	0	0	0	0	0	0.251889	0
becwie_i_64	0	0.203439	0	0	0	0	0	0	0.152362	0	0	0	0	0	0	0	0.176734	0.169943	0	0	0	0	0.162163	0	0	0	0	0	0	0	0.171694	0	0	0	0	0	0	0	0	0.199966	0	0	0	0	0	0	0	0	0
becwie_i_65	0	0	0	0	0	0	0	0	0.0842954	0	0	0	0	0	0	0	0.0908665	0	0	0	0	0	0.103135	0	0	0	0	0	0	0	0	0	0	0	0	0	0.0919816	0	0	0	0	0	0	0	0	0	0	0.0953415	0
becwie_i_66	0	0	0	0	0	0	0	0	0.196178	0	0	0	0.184394	0	0.167249	0	0.349984	0	0	0	0	0	0.142244	0.165324	0	0	0	0	0	0	0.155777	0	0.137191	0	0.163182	0	0	0	0	0	0	0	0.147196	0	0	0	0	0	0
becwie_i_67	0	0	0	0	0	0	0	0	0.0721688	0.0688516	0	0	0	0	0	0	0.0879094	0	0	0	0	0	0	0	0	0.0627653	0.0765789	0	0	0	0.077631	0	0	0	0	0	0	0	0	0.0616429	0	0	0.102286	0	0	0.0802235	0	0	0.0954365
becwie_i_68	0	0	0	0	0	0	0	0	0	0.213785	0	0	0.183668	0	0	0	0.21623	0	0	0	0	0	0.208257	0	0	0	0	0	0	0	0	0	0.191476	0	0.227491	0	0	0	0	0	0	0	0	0	0	0	0	0	0
becwie_i_69	0	0	0	0	0	0	0	0	0.106165	0	0	0	0	0.0870585	0	0	0.0899637	0	0	0	0.092446	0	0.0889825	0	0	0	0.11137	0	0	0	0	0	0	0.104909	0	0	0.0991377	0	0	0	0	0	0	0	0	0	0	0	0
becwie_i_70	0	0	0	0	0	0	0	0.120914	0.142365	0	0	0	0.191548	0	0.230132	0	0.410722	0	0	0	0	0	0.125373	0.145386	0	0	0	0	0	0	0.161842	0	0.15643	0	0	0	0	0.124393	0	0	0	0	0	0	0	0	0	0	0
becwie_i_71	0	0	0	0	0	0	0	0	0	0	0	0	0	0	0	0	0.127047	0	0	0	0	0	0	0	0	0	0	0	0	0	0	0	0.146938	0	0	0	0	0	0	0	0	0	0	0	0	0.300844	0.103464	0	0
becwie_i_72	0	0	0	0	0	0	0	0	0.14439	0	0	0	0	0.157402	0	0	0.162553	0	0	0	0	0	0	0	0	0	0	0	0	0	0.152648	0	0	0	0	0	0	0	0	0.171348	0	0	0.163149	0	0	0	0	0	0
becwie_i_73	0	0	0	0	0	0	0	0	0.110639	0	0	0	0.102283	0	0.100565	0	0.174001	0	0	0	0	0	0.102955	0	0	0	0	0	0	0	0	0	0.138458	0	0	0	0	0	0	0	0	0	0.0936971	0.128512	0	0	0	0	0
becwie_i_74	0	0	0	0	0	0	0	0	0.0678778	0	0	0	0	0	0	0	0.0668095	0	0	0	0	0	0.0552573	0.0560367	0	0	0	0	0	0	0.0553595	0	0	0	0.0715129	0	0.0594706	0	0	0	0	0	0	0	0	0	0	0	0
becwie_i_75	0	0	0	0	0	0	0	0	0.108342	0	0	0	0	0	0	0	0.0838505	0	0	0	0	0	0.0859575	0.0823395	0.0951934	0	0	0	0	0	0	0	0	0	0.0918877	0	0.154461	0	0	0	0.0772874	0	0	0	0	0	0	0	0
becwie_i_76	0	0	0.150405	0	0	0	0	0	0.230307	0	0	0	0	0.177027	0	0	0.227448	0	0.17393	0	0.197615	0	0	0	0.194817	0	0	0	0	0	0.221305	0.200355	0.169102	0.505122	0	0.195289	0.268322	0	0	0	0	0	0	0	0	0.169663	0	0	0
klinef_i_115	0	0	0	0	0	0	0	0	0.0754627	0	0	0	0	0	0	0	0.0792305	0	0	0	0.126248	0	0	0	0.0691543	0	0	0	0.088309	0	0	0	0.0759049	0	0	0	0.0833394	0	0	0	0	0	0	0	0	0	0	0	0
klinef_i_116	0	0	0	0	0	0	0	0	0	0	0	0	0	0	0	0	0.149354	0	0	0	0	0	0.185949	0	0	0	0	0	0	0	0	0	0	0	0	0	0.131316	0	0	0	0	0	0	0	0	0	0	0.124981	0
klinef_i_117	0	0	0	0	0	0	0	0	0.31574	0	0	0	0	0	0.15622	0	0.256858	0	0	0	0.238114	0	0.208406	0.205174	0	0	0.282928	0	0	0	0	0	0.144266	0.179486	0	0	0	0.279321	0	0	0	0	0	0	0	0	0	0	0
klinef_i_118	0	0.113511	0	0	0	0	0	0	0.201327	0	0	0	0	0	0	0	0	0	0	0	0	0	0	0	0	0.0988639	0	0	0	0	0.12215	0	0	0	0	0	0.117675	0	0	0	0	0	0.0957115	0	0.138189	0	0	0	0.102334
klinef_i_119	0	0	0	0	0	0	0	0	0.176099	0	0	0	0	0	0	0	0	0	0	0	0.265869	0	0.192671	0	0	0	0.124999	0	0	0	0	0	0.122703	0	0	0	0	0	0	0	0	0	0	0	0	0.118545	0	0	0
klinef_i_120	0	0	0	0	0	0	0	0	0.182374	0	0	0	0	0	0	0	0	0	0	0	0.109851	0	0	0.114804	0	0	0.139601	0	0	0	0	0	0	0	0	0	0	0	0	0	0	0	0	0	0	0	0	0.183403	0
klinef_i_121	0	0	0	0	0	0	0	0	0.183695	0	0	0	0.185404	0	0.21041	0	0.333129	0	0	0	0	0	0.158619	0	0	0.150844	0	0	0	0	0	0	0	0	0.150267	0	0	0	0	0	0	0	0	0	0	0	0	0.215583	0
klinef_i_122	0	0	0	0	0	0	0	0	0.0938755	0	0.0813897	0	0	0	0	0	0	0	0	0.132357	0.0975335	0	0	0	0	0	0	0	0	0	0	0	0	0	0	0	0	0	0	0	0	0	0	0	0	0	0	0.0959563	0.0979327
klinef_i_123	0	0	0	0	0	0	0	0	0.0783869	0	0	0	0	0	0	0	0.103867	0	0	0	0.0655691	0	0	0	0	0	0	0	0	0	0	0	0.0665981	0.0639487	0	0	0	0	0	0	0	0	0	0	0	0.0821526	0	0	0
klinef_i_124	0	0	0	0	0	0	0	0.100214	0.128775	0	0	0	0	0	0	0	0	0	0	0	0	0	0	0	0	0	0	0	0.101951	0	0	0	0	0	0	0	0	0	0	0	0	0	0	0	0.099962	0	0.100724	0	0.126614
klinef_i_125	0	0	0	0	0	0	0	0	0.369679	0	0	0	0	0	0	0	0	0	0	0	0.265339	0	0	0	0	0	0	0	0	0	0	0	0	0.28445	0	0	0	0	0	0	0	0	0	0	0	0	0	0	0
klinef_i_126	0	0	0	0	0	0	0	0	0.114819	0	0	0	0	0	0	0	0.158505	0	0	0	0	0	0.139112	0	0	0	0.131376	0	0	0	0	0	0	0.11507	0	0	0	0	0	0	0	0	0	0	0	0	0	0.13262	0
klinef_i_127	0	0	0	0	0	0	0	0	0	0	0	0	0	0	0	0	0	0	0	0.0916983	0.084921	0	0.110632	0	0	0	0	0	0	0	0	0	0	0	0	0	0	0	0	0	0	0	0	0	0	0	0	0.119805	0
klinef_i_128	0	0.13465	0	0	0	0	0	0	0	0	0	0	0	0	0	0	0.187687	0	0	0.174429	0.206934	0	0.155496	0	0	0	0.164496	0	0	0	0	0	0	0	0	0	0	0	0	0	0	0	0	0	0	0.193308	0	0	0.147006
klinef_i_129	0	0	0	0	0	0	0	0	0.166035	0	0	0	0	0	0	0	0.210595	0	0	0	0.244145	0	0	0	0	0	0	0	0	0	0	0	0	0	0	0	0.173686	0	0	0	0	0	0	0	0	0	0	0.199039	0
klinef_i_130	0	0	0	0	0	0	0	0	0.123574	0	0	0	0	0	0	0	0	0	0	0	0	0	0	0	0	0.122676	0	0	0	0	0	0	0	0	0	0	0	0	0	0	0	0	0	0	0	0	0	0	0.139197
klinef_i_131	0	0	0	0	0	0	0	0	0	0	0	0	0	0	0	0	0	0	0	0	0	0	0.121171	0	0	0	0	0	0	0	0	0	0	0	0	0	0	0	0	0	0	0	0	0	0	0	0	0	0
klinef_i_132	0	0	0	0	0	0	0	0	0.161734	0	0	0	0.110493	0	0	0	0.168919	0	0	0	0	0	0.0930802	0.0986995	0	0	0	0	0	0	0	0	0	0	0.103018	0	0.0923635	0	0	0	0	0	0.103413	0	0	0.0984735	0	0	0
klinef_i_133	0	0	0	0	0	0	0	0	0	0	0	0	0	0	0	0	0	0	0	0	0	0	0	0	0	0	0	0	0	0	0	0	0	0	0	0	0	0	0	0	0	0	0.201511	0	0	0.695175	0	0.323298	0.30268
achond_c_20	0	0	0	0	0	0	0	0	0	0	0	0	0	0	0	0	0	0	0	0	0	0	0.267471	0	0.235678	0	0.152914	0	0	0	0	0	0.154288	0.204742	0	0	0.318166	0	0	0	0	0	0	0	0	0	0	0.177673	0
achond_c_21	0	0	0	0	0	0	0	0	0.260656	0	0	0	0	0	0	0	0.178785	0	0	0	0	0	0.217732	0	0	0	0	0	0	0	0	0	0	0	0	0	0.235014	0	0	0	0	0	0	0	0	0.210541	0	0.182619	0
achond_c_22	0	0	0	0	0	0	0	0	0	0	0	0	0	0	0	0	0.097658	0	0	0	0.0918597	0	0.100663	0	0	0	0	0	0	0	0	0	0	0.0810941	0.0989459	0	0	0	0	0	0	0	0	0	0	0	0	0.076781	0
achond_c_23	0	0	0	0	0	0	0	0	0	0	0	0	0	0	0	0	0.161362	0	0	0	0	0	0.117647	0	0	0	0.178099	0	0	0	0	0	0.128422	0.144286	0	0	0.124878	0	0	0	0	0	0	0	0	0	0	0.172517	0
achond_c_24	0	0	0	0	0	0	0	0	0	0	0	0	0	0	0	0	0.247662	0	0	0.227382	0.192037	0	0.209115	0	0	0	0	0	0	0	0	0	0	0	0.242422	0	0.182797	0	0	0	0	0.219007	0	0	0	0	0	0	0.241272
achond_c_25	0	0	0	0	0	0	0	0	0	0	0	0	0	0	0	0	0	0	0	0	0.0944361	0	0	0	0.108553	0	0.105395	0	0	0	0	0	0.129701	0	0	0	0	0	0	0	0	0	0	0	0.172919	0.107962	0	0.11513	0.189078
achond_c_26	0	0	0	0	0	0	0	0	0.118671	0	0	0	0.0734786	0	0.100013	0	0.126317	0	0	0.0704222	0.113486	0	0	0.0711643	0	0	0.0713855	0	0	0	0	0	0.0938619	0.110332	0	0	0	0	0	0	0	0	0	0.0745802	0	0	0	0.0727711	0
achond_c_27	0	0	0	0	0	0	0	0	0.19674	0	0	0	0	0	0	0	0.15781	0	0	0.193435	0	0	0.239282	0	0	0	0	0	0	0	0.158347	0	0	0	0	0	0	0	0	0	0	0	0	0	0	0	0	0.207232	0
achond_c_28	0	0	0	0	0	0	0	0	0	0	0	0	0	0	0	0	0.368107	0	0	0	0	0	0.389166	0	0	0	0	0	0	0	0.230056	0	0	0	0	0	0	0	0	0	0	0	0	0	0	0	0	0	0
achond_c_29	0	0	0	0	0	0	0	0	0.183439	0	0	0	0	0	0	0	0.167281	0	0	0	0.161421	0	0	0	0.196389	0	0.161685	0	0.276756	0	0	0	0	0	0.144647	0	0.18235	0	0	0	0	0	0	0	0	0	0	0.150543	0
achond_c_30	0	0	0.106422	0	0	0	0	0	0.198524	0.121359	0	0	0	0	0	0	0.155125	0	0	0	0	0	0.114451	0	0	0	0	0	0	0	0.102889	0	0	0	0.124061	0	0	0	0	0	0	0	0	0	0.142399	0	0	0	0
achond_c_31	0	0	0	0	0	0	0	0	0.290385	0	0	0	0	0	0	0	0	0	0	0	0.213645	0	0	0	0	0	0	0	0	0	0	0	0	0	0	0	0	0	0	0	0	0	0	0	0	0	0	0.261676	0
achond_c_32	0	0	0	0	0	0	0	0	0	0	0	0	0	0	0	0	0.102485	0	0	0	0	0	0.116543	0	0	0	0	0	0	0	0	0	0.0901392	0.0890886	0	0	0	0	0	0	0	0	0	0	0	0	0	0.100373	0
achond_c_33	0	0	0	0	0	0	0	0	0	0	0	0	0	0	0	0	0	0	0	0	0.105384	0	0	0	0	0	0.187819	0	0	0	0	0	0	0.118107	0	0	0	0	0	0	0	0	0	0	0	0	0	0	0
achond_c_34	0	0	0	0	0	0	0	0	0	0	0	0	0	0	0	0	0	0	0	0	0.172202	0	0	0	0	0	0.205234	0	0	0	0	0	0.138772	0.234538	0	0	0	0	0	0	0	0	0	0	0	0	0	0.144708	0.216272
achond_c_35	0	0	0	0	0	0	0	0	0	0	0	0	0	0	0	0	0	0	0	0	0	0	0.191058	0	0	0	0.11539	0	0	0	0	0	0.123679	0	0	0	0	0	0	0	0	0	0	0	0	0	0	0.153821	0
achond_c_36	0	0.16829	0	0	0	0	0	0	0	0	0	0	0	0	0	0	0	0	0	0	0.160833	0	0.143661	0	0	0	0.195398	0	0	0	0	0	0.14906	0.16364	0	0	0	0	0	0	0	0	0	0	0	0	0	0	0
achond_c_37	0	0	0	0	0	0	0	0	0	0	0	0	0	0	0	0	0.165031	0	0	0	0.189368	0	0.129695	0	0	0	0.172743	0	0	0	0	0	0	0	0	0	0.131943	0	0	0	0	0	0	0	0	0.133667	0	0.366526	0
achond_c_38	0	0	0	0	0	0	0	0	0	0	0	0	0	0	0	0	0.0956293	0	0	0	0	0	0	0	0	0	0	0	0	0	0	0	0.0850546	0	0	0	0	0	0	0	0	0	0	0	0.0889834	0	0	0.0960386	0.0875052
angelm_c_57	0	0	0	0	0	0	0	0	0	0	0	0.0669406	0	0.126728	0	0	0.0714056	0	0	0	0	0	0.0978699	0	0.0664505	0	0	0	0	0	0.128335	0	0	0	0.113409	0	0.0824529	0	0	0	0	0	0.101189	0	0	0.0758632	0	0	0
angelm_c_55	0	0	0	0	0	0	0	0	0	0	0	0	0	0	0	0	0.0893821	0	0	0	0.064764	0	0	0	0	0	0.0638596	0	0	0	0	0	0.0825016	0	0	0	0	0	0	0	0	0	0	0	0	0	0	0.0794096	0
angelm_c_54	0	0	0	0	0	0	0	0	0.0837325	0	0	0	0	0	0	0	0.119341	0	0	0	0	0	0.124994	0	0	0	0	0	0	0	0.0888353	0	0.0852512	0	0.085658	0	0	0	0	0	0	0	0.0845024	0	0	0.0821925	0	0.0986304	0
angelm_c_53	0	0	0	0	0	0	0	0	0	0	0	0	0	0	0	0	0.109264	0	0	0	0	0	0.129179	0	0	0	0	0	0	0	0	0	0	0.0789733	0	0	0	0	0	0	0	0	0	0	0	0	0	0.127921	0
angelm_c_52	0	0	0.434531	0	0	0	0	0	0.271586	0	0	0	0	0	0	0	0	0	0	0	0	0	0.27103	0.222179	0.263107	0	0	0	0	0	0.253848	0	0	0	0.335396	0	0	0	0	0	0	0	0.226249	0	0	0	0	0.321492	0
angelm_c_51	0	0	0	0	0	0	0	0	0	0	0	0	0	0	0	0	0.123323	0	0	0	0	0	0.0776267	0	0	0	0	0	0	0	0	0	0.113991	0	0	0	0	0	0	0	0	0	0	0	0	0	0	0.12857	0
angelm_c_50	0	0	0	0	0	0	0	0	0	0	0	0	0	0	0	0	0	0	0	0	0	0	0	0	0	0	0.186832	0	0	0	0	0	0	0	0	0	0.153986	0	0	0	0	0	0	0	0.153442	0	0	0.150393	0
angelm_c_49	0	0	0	0	0	0	0	0	0	0	0	0	0	0	0	0	0.164506	0	0	0	0	0	0	0	0	0	0	0	0	0	0	0	0.185396	0	0	0	0	0	0	0	0	0	0	0	0	0	0	0.318847	0.160502
angelm_c_48	0	0	0	0	0	0	0	0	0.140962	0	0	0	0	0	0	0	0.115124	0	0	0	0	0	0.118835	0	0	0	0.140969	0	0	0	0	0	0	0.118432	0	0	0	0	0	0	0	0	0	0	0.112521	0	0	0.151703	0.148231
loedie_c_151	0	0	0	0	0	0	0	0	0.108495	0	0	0	0	0	0	0	0	0	0	0	0	0	0	0	0	0	0.100554	0	0	0	0	0	0	0	0	0	0	0	0	0	0	0	0	0	0	0.101134	0	0.0904932	0.143925
loedie_c_149	0	0	0	0	0	0	0	0	0	0	0	0	0	0	0	0	0	0	0	0	0	0	0.056168	0	0	0	0.0567737	0	0	0	0	0	0	0	0	0	0.0640788	0	0	0	0	0	0	0	0	0	0	0.056391	0
loedie_c_148	0	0	0	0	0	0	0	0	0	0	0	0	0	0	0	0	0.105638	0	0	0	0.0891076	0	0	0	0	0	0.144326	0	0	0	0	0	0	0	0.0862419	0	0.110782	0	0	0	0	0	0	0	0	0	0	0.132764	0
loedie_c_147	0	0	0	0	0	0	0	0	0	0	0	0	0	0	0	0	0.129564	0	0	0	0.153262	0	0.11659	0	0	0	0.121986	0	0	0	0	0	0	0	0	0	0	0	0	0	0	0	0	0	0.108155	0	0	0	0
loedie_c_146	0	0	0	0	0	0	0	0	0	0	0	0	0	0	0	0	0	0	0	0	0	0	0.109997	0	0	0	0	0	0	0	0	0	0.0861488	0	0.0928308	0	0.0822332	0	0	0	0	0	0	0	0	0.0724242	0	0.0934701	0
loedie_c_145	0	0	0	0	0	0	0	0	0.134149	0	0	0	0	0	0	0	0	0	0	0	0.190212	0	0	0	0	0	0.149887	0	0	0	0	0	0	0	0	0	0	0	0	0	0	0	0	0	0	0	0	0	0
loedie_c_152	0	0	0	0	0	0	0	0	0.0825965	0	0	0	0	0	0	0	0.0989212	0	0	0	0.0704255	0	0.0669898	0	0	0	0	0	0	0	0	0	0	0	0	0	0	0	0	0	0	0	0	0	0	0	0	0	0
loedie_c_144	0	0	0	0	0	0	0	0	0	0	0	0	0	0	0	0	0.130855	0	0	0	0.107086	0	0.103246	0	0.100881	0	0.109054	0	0	0	0	0	0.097704	0.10002	0	0	0	0	0	0	0	0	0.119732	0	0	0	0	0.193589	0
loedie_c_143	0	0	0	0	0	0	0	0	0	0	0	0	0	0	0	0	0	0	0	0	0.14465	0	0	0	0.153093	0	0.0973784	0	0	0	0	0	0	0	0	0	0.097833	0	0	0	0	0	0.0998927	0	0	0.117874	0	0.123216	0
loedie_c_142	0	0	0	0	0	0	0	0	0.164666	0.123871	0	0	0	0	0	0	0.157295	0	0	0	0	0	0	0.12262	0	0	0.122259	0	0	0	0	0	0	0.128225	0.202514	0	0	0	0	0	0.117855	0	0	0	0	0.114266	0	0.179284	0
angelm_c_47	0	0	0	0	0	0	0	0	0	0	0	0	0	0	0	0	0.138828	0	0	0	0	0	0.12659	0	0	0	0.305869	0	0	0	0.139908	0	0.12643	0	0	0	0	0	0	0	0	0	0	0	0	0	0	0.234733	0
angelm_c_46	0	0	0	0	0	0	0	0	0	0	0	0	0	0	0	0	0	0	0	0	0	0	0.144741	0	0	0	0	0	0	0	0	0	0	0.151938	0.16259	0	0	0	0	0	0.135682	0	0	0	0	0	0	0	0
angelm_c_45	0	0	0	0	0	0	0	0	0	0	0	0	0	0	0	0	0.149035	0	0	0	0	0	0.174228	0	0	0	0.178086	0	0	0	0	0	0	0.164847	0.141695	0	0	0	0	0	0	0	0.140059	0	0	0	0	0.177836	0
angelm_c_44	0	0	0	0	0	0	0	0	0	0	0	0	0	0	0	0	0.165943	0	0	0.118983	0.142024	0	0.105258	0	0.153133	0	0.210413	0	0	0	0	0	0	0	0	0	0.0962914	0	0	0	0	0	0	0	0	0.101608	0	0	0
angelm_c_43	0	0	0	0	0	0	0	0	0	0	0	0	0	0	0	0	0.0579682	0	0	0	0	0	0	0	0.0644531	0	0	0	0	0	0	0	0.0710056	0	0.0608401	0	0	0	0	0.0564286	0	0	0	0	0	0	0	0	0
angelm_c_42	0	0	0	0	0	0	0	0	0	0	0	0	0	0	0	0	0	0	0	0	0	0	0.0572249	0	0	0	0.0532999	0	0	0	0	0	0.069975	0	0.0544685	0	0	0	0	0	0	0	0	0	0.059701	0	0	0	0.055315
angelm_c_41	0	0	0	0	0	0	0	0	0	0	0	0	0	0	0	0	0.0956416	0	0	0	0	0	0.109088	0	0	0	0	0	0	0	0.0813314	0	0.0844484	0	0	0	0.0864552	0	0	0	0	0	0	0	0	0	0	0	0
angelm_c_40	0	0	0	0	0	0	0	0	0.14935	0	0	0	0.126669	0	0	0	0.157772	0	0	0	0	0	0	0.163018	0	0	0.118668	0	0	0	0	0	0	0.120686	0	0	0	0	0	0	0	0	0	0	0	0	0	0.207954	0
angelm_c_39	0	0	0	0	0	0	0	0	0	0	0	0	0	0	0	0	0.0557109	0	0	0	0	0	0.0574443	0	0.0530871	0	0.0466673	0	0	0	0.0445304	0	0	0	0.0447564	0	0.0558852	0	0	0	0	0	0.0410564	0	0	0	0	0	0
fragix_c_96	0	0	0	0	0	0	0	0	0	0	0	0	0	0	0	0	0	0	0	0	0	0	0	0	0	0	0.0699677	0	0	0	0	0	0	0	0	0	0	0	0	0	0	0	0	0	0	0	0	0.0935879	0
fragix_c_97	0	0	0	0	0	0	0	0	0	0	0	0	0	0	0	0	0.269167	0	0	0	0	0	0.29918	0.177008	0	0	0	0	0	0	0.33098	0	0.213476	0	0.187803	0	0.17936	0	0	0	0	0	0	0	0	0	0	0.169078	0
fragix_c_98	0	0	0.0733344	0	0	0	0	0	0.142478	0	0	0	0	0	0	0	0	0	0	0	0.0911226	0	0	0.0887439	0.0743381	0.0935867	0.119725	0	0	0	0	0	0	0	0	0	0	0	0	0	0	0.0828511	0.119671	0	0	0	0	0.100236	0
fragix_c_99	0	0	0	0	0	0	0	0	0	0	0	0	0	0	0	0	0	0	0	0	0.17461	0	0	0	0	0	0	0	0	0	0	0	0	0	0	0	0	0	0	0	0	0	0	0	0	0	0	0	0
loedie_c_141	0	0	0	0	0	0	0	0	0	0	0	0	0	0	0	0	0	0	0	0	0.249827	0	0	0	0	0	0.446272	0	0	0	0	0	0	0	0	0	0	0	0	0	0	0	0	0	0	0	0	0.226089	0.175606
fragix_c_100	0	0	0	0	0	0	0	0	0	0	0	0	0	0	0	0	0.120348	0	0	0.112786	0	0	0.210729	0	0	0	0	0	0	0	0	0	0.112787	0	0	0	0	0	0	0	0	0	0	0	0	0.174935	0	0.194739	0
fragix_c_101	0	0	0	0	0	0	0	0	0	0	0	0	0	0	0	0	0	0	0	0	0	0	0	0	0	0	0.13838	0	0	0	0	0	0	0.146384	0	0	0	0	0	0	0	0	0	0	0	0	0	0	0
fragix_c_102	0	0	0	0	0	0	0	0	0.125229	0	0	0	0	0	0	0	0.171381	0	0	0	0	0	0.164673	0	0	0	0.239	0	0	0	0.146533	0	0	0.219443	0	0	0	0	0	0	0	0	0	0	0	0	0	0.202783	0
fragix_c_103	0	0	0	0	0	0	0	0	0	0	0	0	0	0	0	0	0.155241	0	0	0	0.152642	0	0.153891	0	0	0	0	0	0	0	0	0	0.139541	0.132469	0	0	0	0	0	0	0	0	0	0	0	0	0	0.193986	0
fragix_c_104	0	0	0	0	0	0	0	0	0	0	0	0	0	0	0	0	0.210502	0	0	0	0.377939	0	0	0	0	0	0.347203	0	0	0	0	0	0	0	0	0	0	0	0	0	0	0	0	0	0.284399	0	0	0.412866	0
fragix_c_105	0	0	0	0	0	0	0	0	0	0	0	0	0	0	0	0	0.118365	0	0	0	0.204322	0	0	0	0	0	0.235062	0	0	0	0	0	0	0	0	0	0	0	0	0	0	0	0	0	0	0	0	0.154048	0
fragix_c_106	0	0	0	0	0	0	0	0	0	0	0	0	0	0	0	0	0	0	0	0	0.133135	0	0	0	0	0	0.11848	0	0	0	0	0	0.148108	0.110645	0	0	0	0	0	0	0	0	0	0	0	0.131942	0	0.114179	0.1691
fragix_c_107	0	0	0	0	0	0	0	0	0.196179	0	0	0	0	0	0	0	0	0	0	0.0923018	0.167257	0	0	0.0974848	0.0816845	0	0.107431	0	0	0	0	0	0	0	0	0	0	0	0	0	0	0	0	0	0	0	0	0	0
fragix_c_108	0	0	0	0	0	0	0	0	0	0	0	0	0	0	0	0	0	0	0	0	0.154011	0	0	0	0	0	0.208381	0	0	0	0	0	0	0.0911222	0	0	0	0	0	0	0	0	0	0	0	0	0	0	0.134544
fragix_c_109	0	0	0	0	0	0	0	0	0.0902742	0	0	0	0	0	0	0	0.0965551	0	0	0	0.129729	0	0	0	0	0	0.11593	0	0	0	0	0	0.101874	0.192217	0	0	0	0	0	0	0	0	0	0	0	0	0	0.092229	0.0991315
fragix_c_110	0	0	0	0	0	0	0	0	0.1194	0	0	0	0	0	0.0970298	0	0.141164	0	0	0	0	0	0.0748558	0.0930924	0	0	0.0776498	0	0	0	0	0	0.100437	0.112694	0	0	0	0.0705373	0	0	0	0	0	0	0	0	0	0.103287	0
fragix_c_111	0	0	0	0	0	0	0	0	0	0	0	0	0	0	0	0	0	0	0	0	0.126623	0	0	0	0	0	0.144726	0	0	0	0	0	0	0	0	0	0	0	0	0	0	0	0	0	0	0	0	0.210954	0
fragix_c_112	0	0	0	0	0	0	0	0	0.195705	0	0	0	0	0	0	0	0.102015	0	0	0	0	0	0	0.130866	0	0	0	0	0	0	0	0	0.144768	0	0	0	0	0	0	0.103514	0	0	0	0	0	0.0997181	0	0	0
fragix_c_113	0	0	0	0	0	0	0	0	0	0	0	0	0	0	0	0	0	0	0	0	0	0	0.154466	0	0	0	0	0	0	0	0	0	0	0	0.137598	0	0	0	0	0	0	0	0	0	0	0.130145	0	0.17039	0.14758
fragix_c_114	0	0	0	0	0	0	0	0	0	0	0	0	0	0	0	0	0	0	0	0	0.062515	0	0	0	0	0	0.0709962	0	0	0	0	0	0.0690023	0	0	0	0	0	0	0	0	0	0	0	0	0	0	0.0631278	0
22qdel_c_1	0	0	0	0	0	0	0	0	0	0	0	0	0	0	0	0	0	0	0	0	0	0	0	0	0	0	0	0	0	0	0	0	0	0	0	0	0	0	0	0	0	0	0	0	0	0	0	0.154929	0
22qdel_c_2	0	0	0	0	0	0	0	0	0.110872	0	0	0	0.145073	0	0.117296	0	0.259784	0	0	0	0	0	0.167111	0	0	0	0	0	0	0	0	0	0.115563	0.139648	0	0	0	0	0	0	0	0	0	0	0	0	0	0.111266	0.128652
22qdel_c_3	0	0	0	0	0	0	0	0	0	0	0	0	0	0	0	0	0.114862	0	0	0	0	0	0.154812	0	0	0	0	0	0	0	0.0847572	0	0.0840881	0	0	0	0	0	0	0.0860151	0	0	0	0	0	0.0962922	0	0	0
22qdel_c_4	0	0	0	0	0	0	0	0	0.0651931	0	0	0	0	0	0	0	0.0761086	0	0	0	0	0	0	0	0	0	0.0838815	0	0	0	0	0	0	0	0	0	0	0	0	0	0	0	0	0	0	0	0	0.0865559	0
22qdel_c_5	0	0	0	0	0	0	0	0	0	0	0	0	0	0	0	0	0	0	0	0	0	0	0.128606	0	0	0	0.145816	0	0	0	0	0	0	0	0	0	0	0	0	0	0	0	0	0	0	0	0	0.195148	0
22qdel_c_6	0	0	0	0	0	0	0	0	0	0	0	0	0	0	0	0	0	0	0	0	0.0927679	0	0	0	0	0	0.147299	0	0	0	0	0	0.164729	0	0	0	0	0	0	0	0	0	0	0	0	0	0	0.184805	0.104999
22qdel_c_7	0	0	0	0	0	0	0	0	0	0	0	0	0	0	0	0	0.176827	0	0	0	0	0	0.156682	0	0	0	0.163013	0	0	0	0	0	0	0	0.146597	0	0	0	0	0	0	0	0	0	0	0.198168	0	0.318379	0
noonan_c_153	0	0	0	0	0	0	0	0	0.100566	0	0	0	0	0	0	0	0.0917456	0	0	0	0	0	0	0.0694995	0	0	0	0	0	0	0	0	0.0724388	0	0.120008	0	0.0734827	0	0	0	0	0	0.118953	0	0	0	0	0.0740818	0
noonan_c_154	0	0	0	0	0	0	0	0	0.145995	0	0	0	0	0	0.110961	0	0.178866	0	0	0	0	0	0	0	0	0	0.100782	0	0	0	0.125049	0	0.123409	0	0	0	0	0	0	0	0	0	0	0	0	0	0	0.109054	0
noonan_c_155	0	0	0	0	0	0	0	0	0.0997574	0	0	0	0	0	0	0	0.138011	0	0	0	0	0	0	0	0	0	0	0	0	0	0.13758	0	0	0	0	0	0	0	0	0	0	0	0	0	0	0	0	0.101669	0
noonan_c_156	0	0	0	0	0	0	0.0998195	0	0.122703	0	0	0	0	0	0	0	0	0	0	0	0	0	0.100111	0	0	0	0	0	0	0	0	0	0	0	0.102299	0	0.149506	0	0	0	0	0	0.116347	0	0	0	0	0.122094	0.0964838
noonan_c_157	0	0.166387	0	0	0	0	0	0	0	0	0	0	0	0	0	0	0	0	0	0	0	0	0	0	0.175816	0	0.198749	0	0	0	0	0	0	0	0.146191	0	0.1488	0	0	0	0	0	0	0	0	0	0	0.199371	0
noonan_c_158	0	0	0	0	0	0	0	0	0	0.0785739	0	0	0	0	0	0	0	0	0	0	0	0	0.0793608	0	0	0	0.0955949	0	0	0	0	0	0	0.0889139	0.109414	0	0.079231	0	0	0	0	0	0	0	0	0.081723	0	0	0
noonan_c_159	0	0	0	0	0	0	0	0	0	0	0	0	0	0	0	0	0	0	0	0	0	0	0.0535279	0	0	0	0	0	0	0	0	0	0	0	0.06588	0	0	0	0	0	0	0	0	0	0	0	0	0	0
noonan_c_160	0	0	0	0	0	0	0	0	0	0	0	0	0	0	0	0	0.096277	0	0	0	0	0	0	0	0	0	0	0	0	0	0	0	0	0	0.110575	0	0	0	0	0	0	0	0	0	0	0	0	0.126173	0
noonan_c_161	0	0	0	0	0	0	0	0	0	0	0	0	0	0	0	0	0.143392	0	0	0	0	0	0.0820524	0	0	0	0	0	0	0	0	0	0.0918209	0.0891926	0	0	0	0	0	0	0	0	0	0	0	0	0	0.0958258	0
noonan_c_162	0	0	0	0	0	0	0	0	0.102725	0	0	0	0	0	0	0	0.16711	0	0	0	0	0	0.15366	0	0	0	0	0	0	0	0	0	0	0.110117	0	0	0	0	0	0	0	0	0.111548	0	0	0.109488	0	0	0
noonan_c_163	0	0	0	0	0	0	0	0	0.152688	0	0	0	0	0	0	0	0	0.105085	0	0	0	0	0.136154	0	0.150689	0	0.11118	0	0	0	0	0	0	0	0	0	0.138369	0	0	0	0	0	0	0	0.111913	0	0	0.226631	0
noonan_c_164	0	0	0	0	0	0	0	0	0	0	0	0	0	0	0	0	0.0785208	0	0	0	0	0	0.119016	0	0.116311	0	0.0947886	0	0	0	0	0	0	0	0	0	0.114472	0	0	0	0	0	0	0	0	0.142785	0	0.144527	0
noonan_c_165	0	0	0	0	0	0	0	0	0.166745	0	0	0	0	0	0	0	0.135317	0	0	0	0.107967	0	0	0.115934	0.109487	0	0	0	0	0	0	0	0.100701	0.122304	0	0	0.106403	0	0	0	0.104718	0.0907774	0.130204	0	0	0.106552	0	0.0903713	0
22qdel_c_8	0	0	0	0	0	0	0	0	0	0	0	0	0	0	0	0	0.191751	0	0	0	0.178704	0	0	0	0.212141	0	0.214755	0	0	0	0	0	0	0	0	0	0.165642	0	0	0	0	0	0	0	0	0	0	0.596652	0
22qdel_c_9	0	0	0	0	0	0	0	0	0	0	0	0	0	0	0	0	0.189656	0	0	0	0	0	0.176754	0	0	0	0	0	0	0	0	0	0.184263	0	0.171481	0	0.145777	0	0	0.144499	0	0	0	0	0	0	0	0.153499	0
22qdel_c_10	0	0	0	0	0	0	0	0	0	0.170154	0	0	0	0	0	0	0	0	0	0	0.175019	0	0	0	0	0	0.253616	0	0	0	0	0	0	0	0	0	0	0	0	0	0	0	0	0	0	0.217436	0	0.44313	0.235367
22qdel_c_11	0	0	0	0	0	0	0	0	0	0	0	0	0	0	0	0	0.154559	0	0	0	0	0	0	0	0	0	0	0	0	0	0	0	0.145955	0	0	0	0	0	0	0	0	0	0	0	0	0	0	0.1651	0.106562
22qdel_c_12	0	0.139748	0	0	0	0	0	0	0	0	0	0	0	0	0	0	0	0	0	0	0	0	0.143036	0	0	0	0.292734	0	0	0	0.147362	0	0	0	0	0	0	0	0	0	0	0	0	0	0	0	0	0	0
22qdel_c_13	0	0	0	0	0	0	0	0	0	0	0	0	0	0	0	0	0	0	0	0	0	0	0	0	0	0	0.134416	0	0	0	0	0	0	0	0.141843	0	0	0	0	0	0	0	0	0	0	0	0	0.120469	0
22qdel_c_14	0	0	0	0	0	0	0	0	0	0	0	0	0	0	0	0	0	0	0	0	0	0	0.172842	0	0.190577	0	0.186453	0	0	0	0	0	0	0	0	0	0.193862	0	0	0	0	0	0	0	0	0	0	0.297678	0
22qdel_c_15	0	0	0	0	0	0	0	0	0	0	0	0	0	0	0	0	0	0	0	0	0	0	0	0	0	0	0	0	0	0	0	0	0	0	0	0	0.139861	0	0	0	0	0	0	0	0	0	0	0.338441	0.232577
22qdel_c_16	0	0	0	0	0	0	0	0	0	0	0.161913	0	0	0	0	0	0	0	0	0	0	0	0.149456	0	0	0	0	0	0	0	0	0	0	0	0.149233	0	0	0	0	0	0	0	0	0	0	0	0	0	0
22qdel_c_17	0	0	0	0	0	0	0	0	0.13098	0	0	0	0	0	0	0	0.137962	0	0	0	0	0	0	0	0	0	0	0	0	0	0.180383	0.1516	0	0.263077	0.176618	0	0	0	0	0	0	0	0.122129	0	0	0.11772	0	0	0
22qdel_c_18	0	0	0	0	0	0	0	0	0.282626	0	0	0	0	0	0	0	0.166948	0	0	0	0	0	0	0	0	0.1672	0.237728	0	0	0	0	0	0	0	0.173873	0	0	0	0	0	0	0.269812	0	0	0	0.197266	0	0.171677	0.192334
22qdel_c_19	0	0	0	0	0	0	0	0	0	0	0	0	0	0	0	0	0	0	0	0	0.136548	0	0.172439	0	0.111971	0	0.219977	0	0	0	0	0	0	0	0	0	0.137871	0	0	0	0.128326	0	0	0	0	0	0	0	0
loedie_c_140	0	0	0	0	0	0	0	0	0.122198	0	0	0	0	0	0	0	0.151298	0.126703	0	0	0	0	0.140257	0	0.119688	0	0	0	0	0	0.134354	0	0	0	0.157016	0	0	0	0	0	0	0	0	0	0	0.120436	0	0.1835	0
loedie_c_139	0	0	0	0	0	0	0	0	0	0	0	0	0	0	0.0840422	0	0.143699	0	0	0	0	0	0.162789	0	0.135088	0	0	0	0	0	0	0	0.0959686	0.13292	0.106725	0	0.096095	0	0	0	0	0	0	0	0	0	0	0	0
loedie_c_137	0	0	0	0	0	0	0	0	0	0	0	0	0	0	0	0	0	0	0	0	0	0	0.0652614	0	0	0	0	0	0	0	0	0	0	0	0	0	0	0	0	0	0	0	0	0	0	0	0	0	0.100772
loedie_c_136	0	0	0	0	0	0	0	0	0	0	0	0	0	0	0	0	0.088352	0	0	0	0	0	0.105868	0	0	0	0.116589	0	0	0	0	0	0.119032	0	0	0	0	0	0	0	0	0	0	0	0	0	0	0.169356	0
loedie_c_138	0	0	0	0	0	0	0	0	0	0	0	0	0	0	0	0	0	0	0	0	0.229613	0	0	0	0	0	0.307391	0	0	0	0	0	0.184283	0.168167	0	0	0	0	0	0	0	0	0	0	0	0	0	0.304916	0
loedie_c_150	0	0	0	0	0	0	0	0	0.0986967	0	0	0	0	0	0	0	0	0	0	0	0.103782	0	0.119976	0	0	0	0.164402	0	0	0	0	0	0	0	0	0	0.154382	0	0	0	0.102608	0	0	0	0	0	0	0.0872285	0
loedie_c_135	0	0	0	0	0	0	0	0	0	0	0	0	0	0	0	0	0.132311	0	0	0	0	0	0.208831	0	0.196755	0.291573	0	0	0	0	0	0	0	0	0	0	0.175266	0	0	0	0	0	0	0	0	0	0	0.140572	0
loedie_c_134	0	0	0	0	0	0	0	0	0	0	0	0	0	0	0	0	0	0	0	0	0	0	0	0	0	0	0	0	0	0	0	0	0.0766218	0	0	0	0	0	0	0	0	0	0	0	0	0	0	0.0782889	0.0806142
klinef_c_116	0	0	0	0	0	0	0	0	0	0	0	0	0	0	0.0965815	0	0.165404	0	0	0.173678	0.124261	0	0	0	0	0	0.113758	0	0	0	0	0	0.101249	0.105517	0	0	0	0	0	0	0	0	0	0	0	0	0	0	0
klinef_c_115	0	0	0	0	0	0	0	0	0	0	0	0	0	0	0	0	0.138817	0	0	0	0	0	0	0	0	0	0	0	0	0	0	0	0.0932266	0.0961235	0	0	0	0	0	0	0	0	0	0	0	0.145297	0	0.210334	0.109599
klinef_c_117	0	0	0	0	0	0	0	0	0.155608	0	0	0	0.178938	0	0.17724	0	0.238879	0	0	0	0.200626	0	0.226762	0.168394	0	0	0.287612	0	0	0	0	0	0	0.260841	0	0	0	0	0	0	0	0	0	0	0	0	0	0.158872	0
klinef_c_118	0	0	0	0	0	0	0	0	0	0	0	0	0.163674	0	0.12675	0	0.230172	0	0	0	0	0	0.135625	0	0.115571	0	0	0	0	0	0.162143	0	0	0	0.129451	0	0.125873	0	0	0	0	0	0	0	0	0	0	0	0
klinef_c_119	0	0	0	0	0	0	0	0	0	0	0	0	0	0	0	0	0	0	0	0	0.208894	0	0	0	0	0	0.146066	0	0	0	0	0	0	0.152484	0	0	0	0	0	0	0	0	0	0	0	0	0	0.184605	0.245068
klinef_c_120	0	0	0	0	0	0	0	0.176036	0.173291	0	0	0	0	0	0	0	0.154679	0	0	0.136066	0.186855	0	0.260125	0	0	0	0.149094	0	0	0	0	0	0	0	0	0	0	0	0	0	0	0	0	0	0	0	0	0.204887	0
klinef_c_121	0	0	0	0	0	0	0	0.214824	0	0	0	0	0	0	0	0	0	0	0	0	0	0	0	0	0	0	0.191591	0	0	0	0	0	0	0.148567	0	0	0	0	0	0	0	0	0	0	0	0	0	0.191955	0
becwie_c_58	0	0	0	0	0	0	0	0	0	0	0	0	0	0	0	0	0.0875988	0	0	0	0	0	0.0893874	0	0.067101	0	0	0	0	0	0	0	0	0	0.0770139	0	0.0796762	0	0	0	0	0	0	0	0	0	0	0	0
becwie_c_59	0	0	0	0	0	0	0	0	0.118261	0	0	0	0	0	0	0	0.177628	0	0	0	0	0	0.180635	0	0	0	0	0	0	0	0.124591	0	0	0	0	0	0	0	0	0	0	0	0.126264	0	0	0	0	0	0
becwie_c_60	0	0	0	0	0	0	0	0	0.128017	0	0	0	0.110106	0	0	0	0.188935	0	0	0	0	0	0	0	0	0	0	0	0	0	0	0	0.129842	0	0	0	0	0	0	0	0	0	0	0	0.105103	0	0	0.113324	0
becwie_c_61	0	0	0	0	0	0	0	0	0.197158	0	0	0	0.131671	0	0.140869	0	0.241912	0	0	0	0	0	0.150119	0	0	0	0	0	0	0	0	0	0.132778	0	0	0	0	0	0	0	0	0	0	0	0	0.206636	0	0	0
becwie_c_62	0	0.135766	0	0	0	0	0	0	0.135456	0	0	0	0	0.102434	0	0	0.112567	0	0	0	0	0	0	0	0.122102	0.108546	0.110774	0	0	0	0.111234	0	0	0	0	0	0.112986	0	0	0	0	0	0	0	0	0	0	0.105946	0
becwie_c_63	0	0	0	0	0	0	0	0	0	0	0	0	0	0	0	0	0.209503	0	0	0	0	0	0.149889	0	0	0	0	0	0	0	0.192104	0	0.141053	0	0	0	0.177256	0	0	0	0	0	0	0	0	0	0	0	0
becwie_c_64	0	0	0	0	0	0	0	0	0	0	0	0	0	0.0602359	0	0	0.067903	0	0	0	0	0	0.0766487	0	0.0656637	0	0	0	0	0	0.0689883	0	0	0	0.0687184	0	0	0	0	0.0513362	0	0	0.0517164	0	0	0.0525133	0	0	0
becwie_c_65	0	0	0	0	0	0	0	0	0	0	0	0	0	0	0	0	0.143953	0	0	0	0	0	0.237556	0	0	0	0	0	0	0	0	0	0	0	0	0	0.167373	0	0	0	0	0	0	0	0	0	0	0.158718	0
becwie_c_66	0	0	0	0	0	0	0	0	0	0	0	0	0	0	0	0	0	0	0	0	0	0	0	0	0	0	0.204441	0	0	0	0	0	0	0	0	0	0.249274	0	0	0	0	0	0	0	0	0	0	0.224277	0.187088
becwie_c_67	0	0	0	0	0	0	0	0	0.100592	0	0	0	0	0	0	0	0	0	0	0	0.109415	0	0	0	0	0	0.19607	0	0	0	0	0	0.114747	0	0	0	0.102891	0	0	0	0	0	0.164925	0	0	0	0	0.112741	0.185508
becwie_c_68	0	0	0	0	0	0	0	0	0	0	0	0	0	0	0	0	0.107092	0	0	0	0	0	0.113521	0	0	0	0	0	0	0	0	0	0	0	0.136955	0	0.157174	0	0	0	0	0	0	0	0	0	0	0.111196	0
becwie_c_69	0	0	0	0	0	0	0	0	0.147894	0	0	0	0	0	0	0	0.0908423	0	0	0	0	0	0	0.119134	0	0	0	0	0.0920798	0	0	0	0	0	0.121251	0	0.0823016	0	0	0	0	0	0	0	0	0	0	0	0
becwie_c_70	0	0	0	0	0	0	0	0	0.123187	0	0	0.112797	0.215786	0.119369	0.152772	0	0.257189	0	0	0	0	0	0.118765	0	0	0	0	0	0	0	0.268592	0	0	0.17902	0.122255	0	0.145175	0	0	0	0	0	0.12185	0.119269	0	0	0	0	0
becwie_c_71	0	0	0	0	0	0	0	0	0.108793	0	0	0	0	0	0	0	0.144148	0	0	0	0	0	0.0978213	0	0.11562	0	0	0	0	0	0	0	0.0924097	0.103255	0.1173	0	0.112452	0	0	0	0	0	0.0995599	0	0	0.094306	0	0	0
becwie_c_72	0	0	0	0	0	0	0	0	0.174259	0.187299	0	0	0	0	0	0	0	0	0	0	0	0	0	0	0.17347	0	0	0	0	0	0	0	0	0	0	0	0.199332	0	0	0	0	0	0	0	0	0	0	0	0
becwie_c_73	0	0	0	0	0	0	0	0	0	0	0	0	0	0	0	0	0.11567	0	0	0	0	0	0.123327	0	0	0	0	0	0	0	0	0	0.103365	0.0983555	0.0918981	0	0	0	0	0	0	0	0	0	0	0	0	0.121823	0
becwie_c_74	0	0	0.0928862	0	0	0	0	0	0.0752097	0	0	0	0	0	0	0	0.0850739	0	0	0	0	0	0	0	0	0	0	0	0.0688108	0	0	0	0	0	0	0	0	0	0	0	0	0	0	0	0	0	0	0	0
becwie_c_75	0	0	0	0	0	0	0	0	0	0	0	0	0	0	0	0	0.176078	0	0	0	0	0	0.107105	0	0	0	0	0	0	0	0	0	0.173081	0.106384	0	0	0	0	0	0	0	0	0	0	0	0	0	0.107313	0
becwie_c_76	0	0	0	0	0	0	0	0	0	0	0	0	0	0	0	0	0.0583729	0	0	0	0	0	0	0	0.0662829	0	0	0	0	0	0	0	0	0	0	0	0	0	0	0.0658015	0	0	0	0	0	0.0565028	0	0	0
klinef_c_122	0	0	0	0	0	0	0	0	0	0	0	0	0	0	0	0	0	0	0	0.157903	0.237694	0	0	0	0	0	0	0	0	0	0	0	0	0.102546	0	0	0	0	0	0	0	0	0	0	0	0	0	0.133918	0
klinef_c_123	0	0	0	0	0	0	0	0	0	0	0	0	0	0	0	0	0.123064	0	0	0	0	0	0.0899735	0	0	0	0.108923	0	0	0	0	0	0	0	0	0	0	0	0	0	0	0	0	0	0	0	0	0.211268	0
klinef_c_124	0	0	0	0	0	0	0	0.0993691	0.160191	0	0	0	0	0	0	0	0.12173	0	0	0	0.178373	0	0.125864	0.0959878	0	0	0.11785	0	0	0	0	0	0	0	0	0	0.102357	0	0	0	0	0	0	0	0	0	0	0.167275	0
klinef_c_125	0	0	0	0.162678	0	0	0	0	0.331663	0	0	0	0	0	0	0	0	0	0	0	0.184831	0	0.22436	0	0	0	0	0	0	0	0	0	0	0.17893	0	0	0	0	0	0	0	0	0	0	0	0	0	0	0
klinef_c_126	0	0	0	0	0	0	0	0.112128	0.0816784	0	0	0	0	0	0	0	0	0	0	0.0762625	0.129402	0	0	0	0	0	0.0855487	0	0	0	0	0	0	0.0773335	0	0	0.0748639	0	0	0	0	0	0	0	0	0	0	0.172801	0.104003
klinef_c_127	0	0	0	0	0	0	0	0	0.181928	0	0	0	0	0	0	0	0	0	0	0.191449	0.195919	0	0	0	0	0	0.293197	0	0	0	0	0	0	0	0	0	0	0	0	0	0	0	0	0	0	0	0	0.366429	0.206083
klinef_c_128	0	0	0	0	0	0.102358	0	0	0.0977384	0	0	0	0	0	0	0	0	0	0	0.0919992	0	0	0.0896783	0	0	0	0	0	0	0	0	0	0	0	0.103038	0	0	0	0	0	0	0	0	0	0	0	0	0	0
klinef_c_129	0	0	0	0	0	0	0	0	0.128534	0	0	0	0	0	0	0	0.100377	0	0	0	0.111596	0	0.156803	0	0	0	0.123102	0	0	0	0	0	0	0.117367	0	0	0.134998	0	0	0	0	0	0	0	0	0.157915	0	0.112302	0
klinef_c_130	0	0	0	0	0	0	0	0	0	0	0	0	0	0	0	0	0.0531839	0	0	0	0	0	0	0	0	0	0	0	0	0	0	0	0	0	0	0	0	0	0	0	0	0	0	0	0	0	0	0.0736832	0.0587067
klinef_c_131	0	0	0	0	0	0	0	0	0	0	0	0	0	0	0	0	0	0	0	0	0.20247	0	0	0	0	0	0.20471	0	0	0	0	0	0	0	0	0	0.179972	0	0	0	0	0	0	0	0	0	0	0.36698	0
klinef_c_132	0	0	0	0	0	0	0	0	0.143744	0	0	0	0.1796	0.114842	0.14417	0	0.248988	0	0	0	0	0	0.172623	0	0	0	0	0	0	0	0	0	0	0.12259	0	0	0.115036	0	0	0	0	0	0.122623	0	0	0	0	0	0
klinef_c_133	0	0	0	0	0	0	0	0	0.176931	0	0	0	0	0	0	0	0.169637	0	0	0.19311	0.149976	0	0	0	0	0	0.224617	0	0	0	0	0	0	0	0.168957	0	0	0	0	0	0	0	0	0	0	0	0	0.220117	0.52387
wilbeu_i_286	0	0	0	0	0	0	0	0	0	0	0	0	0	0	0	0	0	0	0	0	0	0	0	0	0	0	0	0	0	0	0	0	0	0	0.0764413	0	0	0	0	0	0	0	0	0	0	0.0838741	0	0	0
wilbeu_i_287	0	0	0	0	0	0	0	0	0.317166	0.205948	0	0	0	0	0	0	0	0	0	0	0	0	0	0.27022	0	0.189325	0.282248	0	0	0	0.187871	0	0	0	0	0	0	0.192923	0	0	0	0	0	0	0	0	0	0.216193	0
wilbeu_i_288	0	0	0	0	0	0	0	0	0.154299	0	0	0	0.16376	0	0	0	0.230829	0	0	0	0	0	0	0.161726	0	0.159861	0	0	0	0	0	0	0	0	0	0	0	0	0	0	0	0	0	0	0	0	0.39768	0	0
wilbeu_i_289	0	0	0	0	0	0	0	0	0.169808	0	0	0	0	0	0	0	0	0	0	0	0	0	0	0	0	0	0.188534	0	0	0	0	0	0	0	0	0	0	0	0	0	0	0	0	0	0	0	0	0	0
wilbeu_i_290	0	0	0	0	0	0	0	0	0.146052	0	0	0	0	0	0	0	0.110081	0	0	0	0	0	0	0.114815	0	0.112996	0	0	0	0	0	0	0	0	0	0	0	0.108061	0	0	0	0	0	0	0	0.117973	0.387412	0	0
wilbeu_i_291	0.171949	0	0.181792	0	0	0	0	0	0.248158	0	0	0	0.261084	0.179987	0	0.179481	0.290262	0	0	0	0	0	0	0	0	0	0	0	0	0	0.238126	0	0.178949	0.249056	0.294263	0	0	0	0	0	0	0	0.222113	0.172263	0	0.226122	0	0	0
wilbeu_i_292	0	0	0	0	0	0	0	0	0	0.273029	0	0	0	0	0	0	0	0	0	0	0	0	0	0	0	0	0.239299	0	0	0	0	0	0	0	0	0	0	0	0	0	0	0	0	0	0	0.345379	0	0	0.241015
wilbeu_i_293	0	0	0	0	0	0	0	0	0	0	0	0	0	0	0	0	0	0	0	0	0.166425	0	0	0	0	0	0	0	0	0	0	0	0	0	0	0	0	0	0	0	0	0	0	0	0	0.22965	0.185467	0.209161	0
wilbeu_i_294	0	0	0	0	0	0	0	0	0	0	0	0	0	0	0	0	0	0	0	0	0.220616	0	0	0	0	0	0	0	0	0	0	0	0	0.165356	0	0	0	0	0	0	0	0	0	0	0	0	0	0	0
wilbeu_i_295	0	0	0	0	0	0	0	0	0.082078	0	0	0	0	0	0	0	0	0	0	0	0.106533	0	0	0	0	0.0861676	0.0933228	0	0	0	0	0	0	0	0	0	0	0	0	0	0	0	0	0	0	0.0683774	0.0939575	0	0
wilbeu_i_296	0	0	0	0	0	0	0	0	0.295977	0	0	0	0	0	0	0.20304	0.208347	0	0	0	0	0	0	0.25984	0	0	0	0	0	0	0	0	0	0	0.191406	0	0	0.202839	0	0	0	0	0.289432	0	0.204883	0	0.477943	0	0
wilbeu_i_297	0	0	0	0	0	0	0	0	0.284574	0	0	0	0	0	0.236758	0	0.409613	0	0	0	0	0	0	0.258779	0	0	0	0	0	0	0.417759	0	0.223106	0	0	0	0	0	0	0	0	0	0	0	0	0	0	0.273862	0
wilbeu_i_298	0	0	0	0	0	0	0	0	0.125803	0	0	0	0	0	0.128411	0	0.132749	0	0	0	0.0940138	0	0	0	0	0	0	0	0	0	0	0	0.114381	0.0741343	0	0	0	0	0	0	0	0	0	0	0	0.0780729	0	0.10024	0
wilbeu_i_299	0	0	0	0	0	0	0	0	0	0	0	0	0	0	0	0	0.170299	0	0	0	0	0	0	0	0	0	0	0	0	0	0	0	0.177508	0	0	0	0	0	0	0	0	0	0	0	0	0.300043	0	0	0
wilbeu_i_300	0	0	0	0	0	0	0	0	0.179781	0	0	0	0	0.135152	0	0	0.194763	0	0	0	0	0	0.190606	0	0	0	0	0	0	0	0.151997	0	0.157128	0	0	0	0	0	0	0	0	0	0.171652	0	0	0.144663	0	0	0
wilbeu_i_301	0	0	0	0	0	0	0	0	0.23558	0	0	0	0.165826	0	0.187494	0	0.277152	0	0	0	0.190563	0	0	0.178145	0	0	0.241953	0	0	0	0	0	0	0	0	0	0	0	0	0	0	0	0.172325	0	0	0	0	0	0
wilbeu_i_302	0	0	0	0	0	0	0	0	0.303734	0	0	0	0	0	0	0	0	0	0	0	0.200224	0	0	0.268503	0	0	0.262756	0	0	0	0	0	0	0	0	0	0	0	0	0	0	0	0	0	0	0	0	0	0
wilbeu_i_303	0	0	0	0	0	0	0	0	0	0	0	0	0	0	0	0.167282	0.21258	0	0	0	0	0	0.235932	0	0	0	0	0	0	0	0.2511	0	0	0.176505	0	0	0	0	0	0	0	0	0	0	0	0	0	0	0
wilbeu_i_304	0	0	0	0	0	0	0	0	0.123191	0.102321	0	0	0	0	0	0	0.125514	0	0	0	0	0	0.107469	0	0	0	0	0	0	0	0	0	0.120947	0	0	0	0	0	0	0	0	0	0	0	0	0.119467	0	0	0
retsyn_i_210	0	0	0	0	0	0	0	0	0	0	0	0	0	0	0	0	0.165053	0	0	0	0	0	0.138722	0	0	0	0	0	0	0	0	0	0.192984	0	0	0	0.225134	0	0	0	0	0	0	0	0	0	0	0.192442	0
retsyn_i_211	0	0	0	0	0	0	0	0	0	0	0	0	0	0	0	0	0.147803	0	0	0	0	0	0	0	0	0	0	0	0	0	0	0	0.111235	0	0	0	0	0	0	0	0	0	0.116816	0	0	0.117435	0	0.198313	0.11786
retsyn_i_212	0	0	0	0	0	0	0	0	0	0	0	0	0	0	0	0	0.183045	0.164199	0	0	0	0	0	0	0	0	0.199656	0	0	0	0	0	0	0	0	0	0	0	0	0	0	0	0	0	0.164847	0	0	0.198986	0
retsyn_i_213	0	0	0	0	0	0	0	0	0.167348	0	0	0	0.133167	0	0.140137	0	0.239985	0	0	0	0	0	0	0	0	0	0	0	0	0	0	0	0.119059	0	0	0	0	0	0	0	0	0	0	0	0	0	0	0	0
retsyn_i_214	0	0	0	0	0	0	0	0	0	0	0	0	0	0	0	0	0.0955036	0	0	0	0	0	0.102614	0	0	0	0	0	0	0	0	0	0.109256	0	0	0	0	0	0	0	0	0	0	0	0	0.143233	0	0	0.097641
retsyn_i_215	0	0	0	0	0	0	0	0	0.147697	0	0	0	0	0	0	0	0	0	0	0	0	0	0	0	0	0	0	0	0.121348	0	0	0	0	0	0	0	0.208744	0	0	0	0	0	0	0	0	0.151645	0	0	0
retsyn_i_216	0	0	0	0	0	0	0	0	0.119637	0	0	0	0	0	0	0	0	0	0	0	0	0	0.0897238	0	0	0	0	0	0	0	0	0	0	0	0	0	0	0	0	0	0	0	0	0	0	0	0	0.147985	0
retsyn_i_217	0	0	0	0	0	0	0	0	0	0	0	0	0	0	0	0	0	0	0	0	0	0	0	0	0	0	0.150947	0	0	0	0	0	0.149727	0	0	0	0	0	0	0	0	0	0	0	0	0	0	0.221658	0.260032
retsyn_i_218	0	0	0	0	0	0	0	0	0	0	0	0	0	0	0	0	0.164918	0	0	0	0	0	0.286483	0	0.183105	0	0.164143	0	0	0	0	0	0	0	0	0	0.130059	0	0	0	0	0	0	0	0	0	0	0.127586	0
retsyn_i_219	0	0	0	0	0	0	0	0	0.174479	0	0	0	0	0	0	0	0.251748	0	0	0	0	0	0.279879	0	0	0	0	0	0	0	0	0	0	0	0.197423	0	0.18359	0	0	0	0	0	0	0	0	0	0	0.214383	0
retsyn_i_220	0	0	0	0	0	0	0	0	0	0	0	0	0.177497	0	0.179618	0	0.353844	0	0	0	0	0	0.178702	0	0.230346	0	0	0	0.191644	0	0.181398	0	0.228657	0.163874	0.167552	0	0.18408	0	0	0	0	0	0	0	0	0	0	0.164003	0
retsyn_i_221	0	0	0	0	0	0	0	0	0.100311	0	0	0	0.101565	0	0	0	0.137671	0	0	0	0	0	0	0	0.118109	0	0.140469	0	0	0	0	0.102085	0	0.133318	0	0	0	0	0	0	0	0	0	0	0	0	0	0	0
retsyn_i_222	0	0	0.187908	0	0	0	0	0	0.235568	0	0	0	0	0	0	0	0.264647	0	0	0	0	0	0.308389	0	0.176245	0	0	0	0	0	0	0	0.236105	0.214799	0	0	0	0	0	0	0	0.188978	0	0	0	0	0	0	0
retsyn_i_223	0	0	0	0	0	0	0	0	0	0	0	0	0	0	0	0	0.154293	0	0	0	0	0	0.160235	0	0	0	0	0	0	0	0	0	0.152992	0	0	0	0	0	0	0	0	0	0	0	0	0.237067	0	0.161851	0.19711
retsyn_i_224	0	0	0	0	0	0	0	0	0.162205	0	0	0	0	0	0.195252	0	0.326507	0	0	0	0.155964	0	0	0.1437	0.165366	0	0.183972	0	0	0	0	0	0.212636	0	0	0	0.209183	0	0	0	0	0	0	0	0	0	0	0.139898	0
retsyn_i_225	0	0	0	0	0	0	0	0	0	0	0	0	0	0	0	0	0.116565	0	0	0	0	0	0	0	0	0	0	0	0	0	0	0	0.102218	0	0.102585	0	0	0	0	0	0	0	0	0	0	0	0	0.103672	0
retsyn_i_226	0	0	0	0	0	0	0	0	0.171634	0	0	0	0	0	0	0	0	0	0	0	0	0	0.231866	0	0	0	0	0	0	0	0	0	0.163778	0	0.195606	0	0.171783	0	0	0	0	0	0	0	0.185776	0	0	0.240403	0.179699
retsyn_i_227	0	0	0	0	0	0	0	0	0	0.36561	0	0	0	0	0	0	0	0	0	0	0	0	0.378393	0	0	0	0	0	0	0	0	0	0.249794	0.209781	0	0	0	0	0	0	0	0	0	0	0	0	0	0.192529	0
retsyn_i_228	0	0	0	0	0	0	0	0	0	0	0	0	0	0	0	0	0	0	0	0	0	0	0	0	0	0.0992238	0	0	0	0	0	0	0.10223	0	0	0	0	0	0	0	0	0	0	0	0	0	0	0.098811	0
trecol_i_267	0	0	0	0	0	0	0	0	0.256314	0	0	0	0	0	0	0	0	0	0	0.222009	0.247293	0	0	0	0	0	0.264314	0	0	0	0	0	0	0	0	0	0	0	0	0	0	0	0	0	0	0	0	0	0
trecol_i_268	0	0	0.200074	0	0	0	0	0	0.292224	0	0	0	0	0	0	0	0.225134	0	0	0	0	0	0.155855	0	0	0	0.164152	0	0	0	0	0.140844	0.179641	0.232561	0.168968	0	0	0	0	0	0	0	0	0	0	0.148314	0	0	0
trecol_i_269	0	0	0.0816583	0	0	0.103786	0	0	0.0963768	0	0	0	0	0	0	0	0.0695234	0	0	0	0.0678904	0	0	0	0	0	0	0	0.177505	0	0	0	0	0	0.0791028	0	0	0	0	0	0	0	0	0	0	0	0.0728454	0	0.0723014
trecol_i_270	0	0	0	0	0	0	0	0	0.227036	0.136391	0	0	0	0	0	0	0.143342	0	0	0	0.15317	0	0	0	0	0	0.284155	0	0	0	0	0	0.114588	0	0	0	0	0	0	0	0	0	0	0	0	0	0	0.14638	0.208045
trecol_i_271	0	0	0	0	0	0	0	0	0	0	0	0	0	0	0	0	0	0	0	0	0	0	0	0	0	0	0	0	0	0	0	0	0	0	0	0	0	0	0	0	0	0	0	0	0	0.274638	0	0	0.306859
trecol_i_272	0	0	0.165786	0	0	0	0	0	0.171352	0	0	0	0	0	0	0	0	0	0	0	0.31609	0	0	0.159583	0	0	0.176505	0	0.129124	0	0	0	0	0	0	0	0	0	0	0	0	0	0.153049	0	0.171259	0	0	0	0
trecol_i_273	0	0	0	0	0	0	0	0	0	0.106709	0	0	0	0	0	0	0	0	0	0	0.120876	0	0	0	0	0	0.156837	0	0	0	0	0	0	0	0	0	0	0	0	0	0	0	0	0	0	0	0	0.125311	0.109344
trecol_i_274	0.148587	0	0.191762	0	0.156564	0	0.157446	0	0.258688	0.183243	0	0	0	0	0	0	0.151083	0	0	0	0	0	0	0.176167	0	0	0	0	0	0	0	0	0	0	0	0	0	0	0.158967	0.175105	0	0	0.164776	0	0	0	0.250464	0.194919	0.181368
trecol_i_275	0	0.197669	0	0	0.208811	0.25722	0	0	0	0.247123	0	0	0	0	0	0	0	0	0	0	0	0	0	0	0	0	0	0	0.263192	0	0	0	0	0	0.326187	0	0	0	0	0	0	0	0	0	0.195785	0.237283	0	0	0.289083
trecol_i_276	0	0.128872	0	0	0	0.195751	0	0	0.26873	0.256496	0	0	0	0	0	0	0	0.136614	0	0	0	0	0	0	0	0	0	0	0.201286	0	0	0	0	0	0	0	0.149871	0	0.160501	0	0	0	0	0	0.303506	0	0	0	0.177085
trecol_i_277	0	0	0	0	0	0	0	0	0.165212	0.174898	0	0	0	0	0	0	0	0	0	0	0	0	0	0	0	0	0	0	0.219961	0	0	0	0	0	0.213453	0	0	0	0	0	0	0	0	0	0.197801	0	0	0.200957	0
trecol_i_278	0	0	0	0	0	0	0	0	0.12625	0	0	0	0	0	0	0	0	0	0	0	0.131515	0	0	0	0	0.229001	0	0	0	0	0	0	0	0	0	0	0	0	0	0	0	0	0	0	0	0	0	0	0
trecol_i_279	0	0	0	0	0	0	0	0	0.262988	0	0	0	0	0	0	0	0	0	0	0	0.127225	0	0	0.174848	0	0.119509	0.122703	0	0	0	0	0	0	0	0	0	0	0	0	0	0	0	0	0	0	0	0	0.195897	0
trecol_i_280	0	0	0	0	0	0	0	0	0	0	0	0	0	0	0	0	0	0	0	0	0	0	0	0	0	0	0	0	0	0	0	0	0	0	0	0	0	0	0	0	0	0	0	0	0	0.180988	0	0	0.274543
trecol_i_281	0	0	0	0	0	0.187158	0	0.192742	0.247052	0.204479	0	0	0	0	0	0	0	0	0	0	0.338156	0	0	0	0	0.197566	0.181129	0	0.268376	0	0	0	0	0	0	0	0	0	0	0	0	0	0	0	0	0	0	0	0
trecol_i_282	0.268143	0	0.510169	0	0	0	0	0	0.4686	0.219087	0	0	0	0	0	0	0	0	0.15575	0	0.244009	0	0	0.181296	0	0.168822	0.179825	0	0.174602	0	0	0	0	0	0	0	0	0	0	0	0	0	0	0	0	0	0	0	0
trecol_i_283	0	0	0.0943948	0	0	0	0	0	0.0832988	0.0741393	0	0	0	0	0	0	0	0	0	0	0.0692765	0	0	0	0	0	0	0	0.0611591	0	0	0	0	0	0	0	0	0	0	0	0	0	0	0	0	0	0	0	0.0811901
trecol_i_284	0	0	0	0	0	0	0	0	0.285488	0	0	0	0	0	0	0	0.188874	0	0	0	0	0	0	0.214766	0	0	0	0	0	0	0	0	0	0	0.205499	0	0	0	0.231977	0	0	0	0	0	0	0	0.214822	0.202595	0
trecol_i_285	0	0	0	0	0	0	0	0	0	0	0	0	0	0	0	0	0	0	0	0	0.27429	0	0	0	0	0.282709	0	0	0	0	0	0	0	0	0	0	0	0	0	0	0	0	0	0	0.367502	0	0	0	0.226081
phelan_i_191	0	0	0	0	0	0	0	0	0	0	0	0	0	0	0	0	0.120507	0	0	0	0	0	0	0	0	0	0	0	0.118919	0	0	0	0.13768	0	0.162071	0	0	0	0	0	0	0.120111	0	0	0.128475	0	0	0.20566	0
phelan_i_192	0	0	0	0	0	0	0	0	0	0	0	0	0	0	0	0	0	0.11688	0	0	0	0	0.200488	0	0	0	0	0	0	0	0	0	0.186158	0	0.194284	0	0.138763	0	0	0	0	0	0	0	0.180566	0	0	0.416215	0.215074
phelan_i_193	0	0	0	0	0	0	0	0	0	0	0	0	0	0	0	0	0	0	0	0	0	0	0	0	0	0	0	0	0	0	0	0	0.170266	0	0	0	0	0	0	0	0	0	0	0	0	0	0	0.187405	0.133568
phelan_i_194	0	0	0	0	0	0	0	0	0	0	0	0	0	0	0	0	0	0	0	0.254443	0.143224	0	0	0	0	0	0.139067	0	0	0	0	0	0	0	0	0	0	0	0	0	0	0	0	0	0	0	0	0	0.204316
phelan_i_195	0	0	0	0	0	0	0	0	0.325967	0	0	0	0	0	0	0	0.218744	0	0	0	0	0	0	0	0	0	0.21079	0	0	0	0	0	0.228253	0	0	0	0	0	0	0	0	0	0	0	0.193232	0	0.215837	0.297008	0
phelan_i_196	0	0	0	0	0	0	0	0	0.0710331	0	0	0	0	0	0	0	0.0597688	0	0	0	0	0	0.0761626	0	0	0	0.079815	0	0	0	0	0	0.0721338	0	0	0	0.0814677	0	0	0.0657227	0	0	0	0	0	0	0	0.0727415	0
phelan_i_197	0	0	0	0	0	0	0	0	0	0	0	0	0	0	0	0	0.178628	0	0	0	0	0	0.123307	0	0	0	0	0	0	0	0	0	0.153673	0	0	0	0.108327	0	0	0	0	0	0	0	0	0	0	0.144084	0
phelan_i_198	0	0	0	0	0	0	0	0	0	0	0	0	0	0	0	0	0	0	0	0	0.130933	0	0.158588	0	0	0	0	0	0	0	0	0	0.16217	0	0	0	0.144765	0	0	0	0	0	0	0	0	0	0	0	0
phelan_i_199	0	0.193836	0	0	0	0	0	0	0	0.220494	0	0	0	0	0	0	0	0.209266	0	0	0	0	0.218615	0	0	0	0	0	0	0	0	0	0.184252	0	0.453785	0	0	0	0	0	0	0	0	0	0	0.245166	0	0	0.33801
phelan_i_200	0	0	0	0	0	0	0	0	0.126442	0	0	0	0	0	0.117904	0	0.201118	0	0	0	0	0	0.201782	0	0	0	0	0	0	0	0	0	0.151397	0	0	0	0	0	0	0	0	0	0	0	0	0	0	0.191516	0
phelan_i_201	0	0	0	0	0	0	0	0	0	0	0	0	0	0	0	0	0	0	0	0	0	0	0	0	0	0	0	0	0	0	0	0	0	0	0.0547543	0	0	0	0	0	0	0.0514785	0.0541506	0	0.0648495	0	0	0	0.0540402
phelan_i_202	0	0	0	0	0	0	0	0	0	0	0	0	0	0	0	0	0	0	0	0	0	0	0.0862295	0	0	0	0	0	0	0	0	0	0.0959382	0	0	0	0	0	0	0	0	0	0	0	0	0	0	0.133774	0.0775118
phelan_i_203	0	0	0	0	0	0	0	0	0	0	0	0	0	0	0	0	0.147912	0	0	0	0	0	0.105622	0	0	0	0	0	0	0	0	0	0.172854	0	0	0	0	0	0	0	0	0	0	0	0	0	0	0.184859	0
phelan_i_204	0	0	0	0	0	0	0	0	0	0	0	0	0	0	0	0	0	0	0	0	0	0	0	0	0	0	0.137261	0	0	0	0	0	0	0	0	0	0	0	0	0	0	0	0	0	0	0	0	0	0.125692
phelan_i_205	0	0	0	0	0	0	0	0	0	0	0	0	0	0	0	0	0	0	0	0	0	0	0	0	0	0	0	0	0	0	0	0	0	0	0	0	0	0	0	0	0	0	0	0	0	0	0	0.095834	0
phelan_i_206	0	0	0	0	0	0	0	0	0	0	0	0	0	0	0	0	0.0851148	0	0	0	0.096025	0	0	0	0.086653	0	0	0	0	0	0	0	0.0895387	0	0	0	0.082546	0	0	0	0	0	0	0	0	0	0	0.138446	0.102078
phelan_i_207	0	0	0	0	0	0	0	0	0	0	0	0	0	0	0.0947613	0	0.176723	0	0	0	0	0	0	0	0	0	0	0	0	0	0	0	0	0	0	0	0	0	0	0	0	0	0.115122	0	0	0	0.121966	0.161048	0.128252
phelan_i_208	0	0	0	0	0	0	0	0	0.170766	0	0	0	0	0	0	0	0.218724	0	0	0	0	0	0	0	0	0	0	0	0	0	0	0	0	0	0.154523	0	0	0	0	0	0	0	0.134594	0	0.14825	0	0	0.231708	0
phelan_i_209	0	0	0	0	0	0	0	0	0	0	0	0	0	0	0	0	0	0	0	0	0	0	0	0	0	0	0	0	0	0	0	0	0	0	0	0	0	0	0	0	0	0	0	0	0	0	0	0.190058	0
palkil_i_172	0	0	0	0	0	0	0	0	0.279227	0.215233	0	0	0	0	0	0	0	0	0	0	0	0	0	0	0	0	0	0	0	0	0	0	0	0	0.184081	0	0	0	0	0	0	0	0	0	0	0.321822	0	0	0.156777
palkil_i_173	0	0.0688477	0	0	0	0	0	0	0.0729311	0	0	0	0.068152	0	0	0	0.112381	0	0	0	0	0	0.0804967	0	0	0	0	0	0	0	0	0	0	0	0.103551	0	0	0	0	0	0.0731641	0	0	0	0	0.0683136	0	0	0
palkil_i_174	0	0	0	0	0	0	0	0	0.143228	0.201399	0	0	0	0	0	0	0.22179	0	0	0	0	0	0.137349	0	0	0	0	0	0	0	0.136234	0	0.172268	0	0.267897	0	0.146679	0	0	0.140926	0	0	0	0	0	0.215289	0	0	0
palkil_i_175	0	0	0	0	0	0	0	0	0	0	0	0	0	0	0	0	0	0	0	0	0	0	0.327565	0	0	0	0	0	0	0	0	0	0	0	0.228184	0	0.208682	0	0	0	0	0	0	0	0	0	0	0	0
palkil_i_176	0	0	0.122188	0	0	0	0	0	0.255205	0	0	0.139173	0	0.132592	0	0	0	0	0	0	0.101647	0	0.129776	0.269823	0	0	0	0	0	0	0	0	0	0.120034	0.133571	0	0	0	0	0	0.156191	0	0	0	0	0	0	0	0
palkil_i_177	0	0	0	0	0	0	0	0	0	0	0	0	0	0	0	0	0.222406	0	0	0	0	0	0	0	0	0.246565	0	0	0.26932	0	0	0	0	0	0.442338	0	0.222355	0	0	0	0	0	0	0	0	0.349086	0	0.229449	0.251218
palkil_i_178	0	0	0	0	0	0	0	0	0.307549	0.22311	0	0	0	0	0	0	0	0	0	0	0	0	0	0.17531	0	0	0	0	0.186799	0	0	0	0	0	0.328185	0	0.176899	0	0	0	0	0	0.199456	0	0	0.356727	0	0	0
palkil_i_179	0	0	0	0	0	0	0	0	0	0	0	0	0	0.0871752	0	0	0	0	0	0	0	0	0.0998937	0	0	0	0	0	0	0	0	0	0.0792752	0	0	0	0.0945178	0	0	0	0.0776247	0	0.0826247	0	0	0.082928	0	0.075275	0
palkil_i_180	0	0	0	0	0	0	0	0	0	0	0	0	0.0958442	0	0	0	0.119922	0	0	0	0	0	0.135778	0	0.0753177	0	0	0	0	0	0	0	0	0	0	0	0.0830338	0	0	0	0	0	0	0	0	0	0	0	0
palkil_i_181	0	0	0	0	0	0	0	0	0.116675	0	0	0	0	0.224587	0	0	0.153342	0	0	0	0	0	0.227511	0	0	0.106653	0	0	0	0	0	0	0	0	0.135307	0	0.108364	0	0	0	0	0	0.148655	0	0	0.165842	0.122431	0	0
palkil_i_182	0	0	0	0	0	0	0	0	0.18506	0	0	0	0	0.160625	0	0	0	0	0	0	0.159644	0	0.191987	0.144126	0.156276	0	0	0	0	0	0.185276	0	0	0.144822	0	0	0.187875	0	0	0	0.226756	0	0	0	0	0	0	0	0
palkil_i_183	0	0	0	0	0	0	0	0	0.182332	0.180278	0	0	0	0.185418	0	0	0	0	0	0	0	0	0.203532	0	0.216563	0.234101	0	0	0.25024	0	0	0.211051	0	0	0.313199	0	0.184106	0	0	0	0	0.180035	0	0	0	0	0	0	0
palkil_i_184	0	0	0	0	0	0	0	0	0.240871	0.240546	0	0	0	0.241464	0	0.19436	0.211668	0	0	0	0	0	0	0	0.222941	0.244844	0	0	0	0	0	0	0.195472	0	0	0	0	0	0	0	0	0	0	0	0	0.204979	0	0	0.423997
palkil_i_185	0	0	0	0	0	0	0	0	0.198108	0	0	0	0.200849	0	0	0	0.267713	0	0	0	0.215403	0	0	0.195132	0	0	0	0	0	0	0	0	0	0	0.212892	0	0	0	0	0	0	0	0	0	0	0	0	0	0
palkil_i_186	0	0	0	0	0	0	0	0	0.203363	0	0	0	0	0	0	0	0.125259	0	0	0	0.1143	0	0	0.122808	0	0.118663	0	0	0.105453	0	0	0	0.121035	0	0	0	0	0.127805	0	0	0	0	0	0	0	0	0	0	0
palkil_i_187	0	0	0	0	0	0	0	0	0.118681	0	0	0	0	0	0	0	0.180724	0	0	0	0	0	0.193386	0.166948	0	0	0	0	0	0	0	0	0	0	0	0	0.121798	0.146363	0	0	0	0	0	0	0	0	0	0	0
palkil_i_188	0	0	0	0	0	0	0	0	0.173888	0	0	0	0	0.159458	0	0	0.136872	0	0	0	0	0	0.148919	0.139323	0	0	0	0	0	0	0	0	0.120203	0	0	0	0	0	0	0	0	0	0	0.114602	0	0.286227	0.205198	0	0
palkil_i_189	0	0	0.0851584	0	0	0	0	0	0.111154	0.110568	0	0	0	0.0924049	0	0	0.0971732	0	0.137057	0	0.0869298	0	0.0794293	0.0871643	0.103556	0	0	0.0809151	0	0	0	0	0.0847186	0.11695	0	0.0933021	0.104595	0	0	0	0	0	0	0	0	0	0	0	0
palkil_i_190	0	0	0	0	0.213034	0	0	0	0.229391	0.245645	0	0	0	0.289129	0	0	0.190956	0	0	0	0.225675	0	0.177346	0.240313	0.264326	0	0	0	0	0	0	0	0	0	0.182312	0.246069	0.320718	0.284429	0	0	0	0	0	0	0	0	0	0	0
noonan_i_153	0	0	0	0	0	0	0.183072	0	0.439543	0.214323	0	0	0	0.181391	0	0	0.190993	0	0	0	0	0	0	0.294198	0.194308	0.320048	0	0	0.218777	0	0.190231	0	0	0	0.237355	0.244638	0.217004	0.312104	0	0	0	0	0.169814	0	0	0	0.173829	0	0
noonan_i_154	0	0	0	0	0	0	0	0	0.355087	0	0	0	0	0	0	0	0.162138	0	0	0	0	0	0	0.203122	0	0.324929	0	0	0	0	0	0	0.134786	0	0	0	0	0	0	0	0	0	0.167821	0	0	0	0.130646	0.143044	0
noonan_i_155	0	0	0	0	0	0	0	0	0.130311	0	0	0	0	0	0	0	0.0999143	0	0	0	0	0	0.081088	0.0918289	0	0.0656911	0	0	0.0674106	0	0.120421	0	0.077602	0	0	0	0.0740759	0	0	0	0	0	0	0	0.0753991	0	0	0	0
noonan_i_156	0	0	0	0	0	0	0	0	0.676225	0	0	0	0	0	0	0	0.240552	0	0	0	0	0	0	0.476826	0	0	0	0	0	0	0	0	0	0	0.199353	0	0	0.288091	0	0.195102	0	0.220568	0	0	0.227753	0	0	0.223614	0.210904
noonan_i_157	0	0	0.140211	0	0	0	0	0	0.505655	0.247656	0	0	0	0	0	0	0	0	0	0	0.162008	0	0	0.453747	0	0.222641	0.18084	0	0.161022	0	0	0	0	0	0.153481	0	0.153319	0.201273	0	0	0	0	0	0	0.285771	0	0.197225	0.188898	0
noonan_i_158	0	0	0	0	0	0	0	0	0.330369	0	0	0	0	0	0	0	0.183247	0	0	0	0.128674	0	0	0.259357	0	0.177837	0	0	0	0	0	0	0.155167	0	0	0	0.173153	0.176009	0	0	0	0	0.179864	0	0.221565	0	0	0	0.133737
noonan_i_159	0.27706	0.222657	0.347458	0	0	0	0	0	0.676095	0.333891	0	0	0	0.242748	0	0	0.262995	0	0.222175	0	0.21255	0	0.440349	0.393196	0.25777	0	0	0	0	0	0	0	0	0	0.216347	0	0.191458	0.361975	0	0	0	0	0	0	0	0	0.299941	0	0
noonan_i_160	0.150869	0	0.132119	0	0	0	0.149754	0	0.294778	0.167129	0	0	0	0.188125	0	0	0.1735	0	0.135568	0	0.177832	0	0	0.241604	0.174549	0	0	0	0.211677	0	0	0	0	0	0.160236	0	0	0.148879	0	0	0.13875	0	0	0	0	0	0	0	0
noonan_i_161	0	0	0	0	0	0	0	0	0.366178	0	0	0	0	0	0.185334	0	0.247077	0	0	0	0	0	0	0.455207	0	0	0	0	0	0	0.174242	0	0.164504	0.167789	0	0	0	0.311887	0	0	0	0.166475	0.167208	0	0.235942	0	0	0.213099	0.229638
noonan_i_162	0	0	0	0	0	0	0	0	0.101858	0.0901279	0	0	0	0	0	0	0.0827387	0	0	0	0	0	0.0798855	0.0849131	0	0	0	0	0.109774	0	0	0	0	0	0.0976802	0	0.0938779	0	0	0	0	0	0	0	0.0779035	0	0	0	0
noonan_i_163	0	0	0.1066	0	0	0	0	0	0.978221	0.176638	0	0	0	0	0	0	0	0	0	0	0	0	0	0.355325	0	0	0	0	0	0	0.0975726	0	0	0	0	0	0	0.324621	0	0	0	0	0.0975152	0	0	0	0	0.103447	0
noonan_i_164	0	0	0	0	0	0	0	0	0.230906	0	0	0	0	0	0	0	0.141882	0	0	0	0	0	0	0.119577	0	0	0.114824	0	0	0	0	0	0	0	0	0	0	0	0	0	0	0	0	0	0	0	0	0.105448	0
noonan_i_165	0	0	0	0	0	0	0	0	0.372137	0	0	0	0	0	0.168063	0	0.274948	0	0	0	0.175601	0	0	0.274559	0.180293	0	0	0	0	0	0	0	0	0.146961	0	0	0.155953	0.156454	0	0	0	0	0.161684	0	0	0	0	0.182477	0
noonan_i_166	0.207366	0	0.185628	0	0	0	0	0	0.643317	0	0	0	0.177519	0.176248	0.255012	0	0.448887	0	0	0	0.194871	0	0.189583	0.449201	0	0.182111	0	0	0	0	0	0	0	0	0	0	0	0.203808	0	0	0.174049	0	0.231085	0	0	0	0.203839	0	0
noonan_i_167	0	0	0	0	0	0	0	0	0.795812	0.474298	0	0	0	0	0	0	0.192964	0	0	0	0.199118	0	0	0.449294	0.289884	0.234147	0.199454	0.199506	0	0	0	0	0	0	0	0	0.294813	0.274199	0.280773	0	0	0	0	0	0	0	0	0	0.266217
noonan_i_168	0.139126	0	0	0	0	0	0.141646	0	0.864887	0.155897	0	0	0	0.152503	0	0	0	0	0	0	0.239246	0	0	0.471439	0.176416	0	0	0	0	0	0	0	0	0	0	0	0	0.341725	0	0	0	0	0	0	0	0.180883	0.307885	0	0.164886
noonan_i_169	0	0	0	0	0	0	0	0	0.443236	0	0	0	0	0	0.167947	0	0.278377	0	0	0	0.17459	0	0	0.387692	0	0	0	0	0	0	0	0	0	0.18998	0	0	0	0.195809	0	0	0	0	0	0	0	0	0	0	0
noonan_i_170	0.39033	0	0.210574	0	0	0	0	0	0.805976	0.262509	0	0	0	0.242607	0	0	0.209807	0	0.248402	0	0	0	0	0.508499	0.200499	0	0	0	0	0	0.263029	0.283588	0	0	0	0	0	0.315041	0	0	0	0	0.262153	0	0.210057	0	0	0	0
noonan_i_171	0	0	0	0	0	0	0	0	0.766035	0.381897	0	0	0	0	0	0	0.285279	0	0	0	0	0	0	0.280247	0.219966	0	0	0	0	0	0	0	0	0	0.234503	0	0.232635	0	0	0	0	0	0.286358	0	0	0.276304	0	0	0.226851
wolhir_i_305	0	0	0	0	0	0	0	0	0	0.156048	0	0	0	0	0	0	0	0	0	0	0	0	0	0	0	0	0.15678	0	0.237438	0	0	0	0	0	0	0	0	0	0	0	0	0	0	0	0	0	0	0	0
wolhir_i_306	0	0	0.204239	0	0	0	0	0	0.440224	0.194767	0	0	0	0	0	0	0	0	0	0	0.22196	0	0	0.272124	0.197249	0	0.21633	0	0.55138	0	0	0	0	0	0	0	0	0	0	0	0	0	0	0	0	0	0	0.240557	0
wolhir_i_307	0	0	0.0695589	0	0	0	0	0	0.119729	0.0712294	0	0	0	0	0	0	0	0	0	0	0.0748275	0	0	0.0785329	0	0	0.0687342	0	0.106068	0	0	0	0	0	0	0	0	0	0	0	0	0	0	0	0	0	0	0	0
wolhir_i_308	0.0772797	0	0.0784146	0	0	0.101263	0	0	0.0968689	0	0	0	0	0	0	0	0.0715069	0	0	0	0	0	0	0	0	0	0	0	0.136204	0	0	0	0.0775397	0	0.0904076	0	0.0851575	0	0	0.108273	0	0	0	0	0	0.117882	0	0	0
wolhir_i_309	0	0	0	0	0	0	0	0	0.150434	0	0	0	0	0	0	0	0	0	0	0	0.111584	0	0	0	0	0	0	0	0.114726	0	0	0	0	0	0.177467	0	0	0	0	0	0	0	0	0	0.111889	0.131487	0	0.151326	0.146503
wolhir_i_310	0	0	0	0	0	0	0	0	0.225388	0.354491	0	0	0	0	0	0	0	0	0	0	0	0	0	0	0.190063	0	0	0	0.94032	0	0	0	0	0	0.383544	0	0.278853	0	0	0	0	0	0	0	0	0.201765	0	0	0
wolhir_i_311	0.14005	0	0.20966	0	0	0	0	0	0.204931	0.15368	0	0	0	0.182197	0	0	0	0	0	0	0.152647	0	0	0.146851	0.203442	0	0.146574	0	0.329942	0	0	0	0	0	0.145584	0	0	0	0	0	0	0	0	0	0.183629	0	0	0	0
wolhir_i_312	0	0	0.0945877	0	0	0	0	0	0.108499	0.110738	0	0	0	0	0	0	0	0	0	0	0.119607	0	0	0	0	0	0.127473	0	0.168758	0	0	0	0	0	0	0	0	0	0	0	0	0	0	0	0	0	0	0	0
wolhir_i_313	0	0	0	0	0	0	0	0	0.151025	0.124926	0	0	0	0	0	0	0	0	0	0	0.09327	0	0	0.118932	0	0	0	0	0.154176	0	0	0	0	0	0	0	0	0	0	0	0	0	0	0	0.0851965	0	0	0	0
wolhir_i_314	0	0	0.131095	0	0	0.0908203	0	0	0.0916826	0	0	0	0	0	0	0	0	0	0	0	0.149637	0	0	0	0.10605	0	0.0967801	0	0.168631	0	0	0	0	0	0	0.0926616	0	0	0	0	0	0	0	0	0	0	0	0	0
wolhir_i_315	0	0	0	0	0	0	0	0	0.0806768	0.0656477	0	0	0	0	0	0	0	0	0	0	0	0	0	0	0	0	0	0	0.0745138	0	0	0	0.0647617	0	0.0761281	0	0	0	0	0	0	0.0896789	0	0	0.112359	0	0	0	0.0943039
wolhir_i_316	0	0	0	0	0	0	0	0	0.244516	0.217866	0	0	0	0.188308	0	0	0	0	0	0	0	0	0	0.190094	0.204236	0	0	0	0.314529	0	0	0	0	0	0	0	0	0	0	0	0	0.15414	0	0	0	0	0	0	0
wolhir_i_317	0	0	0.144177	0	0	0	0	0	0.224799	0	0	0	0	0.202313	0	0	0.17602	0	0	0	0.186686	0	0	0.143908	0.282111	0.164082	0	0	0.33036	0	0	0.145681	0.165995	0	0.159234	0	0	0	0	0	0	0	0	0	0	0	0	0	0
wolhir_i_318	0	0.238774	0	0	0	0	0	0	0.349898	0.235212	0	0	0	0	0	0	0.289785	0	0	0	0.235546	0	0	0.224048	0.293217	0	0	0	0.67346	0	0	0	0	0	0	0.225678	0.287327	0	0	0	0	0.281595	0	0	0	0	0	0	0
wolhir_i_319	0.164786	0.130176	0.165155	0	0	0	0	0	0.192847	0.176956	0.115814	0	0	0.214478	0	0	0	0	0	0	0	0	0	0	0.170266	0	0	0	0.155487	0	0	0	0	0	0.143693	0	0	0	0	0	0	0	0.107891	0	0	0	0	0	0
wolhir_i_320	0	0	0	0	0	0	0.165273	0.110582	0.147249	0	0	0	0	0.170844	0	0	0	0	0	0	0.11314	0	0	0	0.217554	0.175772	0	0	0.241784	0	0	0	0	0	0.177618	0.110972	0.115424	0	0	0	0	0	0	0	0.195517	0	0	0	0
wolhir_i_321	0.208461	0.262177	0.33157	0	0	0.179919	0	0	0.245108	0.184218	0	0	0	0	0	0	0	0	0.183403	0	0	0	0	0	0.222479	0	0	0	0.882751	0	0	0	0	0	0.537096	0	0	0	0	0	0	0	0	0	0	0	0	0	0
wolhir_i_322	0	0	0.0782291	0	0	0	0	0	0.133421	0	0	0	0	0	0.0815606	0	0.135029	0	0	0	0.0824373	0	0	0.115215	0.0727022	0	0	0	0.0785936	0	0.0970273	0	0.0861238	0	0	0.083719	0.087674	0.140643	0	0	0	0.0955959	0	0	0.12618	0	0	0	0
wolhir_i_323	0	0.162486	0.336321	0	0	0.293311	0.311466	0	0.252221	0.176368	0	0	0	0.311097	0	0	0	0	0.259933	0	0.248434	0	0	0.202983	0.381971	0	0	0	0.576927	0	0.212902	0	0	0.161136	0.224727	0.347286	0.27564	0.170635	0.348824	0	0	0	0	0	0.161538	0	0	0	0
sotoss_i_248	0	0	0	0	0	0.150042	0	0.130652	0.137586	0	0	0	0	0	0	0	0	0.200267	0	0	0.159432	0	0	0	0	0	0.235331	0	0	0	0	0	0.121858	0.144534	0	0	0	0	0	0	0	0	0	0	0	0	0	0	0
sotoss_i_249	0	0	0	0	0	0	0	0	0.338722	0	0	0	0	0	0	0	0.20721	0.322996	0	0	0.181769	0	0	0.247832	0	0	0.31793	0	0	0	0	0	0.240577	0	0	0	0	0.190817	0	0	0	0	0	0	0.261217	0	0	0.181694	0.246915
sotoss_i_250	0	0	0	0	0	0	0	0	0.123176	0	0	0	0	0	0	0	0.0997578	0	0	0	0	0	0.127494	0	0	0	0.105486	0	0	0	0.133567	0	0.110183	0	0	0	0	0	0	0	0	0	0	0	0.105143	0	0	0.150985	0
sotoss_i_251	0	0	0	0	0	0.201617	0	0	0.19215	0.186753	0	0	0	0	0	0	0	0.207531	0	0	0.19626	0	0	0	0	0	0.442405	0.187322	0	0	0	0	0.223981	0	0	0	0	0	0	0	0	0	0	0	0	0	0	0.311313	0.511939
sotoss_i_252	0	0	0	0	0	0	0	0.173776	0.268284	0.209604	0	0	0	0	0	0	0	0.309867	0	0	0.204465	0	0	0	0	0	0.191368	0	0	0	0	0	0	0.173738	0	0	0	0	0	0	0	0	0	0	0	0	0	0	0
sotoss_i_253	0	0	0	0	0	0	0	0.167079	0.140831	0	0	0	0	0	0	0	0.165666	0	0	0.151702	0.221421	0	0	0	0	0	0.205368	0	0	0	0	0	0.176222	0	0	0	0	0	0	0	0	0	0	0	0	0	0	0.183691	0.169929
sotoss_i_254	0	0	0	0	0	0	0	0	0.175042	0	0	0	0	0	0	0	0.114096	0	0	0	0.200155	0	0	0	0	0	0.282838	0	0	0	0	0	0	0.13755	0	0	0	0	0	0	0	0	0	0	0	0	0	0.163599	0.168475
sotoss_i_255	0	0	0	0	0	0	0	0	0.218981	0	0	0	0	0	0	0	0.190679	0.229837	0	0	0	0	0	0	0	0	0.321825	0.188259	0	0	0.218882	0	0.182357	0	0	0	0	0	0	0	0	0	0	0	0.250268	0	0	0.362629	0.295719
sotoss_i_256	0	0	0	0	0	0	0	0	0	0	0	0	0	0	0	0	0	0.211897	0	0	0	0	0.206723	0	0	0	0.347184	0	0	0	0	0	0	0	0	0	0	0	0	0	0	0	0	0	0	0.262884	0	0.323622	0
sotoss_i_257	0	0	0	0	0	0	0	0	0	0	0	0	0	0	0	0	0.279899	0	0	0	0.166726	0	0.263894	0	0	0	0.361888	0.210989	0	0	0	0	0.200627	0.255368	0	0	0	0	0	0	0	0	0	0	0	0	0	0.298834	0
sotoss_i_258	0	0	0	0	0	0	0	0	0	0	0	0	0	0	0	0	0	0	0	0	0	0	0	0	0	0	0.28898	0	0	0	0.152373	0	0	0	0	0	0	0	0	0	0	0	0	0	0.210837	0	0	0.54153	0.155992
sotoss_i_259	0	0	0	0	0	0.136886	0	0.127138	0	0	0	0	0	0	0	0	0	0.166404	0	0	0.123445	0	0	0	0	0	0.234648	0	0	0	0	0	0.123149	0	0	0	0	0	0	0	0	0	0	0	0	0	0	0.15758	0.12736
sotoss_i_260	0	0	0	0	0	0	0	0	0	0	0	0	0	0	0	0	0.12223	0	0	0	0.121414	0	0.146981	0	0.126141	0.320111	0	0	0	0	0	0	0.234254	0	0	0	0	0	0	0	0	0	0	0	0.128829	0	0	0.210804	0.165468
sotoss_i_261	0	0	0	0	0	0	0	0	0.208209	0	0	0	0	0	0	0	0.198503	0	0	0	0.216162	0	0	0	0	0	0	0	0	0	0	0	0.230401	0	0	0	0.277124	0	0	0	0	0	0	0	0	0	0	0.404468	0
sotoss_i_262	0	0	0	0	0	0.306774	0	0	0	0	0	0	0	0	0	0	0.193504	0.2343	0	0	0	0	0.179776	0	0	0	0.170265	0.1687	0	0	0	0	0.271269	0.180747	0	0	0	0	0	0	0	0	0	0	0	0	0	0.313688	0.188736
sotoss_i_263	0	0	0	0	0	0	0	0	0.309796	0.19112	0	0	0	0	0	0	0.180336	0.250779	0	0	0.149416	0	0	0.188884	0	0	0.250747	0	0	0	0	0	0.144142	0.266466	0	0	0.155331	0	0	0	0	0	0	0	0	0	0	0	0.196772
sotoss_i_264	0	0	0	0	0	0	0	0	0.252168	0	0	0	0	0	0	0	0.291887	0	0	0	0	0	0.265364	0	0	0.215098	0.333818	0	0	0	0	0	0.319417	0	0	0	0	0	0	0	0	0	0.206111	0	0	0	0	0.327216	0.229604
sotoss_i_265	0	0	0	0	0	0	0	0	0.233425	0	0	0	0	0	0	0	0	0	0	0	0.276629	0	0	0	0	0.192101	0.515436	0	0	0	0	0	0	0	0	0	0	0	0	0	0	0	0	0	0	0	0	0.264204	0.203407
sotoss_i_266	0	0	0	0	0	0	0	0.206435	0.338201	0	0	0	0	0	0	0	0.261552	0.222001	0	0	0.217324	0	0	0.252223	0	0	0.27562	0.384338	0	0	0.235615	0	0	0	0	0	0.209695	0	0	0	0.232063	0.202176	0.319473	0	0	0	0	0.207975	0
rubtay_i_229	0.168796	0	0	0	0	0	0.218307	0	0.173469	0.142743	0	0	0	0	0	0	0.157046	0	0	0	0.139092	0	0	0	0	0	0.141541	0.27053	0	0	0	0	0	0	0	0	0.14387	0	0	0	0	0	0.147132	0	0.143797	0.251979	0	0	0.992983
rubtay_i_230	0	0	0	0	0	0	0	0	0.320042	0.29459	0	0	0	0	0	0	0.231257	0	0	0	0.243199	0	0	0.24702	0	0	0	0	0	0	0	0	0.206695	0	0	0	0	0	0	0	0	0	0	0	0	0	0	0.393398	0.941533
rubtay_i_231	0.235795	0	0	0	0	0	0	0	0.238266	0.315081	0	0	0	0	0	0	0	0	0	0	0	0	0	0	0	0	0.205842	0.207752	0.236414	0	0	0	0	0	0.203339	0	0.31565	0	0	0	0	0.193762	0	0	0.387901	0	0	0	0.919186
rubtay_i_232	0	0	0	0	0	0	0	0	0.129173	0	0	0	0	0	0	0	0.145246	0	0	0	0	0	0	0	0	0	0	0	0.125259	0	0	0	0.133053	0	0.146196	0	0.112083	0	0	0	0	0	0.147045	0	0.149469	0.126233	0.130903	0	0.198019
rubtay_i_233	0	0	0	0	0	0	0	0	0	0	0	0	0.190054	0	0	0	0.219491	0	0	0	0	0	0	0	0	0	0	0	0	0	0	0	0	0	0.34334	0	0.206909	0	0	0	0	0.236895	0.210337	0	0	0.189402	0	0	0.522079
rubtay_i_234	0.270494	0.273896	0	0	0	0	0.108918	0	0.128806	0.364664	0	0	0	0	0	0	0	0	0	0	0	0	0	0	0	0	0	0.111185	0	0	0	0	0	0	0.218205	0	0.112826	0	0	0	0.133602	0	0.137503	0	0	0.123097	0	0	0.393941
rubtay_i_235	0	0	0	0	0	0	0.178435	0	0.18922	0.137449	0	0	0	0	0	0	0.164024	0	0	0	0	0	0	0.12393	0	0	0	0	0	0	0	0	0	0	0.18503	0	0.132111	0	0	0	0	0	0	0.127777	0	0.215587	0.124517	0	0.203617
rubtay_i_236	0	0.212375	0	0	0	0	0	0	0	0.258121	0	0	0	0	0	0	0	0	0	0	0	0	0	0	0	0	0.34897	0.358028	0	0	0	0	0	0	0	0	0	0	0	0	0	0	0	0	0	0.213074	0	0.28387	0.842048
rubtay_i_237	0	0	0	0	0	0	0	0	0	0.253116	0	0	0	0	0	0	0	0.222764	0	0	0	0	0	0	0	0	0	0	0	0	0	0	0	0	0	0	0	0	0	0	0	0	0	0	0.221044	0	0	0.26374	0.306016
rubtay_i_238	0.232957	0.209308	0	0	0	0	0.179496	0	0.216947	0.235389	0	0	0	0	0	0	0	0	0	0	0	0	0	0	0	0	0.160418	0	0	0	0	0	0	0	0.174163	0	0	0	0	0.19049	0	0	0.165218	0	0.20229	0.557788	0.203048	0	0.904377
rubtay_i_239	0	0	0	0	0	0	0	0	0	0	0	0	0	0	0	0	0	0	0	0	0	0	0	0	0	0	0	0	0	0	0	0	0.232204	0	0	0	0	0	0	0	0	0	0	0	0	0.410127	0	0.298526	0.758568
rubtay_i_240	0	0	0	0	0	0	0	0	0	0.23354	0	0	0	0	0	0	0	0	0	0	0	0	0	0	0	0	0.20193	0	0	0	0	0	0.215646	0.158023	0	0	0	0	0	0	0	0	0	0	0	0.174722	0	0.233673	0.974509
rubtay_i_241	0	0	0	0	0	0	0	0	0	0	0	0	0	0	0	0	0	0	0	0	0	0	0	0	0	0	0	0	0	0	0	0	0	0	0	0	0.258251	0	0	0	0	0.183303	0	0	0	0	0	0.205346	0.94643
rubtay_i_242	0.155228	0.17014	0.148561	0	0	0	0	0	0	0.165638	0	0	0	0	0	0	0	0.145034	0	0	0.148853	0	0	0	0	0	0.286819	0.146529	0	0	0	0	0.174053	0	0	0	0	0	0	0	0	0	0	0	0	0.207154	0	0.292809	0.976269
rubtay_i_243	0	0	0	0	0	0	0.0879947	0	0	0.102654	0	0	0	0	0	0	0	0	0	0	0	0	0	0	0	0	0	0.0922778	0	0	0	0	0	0	0.0833233	0	0.0986456	0	0	0	0	0.105385	0	0	0	0.150064	0	0.107891	0.99791
rubtay_i_244	0	0.228567	0	0	0	0.183016	0	0.191151	0	0	0	0	0	0	0	0	0	0	0	0	0.26704	0	0	0	0	0	0.418122	0.17801	0.224763	0	0	0	0	0	0.232373	0	0.280695	0	0	0	0	0.204264	0	0	0	0.343207	0	0	0.661604
rubtay_i_245	0	0	0	0	0	0	0	0	0	0	0	0	0	0	0	0	0	0	0	0	0	0	0	0	0	0	0	0	0	0	0	0	0	0	0	0	0	0	0	0	0	0	0	0	0	0.161591	0.0820456	0	0.154431
rubtay_i_246	0.128021	0	0	0	0	0	0.127551	0	0.151257	0	0	0	0	0	0.113437	0	0.188458	0	0	0	0.104276	0	0	0	0	0	0	0	0	0	0.154755	0	0	0	0.154767	0	0	0.137496	0	0	0	0	0.121736	0	0.140591	0.200904	0	0	0.217969
rubtay_i_247	0	0	0	0	0	0	0	0	0.239778	0	0	0	0	0	0	0	0.244301	0	0	0	0.246893	0	0	0	0	0	0.28295	0.281792	0	0	0	0	0.171874	0	0	0	0	0	0.167725	0	0	0.237974	0	0	0	0.218981	0	0.219925	0.888521
wilbeu_c_304	0	0	0	0	0	0	0	0	0	0	0	0	0.0819709	0	0	0	0.109313	0	0	0	0	0	0	0	0	0	0.0919122	0	0	0	0	0	0	0.104537	0.07695	0	0	0	0	0	0	0	0	0	0	0	0	0.101396	0
wilbeu_c_303	0	0	0	0	0	0	0	0	0	0	0	0	0.122389	0	0	0	0.191371	0	0	0	0	0	0.159986	0	0.116969	0	0	0	0	0	0	0	0	0	0	0	0.165576	0	0	0	0	0	0	0	0	0	0	0	0
wilbeu_c_302	0	0	0	0	0	0	0	0.162653	0	0	0	0	0	0	0	0	0	0	0	0	0.224991	0	0	0	0	0	0	0	0	0	0	0	0	0	0	0	0.140283	0	0	0	0	0	0	0	0	0	0	0.253153	0.145646
wilbeu_c_301	0	0	0	0	0	0	0	0	0.130202	0	0	0	0	0	0.0948851	0	0.126133	0	0	0	0.0782657	0	0.0878499	0	0.080626	0	0.0714082	0	0	0	0.0930305	0	0	0	0	0	0.0742518	0	0	0	0	0	0.0936294	0	0	0.0895478	0.0718937	0.0966708	0
wilbeu_c_300	0	0	0	0	0	0	0	0	0	0	0	0	0	0	0	0	0.118589	0	0	0	0	0	0	0	0	0	0	0	0	0	0	0	0	0	0.122122	0	0	0	0	0	0	0	0	0	0	0	0	0.262814	0
wilbeu_c_299	0	0	0	0	0	0	0	0	0	0	0	0	0.142307	0	0.126484	0	0.205847	0	0	0	0	0	0	0	0	0	0	0	0	0	0	0	0.124793	0.15106	0	0	0	0	0	0	0	0	0	0	0	0	0	0	0
wilbeu_c_298	0	0	0	0	0	0	0	0	0.122107	0	0	0	0	0	0	0	0	0	0	0.161953	0.128885	0	0	0	0	0	0.190504	0	0	0	0	0	0	0	0	0	0	0	0	0	0	0	0	0	0	0.117028	0	0.147179	0.1436
wilbeu_c_297	0	0	0	0	0	0	0	0	0	0	0	0	0	0	0	0	0.144429	0	0	0	0	0	0	0	0	0	0	0	0	0	0	0	0.11915	0	0	0	0	0	0	0	0	0	0	0	0	0	0	0	0
wilbeu_c_296	0	0	0	0	0	0	0	0	0	0	0	0	0	0	0	0	0	0	0	0	0	0	0.201154	0	0	0	0.213845	0	0	0	0	0	0	0	0	0	0.166915	0	0	0	0	0	0	0	0.185661	0	0	0.179495	0.192165
wilbeu_c_295	0	0	0	0	0	0	0	0	0	0	0	0	0	0	0	0	0.131418	0	0	0	0.189648	0	0	0	0	0.143388	0.155037	0	0	0	0	0	0	0	0	0	0.106618	0	0	0	0	0	0	0	0	0	0	0.148635	0.131316
wilbeu_c_294	0	0	0	0	0	0	0	0	0.345815	0	0	0	0	0	0.198297	0	0.251801	0	0	0	0.319477	0	0	0.333436	0	0	0	0	0	0	0	0	0	0	0	0	0	0.226014	0	0	0	0	0	0	0	0.218424	0	0	0
wilbeu_c_293	0	0	0	0	0	0	0	0	0	0	0	0	0	0	0	0	0.0896207	0	0	0	0	0	0.0967017	0	0	0	0.0965329	0	0	0	0	0	0	0	0	0	0	0	0	0	0	0	0	0	0	0	0	0.127383	0
wilbeu_c_292	0	0	0	0	0	0	0	0	0	0	0	0	0	0	0	0	0	0	0	0	0	0	0	0	0.11229	0	0	0	0	0	0	0	0	0	0	0	0.127371	0	0	0	0	0	0	0	0	0	0	0.124202	0
wilbeu_c_291	0	0	0	0	0	0	0	0	0.194657	0	0	0	0.240731	0	0.14917	0	0.344222	0	0	0	0	0	0	0	0	0	0.157278	0	0	0	0	0	0	0	0	0	0	0	0	0	0	0	0	0	0	0	0	0.165935	0
wilbeu_c_290	0	0	0	0	0	0	0	0	0	0	0	0	0	0	0	0	0	0	0	0	0	0	0	0	0	0	0	0	0	0	0	0	0.295569	0	0	0	0	0	0	0	0	0	0.169958	0	0	0.116593	0	0.251988	0
wilbeu_c_289	0	0	0	0	0	0	0	0	0.157112	0	0	0	0	0	0	0	0	0	0	0	0.166708	0	0.162282	0	0	0	0	0	0	0	0	0	0	0	0.15452	0	0	0	0	0	0	0	0	0	0	0	0	0	0
wilbeu_c_288	0	0	0	0	0	0	0	0	0.139075	0	0	0	0	0	0	0	0.163218	0	0	0.182043	0.13731	0	0.173543	0	0	0	0	0	0	0	0	0	0.135665	0	0	0	0	0	0	0	0	0	0	0	0	0	0	0.166884	0
wilbeu_c_287	0	0	0.136117	0	0	0	0	0	0.343362	0	0	0	0	0	0	0	0.165124	0	0	0	0.305066	0	0	0.180342	0	0	0.271664	0	0	0	0	0	0	0	0	0	0	0.183331	0	0	0	0.136792	0	0	0	0	0	0	0
wilbeu_c_286	0	0	0	0	0	0	0	0	0.174373	0	0	0	0	0	0	0	0	0	0	0	0.194786	0	0	0.159937	0	0	0.193843	0	0	0	0	0	0	0	0	0	0.105399	0.132056	0	0	0	0	0	0	0	0	0	0.100222	0
rubtay_c_247	0	0	0	0	0	0	0	0	0	0	0	0	0	0	0	0	0.0990606	0	0	0	0	0	0.107668	0	0.101239	0	0	0	0	0	0	0	0.0920781	0	0	0	0.125155	0	0	0	0	0.123312	0.141437	0	0	0.0999773	0.0892052	0.111966	0
rubtay_c_246	0	0.114121	0	0	0	0	0	0	0	0	0	0	0	0	0	0	0	0	0	0	0.148268	0	0	0	0	0	0.220448	0	0	0	0	0	0	0	0	0	0	0	0	0	0	0	0	0	0	0	0	0.267914	0
rubtay_c_245	0	0	0	0	0	0	0	0	0	0	0	0	0	0	0	0	0.23814	0	0	0	0	0	0.270354	0	0.30562	0	0	0	0	0	0	0	0	0	0	0	0.226673	0	0	0	0	0	0	0	0	0	0	0.293277	0
rubtay_c_244	0	0	0	0	0	0	0	0	0	0	0	0	0	0	0	0	0	0	0	0	0	0	0.313958	0	0.204921	0	0	0	0	0	0	0	0	0	0.311439	0	0.361212	0	0	0	0	0	0	0	0	0	0	0.184588	0
rubtay_c_243	0	0	0	0	0	0	0	0	0.103089	0	0	0	0	0	0	0	0.0940252	0	0	0	0	0	0.0978803	0	0	0	0.105248	0	0	0	0	0	0	0.105704	0	0	0	0	0	0	0	0	0	0	0	0	0	0.123711	0.127574
rubtay_c_242	0	0	0	0	0	0	0	0	0	0	0	0	0	0	0	0	0.134246	0	0	0	0	0	0.094823	0	0	0	0.148175	0	0	0	0	0	0	0	0	0	0	0	0	0	0	0	0	0	0	0	0	0	0
rubtay_c_241	0	0	0	0	0	0	0	0	0.0959252	0	0	0	0	0	0	0	0.101673	0	0	0	0	0	0	0	0	0	0.141349	0	0	0	0	0	0	0.0955762	0	0	0.0949224	0	0	0	0	0	0	0	0	0	0	0.133723	0
rubtay_c_240	0	0	0	0	0	0	0	0	0	0	0	0	0	0	0	0	0	0	0	0	0	0	0	0	0	0	0	0	0	0	0	0	0	0	0	0	0	0	0	0	0	0	0	0	0	0	0	0.190005	0
rubtay_c_239	0	0	0	0	0	0	0	0	0.121553	0	0	0	0	0	0	0	0	0	0	0	0.109592	0	0	0.112381	0	0	0.146848	0	0	0	0	0	0	0	0	0	0	0	0	0	0	0	0	0	0	0	0	0	0
rubtay_c_238	0	0	0	0	0	0	0	0	0	0	0	0	0.0941585	0	0	0	0.132204	0	0	0	0	0	0.102119	0	0	0	0	0	0	0	0	0	0.135465	0.179721	0	0	0	0	0	0	0	0	0	0	0	0	0	0.134517	0
rubtay_c_237	0	0	0	0	0	0	0	0	0.213783	0	0	0	0	0	0	0	0.19789	0	0	0	0.215504	0	0	0.191167	0	0	0.249577	0	0	0	0	0	0	0	0	0	0.216889	0.16388	0	0	0	0	0	0	0.223396	0	0	0.370538	0
rubtay_c_236	0	0	0	0	0	0	0	0	0	0	0	0	0	0	0	0	0	0	0	0	0	0	0.170116	0	0	0	0.124454	0	0	0	0	0	0	0.116396	0	0	0.113446	0	0	0	0	0	0	0	0	0	0	0.187899	0
rubtay_c_234	0	0	0	0	0	0	0	0	0.114084	0.112107	0	0	0	0.127502	0	0	0	0	0	0	0	0	0.175747	0	0	0	0	0	0	0	0	0	0	0	0	0	0.190121	0	0	0	0	0	0.102604	0	0.124084	0	0	0	0
rubtay_c_235	0	0.127197	0	0	0	0	0	0	0.175886	0	0	0	0	0.17045	0	0	0.167195	0	0	0	0	0	0.161874	0.132471	0.164887	0	0.141101	0	0	0	0.13869	0	0	0.145214	0	0	0.279011	0	0	0	0	0	0	0	0	0	0	0.123726	0
rubtay_c_233	0	0	0	0	0	0	0	0	0	0	0	0	0	0	0	0	0	0	0	0	0.113225	0	0	0	0	0	0	0	0	0	0	0	0	0	0	0	0	0	0	0	0	0	0.0984396	0	0	0	0	0.153101	0
rubtay_c_232	0	0	0	0	0	0	0	0	0	0	0	0	0	0	0	0	0	0	0	0	0	0	0	0	0	0	0.0816497	0	0	0	0	0	0	0.087383	0.119214	0	0.0927761	0	0	0	0	0	0.0950983	0	0	0	0	0	0
rubtay_c_231	0	0	0	0	0	0	0	0	0	0	0	0	0	0	0	0	0	0	0	0	0	0	0.0735964	0	0	0	0	0	0	0	0	0	0	0.0873794	0.0650881	0	0	0	0	0	0	0	0	0	0	0.062964	0	0.0931942	0.0806938
rubtay_c_230	0	0	0	0	0	0	0	0	0	0	0	0	0	0	0	0	0	0	0	0	0.101033	0	0	0	0	0	0.124366	0	0	0	0	0	0	0	0	0	0	0	0	0	0	0	0.12126	0	0	0.0911926	0	0.130205	0
rubtay_c_229	0	0	0	0	0	0	0	0	0	0	0	0	0	0	0	0	0	0	0	0	0	0	0	0	0	0	0	0	0	0	0	0	0.101541	0	0.0891771	0	0	0	0	0	0	0	0.14174	0	0	0	0	0.180837	0.153231
retsyn_c_210	0	0	0	0	0	0	0	0	0.0950767	0	0	0	0.126469	0	0.129227	0	0.199409	0	0	0	0	0	0.0899884	0.112351	0.0927747	0.0949069	0	0	0	0	0	0	0	0	0	0	0	0.105149	0	0	0	0	0	0	0	0	0	0.128484	0
retsyn_c_211	0	0	0	0	0	0	0	0	0	0	0	0	0	0	0	0	0	0	0	0	0	0	0	0	0	0	0	0	0	0	0	0	0.0873698	0	0	0	0	0	0	0	0	0	0	0	0	0.0755548	0	0.104766	0
retsyn_c_212	0	0	0	0	0	0	0	0	0.177033	0	0	0	0	0	0	0	0.135713	0	0	0	0	0	0.183078	0	0	0	0.181924	0	0	0	0.154623	0	0.140822	0	0	0	0	0	0	0	0	0	0	0	0	0.266894	0	0.162154	0.180449
retsyn_c_213	0	0	0	0	0	0	0	0	0	0	0	0	0	0	0	0	0.0719108	0	0	0	0	0	0	0	0	0	0.0707828	0	0	0	0	0	0.0741568	0	0	0	0	0	0	0	0	0	0.0654033	0	0	0	0	0.0886151	0
retsyn_c_214	0	0.0992815	0	0	0	0	0	0	0	0	0	0	0	0	0	0	0.0950433	0	0	0	0	0	0.104	0	0	0	0.0928514	0	0	0	0	0	0.140711	0.0878228	0	0	0	0	0	0	0	0	0	0	0	0	0	0	0
retsyn_c_215	0	0	0	0	0	0	0.11345	0	0	0	0	0	0	0	0	0	0	0	0	0	0	0	0	0	0	0.158673	0	0	0	0	0	0	0	0	0	0	0.105473	0	0	0	0	0	0	0	0	0	0	0.0998904	0
retsyn_c_216	0	0	0	0	0	0	0	0	0	0	0	0	0	0	0	0	0	0	0	0	0	0	0	0	0	0	0.0886533	0	0	0	0	0	0	0	0.0962033	0	0	0	0	0	0	0	0	0	0	0	0	0.10201	0.0822785
retsyn_c_217	0	0.101601	0	0	0	0	0	0	0	0.130306	0	0	0	0	0	0	0	0	0	0	0.111707	0	0.136696	0	0.161686	0	0.116993	0	0	0	0	0	0	0	0.0942887	0	0.139426	0	0	0	0	0	0	0	0	0	0	0	0.143419
retsyn_c_218	0	0	0	0	0	0	0	0	0	0	0	0	0	0	0	0	0	0	0	0	0.121745	0	0.161271	0	0	0	0.189914	0	0	0	0	0	0	0	0	0	0.124308	0	0	0	0.109631	0	0	0	0	0	0	0	0
retsyn_c_219	0	0	0	0	0	0	0	0	0	0	0	0	0	0	0	0	0	0	0	0	0.0853564	0	0.0964189	0	0	0.0908255	0	0	0	0	0	0	0.095333	0	0	0	0	0	0	0	0	0	0	0	0	0	0	0.16415	0
retsyn_c_220	0	0	0	0	0	0	0	0	0	0	0	0	0.106565	0	0	0	0.163789	0	0	0	0	0	0.158586	0	0	0	0	0	0	0	0	0	0	0.127189	0	0	0	0	0	0	0	0	0	0	0	0	0	0.135542	0
retsyn_c_221	0	0	0	0	0	0	0	0	0	0	0	0	0	0	0	0	0.225119	0	0	0	0.230289	0	0.2795	0	0	0	0.218449	0	0	0	0.202294	0	0	0	0	0	0	0	0	0	0	0	0	0	0	0.242899	0	0	0
retsyn_c_222	0	0	0	0	0	0	0	0	0.0969141	0	0	0	0	0	0	0	0.115837	0	0	0	0	0	0.0956239	0	0.0872061	0	0	0	0	0	0	0	0	0	0	0	0	0	0	0	0	0	0	0	0	0.0882585	0	0.153577	0.0881635
retsyn_c_223	0	0	0	0	0	0	0	0	0	0	0	0	0	0	0	0	0	0	0	0	0	0	0	0	0	0	0.126389	0	0	0	0	0	0	0	0	0	0.127801	0	0	0	0	0	0	0	0	0	0	0.118183	0
retsyn_c_224	0	0	0	0	0	0	0	0	0	0	0	0	0	0	0	0	0	0	0	0	0	0	0.119706	0	0.161888	0	0.144572	0	0	0	0	0	0.101058	0	0	0	0.176054	0	0	0	0	0	0	0	0	0	0	0.105118	0
retsyn_c_225	0	0	0	0	0	0	0	0	0	0	0	0	0	0	0	0	0	0	0	0	0	0	0	0	0	0	0.359808	0	0	0	0.172763	0	0	0	0	0	0	0	0	0	0	0	0	0	0	0	0	0.22162	0
retsyn_c_226	0	0	0	0	0	0	0	0	0	0	0	0	0	0	0	0	0.126726	0	0	0	0	0	0.164723	0	0.122332	0	0.111718	0	0	0	0	0	0	0	0	0	0	0	0	0	0	0	0	0	0	0	0	0.267458	0
retsyn_c_227	0	0	0	0	0	0	0	0	0.216278	0.418621	0	0	0	0	0	0	0	0.180552	0	0	0	0	0.235407	0	0	0	0.15479	0	0	0	0	0	0	0	0	0	0	0	0	0	0	0	0	0	0	0	0	0.16192	0.177823
retsyn_c_228	0	0	0	0	0	0	0	0	0	0	0	0	0	0	0	0	0	0	0	0	0.155824	0	0	0	0.119973	0	0.200939	0	0	0	0	0	0	0	0	0	0	0	0	0	0	0	0	0	0	0	0	0.335403	0.114736
trecol_c_267	0	0	0	0	0	0	0	0	0	0	0	0	0	0	0	0	0.232399	0	0	0	0.168143	0	0.164445	0	0	0	0	0	0	0	0	0	0.191924	0	0	0	0	0	0	0	0	0	0	0	0	0	0	0	0
trecol_c_268	0	0	0	0	0	0	0	0	0	0	0	0	0	0	0	0	0	0	0	0	0	0	0	0	0	0	0	0	0	0	0	0	0	0.0847705	0	0	0	0	0	0.0887657	0	0	0	0	0	0	0	0.136382	0.0724521
trecol_c_269	0	0	0	0	0	0	0	0	0	0	0	0	0	0	0	0	0.15572	0	0	0	0	0	0.120773	0	0	0	0	0	0	0	0	0	0	0	0	0	0	0	0	0	0	0	0	0	0	0	0	0	0
trecol_c_270	0	0	0	0	0	0	0	0	0	0	0	0	0	0	0	0	0	0	0	0	0.107136	0	0	0	0.1384	0	0.289644	0	0	0	0	0	0	0	0	0	0	0	0	0	0	0	0	0	0	0.108689	0	0.168661	0
trecol_c_271	0	0	0	0	0	0	0	0	0	0	0	0	0	0	0	0	0.152185	0	0	0	0	0	0.162534	0	0	0	0	0	0	0	0	0	0	0	0	0	0	0	0	0	0	0	0	0	0	0	0	0	0
trecol_c_272	0	0	0	0	0	0	0	0	0.0941983	0	0	0	0	0	0	0	0.109389	0	0	0	0.117302	0	0	0	0.0959742	0	0.122749	0	0	0	0	0	0	0	0	0	0.105534	0	0	0	0	0	0	0	0	0	0	0.118681	0
trecol_c_273	0	0	0	0	0	0	0	0	0	0	0	0	0	0	0	0	0	0	0	0	0	0	0	0	0	0	0.0975934	0	0	0	0	0	0	0.121721	0	0	0	0	0	0	0	0	0	0	0	0	0	0	0
trecol_c_274	0	0	0	0	0	0	0	0	0.0750839	0	0	0	0	0	0	0	0.0465512	0	0	0	0	0	0.0431861	0.0698235	0.0528156	0	0.0590663	0	0.048888	0	0	0	0	0	0	0	0.0595171	0.0704966	0	0	0	0	0	0	0	0	0	0	0
trecol_c_275	0	0	0	0	0	0	0	0	0	0	0	0	0	0	0	0	0.213787	0	0	0	0	0	0	0	0	0.15481	0.148411	0	0	0	0	0	0.128404	0	0	0	0	0	0	0	0	0	0	0	0	0	0	0.245463	0.106355
trecol_c_276	0	0	0	0	0	0	0	0	0	0	0	0	0	0	0	0	0	0	0	0	0	0	0	0	0	0	0	0	0	0	0	0	0	0	0	0	0.10042	0	0	0	0	0	0	0	0	0	0	0.0934803	0
trecol_c_277	0	0	0	0	0	0	0	0	0	0	0	0	0	0	0	0	0.212296	0	0	0	0	0	0.293366	0	0	0	0	0	0	0	0	0	0	0	0	0	0	0	0	0	0	0	0	0	0	0	0	0.309063	0
trecol_c_278	0	0	0	0	0	0	0	0	0	0	0	0	0	0	0	0	0.222784	0	0	0	0	0	0	0	0	0	0.173484	0	0	0	0	0	0.247782	0.153424	0	0	0	0	0	0	0	0	0.159877	0	0	0	0	0.262302	0.157674
trecol_c_279	0	0	0	0	0	0	0	0	0.349404	0	0	0	0	0	0.183137	0	0.285855	0	0	0	0.143733	0	0	0.199313	0	0	0.186769	0	0	0	0.173934	0	0.225127	0	0	0	0	0.147845	0	0.169593	0	0	0	0	0	0.156924	0	0	0
trecol_c_280	0	0	0	0	0	0	0	0	0	0	0	0	0	0	0	0	0	0	0	0	0	0	0.108915	0	0.109435	0	0.110977	0	0	0	0	0	0	0.120642	0	0	0	0	0	0	0	0	0	0	0	0.0959914	0	0.161563	0.217793
trecol_c_281	0	0	0	0	0	0	0	0	0	0	0	0	0	0	0	0	0	0	0	0	0.112712	0	0	0	0	0	0.248476	0	0	0	0	0	0.110849	0	0	0	0	0	0	0	0	0	0	0	0	0	0	0.250554	0
trecol_c_282	0	0	0	0	0	0	0	0.079435	0	0	0	0	0	0	0	0	0	0	0	0	0.124209	0	0	0	0.0923152	0	0.0882988	0	0	0	0	0	0	0	0	0	0	0	0	0	0	0	0	0	0	0	0	0	0
trecol_c_283	0	0	0	0	0	0	0	0	0	0	0	0	0	0	0	0	0	0	0	0	0.119922	0	0.115705	0	0.167327	0.124362	0.175701	0	0	0	0	0	0.117952	0	0.158414	0.169059	0.360605	0	0	0	0	0	0.191253	0	0	0	0	0.211455	0
trecol_c_284	0	0	0	0	0	0	0	0	0.171814	0	0	0	0.373105	0	0.26455	0	0.559045	0	0	0	0	0	0.258101	0	0	0.155241	0	0	0	0	0.180878	0	0.174741	0	0	0	0	0	0	0	0	0	0	0	0.255788	0	0	0.182988	0
trecol_c_285	0	0	0	0	0	0	0	0	0.143889	0	0	0	0	0	0	0	0	0	0	0	0.247708	0	0	0	0	0	0.167029	0	0	0	0	0	0	0	0	0	0	0	0	0.114173	0	0	0	0	0	0	0	0	0
palkil_c_172	0	0.0838819	0	0	0	0	0	0	0.1044	0	0	0	0	0.0691856	0	0	0	0	0	0	0	0	0.0826497	0	0	0	0	0	0.0812939	0	0	0	0.0714769	0	0.0692429	0	0.11934	0	0	0	0	0	0	0	0	0.113504	0	0	0
palkil_c_173	0	0	0	0	0	0	0	0	0	0	0	0	0	0	0	0	0	0	0	0	0	0	0.0980647	0	0	0	0	0	0	0	0	0	0	0	0.153194	0	0.114316	0	0	0	0.0996312	0.113461	0.175965	0	0	0	0	0.0985208	0
palkil_c_174	0	0	0	0	0	0	0	0	0.127235	0	0	0	0	0	0	0	0	0	0	0	0	0	0	0	0	0.066368	0.0839331	0	0	0	0.0972162	0	0	0	0	0	0	0	0	0	0	0	0	0	0.0797967	0.0716109	0	0	0.0846214
palkil_c_175	0	0	0	0	0	0	0	0	0.134877	0	0	0	0	0	0	0	0	0	0	0	0	0	0.137882	0	0	0	0.150085	0	0	0	0	0	0	0	0	0	0.134002	0	0	0	0	0	0	0	0	0	0	0.284692	0.14123
palkil_c_176	0	0	0	0	0	0	0	0	0.340344	0	0	0	0	0	0	0	0.207764	0	0	0	0	0	0	0.208585	0	0	0	0	0	0	0	0	0	0.19452	0.189247	0	0.194135	0	0	0	0	0	0	0	0	0	0	0.247129	0
palkil_c_177	0	0	0	0	0	0	0	0	0	0	0	0	0	0	0	0	0	0	0	0	0	0	0.250493	0	0	0	0	0	0	0	0	0	0	0	0	0	0.226392	0	0	0	0	0	0	0	0.146762	0	0	0.156214	0
palkil_c_178	0	0	0	0	0	0	0	0	0	0	0	0	0.233959	0	0.19359	0	0.41772	0	0	0	0	0	0.200295	0	0	0	0	0	0	0	0.194216	0	0.342783	0	0	0	0	0	0	0	0	0	0.167041	0	0	0	0	0.170137	0
palkil_c_179	0	0	0	0	0	0	0	0	0	0	0	0	0	0	0	0	0.162918	0	0	0	0.11604	0	0.118575	0	0	0	0.196778	0	0	0	0	0	0	0	0	0	0	0	0	0	0	0	0	0	0	0	0	0.175003	0
palkil_c_180	0	0	0	0	0	0	0	0	0	0	0	0	0	0	0	0	0.130093	0	0	0	0	0	0.0969399	0	0.0966898	0	0	0	0	0	0	0	0	0	0	0	0.118461	0	0	0	0	0	0	0	0	0	0	0.112709	0
palkil_c_181	0	0	0	0	0	0	0	0	0	0	0	0	0	0	0	0	0.12822	0	0	0	0.161586	0	0	0	0	0	0.161158	0	0	0	0	0	0	0	0	0	0	0	0	0	0	0	0	0	0	0.117109	0	0	0
palkil_c_182	0	0	0	0	0	0	0	0	0.200016	0	0	0	0	0.213611	0	0	0	0	0	0	0	0	0.26622	0	0.274637	0	0.20914	0	0	0	0.19571	0	0	0	0	0.181316	0.354463	0	0	0	0	0	0	0	0	0	0	0	0
palkil_c_183	0	0	0	0	0	0	0	0	0	0	0	0	0	0	0	0	0.145692	0	0	0	0	0	0	0	0	0	0.12954	0	0	0	0	0	0	0.148914	0	0	0	0	0	0	0	0.123649	0	0	0	0	0	0.130098	0
palkil_c_184	0	0	0	0	0	0	0	0	0.208227	0	0	0	0	0	0	0	0.223133	0	0	0	0	0	0.220672	0	0	0	0	0	0	0	0	0	0.248922	0.241748	0	0	0	0	0	0	0	0	0	0	0	0	0	0.172501	0
palkil_c_185	0	0	0	0	0	0	0	0	0.129251	0	0	0	0	0	0	0	0	0	0	0	0.135621	0	0	0	0	0	0	0	0	0	0	0	0.128513	0	0.116571	0	0	0	0	0	0	0	0	0	0	0.136292	0	0.232593	0
palkil_c_186	0	0	0	0	0	0	0	0	0.188395	0	0	0	0	0	0	0	0.15271	0	0	0	0	0	0.235207	0	0	0	0.194872	0	0	0	0	0	0	0.15812	0	0	0.143459	0	0	0	0	0	0	0	0	0	0	0.272423	0
palkil_c_187	0	0	0	0	0	0	0	0	0	0	0	0	0	0	0	0	0.0942634	0	0	0	0	0	0.0886975	0	0	0	0	0	0	0	0	0	0	0	0.0837707	0	0	0	0	0	0	0	0	0	0	0.141832	0	0.0921414	0
palkil_c_188	0	0	0	0	0	0	0	0	0.123075	0	0	0	0	0	0	0	0.105071	0	0	0	0	0	0	0	0	0	0	0	0	0	0	0	0	0	0.119608	0	0	0	0	0.118806	0	0	0.147106	0	0	0	0	0.151631	0.127049
palkil_c_189	0	0	0	0	0	0	0	0	0.135316	0.124325	0	0	0	0	0	0	0.137697	0	0	0	0	0	0.112705	0	0.11113	0	0	0	0	0	0.107785	0	0.116779	0	0.146187	0	0.137083	0	0	0.13989	0	0	0.117371	0	0	0	0	0	0.131999
palkil_c_190	0	0	0	0	0	0	0	0	0.182663	0	0	0	0	0.131382	0	0	0.12714	0	0	0	0	0	0	0.253604	0	0.0978453	0	0	0.112886	0	0	0	0	0	0	0.143161	0.202463	0.249464	0	0	0	0.0952926	0.093845	0	0.167609	0	0	0	0
noonan_c_166	0	0	0	0	0	0	0	0	0.107027	0	0	0	0	0	0	0	0.110288	0	0	0	0	0	0.156362	0	0	0	0	0	0	0	0	0	0.14428	0	0	0	0	0	0	0	0	0	0	0	0	0	0	0.220417	0
noonan_c_167	0	0	0	0	0	0	0	0	0	0	0	0	0	0	0	0	0.199349	0	0	0	0	0	0.119071	0	0	0	0	0	0	0	0	0	0.120929	0.140743	0	0	0	0	0	0	0	0	0	0	0	0.13323	0	0	0
noonan_c_168	0	0.297539	0.316355	0	0	0	0	0	0.302327	0	0	0	0	0	0	0	0	0	0.187625	0	0.58636	0	0	0	0.319911	0	0.426545	0	0	0	0	0	0	0	0	0	0	0	0	0	0	0	0	0	0	0	0	0	0
noonan_c_169	0	0	0	0	0	0	0	0	0.139689	0.0812128	0	0	0	0	0	0	0.0900237	0	0	0	0	0	0	0.084613	0	0	0	0	0	0	0	0	0	0	0.0822649	0	0	0	0	0	0	0.0901295	0.122904	0	0	0	0.0997358	0	0
noonan_c_170	0	0	0	0	0	0	0	0	0	0.0653364	0	0	0	0	0	0	0.0882357	0	0	0	0.0667815	0	0	0	0.0698548	0	0.0653658	0	0	0	0	0	0	0	0	0	0.0777608	0	0	0	0	0	0	0	0	0	0	0	0
noonan_c_171	0	0	0	0	0	0	0	0	0	0	0	0	0	0	0	0	0	0	0	0	0	0	0	0	0	0	0.213805	0	0	0	0	0	0	0	0	0	0.161824	0	0	0	0	0	0	0	0	0	0	0.186264	0
sotoss_c_248	0	0	0	0	0	0	0	0	0.0950025	0	0	0	0	0	0	0	0.065671	0	0	0	0.0687556	0	0.0670431	0.0771875	0	0.0637396	0.0603596	0	0	0	0	0	0	0.0854609	0	0	0	0	0	0	0	0	0	0	0	0	0	0.0792443	0
sotoss_c_249	0	0	0	0	0	0	0	0	0	0	0	0	0.186854	0	0	0	0.262574	0	0	0	0.231448	0	0	0	0	0	0.169691	0	0	0	0	0	0	0	0	0	0	0	0	0	0	0	0	0	0	0	0	0	0
sotoss_c_266	0	0	0	0	0	0	0	0	0	0	0	0	0	0	0	0	0	0	0	0	0	0	0.163382	0	0	0	0.13723	0	0	0	0	0	0.113453	0	0	0	0.125909	0	0	0	0	0	0	0	0	0	0	0.17466	0
sotoss_c_250	0	0	0	0	0	0	0	0	0	0	0	0	0.0827961	0	0	0	0.123139	0	0	0	0	0	0.0961453	0	0	0	0	0	0	0	0.0741051	0	0	0.0726714	0.119531	0	0.0819002	0	0	0	0	0	0.0855056	0	0	0.0912974	0	0	0.0746336
sotoss_c_251	0	0	0	0	0	0	0	0	0	0	0	0	0	0	0	0	0.116021	0	0	0	0	0	0.139828	0	0	0	0	0	0	0	0	0	0	0.108816	0.112409	0	0	0	0	0	0	0	0	0	0	0.140935	0	0.202793	0
sotoss_c_252	0	0	0	0	0	0	0	0	0.0476487	0	0	0	0	0	0	0	0	0	0	0	0.0683083	0	0	0	0	0	0	0	0	0	0	0	0	0	0	0	0	0	0	0	0	0	0	0	0	0.0500806	0	0	0
sotoss_c_253	0	0	0	0	0	0	0	0	0	0	0	0	0	0	0	0	0.269085	0	0	0	0.165249	0	0.151702	0	0	0	0.144509	0	0	0	0	0	0	0	0	0	0	0	0	0	0	0	0	0	0	0	0	0.280592	0
sotoss_c_254	0	0	0	0	0	0	0	0	0.221631	0	0	0	0	0	0	0	0.121219	0	0	0	0.145421	0	0.122613	0	0	0	0.121002	0	0	0	0	0	0	0.13655	0	0	0	0	0	0	0	0	0	0	0	0.187538	0	0	0
sotoss_c_255	0	0.307063	0	0	0	0	0	0	0	0.329081	0	0	0	0	0	0	0	0	0	0	0	0	0.243887	0	0	0	0	0	0	0	0	0	0.26188	0	0	0	0.229248	0	0	0	0	0	0	0	0	0.241416	0	0.282906	0.319611
sotoss_c_256	0	0	0	0	0	0	0	0	0.230921	0	0	0	0	0	0	0	0.178356	0	0	0	0.352038	0	0	0.188481	0	0	0.178153	0	0	0	0	0	0	0	0	0	0	0	0	0	0	0	0	0	0	0	0	0	0
sotoss_c_257	0	0	0	0	0	0	0	0	0	0	0	0	0	0	0	0	0	0	0	0	0.15359	0	0.113971	0	0	0	0	0	0	0	0	0	0	0	0	0	0.124414	0	0	0	0	0	0	0	0	0	0	0.159655	0
sotoss_c_258	0	0	0	0	0	0	0	0	0	0	0	0	0	0	0	0	0.181209	0	0	0	0	0	0.221418	0	0	0	0	0	0	0	0	0	0	0	0	0	0.184571	0	0	0	0	0	0	0	0	0	0	0	0
sotoss_c_259	0	0	0	0	0	0	0	0	0	0	0	0	0	0	0	0	0.131785	0	0	0	0	0	0.157099	0	0	0	0	0	0	0	0	0	0	0	0	0	0.138465	0	0	0	0	0	0	0	0	0	0	0.301556	0
sotoss_c_260	0	0	0	0	0	0	0	0	0	0	0	0	0	0	0	0	0.12613	0	0	0	0	0	0	0	0	0	0.094037	0	0	0	0	0	0	0	0	0	0	0	0	0	0	0	0	0	0	0	0	0.159674	0
sotoss_c_261	0	0	0	0	0	0	0	0	0.253512	0	0	0	0	0	0	0	0	0	0	0	0.153648	0	0.157873	0	0	0	0.155912	0	0	0	0	0	0	0	0	0	0	0	0	0	0	0	0	0	0	0	0	0.243726	0
sotoss_c_262	0	0	0	0	0	0	0	0	0	0	0	0	0	0	0	0	0.187575	0	0	0	0.152121	0	0	0	0.16598	0	0	0	0	0	0	0	0	0.222731	0	0	0.155818	0	0	0	0	0	0	0	0	0	0	0	0
sotoss_c_263	0	0	0	0	0	0	0	0	0.0957352	0	0	0	0	0	0	0	0.121125	0	0	0	0	0	0.0901716	0	0	0	0.0836244	0	0	0	0	0	0.0865118	0	0.115253	0	0	0	0	0	0	0	0	0	0	0.0897214	0	0	0.0956569
sotoss_c_264	0	0	0	0	0	0	0	0	0	0	0	0	0	0	0	0	0	0	0	0	0.0723566	0	0	0	0	0	0	0	0	0	0	0	0	0	0	0	0.0740185	0	0	0	0	0	0	0	0	0	0	0	0
sotoss_c_265	0	0	0	0	0	0	0	0	0.176569	0	0	0	0	0	0	0	0	0	0	0	0	0	0	0.110161	0.157407	0	0.113462	0	0	0	0	0.114787	0	0.200633	0	0	0	0	0	0	0	0	0	0	0	0	0	0.1347	0
phelan_c_209	0	0	0	0	0	0	0	0	0.168919	0	0	0	0	0	0	0	0	0	0	0	0.293366	0	0	0	0	0	0.201495	0	0	0	0	0	0	0	0	0	0.127687	0	0	0	0	0.110251	0	0	0	0	0	0.13823	0
phelan_c_208	0	0	0	0	0	0	0	0	0	0	0	0	0	0	0	0	0.103412	0	0	0	0.145863	0	0	0	0	0	0.127823	0	0	0	0.0944966	0	0	0	0	0	0	0	0	0	0	0	0	0	0	0	0	0.0948275	0
phelan_c_207	0	0	0	0	0	0	0	0	0.0800428	0	0	0	0	0	0	0	0.131654	0	0	0	0	0	0.0960108	0	0	0	0	0	0	0	0.109147	0	0	0	0	0	0	0	0	0	0	0	0	0	0	0.0831512	0	0.10688	0
phelan_c_206	0	0	0	0	0	0	0	0	0	0	0	0	0	0	0	0	0.103912	0	0	0	0	0	0.0818608	0	0	0	0	0	0	0	0	0	0.0972524	0	0	0	0	0	0	0	0	0	0	0	0	0.148559	0	0.183644	0
phelan_c_205	0	0	0	0	0	0	0	0	0	0	0	0	0	0	0	0	0.161064	0	0	0	0	0	0	0	0	0	0	0	0	0	0	0	0	0	0.196784	0	0	0	0	0	0	0	0	0	0	0	0	0.168475	0
phelan_c_204	0	0	0	0	0	0	0	0	0	0	0	0	0	0	0	0	0.139139	0	0	0	0	0	0.136168	0	0.0834013	0	0	0	0	0	0	0	0.100149	0.091526	0	0	0.0883165	0	0	0	0	0	0	0	0	0	0	0.0847062	0
phelan_c_203	0	0	0	0	0	0	0	0	0	0	0	0	0	0	0	0	0	0	0	0	0.0569817	0	0	0	0	0	0	0	0	0	0	0	0	0	0	0	0	0	0	0	0	0	0	0	0	0	0	0.0939817	0
phelan_c_202	0	0	0	0	0	0	0	0	0.100606	0	0	0	0	0	0	0	0	0	0	0	0	0	0	0.0551584	0	0	0	0	0	0	0	0	0	0	0.054988	0	0	0	0	0	0	0	0	0	0	0	0	0.0830957	0
phelan_c_201	0	0	0	0	0	0	0	0	0.154421	0	0	0	0.0889531	0	0	0	0.137437	0	0	0	0.0992948	0	0.091489	0.107362	0.0808597	0	0	0	0	0	0.0935986	0	0	0.0944394	0	0	0	0	0	0.0808652	0	0	0	0	0	0	0	0	0
phelan_c_200	0	0	0	0	0	0	0	0	0.0922369	0.118982	0	0	0	0	0	0	0	0	0	0	0	0	0	0	0	0	0.140644	0	0	0	0	0	0	0.0868358	0	0	0	0	0	0	0	0	0	0	0	0	0	0.151979	0
phelan_c_199	0	0	0	0	0	0	0	0	0	0	0	0	0	0	0	0	0.0999238	0	0	0	0	0	0.128019	0	0.101533	0	0.0926361	0	0	0	0	0	0	0.0968761	0	0	0	0	0	0	0	0	0	0	0	0	0	0.212911	0
phelan_c_198	0	0	0	0	0	0	0	0	0.146708	0	0	0	0	0	0.133019	0	0.259675	0	0	0	0.14448	0	0	0	0	0	0.18873	0	0	0	0	0	0	0	0	0	0	0	0	0	0	0	0	0	0	0	0	0	0
phelan_c_197	0	0	0	0	0	0	0	0	0	0	0	0	0	0	0	0	0	0	0	0	0	0	0.259807	0	0.21157	0	0.303843	0	0	0	0	0	0	0.231691	0	0	0.253936	0	0	0	0	0	0	0	0	0	0	0	0
phelan_c_196	0	0	0	0	0	0	0	0	0.134556	0	0	0	0	0	0	0	0	0	0	0	0	0	0.0842464	0	0	0	0.166255	0	0	0	0	0	0	0	0	0	0.0888551	0	0	0	0	0	0	0	0	0.111367	0	0.163348	0.0995559
phelan_c_195	0	0	0	0	0	0	0	0	0	0	0	0	0	0	0	0	0.107213	0	0	0	0	0	0	0	0	0	0	0	0	0	0	0	0	0	0	0	0.0905977	0	0	0	0	0	0	0	0	0	0	0.085598	0
phelan_c_194	0	0	0	0	0	0	0	0	0	0	0	0	0	0	0	0	0	0	0	0.0952081	0.121398	0	0	0	0	0	0.138373	0	0	0	0	0	0	0	0	0	0	0	0	0	0	0	0	0	0	0	0	0.150184	0.108022
phelan_c_193	0	0	0	0	0	0	0	0	0	0	0	0	0	0	0	0	0	0	0	0	0	0	0	0	0	0	0.11397	0	0	0	0	0	0	0	0	0	0	0	0	0	0	0	0	0	0	0.117839	0	0.157531	0
phelan_c_192	0	0	0	0	0	0	0	0	0	0	0	0	0	0	0	0	0.0859515	0	0	0	0	0	0	0	0	0	0.0884552	0	0	0	0.0886267	0	0	0	0	0	0	0	0	0	0	0	0	0	0	0	0	0.166685	0
phelan_c_191	0	0	0	0	0	0	0	0	0.200793	0	0	0	0	0	0	0	0.261743	0	0	0	0.208235	0	0.209961	0	0.179388	0	0.217879	0	0	0	0	0	0	0	0	0	0.287778	0	0	0	0	0	0	0	0.210777	0	0	0.549742	0
wolhir_c_305	0	0	0	0	0	0	0	0	0	0	0	0	0	0	0	0	0	0	0	0	0.0681011	0	0	0	0	0	0.0754513	0	0	0	0	0	0	0	0.0656599	0	0	0	0	0	0	0	0	0	0	0	0	0	0.0960641
wolhir_c_306	0	0	0	0	0	0	0	0	0	0	0	0	0	0	0	0	0	0	0	0	0	0	0	0	0	0	0	0	0	0	0	0	0	0	0	0	0.191595	0	0	0	0	0	0	0	0	0	0	0.505594	0
wolhir_c_307	0	0	0	0	0	0	0	0.136266	0	0	0	0	0	0	0	0	0	0	0	0	0.122396	0	0	0	0	0	0.0890684	0	0	0	0	0	0.0989798	0.0865074	0	0	0	0	0	0.0746183	0	0	0	0	0	0.162033	0	0.0744905	0.10094
wolhir_c_308	0	0	0	0	0	0	0	0	0	0	0	0	0	0	0	0	0	0	0	0	0	0	0.417238	0	0	0	0	0	0	0	0	0	0	0.220507	0.164317	0	0.256419	0	0	0	0	0	0	0	0	0	0	0	0
wolhir_c_309	0	0	0	0	0	0	0	0	0	0	0	0	0	0	0	0	0	0	0	0	0	0	0	0	0.0789523	0	0.0723003	0	0	0	0	0	0	0.068625	0	0	0.0738594	0	0	0	0	0	0	0	0	0	0	0.103743	0
wolhir_c_310	0	0	0	0	0	0	0	0	0	0	0	0	0	0	0	0	0.183771	0	0	0	0	0	0.18723	0	0	0	0.217525	0	0	0	0	0	0	0.341054	0.283529	0	0	0	0	0	0.210616	0	0	0	0	0	0	0.222572	0.272076
wolhir_c_311	0	0	0	0	0	0	0	0	0	0	0	0	0	0	0	0	0	0	0	0	0	0	0.203749	0	0	0	0.165985	0	0	0	0	0	0	0.190806	0	0	0	0	0	0	0	0	0	0	0	0	0	0.307743	0
wolhir_c_312	0	0	0	0	0	0	0	0	0	0	0	0	0	0	0	0	0	0	0	0	0	0	0	0	0	0	0	0	0	0	0	0	0	0	0.178724	0	0.19149	0	0	0	0	0.255129	0	0	0	0.160056	0	0.178979	0.174126
wolhir_c_313	0	0	0	0	0	0	0	0	0	0	0	0	0	0	0	0	0	0	0	0	0	0	0.1432	0	0	0	0.0749185	0	0	0	0	0	0	0	0.113009	0	0	0	0	0	0	0	0	0	0	0	0	0.107794	0
wolhir_c_314	0	0	0	0	0	0	0	0	0.0886141	0	0	0	0	0	0	0	0.103671	0	0	0	0.0916055	0	0	0	0	0	0.107701	0	0	0	0	0	0	0	0	0	0	0	0	0	0	0	0	0	0	0	0	0	0.0805367
wolhir_c_315	0	0	0	0	0	0	0	0	0	0	0	0	0	0	0	0	0.0806602	0	0	0	0	0	0	0	0	0	0	0	0	0	0	0	0	0	0	0	0	0	0	0	0	0	0	0	0	0.111671	0	0.0758279	0.0817042
wolhir_c_316	0	0	0	0	0	0	0	0	0	0	0	0	0	0	0	0	0.105344	0	0	0	0	0	0	0	0	0	0	0	0	0	0	0	0	0	0	0	0	0	0	0	0	0	0	0	0	0	0	0.143698	0
wolhir_c_317	0	0	0	0	0	0	0	0	0.0912068	0	0	0	0	0	0	0	0	0	0	0	0	0	0.111348	0	0	0	0.105667	0	0	0	0	0	0	0	0	0	0.127607	0	0	0	0	0	0	0	0	0	0	0.103178	0.135399
wolhir_c_318	0	0.143083	0	0	0	0	0	0	0.168755	0	0	0	0	0	0	0	0	0	0	0	0	0	0.288002	0	0	0	0	0	0	0	0.174062	0	0	0	0.230516	0	0	0	0	0	0	0	0	0	0	0	0	0.155731	0
wolhir_c_319	0	0	0	0	0	0	0	0	0	0	0	0	0	0	0	0	0	0	0	0	0	0	0.154123	0	0	0	0	0	0	0	0	0	0	0	0	0	0	0	0	0	0	0	0	0	0	0	0	0.10372	0
wolhir_c_321	0	0	0	0	0	0	0	0	0.131812	0	0	0	0	0	0	0	0.155829	0	0	0	0	0	0.137411	0	0	0	0.114913	0	0	0	0	0	0	0	0	0	0	0	0	0	0	0	0	0	0	0	0	0.114716	0
wolhir_c_322	0	0	0	0	0	0	0	0	0	0	0	0	0	0	0	0	0.109605	0	0	0	0	0	0	0	0	0	0	0	0	0	0	0	0	0	0.0774816	0	0	0	0	0	0	0	0.0797994	0	0	0	0	0.0942948	0
wolhir_c_323	0	0	0	0	0	0	0	0	0.186919	0	0	0	0.36778	0	0.237945	0	0.483776	0	0	0	0	0	0.196179	0	0.226719	0	0	0	0	0	0.27419	0	0.229222	0.331245	0	0	0	0	0	0	0	0	0	0	0	0	0	0	0
wolhir_c_320	0	0	0	0	0	0	0	0	0	0	0	0	0	0	0	0	0	0	0	0	0	0	0	0	0	0	0.0716083	0	0	0	0	0	0.0819685	0	0	0	0.0755895	0	0	0	0	0	0	0	0	0	0	0.0830698	0
[truncated: 259 more columns]
