# Supplementary material for: Validation of 3 Computer-Aided Facial Phenotyping Tools (DeepGestalt, GestaltMatcher, and D-Score): Comparative Diagnostic Accuracy Study
Source: J Med Internet Res. 2024 Mar 13;26:e42904. doi: 10.2196/42904 (PMC10973953; doi:10.2196/42904)
Supplement: Multimedia Appendix 1 [file jmir_v26i1e42904_app1.zip › code and data/pantel_GM_scores.csv]

disease name	Weaver Syndrome; WVS	Pallister-Hall Syndrome; PHS	Mental Retardation; X-Linked; Syndromic; Nascimento Type; MRXSN	Potocki-Shaffer Syndrome	Congenital disorder of deglycosylation; CDDG	Basal Cell Nevus Syndrome; BCNS	Mental Retardation; X-Linked 99; Syndromic; Female-Restricted; MRXS99F	Craniofacial Dysmorphism; Skeletal Anomalies; and Mental Retardation Syndrome; CFSMR	Branchiooculofacial Syndrome; BOFS	Urofacial Syndrome	Neurofibromatosis; Type I; NF1	Birk-Barel Mental Retardation Dysmorphism Syndrome	Frank-Ter Haar Syndrome; FTHS	Adams-Oliver Syndrome	Mucopolysaccharidoses	Phelan-Mcdermid Syndrome; PHMDS	Microcephalic Osteodysplastic Primordial Dwarfism; MOPD	Otopalatodigital Syndrome	Thanatophoric Dysplasia	Mandibulofacial Dysostosis; Guion-Almeida Type; MFDGA	Mental Retardation; X-Linked; Syndromic; Snyder-Robinson Type; MRXSSR	Hennekam Lymphangiectasia-Lymphedema Syndrome 1; HKLLS1	Bosch-Boonstra-Schaaf Optic Atrophy Syndrome; BBSOAS	Apert Syndrome	SHORT syndrome	Schwartz-Jampel Syndrome; Type 1; SJS1	Xia-Gibbs syndrome	Myopathy; Congenital Nonprogressive; with Moebius Sequence and Robin Sequence	Craniosynostosis; Adelaide Type; CRSA	Pierpont Syndrome; PRPTS	Renpenning Syndrome 1; RENS1	Hyperphosphatasia with Mental Retardation Syndrome	Focal Dermal Hypoplasia; FDH	Melnick-Needles Syndrome; MNS	Pycnodysostosis	Schuurs-Hoeijmakers syndrome; SHMS	Bardet-Biedl Syndrome	Deafness; Onychodystrophy; Osteodystrophy; Mental Retardation and seizures syndrome; DOORS	Feingold Syndrome	Seckel Syndrome	Peroxisome Biogenesis Disorder	Bloom Syndrome; BLM	Mandibuloacral Dysplasia with Lipodystrophy	Multiple joint dislocations; short stature; craniofacial dysmorphism; with or without congenital heart defects; JDSCD	Yunis-Varon Syndrome; YVS	Aarskog-Scott syndrome ; AAS	Opitz-Kaveggia syndrome; OKS	Schilbach-Rott Syndrome	Cherubism
disease id	100277590	100146510	100300860	100601224	700013684	100109400	700021834	100213980	100113620	700018040	100162200	100612292	100249420	300000036	300000034	100606232	300000031	300000030	200000634	100610536	100309583	100235510	700017332	100101200	100269880	100255800	700017439	100254940	100600593	700018919	100309500	700018393	100305600	100309350	100265800	700016848	700018013	100220500	300000076	300000020	300000021	100210900	300000023	700010108	100216340	300000027	300000028	100164220	100118400
wilbeu_i_304	0.17401004	0.22562513	0.084708795	0.15361471	0.28360033	0.24564876	0.2624698	0.17545426	0.1158446	0.20301673	0.22099373	0.10403775	0.17832184	0.27872136	0.3141531	0.32385588	0.29209167	0.21638885	0.15162617	0.26086468	0.23611614	0.16983673	0.30793825	0.16919751	0.1948289	0.19269583	0.15740052	0.14321041	0.13137782	0.16451386	0.23804955	0.25821236	0.13962364	0.19059992	0.20424756	0.26322097	0.26930356	0.18135299	0.35952112	0.2726939	0.2878077	0.23791194	0.2594501	0.19905637	0.22177565	0.3035025	0.22585589	0.21617268	0.25448713
wilbeu_i_303	0.1339547	0.16216916	0.19245344	0.2152125	0.29957417	0.16672066	0.19551328	0.1194188	0.115692645	0.186726	0.27019364	0.17411195	0.1633309	0.28346378	0.34985125	0.31432858	0.16369233	0.101419754	0.20139371	0.35319746	0.3122988	0.16376811	0.27360183	0.16842508	0.11852719	0.1488737	0.1700322	0.1375038	0.046454895	0.17335376	0.24777928	0.24242678	0.18811439	0.15709037	0.19770822	0.25513473	0.24617495	0.19123739	0.25976726	0.16129789	0.19705516	0.2787513	0.2501627	0.13708481	0.10251257	0.3144884	0.21707228	0.17761195	0.30951768
wilbeu_i_302	0.13964643	0.0784233	0.027727567	0.14088641	0.075969234	0.1393274	0.24612015	0.23399863	0.07925077	0.32012764	0.28733116	0.11392668	0.09564469	0.18902427	0.2713881	0.23288113	0.21051595	0.21936706	0.07599687	0.21512012	0.22840182	0.13807076	0.23099747	0.18632346	0.18445599	0.15908718	0.14208964	0.004530944	0.09690094	0.15369153	0.28529316	0.10061662	0.233016	0.08393983	0.17714709	0.19413118	0.19211549	0.25708598	0.23868774	0.22619337	0.190861	0.26970387	0.08089836	0.13725144	0.04242182	0.14065543	0.20969288	0.2091327	0.12670973
wilbeu_i_301	0.14204627	0.102706	0.083597355	0.08382377	0.17008351	0.16336988	0.1765918	0.18729866	0.057722352	0.19897433	0.2625546	0.11061707	0.24450466	0.19665691	0.33113337	0.26155213	0.1231475	0.10082136	0.12289946	0.18191974	0.19331752	0.1294159	0.24315032	0.19698991	0.17729217	0.17141993	0.16712086	0.039078236	0.019156024	0.01956603	0.2041287	0.16694874	0.13510703	0.21243337	0.1253823	0.24777448	0.24851857	0.22117536	0.2216922	0.18114145	0.2360573	0.23810561	0.14183328	0.26591384	0.020239117	0.2215005	0.181541	0.20746323	0.09971849
wilbeu_i_300	0.21990685	0.2167826	0.19601718	0.22746989	0.22390068	0.24778211	0.1158026	0.123854324	0.15528733	0.1555838	0.2701987	0.14957267	0.2696336	0.20688969	0.33076382	0.22009496	0.17556562	0.2759616	0.2230695	0.32874757	0.19146198	0.22547877	0.21830924	0.22992602	0.18484579	0.08982624	0.2618623	0.1637847	0.13773696	0.057515476	0.15597552	0.31344497	0.13111013	0.21437603	0.15956993	0.34635073	0.22824317	0.16191635	0.12859629	0.16102085	0.19615155	0.19594362	0.22469592	0.20643044	0.09437117	0.25891626	0.12446274	0.1172422	0.21621355
wilbeu_i_299	0.10834752	0.19555607	0.14802185	0.19314002	0.20432809	0.20476621	0.09685512	0.18873495	0.21175213	0.24690567	0.2821963	0.13349326	0.27319658	0.23043112	0.3159075	0.3604737	0.24418241	0.24862392	0.11559881	0.36192364	0.20063823	0.1709773	0.2830895	0.10845102	0.16133004	0.1947223	0.15473434	0.13907856	0.046304688	0.0721066	0.19290355	0.22763243	0.17085946	0.28458706	0.102804	0.20596679	0.23005927	0.20040935	0.20865098	0.28010345	0.18717983	0.20818228	0.1926406	0.13591942	0.21817596	0.2593183	0.18200678	0.09448814	0.21327424
wilbeu_i_298	0.2196252	0.1664016	0.070714794	0.17755589	0.18326429	0.28677434	0.2550481	0.21901679	0.14832613	0.30162746	0.2369255	0.24105015	0.1362011	0.24767214	0.32742658	0.28707695	0.20382062	0.16300705	0.08712054	0.20481765	0.1777269	0.1408509	0.32335103	0.18675832	0.10188647	0.24106723	0.14468445	0.1998184	0.09240414	0.16654503	0.23350276	0.21109265	0.17545177	0.17852437	0.20516993	0.16680221	0.27695712	0.21821022	0.2643444	0.1917746	0.15214494	0.26728263	0.23230658	0.2546826	0.05029051	0.18125126	0.24590783	0.3527735	0.2534353
wilbeu_i_297	0.084788546	0.109136924	0.059802473	0.14780568	0.12386408	0.22724056	0.17974377	0.1807874	0.0889119	0.09349838	0.2861172	0.09919593	0.26962975	0.23163731	0.36024186	0.28146398	0.14220048	0.14382744	0.23524871	0.22451106	0.1609968	0.19847357	0.2034882	0.2115925	0.12694621	0.09572278	0.18320912	0.013039669	0.044362187	0.0878678	0.19126141	0.18771021	0.2139138	0.18016736	0.16949043	0.28676164	0.22530799	0.23695254	0.30260384	0.17649177	0.2298286	0.26334268	0.11718413	0.22119081	0.15985507	0.26348603	0.21951947	0.13692877	0.20733336
wilbeu_i_296	0.25664464	0.026329366	0.19134371	0.12570588	0.13721511	0.12005588	0.23174712	0.21326295	0.18043199	0.11807953	0.24047224	0.12468303	0.21401225	0.2953769	0.30006313	0.26556042	0.26386458	0.15271612	0.175833	0.30608308	0.42200094	0.1073888	0.13641977	0.21427566	0.124821186	0.22361171	0.17853542	0.115261264	0.009972155	0.15870981	0.16908146	0.34098363	0.13427061	0.21411069	0.18313661	0.29641008	0.1528436	0.2698757	0.20335513	0.2138825	0.21809293	0.24192709	0.020988455	0.07509914	0.07560265	0.27363545	0.18069725	0.03774246	0.15969194
wilbeu_i_295	0.15533042	0.052219413	0.044402253	0.09197439	0.19842511	0.1986219	0.15994065	0.22141062	0.07412866	0.31215662	0.28175095	0.117753565	0.12339316	0.29049116	0.35782954	0.2317225	0.20363238	0.091704756	0.13400994	0.28918508	0.12395411	0.10728991	0.25299603	0.20669907	0.20194234	0.12840012	0.12996924	0.18612558	0.13405934	0.1247909	0.28092766	0.18181287	0.22382914	0.13280779	0.14035009	0.19381359	0.1505529	0.25131595	0.27652943	0.23665564	0.15287898	0.34602717	0.19881305	0.16178453	0.075624704	0.25130743	0.22632459	0.18688248	0.27910152
wilbeu_i_294	0.06726155	0.11038651	0.065027446	0.20076218	0.24547353	0.1703636	0.26451817	0.17954808	0.122893535	0.22970961	0.28464592	0.15014282	0.12806755	0.21165523	0.29462075	0.2470284	0.21817409	0.11897553	0.0974636	0.20411226	0.15788841	0.06860867	0.24825959	0.12788184	0.22862336	0.1121026	0.12830056	0.0021439362	0.11366072	0.16372764	0.37061653	0.10882688	0.34770274	0.15914753	0.13405174	0.1845614	0.16911441	0.26708937	0.2911833	0.20559375	0.2545247	0.32747102	0.2404024	0.20150074	0.21725383	0.20225662	0.22632307	0.24460809	0.28493363
wilbeu_i_293	0.17767027	0.16053414	0.12452327	0.15076865	0.14861485	0.29175332	0.2606925	0.18869561	0.105082564	0.22356728	0.2489285	0.14469457	0.20912123	0.39261028	0.2806508	0.3170802	0.37640893	0.13230702	0.104062244	0.26121098	0.24115299	0.20440924	0.25478315	0.096402965	0.20568915	0.20168293	0.24864724	0.21525143	0.013988998	0.2229046	0.17319939	0.3364833	0.2416441	0.21044347	0.19257204	0.29372162	0.28076658	0.15883394	0.2832771	0.14773023	0.16156974	0.32239455	0.12834243	0.04901275	0.09343687	0.2982611	0.22914879	0.18628365	0.29332966
wilbeu_i_292	0.30148023	0.14531085	0.21134129	0.19421917	0.13882045	0.21538287	0.15925905	0.12064692	0.15132332	0.23729348	0.24110222	0.18945237	0.04896354	0.25892377	0.2870956	0.34375447	0.33158046	0.17785344	0.005138647	0.3494497	0.17177139	0.20599334	0.2312296	0.12848443	0.2416081	0.2832143	0.13139363	0.19905204	0.11061874	0.16245662	0.27093294	0.2802316	0.25118995	0.11376126	0.17353296	0.18229774	0.27805698	0.16774777	0.29263324	0.28300935	0.21915522	0.3000523	0.113918096	0.05422398	0.16947927	0.17008032	0.18764302	0.23315227	0.23231281
wilbeu_i_291	0.10722251	0.29777005	0.17448436	0.1877349	0.22162785	0.18718994	0.15699199	0.17953774	0.16355696	0.12731476	0.35751244	0.10403193	0.33877575	0.24408916	0.333806	0.2063463	0.28528488	0.2585944	0.26192176	0.26917115	0.15294728	0.16829142	0.17643884	0.31436568	0.19476038	0.17682952	0.26745605	0.066146545	0.13894743	0.11277463	0.1722314	0.30377603	0.23334351	0.24259464	0.3804768	0.37263152	0.22641605	0.17271382	0.28215596	0.19340152	0.1895304	0.27106577	0.26635885	0.20210105	0.26247936	0.2967417	0.16802715	0.112109035	0.19953007
wilbeu_i_290	0.19987395	0.11140456	0.13292995	0.16918728	0.0836313	0.25288978	0.24346046	0.22343168	0.25676256	0.17734854	0.2859928	0.13042024	0.2526857	0.25349575	0.342861	0.33663994	0.26057166	0.12464353	0.1793999	0.34141886	0.28745735	0.18715781	0.19011742	0.16559918	0.13007621	0.17325473	0.1590828	0.1362335	0.021682873	0.19821322	0.2190929	0.2583899	0.26050466	0.3043985	0.13216037	0.2917288	0.24026519	0.2581458	0.2938894	0.2481533	0.17470858	0.28449464	0.1137003	0.08263246	0.10675838	0.28276497	0.22614884	0.14036036	0.18580872
wilbeu_i_289	0.1482448	0.14386395	0.139319	0.1416813	0.14764279	0.19894359	0.22335939	0.17542443	0.09201294	0.20527256	0.19473653	0.13278219	0.17030974	0.17329285	0.32099473	0.23893645	0.21362494	0.14414519	0.0960113	0.2505666	0.2603019	0.067621276	0.15739956	0.17374873	0.16518466	0.21358058	0.1370669	0.026100801	0.114584014	0.13730022	0.1937128	0.19498476	0.21801963	0.13304947	0.16792125	0.20448685	0.17347917	0.21210779	0.23899639	0.2038485	0.16969478	0.24685624	0.13876657	0.10752439	0.13823915	0.20419234	0.20825195	0.23376533	0.11453794
wilbeu_i_288	0.15941368	0.1502332	0.10677422	0.29889894	0.120860875	0.25134283	0.2192992	0.25223136	0.16347885	0.18680969	0.27858156	0.1482434	0.24311759	0.25065485	0.35939172	0.32052174	0.2042965	0.14209381	0.16941547	0.2672666	0.26186258	0.16625023	0.23705721	0.15853819	0.028367888	0.07585475	0.14088461	0.16381092	0.07179749	0.26078877	0.22425535	0.25933498	0.23460872	0.1575191	0.027435344	0.29245114	0.19208783	0.29716998	0.33499742	0.28108692	0.13630027	0.21336192	0.075267546	0.14857319	0.15226865	0.2290021	0.2470054	0.26548204	0.25617683
wilbeu_i_287	0.22673419	0.06278013	0.080437556	0.07208128	0.1380601	0.16426285	0.17051467	0.141913	0.10578206	0.16873991	0.2651419	0.10448421	0.13644627	0.20454022	0.26948303	0.26922914	0.25315097	0.07474138	0.16583177	0.30126885	0.21732867	0.18271443	0.20352677	0.23975632	0.15704665	0.15735435	0.11741841	0.057422336	0.04496447	0.12723362	0.17270663	0.18802649	0.15035139	0.15204287	0.18511018	0.20264326	0.1946426	0.1748364	0.20253372	0.21366097	0.19682632	0.26039833	0.09565403	0.13470149	0.075573206	0.24055538	0.21825513	0.16012344	0.13862085
wilbeu_i_286	0.15166353	0.099295065	0.11197622	0.11674214	0.07337893	0.19670083	0.14157435	0.12966965	0.18397343	0.1842713	0.20850435	0.025556132	0.06433514	0.17264964	0.21553044	0.33712205	0.25726712	0.1345036	0.09821633	0.16774935	0.13076869	0.14295346	0.15589027	0.17214096	0.17582016	0.16184413	0.124912515	0.009447476	0.13787094	0.11891939	0.20438042	0.20745742	0.2689736	0.091204576	0.10573581	0.21150964	0.24800858	0.15167192	0.27491084	0.18902642	0.18583746	0.3254313	0.11154486	0.122494794	0.14403796	0.17465681	0.23599645	0.20846869	0.14204273
angelm_i_57	0.243525	0.2791951	0.17656931	0.22403905	0.23065212	0.27898225	0.23789923	0.12725455	0.20973161	0.1970072	0.23805071	0.2686671	0.13721883	0.22519287	0.33083838	0.22676377	0.15382136	0.20454657	0.09423277	0.13449696	0.23092572	0.14417306	0.1944218	0.25399938	0.17118904	0.18117504	0.27873468	0.10514182	0.14788985	0.20459871	0.2211076	0.2132548	0.2303805	0.21275915	0.1782248	0.2935596	0.32028395	0.19765079	0.21922833	0.123755544	0.24242777	0.12832847	0.16704477	0.2275106	0.17428996	0.1653224	0.23159301	0.15719475	0.21523532
angelm_i_56	0.22967203	0.17813373	0.11512839	0.3306644	0.12525253	0.32388318	0.27779454	0.16283548	0.23279275	0.21213679	0.32179683	0.24818794	0.17750803	0.3609079	0.2747925	0.30142692	0.1841324	0.09691218	0.06264674	0.18830928	0.27039176	0.19304463	0.26940262	0.13299066	0.23301269	0.16105612	0.22445296	0.16104941	0.011803078	0.18453684	0.2529192	0.26174742	0.24619132	0.2990738	0.15393794	0.27209005	0.34139663	0.27060962	0.26723012	0.26095548	0.17816809	0.14582029	0.15457925	0.17990288	0.21655364	0.21499884	0.23315564	0.2192441	0.2768539
angelm_i_55	0.17295323	0.16470309	0.18449502	0.08640565	0.19143374	0.29569697	0.17272279	0.19787203	0.17249835	0.29756036	0.31955773	0.14977024	0.188037	0.28975657	0.29186386	0.31898808	0.24557537	0.110817105	0.08085667	0.25514972	0.16401316	0.24745587	0.2795992	0.12690948	0.19089186	0.21486428	0.15564913	0.21357608	0.07262348	0.15774903	0.19789414	0.240579	0.21118087	0.19186635	0.09011166	0.24553509	0.25681686	0.12484251	0.1930809	0.17605846	0.16552028	0.28348055	0.21562175	0.11954775	0.06467812	0.19425839	0.18761544	0.1829546	0.2603623
angelm_i_54	0.18544564	0.13614841	0.095175505	0.3068844	0.17781663	0.25115225	0.11061817	0.12259033	0.09922677	0.16352266	0.23726255	0.14923182	0.24959463	0.27108824	0.2673982	0.27367714	0.19002828	0.11724121	0.138975	0.2279722	0.14557327	0.1256223	0.1277579	0.3414474	0.2387382	0.17957516	0.31061253	0.0064278767	0.20575282	0.1236898	0.1878266	0.15425713	0.18281445	0.24863243	0.24928942	0.25597203	0.23317103	0.1569036	0.3180652	0.18774825	0.20526625	0.1965056	0.20116106	0.17291102	0.16742268	0.2991657	0.19809917	0.13371548	0.17843217
angelm_i_53	0.19503981	0.07105164	0.05684106	0.27727517	0.13963154	0.18345317	0.23064004	0.10965913	0.22587696	0.11071609	0.25441274	0.09454739	0.10647331	0.29930976	0.3487262	0.27025038	0.1699287	0.16637042	0.067595616	0.25789854	0.21355626	0.112709306	0.18460442	0.27558175	0.16374065	0.15533912	0.11091608	0.08233521	0.15488514	0.2378284	0.24323012	0.24836108	0.25355694	0.22600815	0.16527295	0.27979487	0.2567968	0.17495795	0.2659738	0.1678563	0.18284754	0.2622915	0.10391154	0.06845988	0.14672391	0.23657194	0.24421643	0.19801146	0.15666825
angelm_i_52	0.2597741	0.031915262	0.12268302	0.28473413	0.12694524	0.21808094	0.26297283	0.1158576	0.19496737	0.19735771	0.33068824	0.16782868	0.04042182	0.25023994	0.2155192	0.30886826	0.2623767	0.28434294	0.012349825	0.25158492	0.18826929	0.1155201	0.19998299	0.21554647	0.27833354	0.1467653	0.10042017	0.13316682	0.18569104	0.17200264	0.25004256	0.23035723	0.3081705	0.14780924	0.113588355	0.16183601	0.1786963	0.10592049	0.2973684	0.3182358	0.20752183	0.28330112	0.1469708	0.017186698	0.16420862	0.17722902	0.23337033	0.24832329	0.27831537
angelm_i_51	0.20434067	0.05831331	0.12411672	0.29708746	0.22460079	0.21816145	0.26244146	0.12513258	0.22872013	0.16778512	0.28161067	0.23350424	0.028101463	0.26520202	0.2817819	0.31306994	0.26403552	0.24587557	0.07642558	0.34738165	0.21685418	0.15094233	0.32498068	0.109331325	0.20895141	0.13087238	0.18003583	0.14195137	0.12321333	0.13291754	0.24910767	0.25906038	0.28679937	0.24166885	0.1868841	0.24801885	0.27702025	0.1416316	0.24878898	0.29232377	0.29051962	0.27910325	0.10713416	0.013626734	0.12113059	0.25756502	0.24567282	0.20643663	0.21472546
angelm_i_50	0.17674208	0.12647063	0.08734938	0.29129702	0.21048693	0.24130508	0.23917621	0.10339208	0.21688284	0.11590641	0.2747197	0.2650568	0.059424594	0.22590241	0.27637488	0.3382576	0.23996553	0.19234166	0.038139146	0.23835433	0.24069597	0.21167906	0.20088208	0.10383305	0.25775474	0.13592564	0.17941718	0.15653434	0.18764459	0.12659545	0.31386292	0.32065043	0.26725253	0.3997302	0.2694369	0.22322458	0.30589306	0.14227685	0.28489414	0.25530642	0.2980854	0.2678525	0.16011132	0.081270725	0.14959045	0.1642971	0.27035895	0.2792616	0.2366449
angelm_i_49	0.061707295	0.16221467	0.10867469	0.15944433	0.09193977	0.11883003	0.1833107	0.11382209	0.088803664	0.15329194	0.19809748	0.102604665	0.1343295	0.09753981	0.23559338	0.26570284	0.14182664	0.20755473	0.033395395	0.18279943	0.094429344	0.075960726	0.23355882	0.13881445	0.31835064	0.18676123	0.069667354	0.08883138	0.1066218	0.06571442	0.17883079	0.19579555	0.12663087	0.09289539	0.14274314	0.24083789	0.11796467	0.10764444	0.22621621	0.13318345	0.12418566	0.19085959	0.08959867	0.07160973	0.12432362	0.3028335	0.15617535	0.19850464	0.17777976
angelm_i_48	0.10739798	0.23504633	0.03241869	0.1372258	0.09658553	0.13815716	0.11527707	0.19854213	0.12427078	0.22856626	0.08971773	0.09798401	0.09556485	0.092692606	0.29565567	0.15955442	0.20323348	0.20254186	0.23734656	0.13067107	0.27901304	0.08598073	0.21069267	0.2185888	0.20533715	0.1372154	0.13808045	0.06783528	0.030798063	0.07568413	0.16689652	0.15497372	0.15234655	0.13617413	0.2845281	0.14382629	0.13138667	0.07802518	0.14550841	0.17386322	0.21424584	0.17214528	0.19420251	0.23980217	0.16319415	0.17485616	0.16200233	0.12214354	0.1372006
angelm_i_47	0.14272939	0.07861149	0.10695304	0.16573286	0.222072	0.24679632	0.24137357	0.16698027	0.1286194	0.2538798	0.22114664	0.2017215	0.208805	0.26294917	0.3542136	0.30224693	0.20399792	0.074546106	0.04523983	0.177995	0.2532634	0.16654804	0.24609044	0.1309241	0.30065003	0.17492047	0.24131097	0.049859174	0.08116424	0.17047973	0.21353295	0.21705993	0.21543293	0.17424864	0.18896112	0.28398076	0.24409822	0.17803349	0.20688206	0.18393388	0.2241897	0.22567472	0.14742355	0.09915115	0.08462657	0.17873469	0.18478769	0.1919624	0.14408875
angelm_i_46	0.161033	0.15469885	0.23951235	0.1532554	0.24619812	0.22886793	0.08089584	0.19229873	0.2672596	0.20941159	0.23423275	0.165194	0.12578844	0.16142762	0.2772224	0.280483	0.15831888	0.23618136	0.17774203	0.3166843	0.15100856	0.118818626	0.19410267	0.060447462	0.12186163	0.049842715	0.15124463	0.073956504	0.14383344	0.12326821	0.21604966	0.21635	0.21860537	0.17689717	0.08602648	0.14549318	0.22927886	0.14809513	0.22627538	0.19514117	0.19795895	0.23386317	0.1460388	0.15724999	0.11157042	0.23293516	0.19142269	0.10712467	0.22840331
angelm_i_45	0.20511171	0.13772967	0.1519287	0.25435096	0.2507122	0.22157843	0.24858649	0.1796346	0.14953436	0.17057438	0.27224275	0.17297924	0.07986958	0.31502327	0.29952836	0.3392107	0.2960521	0.20473073	0.032090988	0.31167454	0.39650238	0.108191855	0.28720695	0.15537901	0.11606965	0.1081526	0.12051014	0.09168993	0.14056507	0.18885761	0.22910354	0.2544715	0.29309213	0.20532186	0.092705406	0.27848968	0.2233881	0.23107663	0.30588865	0.32923442	0.22530197	0.32593614	0.14935252	0.053374287	0.099630825	0.29582527	0.26154652	0.21516943	0.25514054
angelm_i_44	0.21126676	0.133825	0.07399227	0.28249207	0.121048875	0.350707	0.25874797	0.112762436	0.13999322	0.24271809	0.24042787	0.17471954	0.02803232	0.21462514	0.3222783	0.24126291	0.21178639	0.18019977	0.07734221	0.19029139	0.16753599	0.07378845	0.16458623	0.07639317	0.15506712	0.13150513	0.13670859	0.0030878251	0.118506074	0.19709088	0.3454816	0.17570753	0.30487093	0.22887726	0.16365692	0.1555579	0.2983004	0.14001486	0.30681726	0.26822725	0.2544142	0.24767989	0.16188475	0.08579341	0.12811153	0.120594636	0.23875232	0.24718416	0.24572356
angelm_i_43	0.10765758	0.09494597	0.09203367	0.21453732	0.152549	0.24631262	0.12693948	0.30115867	0.08777089	0.18053389	0.22661339	0.18616223	0.11169833	0.21360636	0.28448093	0.33223653	0.19461921	0.10734866	0.06092286	0.27950013	0.17393675	0.14400153	0.21563387	0.15567361	0.12036283	0.14050342	0.15209903	0.03678097	0.10283704	0.15868625	0.27513224	0.13893428	0.20181249	0.11509725	0.08912508	0.20204318	0.16924156	0.1359405	0.24589707	0.23563111	0.23607276	0.19109826	0.12708871	0.07598999	0.15982826	0.20736529	0.16129532	0.17307028	0.23644227
angelm_i_42	0.21357408	0.24205448	0.12799643	0.28185177	0.25500315	0.2304246	0.17592883	0.20848663	0.1936351	0.2897633	0.37673503	0.26144582	0.083355464	0.31920242	0.31026995	0.3467981	0.3187732	0.089908496	0.099569246	0.2929989	0.2698518	0.13723221	0.3265209	0.10842602	0.14515606	0.24768017	0.24494767	0.17446324	0.054299008	0.20600602	0.25200596	0.22712171	0.20734328	0.24773976	0.08517777	0.2691145	0.2981813	0.18457893	0.2734791	0.34770188	0.24486855	0.24452055	0.15123808	0.1445897	0.17531815	0.18993235	0.17941341	0.22187051	0.2993232
angelm_i_41	0.29493296	0.1835908	0.18271151	0.2044399	0.23652393	0.23394415	0.19673851	0.16554189	0.1931698	0.18463048	0.33730203	0.1315	0.08320506	0.21996976	0.28570065	0.35411417	0.25810724	0.19054127	0.0852966	0.2256879	0.20341308	0.18250617	0.25644058	0.21974109	0.12959254	0.13590866	0.1395438	0.0043521645	0.15497652	0.1858009	0.20868534	0.21052739	0.3237458	0.23418072	0.17820978	0.19752377	0.2790808	0.20626177	0.33606458	0.17647466	0.22043002	0.31139603	0.21361154	0.14435902	0.13518898	0.20854434	0.16620342	0.22174037	0.30419594
angelm_i_40	0.21347801	0.13562743	0.078531705	0.27929848	0.15533516	0.2548843	0.3294317	0.31057245	0.20070879	0.17506874	0.2855727	0.1410512	0.104225755	0.35471338	0.29395586	0.32424858	0.30934876	0.2194292	0.023923857	0.29633254	0.21254626	0.1837781	0.24558347	0.2064534	0.18728223	0.17128819	0.2007218	0.19369246	0.12136482	0.18049784	0.21022321	0.29845876	0.23368631	0.15123531	0.1437909	0.3442587	0.20047665	0.20894	0.34695977	0.29364532	0.23697042	0.22752187	0.11534931	0.08486512	0.1436775	0.20775512	0.23746869	0.21030939	0.16702566
angelm_i_39	0.15488371	0.111734554	0.14976797	0.17975658	0.11650767	0.25857043	0.19475144	0.18658972	0.2298235	0.124764085	0.19484195	0.19351865	0.18626575	0.28519535	0.2746237	0.30228844	0.12432047	0.20006421	0.042164385	0.18946436	0.1847285	0.14141583	0.21351388	0.33253494	0.15400854	0.10349186	0.32916138	0.27753973	0.13066283	0.11565362	0.14858791	0.32326102	0.1785222	0.26284844	0.11423914	0.31694853	0.28468853	0.22136635	0.085594356	0.095856905	0.18457776	0.15789166	0.1541158	0.13552436	0.14626914	0.2669413	0.24662647	0.03559855	0.18108031
fragix_i_96	0.2538688	0.2429502	0.14443442	0.22458558	0.24169213	0.19967607	0.1815428	0.2273843	0.13836704	0.17866239	0.33461905	0.34929317	0.10846995	0.21178441	0.3637082	0.44692874	0.17375524	0.13238509	0.033290885	0.28252903	0.31731406	0.19624954	0.21040447	0.10208273	0.16645016	0.090713546	0.20141964	0.15396817	0.10339391	0.1635202	0.36889145	0.17466065	0.28632092	0.1639083	0.14012639	0.29726648	0.28190652	0.25630617	0.2702381	0.18480816	0.19768128	0.19991963	0.1463837	0.06515973	0.104432575	0.24728161	0.28496972	0.20015046	0.2991396
fragix_i_97	0.24393818	0.21493094	0.14419794	0.22249255	0.16148454	0.2718707	0.20616925	0.12748691	0.19026153	0.14015517	0.29754102	0.2204769	0.08836581	0.18727973	0.2906926	0.3170565	0.19265506	0.19650015	0.100622	0.2050874	0.22101504	0.1890049	0.18328768	0.2134171	0.22415972	0.15682048	0.19803189	0.14412287	0.11555796	0.19201207	0.26593542	0.19458963	0.24573591	0.18861523	0.13104808	0.25201565	0.2811265	0.22082329	0.21248668	0.19909342	0.1442577	0.3003854	0.14117226	0.12070706	0.10624291	0.28489852	0.24780664	0.15967473	0.20849606
fragix_i_98	0.231009	0.15424395	0.23437808	0.138556	0.1420311	0.15561365	0.18145071	0.17047648	0.11111173	0.24848196	0.21941422	0.22277713	0.022001829	0.1836407	0.27167547	0.3151937	0.19195497	0.08877318	0.0016169753	0.28655094	0.23702347	0.17742369	0.26488551	0.059254475	0.16751307	0.17238522	0.14965905	0.102054164	0.05948106	0.24817885	0.26586348	0.1367617	0.26623967	0.18960899	0.17293961	0.22521004	0.26257282	0.154054	0.19789454	0.30940023	0.16371372	0.2114301	0.1707016	0.075036585	0.16227397	0.16612133	0.17941919	0.22746374	0.19223231
fragix_i_99	0.27188748	0.24220872	0.12827587	0.27356157	0.174922	0.2811435	0.23461387	0.12247519	0.14007035	0.14231366	0.2751025	0.18085459	0.0014092354	0.1971905	0.3641027	0.4272605	0.2249088	0.120811656	0.041881323	0.25920457	0.18099883	0.16773626	0.19577973	0.27071556	0.11840239	0.22956523	0.19090651	0.0020973096	0.20657966	0.22957915	0.33848047	0.138236	0.315009	0.2588307	0.2716591	0.21819355	0.37691933	0.25830713	0.27042633	0.26530266	0.17455184	0.24251145	0.23147096	0.08340334	0.09513571	0.18100822	0.26336756	0.27079383	0.26058376
fragix_i_100	0.1825382	0.13843814	0.18036331	0.12800089	0.2080166	0.1663427	0.16144437	0.12700275	0.17035863	0.12781695	0.28305456	0.21442662	0.05593072	0.14488706	0.30494	0.32595667	0.22173268	0.20602545	0.063721485	0.28108743	0.10344849	0.14051521	0.19597235	0.06862712	0.075298406	0.14077303	0.084324844	0.029421303	0.061620478	0.14651711	0.2972108	0.104565054	0.2704227	0.23706955	0.1692556	0.1644801	0.2393794	0.22166142	0.18201512	0.30921936	0.1775038	0.24790248	0.17136179	0.10033825	0.06744079	0.19753346	0.17546248	0.19319923	0.21697932
fragix_i_101	0.29209688	0.17643222	0.07314259	0.34116215	0.24870685	0.3367747	0.25594336	0.11379449	0.18591507	0.251486	0.25830248	0.24000962	0.040063944	0.19840984	0.3158229	0.30484045	0.20894167	0.11642943	0.0335471	0.21335274	0.30068696	0.10035025	0.27932394	0.059474956	0.203538	0.11537429	0.2816107	0.053065624	0.07022478	0.17186713	0.29984093	0.18204182	0.28216994	0.12224372	0.1285091	0.20045905	0.31144693	0.23022662	0.25376654	0.24524382	0.20674251	0.20501924	0.1433704	0.12756872	0.065312065	0.19181384	0.21065506	0.26920325	0.22272046
fragix_i_102	0.21792535	0.18350646	0.15631546	0.32806093	0.1768176	0.3343988	0.19959573	0.040647525	0.13282728	0.31331754	0.30340934	0.25850332	0.016055137	0.29512328	0.28839698	0.39772362	0.28120896	0.24849403	0.015130822	0.23789689	0.29070753	0.09242112	0.28474754	0.021803597	0.26363227	0.18214723	0.2015457	0.029682333	0.06989907	0.20911054	0.304811	0.2162644	0.38236952	0.13739133	0.13147855	0.2965887	0.25214288	0.11427589	0.31373307	0.30609214	0.20777076	0.2684592	0.07722658	0.0652274	0.113042854	0.16145994	0.22528891	0.3312546	0.3248563
fragix_i_103	0.21016695	0.16191955	0.046617296	0.3148752	0.36683375	0.30802202	0.20356205	0.14165093	0.12876646	0.25570983	0.2605602	0.23641752	0.04440392	0.2462934	0.35708004	0.27047694	0.1675467	0.17157507	0.09541461	0.24425225	0.30613178	0.15102947	0.30998266	0.053263657	0.1677594	0.12705329	0.21822427	0.11462018	0.076715656	0.23694453	0.2513064	0.21821228	0.19327787	0.19159843	0.13135938	0.23143497	0.27205908	0.13760701	0.26268208	0.28384644	0.17667061	0.21707205	0.1846304	0.18182535	0.06507933	0.17793122	0.20087656	0.29415804	0.2678065
fragix_i_104	0.16919234	0.0689682	0.18263365	0.055107787	0.12106131	0.19506711	0.17770511	0.14516604	0.103181876	0.26205745	0.26276183	0.13435821	0.06171833	0.11873348	0.2652068	0.3094476	0.19980624	0.25142914	0.062233496	0.16083251	0.17666453	0.11128214	0.20036955	0.13353498	0.20603703	0.15323211	0.17908344	0.0429278	0.11826203	0.08470406	0.19062439	0.08383581	0.16706553	0.096382566	0.12966934	0.19457662	0.20611106	0.073904306	0.154674	0.16180603	0.14641763	0.18607086	0.12616572	0.113705546	0.051354393	0.16089833	0.15619811	0.15707491	0.05403562
fragix_i_105	0.17500767	0.106953956	0.08259273	0.1864652	0.14950192	0.20164405	0.15885144	0.038198274	0.09482324	0.26357102	0.32965118	0.25257996	0.043766927	0.20684803	0.21927705	0.28214815	0.3129937	0.186541	0.11084668	0.32057527	0.19080517	0.12003301	0.20740722	0.043845713	0.27781448	0.15739313	0.14182718	0.092004165	0.10119769	0.23492329	0.4334948	0.09660952	0.36102402	0.1585597	0.20129482	0.16883388	0.19823864	0.061013177	0.21929127	0.22133166	0.2042547	0.23262659	0.26335695	0.13813722	0.092888355	0.20615865	0.18510716	0.30918628	0.20413327
fragix_i_106	0.20568998	0.13421986	0.085609496	0.21125412	0.16863355	0.31115368	0.30021775	0.13582012	0.15292475	0.17645344	0.3401023	0.13232866	0.050758883	0.16547047	0.3378961	0.2691652	0.26477966	0.2105845	0.11378172	0.24978682	0.1498852	0.05593693	0.22977395	0.14221951	0.2535615	0.11323532	0.24145208	0.012567793	0.15629417	0.19390944	0.26414022	0.17125183	0.2518986	0.23740399	0.21686722	0.20007043	0.20239212	0.21686654	0.22653885	0.2254449	0.2464868	0.2282105	0.15073593	0.16858137	0.03337226	0.19658034	0.26525193	0.2577812	0.23007707
fragix_i_107	0.12413878	0.11353535	0.08185056	0.09177966	0.050899394	0.24757588	0.31334943	0.12993857	0.14889026	0.14325057	0.30012795	0.13115257	0.11844617	0.08228612	0.30623734	0.2081969	0.1088329	0.29038745	0.118513644	0.15291598	0.10158969	0.058448993	0.19061348	0.224667	0.23322386	0.018773444	0.20051916	0.068736	0.14177445	0.113606706	0.19171664	0.2573865	0.1718694	0.1702809	0.15851134	0.21060663	0.15501523	0.066626966	0.10445363	0.12804875	0.18594737	0.22193676	0.1817549	0.059257273	0.11498666	0.20524636	0.1775514	0.20966922	0.0708217
fragix_i_108	0.1468986	0.19823766	0.09514737	0.19452843	0.18312612	0.22838569	0.19183007	0.14561555	0.118181616	0.17150584	0.2771349	0.20156126	0.028955342	0.11222742	0.34108782	0.3320899	0.18028618	0.2852279	0.061224207	0.31407624	0.05049363	0.13049011	0.30797887	0.11099444	0.27842796	0.17406769	0.10103552	0.0026941244	0.2506401	0.17874324	0.28712016	0.18770891	0.26094204	0.18496826	0.23461825	0.15104425	0.3392849	0.14564323	0.20253658	0.35351503	0.25847837	0.3193692	0.25890023	0.07976756	0.0095215235	0.13118252	0.26553082	0.3566057	0.18923712
fragix_i_109	0.19328737	0.13965544	0.05288703	0.23658647	0.2093864	0.2774382	0.2956375	0.12878987	0.1462019	0.114190966	0.23406777	0.21507756	0.087870546	0.21448523	0.31980693	0.25623208	0.12459528	0.2176515	0.034302793	0.19300151	0.20156808	0.08499967	0.2636924	0.1214862	0.14617787	0.1247959	0.2712124	0.11264567	0.13579842	0.23751934	0.26804352	0.20063172	0.22278559	0.17860204	0.13511531	0.26958805	0.2679153	0.118310966	0.21604511	0.21494478	0.21388106	0.18466114	0.11402626	0.13272785	0.018487617	0.23789473	0.15944734	0.26775753	0.170082
fragix_i_110	0.22113301	0.16686958	0.08252913	0.19080418	0.14053664	0.2578923	0.14407665	0.18502334	0.08358332	0.22662225	0.36857823	0.15447505	0.14641069	0.17040007	0.36443666	0.31812984	0.16801384	0.111516826	0.14162767	0.21291552	0.25492096	0.14034106	0.20889592	0.18213382	0.17475927	0.14059363	0.22520769	0.026645496	0.012494763	0.26437992	0.20950477	0.092029944	0.2739905	0.20386969	0.1713473	0.30147052	0.21298641	0.21882746	0.24671589	0.19209516	0.17181924	0.22554985	0.12031117	0.2886484	0.06711606	0.18852755	0.26609337	0.13305	0.19338164
fragix_i_111	0.26713848	0.17139624	0.1323266	0.19369984	0.0910546	0.21478876	0.2688706	0.23414458	0.13262333	0.22442092	0.26533517	0.16379619	0.08279508	0.16247216	0.31997806	0.33521137	0.19776545	0.046343684	0.07708117	0.29036647	0.38056546	0.184217	0.26029128	0.13491982	0.11466806	0.098321594	0.138658	0.098614946	0.06346567	0.19728202	0.23934488	0.2009599	0.22057804	0.119152695	0.17080796	0.21326745	0.28231865	0.22049823	0.22474152	0.24642244	0.14746054	0.24132289	0.20156962	0.09799157	0.09382212	0.13571727	0.2665897	0.23000637	0.21391311
fragix_i_112	0.21807358	0.15019396	0.23407301	0.2090766	0.13584608	0.2062689	0.17636003	0.122789904	0.22118029	0.119801626	0.30369383	0.18967998	0.079879716	0.21899942	0.27108097	0.27341688	0.2059159	0.1447778	0.043699466	0.3097787	0.16962454	0.13998222	0.19525038	0.14267826	0.07028889	0.16493994	0.15636519	0.1882288	0.11571216	0.21892947	0.2792912	0.22042124	0.27276248	0.179988	0.19943553	0.20724607	0.2535658	0.26573783	0.2845477	0.36936522	0.18229625	0.22549471	0.12124763	0.12903182	0.14394867	0.24407887	0.23354186	0.29525632	0.24064283
fragix_i_113	0.15798387	0.19847861	0.091013744	0.3233813	0.1901755	0.2946663	0.2807961	0.12410835	0.16127801	0.236073	0.33093673	0.26169357	0.093618795	0.22383581	0.29315865	0.32978696	0.27793825	0.2851883	0.06553486	0.21407975	0.16030261	0.1026909	0.2628991	0.07238206	0.15347922	0.1573267	0.22044101	0.04766316	0.14474353	0.24275336	0.34853357	0.17787795	0.3169248	0.24582979	0.1771661	0.28083703	0.31207487	0.16232029	0.31777254	0.22745608	0.2499091	0.2465292	0.11191898	0.11377505	0.12414067	0.25291243	0.25195628	0.38891354	0.3308736
fragix_i_114	0.23640162	0.17807257	0.047503516	0.17147863	0.26935565	0.16358814	0.18755041	0.12209828	0.18096304	0.2548718	0.2861714	0.20329699	0.092796504	0.20143896	0.26128292	0.31792128	0.25265792	0.19695441	0.074935995	0.23057723	0.15876691	0.13986558	0.30050507	0.008342805	0.17658928	0.2759746	0.18671611	0.08119224	0.13175693	0.25660932	0.2509965	0.23337266	0.2897069	0.15820268	0.13200122	0.17006949	0.28528333	0.24689624	0.24879962	0.32088858	0.26880974	0.28222555	0.1618902	0.16533813	0.1812427	0.26208052	0.31835067	0.27976167	0.31030887
retsyn_i_210	0.21068683	0.24128222	0.16766357	0.2496995	0.30385646	0.33440623	0.24492367	0.1306321	0.15808031	0.24984828	0.32429802	0.25668183	0.100713745	0.3156762	0.3194656	0.3485036	0.19784766	0.16117609	0.16143245	0.22541544	0.22469398	0.13900425	0.28298494	0.1414907	0.27397427	0.17356403	0.23371279	0.12373693	0.104935065	0.2140226	0.19639651	0.35755783	0.27161795	0.22664568	0.14844716	0.28090033	0.3235639	0.16508783	0.21108481	0.23967804	0.24436009	0.23883829	0.22552386	0.14789803	0.11630414	0.21686542	0.21642539	0.10555305	0.27489728
retsyn_i_211	0.1965647	0.14602818	0.2173254	0.22209755	0.24335912	0.23601744	0.32083535	0.1677987	0.22813985	0.17171174	0.308793	0.2549441	0.050658174	0.25130913	0.32847977	0.35454193	0.19019336	0.09541435	0.028099732	0.29262948	0.15802369	0.22988215	0.2807976	0.04363803	0.2986495	0.24013495	0.16021606	0.12783375	0.009075437	0.1792433	0.2078021	0.24172232	0.23089398	0.30017254	0.21467358	0.31433773	0.34283766	0.19403498	0.2501102	0.2785163	0.23493999	0.26400447	0.21573538	0.103202134	0.07918233	0.20154175	0.16804984	0.17867285	0.2159653
retsyn_i_212	0.30780077	0.17788103	0.21496865	0.22500743	0.2555861	0.2848341	0.17773345	0.11566022	0.1526145	0.24288324	0.37739483	0.19857684	0.07992422	0.3055431	0.32999077	0.42717147	0.21255356	0.2086195	0.067970045	0.28560254	0.21722934	0.19646025	0.2787189	0.08304593	0.14626071	0.24639839	0.13297586	0.14723223	0.034696378	0.10131334	0.2603829	0.17035936	0.24538778	0.21248233	0.118820935	0.26269644	0.2794085	0.17711282	0.2428494	0.22427754	0.18920326	0.2725724	0.20621264	0.15512195	0.023569599	0.26256758	0.1894725	0.23056506	0.27190825
retsyn_i_213	0.27953964	0.16977088	0.09691423	0.16030455	0.1828913	0.20099585	0.22047174	0.1922179	0.17873916	0.13243872	0.3217562	0.18399128	0.16905941	0.30509627	0.33983368	0.32458743	0.21051562	0.15234554	0.097625665	0.26850873	0.2775133	0.17831022	0.15171912	0.22372623	0.13584414	0.24697408	0.12869756	0.21517299	0.14663541	0.18625996	0.26099914	0.17799123	0.28404364	0.28716797	0.19687827	0.27856946	0.18908074	0.24472383	0.33336288	0.21109974	0.18047884	0.26623794	0.110651776	0.14538491	0.16774419	0.16124582	0.20316276	0.19856998	0.23964727
retsyn_i_214	0.19624725	0.22074637	0.15676129	0.16974673	0.2950076	0.3712315	0.1974517	0.12839146	0.19928102	0.22362539	0.31712657	0.3297403	0.117599785	0.29625785	0.29325554	0.29542273	0.18162727	0.19842301	0.09791727	0.24097788	0.16914123	0.16851313	0.30755675	0.10203855	0.1290409	0.23723638	0.22363763	0.14048803	0.037807364	0.18267381	0.21321632	0.2826494	0.22296694	0.23212953	0.14984992	0.2958588	0.30999526	0.16378169	0.21413523	0.23419052	0.20182338	0.3140362	0.13055561	0.095502585	0.09864866	0.20853901	0.18455948	0.29093724	0.34224337
retsyn_i_215	0.20642814	0.18525003	0.25337678	0.32744518	0.27165356	0.2537136	0.2157294	0.23697123	0.19434789	0.21834712	0.40495175	0.22039872	0.100246996	0.32959384	0.28863704	0.32447147	0.21589988	0.24583451	0.086470425	0.29336768	0.1757177	0.17526847	0.34828433	0.19634026	0.2935461	0.26397613	0.22520219	0.19536018	0.03690036	0.09171538	0.27402022	0.32673353	0.2146252	0.32318676	0.20941147	0.33610946	0.37329444	0.24786225	0.33335653	0.2651748	0.24927905	0.24944204	0.23286013	0.1825771	0.16017246	0.30730838	0.21984611	0.16173746	0.30161667
retsyn_i_216	0.19584921	0.17946382	0.14036442	0.32025468	0.18698198	0.33850014	0.29535878	0.065494835	0.16595194	0.20802535	0.3248322	0.25472146	0.0042206794	0.21135977	0.27056813	0.35515577	0.21702331	0.2314937	0.009192764	0.23569861	0.18456921	0.12034321	0.27666247	0.1001541	0.2643292	0.16428877	0.2153654	0.09446445	0.13070591	0.24805099	0.2563766	0.3117993	0.2995229	0.22769345	0.14989185	0.3230152	0.3440675	0.2506953	0.29901832	0.20330042	0.22273982	0.23300003	0.056243837	0.056032486	0.1457982	0.20615588	0.16685702	0.2134147	0.28343815
retsyn_i_217	0.32102466	0.18334526	0.12472062	0.39631054	0.3311939	0.34191146	0.25476474	0.08729184	0.19456998	0.28119233	0.35400423	0.31803605	0.07150151	0.30119133	0.37012622	0.4170928	0.2022253	0.1934635	0.038743805	0.28221655	0.27588922	0.24872702	0.42159188	0.10655228	0.1884989	0.24356115	0.23486707	0.2368251	0.04163541	0.2055275	0.1605801	0.358666	0.2923602	0.4367565	0.13460112	0.26079875	0.4410494	0.2817949	0.26965898	0.26657692	0.161232	0.19279456	0.2710243	0.18344507	0.16613483	0.121854946	0.21358624	0.30990273	0.25043598
retsyn_i_219	0.24558179	0.13085383	0.15878366	0.2842266	0.25413027	0.2588216	0.17788474	0.12893088	0.24913329	0.21977344	0.27231568	0.17329413	0.025441658	0.33033425	0.36039257	0.39835247	0.23020688	0.18193805	0.13318372	0.37706864	0.1676361	0.14504972	0.24119908	0.06212158	0.1500877	0.11452408	0.22525325	0.11781338	0.007194968	0.27093482	0.26813716	0.288955	0.27456957	0.21956855	0.023419425	0.27570057	0.31653208	0.22993748	0.22174777	0.24526508	0.14775513	0.18840401	0.1301371	0.1371103	0.03448744	0.1753965	0.20992945	0.22868717	0.2949037
retsyn_i_220	0.2342966	0.2562464	0.15848565	0.14064957	0.20987548	0.29932117	0.11647688	0.23308803	0.23615843	0.1716976	0.33042955	0.20759773	0.15594743	0.13293067	0.34712446	0.29812098	0.16207457	0.27784818	0.19639647	0.19436055	0.08754267	0.20143715	0.18035121	0.18480453	0.09020288	0.15297478	0.25177157	0.022720043	0.08632371	0.11071083	0.19231474	0.20339306	0.18915257	0.243051	0.18434364	0.1950812	0.250103	0.14745457	0.18311268	0.16700679	0.22113943	0.16451016	0.15253703	0.23771685	0.11857809	0.1823471	0.24813755	0.08789531	0.2777455
retsyn_i_221	0.18348444	0.2469956	0.0399583	0.17489633	0.17253478	0.37046796	0.18570492	0.16481769	0.18608062	0.19130926	0.35834512	0.13698539	0.024530627	0.19865021	0.34274518	0.32603407	0.26336688	0.32598382	0.09884217	0.21013184	0.17364001	0.11743908	0.27517977	0.15613942	0.12921229	0.22430676	0.26411402	0.002262568	0.13404095	0.11216217	0.321195	0.2294009	0.2313163	0.22183749	0.36010373	0.13631721	0.30285108	0.25849622	0.34459445	0.22724476	0.2146548	0.20267977	0.2247187	0.15273106	0.1741325	0.18218383	0.38822222	0.20722334	0.27513433
retsyn_i_222	0.26959962	0.21468835	0.17620313	0.2867775	0.30886745	0.2983083	0.10612856	0.21561879	0.1577366	0.1870499	0.23945296	0.1876611	0.07328823	0.19128408	0.2737502	0.3250801	0.17797124	0.17825916	0.12178703	0.27276477	0.18162806	0.18723786	0.21822271	0.25677758	0.091006905	0.1433081	0.20132054	0.14692521	0.1324998	0.12099756	0.14782931	0.23755477	0.19534823	0.26999295	0.18268855	0.2640797	0.31167734	0.1368837	0.23342253	0.20724888	0.2940456	0.25101656	0.23195201	0.20565607	0.048342228	0.21721469	0.2709774	0.16606537	0.27677023
retsyn_i_223	0.19655567	0.21288922	0.2214553	0.1509282	0.23530106	0.25377798	0.22205485	0.21605964	0.2540516	0.15718916	0.3852203	0.13918418	0.20836619	0.40207827	0.36595666	0.3786621	0.25324225	0.15205693	0.08063942	0.31658798	0.2513718	0.25139648	0.33578444	0.0726898	0.14010116	0.25583065	0.23506452	0.2729017	0.06941548	0.17849496	0.27247036	0.29038608	0.22410376	0.30531448	0.14684832	0.27725738	0.3576194	0.20157416	0.22847536	0.32400745	0.24992745	0.2663678	0.26886973	0.12388214	0.10844354	0.28454858	0.3178891	0.21666777	0.31845325
retsyn_i_224	0.24678613	0.13746111	0.16057576	0.12461266	0.19510308	0.27025175	0.2603876	0.13617454	0.17734516	0.19609007	0.26948172	0.17269239	0.23658727	0.23530987	0.42943263	0.25352693	0.115894735	0.18615451	0.105737984	0.23299283	0.13021123	0.15429594	0.24304998	0.1997023	0.1544655	0.12076948	0.1821973	0.15502918	0.1809772	0.092606604	0.1327725	0.21977222	0.12955648	0.1845433	0.12430361	0.21674076	0.2548874	0.3528022	0.15693206	0.117827035	0.14980319	0.17673934	0.094270945	0.21861142	0.08660129	0.19167265	0.22365937	0.14443758	0.2492793
retsyn_i_225	0.16899823	0.19456333	0.086313136	0.32036412	0.410637	0.23120981	0.19095346	0.062087744	0.18760398	0.20064622	0.2888672	0.19026835	0.074350365	0.3239645	0.35850382	0.34386554	0.23703018	0.1352712	0.1257256	0.22968398	0.2942378	0.11223979	0.35970533	0.10308509	0.20676681	0.14446978	0.2372329	0.18054269	0.17545289	0.28164974	0.26799965	0.27307984	0.2818339	0.18234232	0.13217485	0.26968807	0.25239557	0.20170064	0.308048	0.2435812	0.20775442	0.3709183	0.20041676	0.10072913	0.07082333	0.20254152	0.22442877	0.1787222	0.39226484
retsyn_i_226	0.3685729	0.18136537	0.18347862	0.2289298	0.2004477	0.28399402	0.26651344	0.17716318	0.16639633	0.18114994	0.289698	0.25128746	0.072106555	0.28270876	0.32253608	0.40648502	0.21308962	0.24556878	0.066841334	0.28475034	0.14965937	0.20620945	0.23888445	0.25196427	0.28815845	0.13506097	0.2810343	0.3341336	0.07116385	0.19045484	0.22585613	0.32636642	0.25692827	0.27882448	0.1021638	0.3152317	0.28300714	0.23434803	0.25919133	0.18504055	0.27889806	0.20607278	0.06261772	0.14493167	0.14987405	0.29287255	0.23987839	0.14712253	0.23430155
retsyn_i_227	0.30944312	0.17426194	0.21929145	0.2423904	0.3345273	0.20246035	0.050046306	0.08477718	0.19827086	0.15317544	0.26949817	0.25117713	0.02127101	0.2380307	0.24539277	0.33366656	0.19424511	0.14706858	0.06135391	0.24792905	0.16050002	0.19131282	0.22933206	0.20787701	0.12848006	0.24800476	0.19252098	0.13541926	0.15140076	0.06132237	0.18531464	0.23078947	0.18299484	0.21022089	0.122402996	0.24490897	0.3701203	0.242738	0.18469416	0.16534606	0.2278714	0.1821487	0.2729085	0.10162155	0.117515355	0.1851396	0.30878836	0.23806918	0.28353602
retsyn_i_228	0.2672118	0.16388182	0.16812024	0.22649114	0.30047584	0.32385173	0.21553917	0.12271335	0.28219903	0.22347924	0.28902557	0.20018935	0.11315533	0.29386213	0.2657741	0.36486888	0.13618529	0.15399037	0.09729988	0.30498677	0.21951526	0.18177222	0.26851922	0.14545438	0.12937388	0.2502802	0.17012791	0.18145537	0.13251063	0.25304443	0.3155895	0.26712036	0.24352616	0.18070735	0.048623744	0.18850708	0.29257208	0.20984802	0.19056487	0.21133366	0.18525065	0.29020703	0.15355413	0.09255296	0.11475757	0.2998313	0.2340906	0.28932476	0.30187652
trecol_i_267	0.1378336	0.16971251	0.16320783	0.07720922	0.15235211	0.16285032	0.14763317	0.23710433	0.11538054	0.22826414	0.2716489	0.21387057	0.15649024	0.1735709	0.2885046	0.2058716	0.16114573	0.19229329	0.14129908	0.23246716	0.13389072	0.12652886	0.17399439	0.13958028	0.25099516	0.17341815	0.13929059	0.06817782	0.12956738	0.069736905	0.21864022	0.074607246	0.15500948	0.18698198	0.23493962	0.26809478	0.14638217	0.14295228	0.15038392	0.17161158	0.22315441	0.2925321	0.16481055	0.22211891	0.072661236	0.274826	0.15921408	0.14439614	0.138529
trecol_i_268	0.19412091	0.11891693	0.1535992	0.10279249	0.13113591	0.203466	0.0725195	0.11658328	0.1119301	0.22432594	0.30555177	0.21544927	0.13650948	0.14905077	0.29823864	0.2401898	0.27411813	0.22221759	0.19326994	0.27927458	0.10787842	0.18365876	0.123074576	0.19746763	0.17602101	0.21247733	0.16089082	0.03530449	0.15460569	0.10852884	0.29897797	0.15282863	0.19276984	0.1731852	0.19987988	0.17520839	0.16547886	0.21748981	0.14782605	0.2913619	0.17951512	0.26832253	0.29448316	0.16519062	0.13013189	0.22821303	0.25429976	0.13516743	0.19596615
trecol_i_269	0.2540791	0.16727793	0.055979095	0.012018919	0.16395804	0.28591856	0.2698865	0.32942486	0.17329091	0.17114757	0.14929321	0.14362633	0.25059444	0.14319198	0.2815094	0.17223333	0.2682677	0.39434654	0.07534841	0.24571986	0.25777942	0.14281356	0.06982435	0.273173	0.2872983	0.15961823	0.19654393	0.20859265	0.1503911	0.21558002	0.1693672	0.32072395	0.18076175	0.26572764	0.18282732	0.26977673	0.09533386	0.13516863	0.06659584	0.22911343	0.3017053	0.21107653	0.3326375	0.07226013	0.15595968	0.25647262	0.19549692	0.040236436	0.16041982
trecol_i_270	0.18841834	0.20153365	0.10048674	0.09636313	0.19337723	0.25367737	0.16538572	0.2225844	0.084028415	0.15841958	0.23226482	0.23455675	0.10472101	0.24515927	0.22619191	0.28986514	0.16665131	0.19974273	0.019708805	0.1557143	0.19750717	0.108894214	0.15175663	0.1806826	0.25374812	0.12369972	0.19431347	0.0575858	0.13345885	0.102732494	0.21856095	0.15906502	0.14323655	0.21373229	0.19837779	0.20754363	0.21828522	0.21672836	0.15337329	0.22319318	0.15250927	0.28179854	0.1189908	0.109078355	0.011155898	0.25281993	0.18460326	0.14055777	0.13379869
trecol_i_271	0.19767019	0.16368896	0.044591215	0.15306059	0.28145215	0.21108907	0.23499654	0.28567845	0.18723351	0.15223172	0.17857987	0.20980124	0.10388656	0.19267485	0.2034223	0.26333234	0.21816891	0.27404022	0.0065846546	0.2383026	0.15879992	0.15607479	0.22813594	0.15657179	0.23550583	0.15762962	0.21186759	0.14943534	0.11338372	0.14522676	0.18651012	0.25622112	0.14963093	0.1903233	0.13210887	0.26523054	0.22228035	0.18530416	0.16064191	0.30166504	0.20894791	0.21410355	0.23438346	0.096218854	0.105754435	0.18365802	0.13543952	0.17358765	0.13422793
trecol_i_272	0.16603853	0.14459252	0.054215167	0.20152554	0.18995869	0.25111005	0.27971643	0.20094308	0.15838581	0.29931417	0.34198537	0.2122833	0.19176203	0.15529822	0.23842774	0.25591117	0.25327814	0.27387995	0.06278271	0.18686885	0.2007909	0.14652576	0.10365305	0.2706498	0.17982346	0.12630686	0.16746551	0.09450801	0.11629477	0.09340438	0.2617014	0.13171628	0.27192593	0.25213706	0.28579834	0.27266133	0.17434116	0.1700599	0.24839194	0.24083541	0.21934329	0.25135243	0.2504158	0.08883424	0.15585788	0.26876768	0.22055021	0.19397515	0.2271326
trecol_i_273	0.16925849	0.1523612	0.10766162	0.11866124	0.13818915	0.2730183	0.19184548	0.1490913	0.17258349	0.26046076	0.3043781	0.17424637	0.09727359	0.315644	0.27482718	0.22400221	0.20328599	0.3206861	0.07801397	0.2953307	0.20380713	0.16803348	0.15444559	0.2097071	0.31078666	0.24760151	0.09157552	0.056803342	0.085907295	0.15445662	0.27882272	0.09461517	0.22504857	0.1538047	0.20983885	0.20583603	0.22247402	0.1334619	0.19108978	0.26166683	0.09893663	0.29501158	0.25482243	0.071523905	0.1419627	0.27000418	0.21611139	0.16305168	0.15498278
trecol_i_274	0.20128444	0.15496632	0.03829482	0.032425746	0.12500273	0.25561562	0.24224651	0.2813006	0.176644	0.19958842	0.1889369	0.031611834	0.26405728	0.1851435	0.29244268	0.24582945	0.24904145	0.23164469	0.1190611	0.2505041	0.16821975	0.17174733	0.06495207	0.28779155	0.18349883	0.17757553	0.23440695	0.13826934	0.18313992	0.1448875	0.16387764	0.27636495	0.096928515	0.24872789	0.17848867	0.24364808	0.13598731	0.1326972	0.11200504	0.25067818	0.19144224	0.22510943	0.15846938	0.12824327	0.120201655	0.27897874	0.23682919	0.0471905	0.089520484
trecol_i_275	0.19714274	0.19066097	0.13322178	0.17086272	0.1417377	0.27108845	0.18227802	0.31638253	0.16664176	0.2914218	0.22136539	0.094913945	0.21631539	0.1051928	0.2828887	0.22401476	0.23079684	0.28365964	0.065906085	0.24859469	0.26980093	0.21709195	0.23038676	0.31787714	0.3157899	0.22122954	0.15721866	0.17160988	0.12861124	0.11705738	0.26627472	0.2135726	0.15615693	0.18115303	0.21710847	0.28413197	0.16132036	0.1713806	0.14776501	0.26991212	0.20941965	0.29445028	0.16798492	0.09102236	0.11480725	0.23131867	0.22948624	0.11180249	0.07649085
trecol_i_276	0.28407192	0.06858512	0.13504286	0.076782376	0.18660384	0.28989592	0.19370462	0.2928759	0.23923028	0.1354229	0.26911864	0.116678655	0.17138147	0.20884949	0.2859092	0.2267704	0.2127184	0.32994038	0.04041676	0.2601989	0.21824758	0.21901861	0.043432888	0.31371343	0.2981441	0.14568087	0.21762212	0.18150762	0.22937083	0.16438706	0.3326141	0.2707179	0.13201405	0.19536853	0.1557088	0.23706654	0.11179279	0.2330499	0.17303383	0.2898757	0.1841077	0.18211946	0.14981239	0.021345463	0.09162757	0.24728401	0.24044788	0.08381309	0.16067092
trecol_i_277	0.14907275	0.10397667	0.15373144	0.09954585	0.13329989	0.28126714	0.24034414	0.26440498	0.2118474	0.1957528	0.21893057	0.16870216	0.19239101	0.22380993	0.20458993	0.24672239	0.301725	0.2213477	0.019052157	0.3412796	0.25018245	0.20665321	0.21233705	0.1665474	0.25580257	0.18773323	0.18639135	0.13527724	0.14933564	0.22664969	0.29928005	0.27751994	0.17110977	0.22482535	0.13320805	0.3377577	0.11548858	0.200506	0.18789697	0.33103663	0.26829255	0.32789654	0.16087973	0.0011907127	0.107653834	0.25361353	0.22577351	0.09902727	0.15225658
trecol_i_278	0.18192448	0.06728895	0.07374421	0.10908534	0.048034556	0.21767181	0.16450235	0.21198162	0.21181092	0.32223785	0.17601496	0.11199878	0.044030465	0.13164075	0.19867143	0.17463414	0.2995602	0.26157436	0.11037114	0.32099798	0.13234584	0.22083038	0.11786948	0.18338409	0.3034609	0.25258073	0.110418536	0.13318266	0.12823623	0.081367105	0.23937938	0.14988644	0.17925064	0.24953762	0.2589174	0.16969475	0.060532548	0.11555089	0.24944249	0.348925	0.18917128	0.33174068	0.22801183	0.20813587	0.18045147	0.30256307	0.27507263	0.15280116	0.19586477
trecol_i_279	0.17786857	0.15792757	0.04527165	0.21229196	0.14156318	0.095302194	0.30094424	0.20385957	0.21873146	0.32716733	0.2357501	0.14301568	0.15227559	0.24327958	0.27199283	0.2897997	0.2393527	0.24361102	0.06434749	0.36136281	0.2838844	0.18220136	0.16306177	0.17779326	0.19885638	0.1451434	0.15442117	0.13052744	0.11070332	0.04094703	0.26406386	0.2274372	0.19715753	0.2309407	0.15707144	0.2969785	0.14151764	0.2376902	0.27835375	0.274948	0.25818017	0.35399604	0.09098531	0.20789471	0.124731265	0.30730486	0.30731073	0.1975007	0.15713477
trecol_i_280	0.15660508	0.14146458	0.12063222	0.11277867	0.32050896	0.2564942	0.18331349	0.21082443	0.24954724	0.16815811	0.1951701	0.1579377	0.17419446	0.13004977	0.19482417	0.27175668	0.34663713	0.27014402	0.05898166	0.29715753	0.23267967	0.16358021	0.13986313	0.24254212	0.2695278	0.20313115	0.15160653	0.11181685	0.2225984	0.054353483	0.20579462	0.24440181	0.17492819	0.24258913	0.26494896	0.20321263	0.1655976	0.123733185	0.2269566	0.36083856	0.23874417	0.29820633	0.35051456	0.10743352	0.096979275	0.1947648	0.21202052	0.17179137	0.04967051
trecol_i_281	0.21962161	0.17131114	0.09568012	0.21229404	0.1011374	0.23140001	0.23948765	0.23794135	0.16643286	0.32189915	0.25816724	0.14178702	0.19683976	0.22132978	0.18480352	0.1944068	0.22168416	0.27548522	0.16192342	0.30941677	0.3592608	0.15680946	0.13518804	0.24999146	0.3010614	0.24834085	0.11936517	0.12790108	0.115485	0.21827872	0.19501331	0.15212825	0.16037035	0.19107834	0.18878618	0.26680148	0.115082815	0.13840735	0.19871998	0.28640085	0.16945253	0.3419084	0.28561726	0.18082273	0.10433687	0.26089498	0.18698014	0.13229007	0.1757698
trecol_i_282	0.27511245	0.14205661	0.10042484	0.31398755	0.16719416	0.2861871	0.19191267	0.19476052	0.10330303	0.1994701	0.27760595	0.096909806	0.16616489	0.23298156	0.25318918	0.19488975	0.2129115	0.24282064	0.09615666	0.27791756	0.19799814	0.15938197	0.15118156	0.30955282	0.21127136	0.18237698	0.11645403	0.1040216	0.1791195	0.075810455	0.17069504	0.15802488	0.20729464	0.33241934	0.32638445	0.21501899	0.17894661	0.14293961	0.20485134	0.27741808	0.15571828	0.3434788	0.28562084	0.20151041	0.087262586	0.22609939	0.18659283	0.14158311	0.14189005
trecol_i_283	0.13776556	0.110455476	0.008634364	0.17163691	0.15540533	0.19693492	0.24107265	0.23452209	0.10989233	0.17652163	0.17463802	0.10316961	0.18168826	0.15298837	0.21164837	0.14430204	0.27390203	0.21371907	0.0332381	0.33721858	0.17350914	0.16788083	0.08598994	0.25547975	0.29778367	0.1903521	0.19779752	0.059555884	0.21790573	0.13284782	0.1988202	0.23072402	0.160314	0.22609471	0.27608255	0.3634052	0.08780667	0.1712409	0.20108029	0.356377	0.20109521	0.3731861	0.25646347	0.0737522	0.09004824	0.16563195	0.22214946	0.11892478	0.08507396
trecol_i_284	0.16934429	0.12244674	0.06932235	0.06536404	0.12221788	0.18992245	0.16748448	0.15278095	0.2153853	0.14941499	0.25026524	0.12830469	0.1490632	0.2297208	0.3299438	0.21340998	0.20730047	0.15708825	0.18399107	0.21248363	0.21252456	0.11395893	0.10571325	0.21407305	0.15808398	0.13129154	0.19295552	0.12972453	0.1436195	0.101860434	0.2546821	0.2817219	0.13301988	0.1328971	0.13032761	0.21983951	0.19681224	0.21064262	0.1849389	0.23256138	0.14855252	0.22665706	0.09857932	0.1522868	0.08466682	0.25585994	0.19608283	0.12373525	0.16491896
trecol_i_285	0.1316424	0.05401492	0.12818673	0.020728568	0.034352913	0.14375922	0.10289038	0.2452096	0.18495703	0.26682195	0.17640609	0.12720962	0.2812153	0.1112335	0.2464097	0.16188999	0.23884156	0.2256772	0.08317927	0.13954222	0.16766092	0.1038663	0.14029306	0.23710853	0.28265575	0.13526136	0.018512405	0.0578692	0.18806362	0.16897836	0.17461236	0.06901099	0.20005491	0.13251975	0.19416171	0.18517773	0.087755226	0.14093648	0.122798525	0.31933844	0.18923523	0.31035832	0.24825443	0.08062729	0.11703914	0.27316725	0.16617389	0.13986057	0.036860242
22qdel_i_1	0.25026986	0.15864263	0.20074117	0.27118552	0.21574554	0.25058374	0.12583408	0.066154435	0.18334788	0.17617328	0.24921523	0.19615076	0.05773194	0.2842391	0.26554543	0.3086054	0.35521156	0.10883716	0.07804409	0.34643418	0.21898353	0.15867224	0.18554059	0.06385779	0.11729383	0.16655028	0.19948882	0.32092047	0.12336645	0.2271432	0.29889417	0.28937423	0.18271336	0.19167104	0.074907005	0.29762614	0.26382872	0.09620405	0.27690277	0.3349751	0.106322356	0.18930732	0.22116357	0.01452101	0.1856342	0.21421477	0.14809686	0.31107473	0.33321214
22qdel_i_2	0.21143338	0.20479092	0.14366776	0.16234234	0.19077906	0.33505732	0.32418746	0.17857948	0.23924837	0.15206116	0.32070714	0.16686265	0.15916884	0.14622661	0.27411318	0.29903603	0.10088989	0.13269287	0.06527601	0.11834866	0.15820932	0.15566593	0.13436018	0.18914305	0.22065818	0.12996763	0.30824012	0.1413995	0.13561203	0.17669609	0.15292817	0.20896704	0.1607509	0.18308854	0.17384626	0.22632548	0.2684206	0.19984691	0.19878791	0.16379851	0.31217206	0.19823392	0.18467891	0.09722403	0.13702478	0.1649931	0.18871303	0.18571693	0.20050175
22qdel_i_3	0.17044804	0.19909137	0.23067775	0.27534243	0.22769123	0.2246133	0.18875282	0.0533612	0.21028166	0.20853177	0.2974431	0.10466091	0.10136447	0.2541706	0.3246188	0.3156736	0.2031034	0.13990793	0.1585096	0.300006	0.22942054	0.18112779	0.32723817	0.13001806	0.15772924	0.11471068	0.24033503	0.20782956	0.036158588	0.27619225	0.20321476	0.23180965	0.22966358	0.15848377	0.110645674	0.24161336	0.1974338	0.169532	0.2723539	0.25930434	0.1740734	0.2904342	0.15334234	0.07627361	0.19612122	0.19842345	0.16626492	0.18856072	0.3102936
22qdel_i_5	0.1988973	0.05766486	0.14615408	0.3390289	0.25681698	0.30061948	0.2706312	0.11271469	0.20390204	0.23813346	0.42223325	0.21472843	0.09327256	0.29140767	0.31540847	0.3020123	0.24991524	0.12790906	0.17924686	0.19240728	0.23758708	0.12386894	0.28345945	0.16562256	0.11756149	0.10702034	0.18097973	0.20423287	0.017850485	0.29310465	0.31775928	0.23100822	0.3354836	0.18067607	0.22316152	0.34406525	0.2345077	0.22188959	0.3314403	0.17443836	0.21583977	0.34335378	0.048665334	0.06434158	0.13566858	0.26951626	0.23040242	0.2078658	0.4714324
22qdel_i_6	0.17645462	0.20891316	0.08498217	0.2070232	0.20761989	0.28655684	0.19376723	0.10261571	0.16256443	0.18353489	0.33740467	0.24213715	0.0730845	0.2973922	0.2801091	0.276333	0.17377904	0.17165458	0.07004145	0.2577014	0.16000968	0.16018945	0.22303918	0.12602793	0.15395972	0.16541892	0.16753325	0.031451806	0.11475753	0.21763207	0.27573588	0.23736076	0.28913954	0.26777613	0.18299174	0.1743736	0.28481793	0.1566263	0.17992234	0.23915054	0.11612967	0.30706072	0.16873859	0.0687328	0.07581009	0.17216748	0.19553357	0.23962733	0.1811601
22qdel_i_7	0.28042087	0.16280502	0.11293562	0.17181347	0.20722085	0.29893076	0.2795624	0.097079195	0.14468008	0.2756275	0.31940502	0.18549523	0.09390086	0.2187655	0.3704171	0.30436924	0.15291783	0.2708716	0.10810904	0.13413909	0.23853755	0.09934561	0.25027162	0.12263331	0.20314743	0.17876722	0.29688865	0.14091243	0.027682006	0.22853497	0.17862329	0.20820071	0.2918163	0.16738605	0.2132634	0.28359404	0.39003685	0.2632606	0.20835471	0.18896179	0.38133657	0.18094458	0.13782705	0.12896314	0.17320785	0.16714261	0.18175739	0.24682504	0.28955203
22qdel_i_8	0.3220972	0.1226522	0.13435614	0.17095526	0.1686773	0.25520927	0.30340078	0.11746248	0.22579789	0.16362786	0.28614205	0.23840955	0.08472505	0.19611289	0.2642869	0.2789089	0.08137311	0.2116496	0.076155126	0.16666242	0.1836133	0.16259556	0.17530039	0.18474294	0.27513373	0.18154818	0.22741242	0.18806791	0.059682585	0.13995902	0.18667373	0.23262715	0.15204178	0.14748506	0.13954791	0.2632712	0.42098063	0.16167764	0.117009014	0.12716392	0.24378967	0.22364418	0.12608749	0.084627956	0.061192326	0.19253224	0.18163344	0.22464728	0.13134065
22qdel_i_9	0.2776054	0.08181493	0.31106237	0.34652495	0.24410239	0.19035947	0.1307034	0.08791634	0.2254779	0.24581885	0.19887781	0.20938534	0.15526833	0.23694211	0.28849488	0.30651832	0.19434103	0.23485635	0.15626732	0.23369919	0.2355448	0.12033267	0.20236668	0.15703733	0.2356247	0.1307449	0.22507548	0.23327847	0.081083946	0.19948918	0.1915427	0.33741313	0.16577013	0.1841317	0.07912115	0.28236318	0.27889913	0.12865782	0.19049537	0.1940192	0.22200832	0.20518404	0.27113056	0.08815247	0.25594324	0.20584422	0.10513211	0.14543048	0.20209885
22qdel_i_10	0.20150203	0.15684104	0.21477908	0.21866788	0.32401368	0.27197075	0.1335434	0.065180466	0.21451968	0.2586851	0.21283102	0.22358648	0.10311681	0.32082242	0.26398638	0.31366605	0.19093919	0.19203156	0.13638976	0.1048377	0.17217164	0.11383134	0.2999855	0.13873722	0.12206189	0.21919023	0.24642558	0.25312322	0.066648446	0.17557934	0.16078454	0.27955195	0.22124377	0.21770437	0.11644338	0.24010476	0.29936326	0.18062542	0.21217152	0.24925745	0.21150148	0.26288828	0.32860595	0.15693071	0.09853223	0.18247202	0.15599212	0.13861796	0.26102936
22qdel_i_11	0.12359746	0.03478426	0.14528929	0.21916118	0.17102808	0.15389875	0.1999168	0.0850274	0.21880233	0.25989333	0.24028555	0.18613163	0.09840225	0.34185365	0.26294422	0.28493547	0.2635392	0.10300484	0.07808797	0.19493717	0.2413365	0.091632135	0.20993441	0.12117485	0.19862662	0.23048617	0.11551258	0.15662713	0.0788662	0.15449911	0.35305178	0.15864864	0.25703233	0.108227074	0.23274739	0.15886647	0.120241694	0.19418208	0.21745357	0.31883448	0.11238716	0.30258995	0.28853744	0.057447873	0.1018545	0.20619458	0.192418	0.19520758	0.20470613
22qdel_i_12	0.22589657	0.21365339	0.13399586	0.27017748	0.19873548	0.1649213	0.13525648	0.10305318	0.23160067	0.2593387	0.22073391	0.18446234	0.08645895	0.28537148	0.21244605	0.34380004	0.24597883	0.1525962	0.11623028	0.22636923	0.17714237	0.1346395	0.20747514	0.17729649	0.1291534	0.21529508	0.16876587	0.2123951	0.094107404	0.2278829	0.22899982	0.18376209	0.23264992	0.24369416	0.2130658	0.19477528	0.28387326	0.16683233	0.23804459	0.33672142	0.17474338	0.36312246	0.21873851	0.11750609	0.18133152	0.17522041	0.23488404	0.24522799	0.21683085
22qdel_i_13	0.26474452	0.19240513	0.08203757	0.14725658	0.15457205	0.20541513	0.21718231	0.048108786	0.12573117	0.27398914	0.34741235	0.25939557	0.010269456	0.28602144	0.28558618	0.31185806	0.31221676	0.1624287	0.1598306	0.29337823	0.2354825	0.1196672	0.2753386	0.10258712	0.27246687	0.27082446	0.19534054	0.07211707	0.050629746	0.16329956	0.3718905	0.14670211	0.307062	0.16738021	0.14812735	0.14369226	0.18160236	0.16534904	0.25031316	0.40382603	0.15999463	0.42431527	0.19660375	0.17069079	0.08723977	0.19824854	0.27329612	0.258207	0.25741974
22qdel_i_14	0.27687424	0.16066469	0.17525268	0.29766694	0.16578233	0.30292833	0.23557979	0.11738415	0.15097205	0.28786403	0.26251352	0.23301624	0.0067610648	0.30330235	0.24020004	0.29121143	0.22724244	0.24700549	0.025123406	0.2552739	0.18481132	0.10366788	0.22949906	0.042390596	0.31199673	0.19500938	0.20160025	0.18115544	0.011125031	0.178754	0.22951695	0.3765943	0.26852107	0.28926125	0.12933853	0.29071414	0.31762964	0.15564972	0.26021713	0.32685775	0.14970176	0.2068149	0.10254836	0.06765572	0.1978564	0.14918968	0.21554062	0.2439292	0.2437166
22qdel_i_15	0.2608909	0.11946265	0.1685324	0.2979856	0.22192429	0.3045888	0.2745882	0.08735144	0.2257269	0.25049043	0.26386714	0.23824055	0.016714565	0.2088701	0.28031278	0.33207905	0.17274655	0.2591947	0.09834638	0.13591048	0.22398983	0.116037235	0.18611044	0.14184077	0.21804775	0.13022082	0.23514861	0.062499	0.07325411	0.18487862	0.18830451	0.25649148	0.30624864	0.10770147	0.107932106	0.2577351	0.30194682	0.14911622	0.17660463	0.17573276	0.19541806	0.21274461	0.13184987	0.06778817	0.15353219	0.18807206	0.19665062	0.15496048	0.21167177
22qdel_i_16	0.21247281	0.16830808	0.05142662	0.29326427	0.31771243	0.27012318	0.21432367	0.14283276	0.27064955	0.22913285	0.24552244	0.17547686	0.07750429	0.09224226	0.3167343	0.19287553	0.15448344	0.27165624	0.11933121	0.2111658	0.21392593	0.22013152	0.15447794	0.42140815	0.20125854	0.15051433	0.20580482	0.23531583	0.22189352	0.22213943	0.21996926	0.21085697	0.25620744	0.24282464	0.2677222	0.14299318	0.30110234	0.10367522	0.20206934	0.20476525	0.1651674	0.29666868	0.29855525	0.21076065	0.07338693	0.20615587	0.3334785	0.23856595	0.21682304
22qdel_i_17	0.43394092	0.2342107	0.21653402	0.2230998	0.2476283	0.36882493	0.16241246	0.09700769	0.22441494	0.19241402	0.3582269	0.15730715	0.06905168	0.21245244	0.36548647	0.34529558	0.1272398	0.38844404	0.1546318	0.1662386	0.13829635	0.16746286	0.14396772	0.17801575	0.14733781	0.24227522	0.24863416	0.15205932	0.12192521	0.13857499	0.24055104	0.23072484	0.22113249	0.27492684	0.2159089	0.19648306	0.19922447	0.16824901	0.19000408	0.12309699	0.23100707	0.20813507	0.25131422	0.194027	0.15916246	0.26280275	0.25940666	0.29218513	0.26967406
22qdel_i_18	0.23196726	0.1831137	0.2230849	0.27113703	0.26861167	0.2239245	0.130396	0.04429636	0.23515502	0.20124139	0.25917846	0.24721852	0.00064089336	0.226546	0.3018572	0.2727852	0.21283588	0.26372966	0.10630255	0.16630444	0.20481363	0.11142595	0.27683443	0.16831943	0.0799312	0.11148278	0.3383296	0.19154677	0.07229593	0.20369251	0.24636701	0.23102148	0.29543108	0.21184954	0.10982429	0.31844717	0.36090887	0.1238324	0.18994527	0.2103236	0.2451101	0.20581487	0.18767425	0.109736726	0.10946725	0.21963796	0.18016237	0.31178895	0.23423195
22qdel_i_19	0.18720043	0.12168312	0.10122149	0.24629453	0.17592216	0.17055361	0.13834074	0.08032002	0.15470952	0.22742032	0.2978995	0.1832276	0.024963921	0.27342305	0.23457183	0.30522346	0.42017883	0.23132169	0.097835585	0.23645979	0.1905639	0.0895625	0.22631118	0.09330877	0.22099654	0.28149816	0.20029318	0.0431736	0.102249056	0.21863346	0.27453172	0.1245877	0.2856257	0.16186741	0.22643572	0.1446987	0.29261965	0.20871732	0.2108426	0.25762007	0.14746323	0.32091528	0.25326797	0.15790683	0.14701463	0.16320682	0.1792443	0.22126198	0.23314372
phelan_i_191	0.22861767	0.26846808	0.1481418	0.32698593	0.22354402	0.27276483	0.17863569	0.12313644	0.19717632	0.19001329	0.26249188	0.2511953	0.13878995	0.2217174	0.36758286	0.34826833	0.31537274	0.22000048	0.1362736	0.2523163	0.28247267	0.106601536	0.29238054	0.10821752	0.07716589	0.19383326	0.21983337	0.14532205	0.076857686	0.331252	0.2194156	0.31824255	0.35948986	0.222993	0.11899993	0.3716084	0.34065306	0.1494868	0.2500725	0.30302507	0.19342932	0.20034912	0.21622267	0.12648062	0.1613265	0.24048485	0.20304695	0.172909	0.3345972
phelan_i_192	0.36649054	0.16388144	0.1259029	0.30702555	0.20027031	0.31743562	0.20202793	0.1643882	0.21065047	0.20745438	0.2961099	0.22129475	0.036034465	0.17748326	0.30701292	0.53718406	0.13718122	0.25990522	0.0013824645	0.19721854	0.2456866	0.2049193	0.1673197	0.25797865	0.21925631	0.1539182	0.2265541	0.3038625	0.05842475	0.21926098	0.2724173	0.30766863	0.21814257	0.14857659	0.023461325	0.26683214	0.31268993	0.259143	0.16229802	0.17086744	0.19479045	0.14332911	0.093804464	0.16007072	0.0484928	0.19687004	0.21419472	0.17880882	0.17823982
phelan_i_193	0.20496042	0.17829968	0.111567855	0.25854772	0.23031937	0.27083275	0.1643467	0.14528579	0.22412373	0.23633409	0.26771152	0.3083331	0.058357824	0.2640885	0.26368952	0.37753975	0.22207576	0.08843693	0.0025073905	0.27757567	0.2866292	0.21074848	0.26470405	0.07894187	0.19320376	0.13192849	0.18984213	0.1455195	0.04549148	0.17691222	0.2277341	0.22213396	0.22189465	0.10863047	0.11941313	0.23964474	0.3307109	0.14559716	0.2258982	0.22737937	0.23124152	0.22844902	0.25848716	0.13160107	0.15051848	0.2235626	0.22299111	0.18409401	0.30302617
phelan_i_194	0.20859304	0.07041219	0.13748008	0.18937087	0.14701232	0.2705304	0.19646443	0.12383941	0.13979867	0.11651062	0.22079231	0.21980439	0.04148727	0.18099567	0.21630368	0.31847262	0.2588249	0.20966968	0.054955035	0.19294098	0.12821716	0.09051893	0.15528576	0.09970341	0.19515197	0.15766329	0.063739106	0.08697351	0.16494659	0.22644888	0.2317736	0.1326736	0.2625872	0.2859088	0.23475036	0.14892949	0.2588313	0.14212836	0.25243127	0.23791444	0.14176136	0.212033	0.20988092	0.036299873	0.058212962	0.106727555	0.23202209	0.21594006	0.22364506
phelan_i_195	0.26356667	0.1979081	0.082696244	0.24090128	0.2404627	0.356355	0.24352841	0.19000149	0.18886986	0.26050234	0.2793669	0.21778017	0.12414442	0.23842072	0.26296592	0.4318828	0.23194253	0.124780074	0.05377431	0.20837069	0.29182714	0.09999728	0.27551532	0.11968367	0.15537262	0.15627022	0.27524424	0.19061804	0.10087563	0.22904769	0.23160875	0.2672469	0.26884645	0.21329337	0.10043548	0.29689103	0.27224594	0.30724454	0.23731832	0.24460581	0.2065949	0.21615803	0.05827547	0.064208075	0.05301796	0.28978485	0.24059659	0.20425999	0.17639932
phelan_i_196	0.24264713	0.2119877	0.118814826	0.28028923	0.1898633	0.34880522	0.18590426	0.11847627	0.26929814	0.27883676	0.29334936	0.26430103	0.05135212	0.28600213	0.30231476	0.34945506	0.088599816	0.23835343	0.053311106	0.2203162	0.22770551	0.17663634	0.17863865	0.16332428	0.16267598	0.10403752	0.27519754	0.15388513	0.08883981	0.21651866	0.23392615	0.19300911	0.21152565	0.15891206	0.08786309	0.24809012	0.2757856	0.22362371	0.20077065	0.1220079	0.23282331	0.118986174	0.1349623	0.1613564	0.104473285	0.26861972	0.17825261	0.17330255	0.2909497
phelan_i_197	0.21232918	0.16034874	0.14023402	0.2636105	0.27645615	0.25014135	0.08873764	0.13188922	0.15196258	0.17744443	0.2315329	0.25865772	0.092883244	0.22860757	0.3764032	0.314723	0.16396983	0.1687069	0.06876014	0.18319462	0.19107404	0.11669046	0.28293687	0.10742381	0.07704644	0.13911493	0.20843415	0.10148691	0.08562654	0.14025849	0.23300439	0.25279164	0.21126795	0.31958896	0.21388079	0.28511244	0.33366442	0.15766323	0.18424934	0.19458546	0.15206939	0.17120847	0.16379139	0.17912984	0.025618184	0.16309111	0.16586767	0.15616575	0.26275206
phelan_i_198	0.3144282	0.3266912	0.2843756	0.21628112	0.3138467	0.28268185	0.1700372	0.15434688	0.32481593	0.2857992	0.34810832	0.27615678	0.0039865957	0.27878132	0.2911225	0.4174003	0.29214573	0.15710673	0.06443414	0.23157734	0.24586678	0.20856002	0.28069207	0.11792421	0.18354563	0.2463278	0.23534723	0.22094059	0.027736908	0.24154215	0.2123833	0.30417222	0.24574456	0.23036222	0.027086403	0.24595681	0.43821883	0.2061876	0.22269288	0.2350274	0.15205567	0.22007392	0.19542317	0.0933854	0.0996056	0.2933617	0.18556985	0.18265954	0.27890363
phelan_i_199	0.39782155	0.22810489	0.20905638	0.22014584	0.21370746	0.23642074	0.17028612	0.09857698	0.18957494	0.1461738	0.30744958	0.3158375	0.039565124	0.2174949	0.2690474	0.31358242	0.25429726	0.24778013	0.025171464	0.32265043	0.16920197	0.20393753	0.25651017	0.2357997	0.11981927	0.17786354	0.2139616	0.2470251	0.06731334	0.15260965	0.15633044	0.21861821	0.22920074	0.3001135	0.10348969	0.37359565	0.33706468	0.23618898	0.21617913	0.2394442	0.16477114	0.19406536	0.26643848	0.17673633	0.048702624	0.124178655	0.17760162	0.22742346	0.22780687
phelan_i_200	0.24611394	0.19691071	0.19868574	0.22417912	0.28393418	0.32946843	0.106972724	0.17908707	0.2562229	0.22400951	0.3269024	0.27797925	0.13705517	0.3235135	0.38631177	0.43220514	0.23051181	0.16909659	0.10161332	0.2871393	0.21822883	0.20816933	0.28756118	0.15475175	0.15850571	0.17645146	0.2107624	0.18763539	0.0037961835	0.1872193	0.24921003	0.29697526	0.23104307	0.25727117	0.12154001	0.31120068	0.33953908	0.21109179	0.28239414	0.24594003	0.13844414	0.19552211	0.13937715	0.20913264	0.1350992	0.26410186	0.2713494	0.22379003	0.3044471
phelan_i_201	0.25630546	0.23207423	0.17473197	0.23050982	0.11612031	0.2579521	0.19467583	0.10280061	0.19930822	0.30159953	0.2690789	0.2731268	0.090710595	0.14109969	0.20972562	0.27736333	0.23003715	0.17043293	0.021548226	0.24830645	0.22401957	0.12809712	0.21915986	0.10105624	0.17980805	0.21692762	0.15951526	0.1732874	0.007900347	0.19276902	0.2420769	0.16875193	0.22490814	0.052849323	0.17712635	0.2967113	0.23089936	0.19238223	0.2550667	0.2294263	0.1205087	0.2282207	0.17883265	0.019331576	0.15189034	0.18756337	0.18994951	0.21619043	0.3509512
phelan_i_202	0.30627796	0.18606769	0.15237081	0.289809	0.25439918	0.25155318	0.19094783	0.124533996	0.20962724	0.2495689	0.30778223	0.20898424	0.1336538	0.26137662	0.31039578	0.38694036	0.21403426	0.19704011	0.0060213013	0.24573886	0.26561582	0.20450598	0.29934004	0.036345374	0.1802119	0.19552119	0.1944642	0.21120265	0.0038310029	0.1363126	0.21594334	0.22810303	0.20973305	0.16677365	0.011135	0.293578	0.3571424	0.30618387	0.2814045	0.2049994	0.113900915	0.24101347	0.2138772	0.17620617	0.089664474	0.19955474	0.13558593	0.30792332	0.30438247
phelan_i_203	0.27374125	0.1336057	0.15658568	0.29081243	0.29122013	0.23257543	0.14385861	0.12749079	0.1377188	0.17883593	0.26765472	0.24136338	0.086721756	0.32354683	0.41030204	0.3727202	0.16691972	0.16709262	0.04103046	0.2702595	0.16503005	0.14456815	0.2544548	0.09236345	0.22941917	0.13059187	0.19362582	0.12208733	0.12148194	0.10267128	0.22270288	0.24812692	0.17698437	0.17485204	0.060360614	0.20868346	0.22292656	0.12019647	0.25881743	0.22402085	0.15388533	0.20267145	0.093988135	0.11604951	0.026863756	0.21491131	0.24550779	0.12843077	0.24925274
phelan_i_204	0.24536419	0.15472436	0.16833171	0.20593506	0.19067551	0.26210892	0.20404117	0.12372744	0.13735405	0.3035532	0.33971426	0.21131289	0.039427027	0.22764397	0.23212114	0.4814398	0.33714253	0.2448988	0.056541603	0.2791267	0.1350657	0.18822509	0.19557908	0.051932648	0.20531514	0.32629934	0.13751483	0.1122651	0.06569128	0.21159026	0.2952811	0.18316391	0.29882246	0.21785486	0.15690723	0.18397841	0.2663473	0.16884342	0.22614324	0.259435	0.25133437	0.3121062	0.18450028	0.0494766	0.109772414	0.14205366	0.21627612	0.21925977	0.24097064
phelan_i_205	0.3372223	0.17678519	0.13263305	0.23044316	0.17578939	0.19751355	0.18613055	0.16992196	0.21498328	0.22357617	0.25025243	0.21068469	0.012556303	0.28442997	0.25501034	0.33237523	0.18581566	0.21859439	0.069464654	0.29238987	0.22038838	0.29598224	0.21112357	0.10962097	0.24419443	0.2649092	0.21362945	0.25686395	0.13746911	0.17298755	0.29152393	0.24523187	0.23072556	0.14219256	0.13557994	0.19797538	0.24046493	0.21273682	0.25828454	0.2404986	0.18366134	0.25354028	0.1517221	0.09661031	0.074941896	0.26439643	0.23446131	0.25261846	0.3161388
phelan_i_206	0.20410122	0.14585653	0.10449937	0.15258594	0.1383373	0.19611406	0.11466112	0.21596824	0.13204087	0.17080165	0.3116402	0.22006841	0.13589501	0.30407304	0.32007867	0.34501135	0.2743031	0.099820256	0.06081733	0.31233484	0.3072447	0.21338841	0.253913	0.13021894	0.14926179	0.26241952	0.24277039	0.13727568	0.10194987	0.15895298	0.23740602	0.2242538	0.14945622	0.21501414	0.21942922	0.2809451	0.2785843	0.13393253	0.24284959	0.18429877	0.24199319	0.27608782	0.17475283	0.18106498	0.12735413	0.26066148	0.28509003	0.1667935	0.26105934
phelan_i_207	0.24873254	0.17111784	0.18394266	0.2514237	0.13966991	0.29928344	0.19759516	0.1913887	0.21545473	0.15264949	0.3274433	0.19768262	0.18903036	0.28578648	0.3635316	0.45795077	0.25455654	0.16398466	0.12566616	0.23412216	0.28278863	0.31364354	0.267287	0.15015227	0.08696156	0.14940614	0.16180593	0.08685242	0.025124574	0.20317507	0.20880376	0.2536966	0.25863284	0.14525676	0.07386307	0.3021105	0.3028316	0.21361274	0.2074594	0.19140811	0.14004219	0.1666744	0.09030445	0.24384636	0.11928663	0.2356886	0.26543656	0.25226304	0.2620529
phelan_i_209	0.2633078	0.24724533	0.085499585	0.34856272	0.1423873	0.24844219	0.15247694	0.08922014	0.15069363	0.15400185	0.3240457	0.21886489	0.07181358	0.23964402	0.3050456	0.40027356	0.2459651	0.14504786	0.036415674	0.28193617	0.2825957	0.11244516	0.24240935	0.15397194	0.11110692	0.16774806	0.19204348	0.040815227	0.07843816	0.24961066	0.33560497	0.23762432	0.2513308	0.3126081	0.17242719	0.2560164	0.3595113	0.24521646	0.38608322	0.29251382	0.1817292	0.23969617	0.14503552	0.09304364	0.091480836	0.23661305	0.29740515	0.32851127	0.2496903
loedie_i_134	0.2878824	0.15503624	0.070043206	0.25780994	0.14656553	0.3126259	0.19379827	0.15760002	0.14720331	0.28999013	0.32228595	0.24166724	0.13408725	0.24477085	0.23126322	0.24638863	0.1715267	0.24280977	0.06131008	0.15801781	0.2983899	0.19101088	0.16862011	0.19472846	0.24127114	0.18636742	0.367002	0.12285654	0.11369841	0.14802295	0.19577216	0.21358685	0.2836451	0.17751902	0.17807738	0.30467054	0.311819	0.15730664	0.21004519	0.17461488	0.2692266	0.20972425	0.22263226	0.08097975	0.10659933	0.22890939	0.25356025	0.16896984	0.21879156
loedie_i_135	0.3141268	0.09809007	0.022487042	0.31933624	0.19405891	0.21257594	0.3145295	0.06358257	0.1048052	0.22828494	0.2730362	0.22656114	0.0038236931	0.15569915	0.2922797	0.258507	0.13658106	0.24727312	0.013984961	0.16869402	0.17282616	0.17747673	0.12761644	0.21536976	0.23599587	0.24117266	0.12062174	0.085737914	0.07136325	0.12849198	0.21819228	0.22454818	0.30388895	0.13032943	0.20836118	0.25754565	0.27898064	0.21821116	0.23164336	0.29240316	0.2327227	0.2278285	0.19695678	0.010564934	0.054394484	0.040755264	0.19931723	0.2217417	0.12465196
loedie_i_150	0.2402795	0.08668695	0.11845067	0.10789181	0.13244337	0.27806318	0.25678957	0.2692531	0.13444501	0.22346187	0.2917119	0.16694346	0.24452296	0.23370422	0.26820764	0.23089068	0.080784105	0.30926389	0.07641921	0.09002089	0.20007506	0.12213598	0.1844509	0.33837423	0.26244813	0.2263796	0.303002	0.16916858	0.08739784	0.2724864	0.12128879	0.25647604	0.17824003	0.27631748	0.24179758	0.21938378	0.2352164	0.125392	0.2767291	0.15986472	0.31368643	0.19860479	0.23622784	0.18796991	0.17460187	0.2582785	0.22504796	0.12210224	0.20083088
loedie_i_138	0.21028143	0.18605536	0.13543491	0.29589605	0.22118425	0.35620752	0.22006644	0.21930785	0.18781114	0.19357957	0.36847693	0.25536674	0.07491228	0.29715443	0.2852406	0.33934033	0.17523077	0.26841244	0.021863524	0.24485196	0.14056432	0.17331937	0.35925308	0.06539591	0.22565445	0.15527216	0.19751455	0.009048045	0.17749402	0.0807492	0.2657253	0.14546572	0.29203275	0.24236748	0.21293214	0.21735696	0.32382083	0.21126957	0.2962852	0.1719614	0.27428144	0.27934355	0.1481064	0.0805134	0.06719251	0.23574415	0.27725798	0.21338838	0.36174744
loedie_i_136	0.29636902	0.07097396	0.10812169	0.16890918	0.15435164	0.33502868	0.18103836	0.08244764	0.21148893	0.21921813	0.2908573	0.16650063	0.11184701	0.18084842	0.25796747	0.26058787	0.1415915	0.3078128	0.044369772	0.17758036	0.136477	0.10914534	0.15604246	0.20143385	0.27139014	0.20424166	0.22449794	0.08527694	0.1306172	0.096830264	0.21772201	0.13217776	0.2567636	0.20381944	0.18767549	0.18633243	0.24722484	0.11441088	0.12955382	0.18537326	0.24557692	0.1748474	0.1969582	0.086568385	0.10419606	0.3116845	0.23991466	0.16535321	0.22522275
loedie_i_137	0.2294946	0.15146759	0.1497994	0.18349206	0.31997627	0.22925386	0.24712929	0.11919534	0.12513877	0.32880616	0.33062375	0.25390035	0.12917304	0.33146524	0.34238654	0.33701903	0.24147874	0.17978212	0.09230959	0.25391108	0.22021164	0.11722797	0.31049627	0.0012604292	0.250539	0.26530975	0.19636966	0.03381539	0.005001614	0.11450696	0.2930711	0.21363437	0.28207642	0.19278446	0.12460132	0.2660601	0.26039577	0.16229543	0.27932715	0.2537607	0.26028937	0.27273473	0.23939058	0.12894009	0.086466245	0.16788954	0.24573661	0.17797782	0.33382475
loedie_i_139	0.18994105	0.20302182	0.17740789	0.23175299	0.20379546	0.25840366	0.22084612	0.12827718	0.13670342	0.26517797	0.3398777	0.20422453	0.12736407	0.29613727	0.336993	0.35374516	0.12499809	0.21874554	0.11730309	0.25565815	0.16002366	0.13781808	0.29121816	0.14087251	0.14959942	0.21604267	0.20649351	0.110055864	0.029239409	0.10023114	0.24712543	0.19656865	0.32363623	0.25303918	0.121258676	0.27885306	0.2602014	0.20237038	0.2427472	0.17967036	0.1657642	0.25949466	0.12547374	0.19008859	0.15102771	0.22991621	0.23937118	0.19128251	0.24643588
loedie_i_140	0.24316184	0.104683876	0.22623192	0.2447455	0.24647541	0.33404183	0.2085039	0.13362837	0.13185431	0.24726875	0.38653517	0.1946741	0.12694483	0.3168769	0.29491252	0.2691535	0.23571765	0.2951749	0.125217	0.2142748	0.26771688	0.10490627	0.16603467	0.2311485	0.2208417	0.2230652	0.2447268	0.07036933	0.038542952	0.23724285	0.2511809	0.21411407	0.36091334	0.2594763	0.181183	0.3243002	0.24237868	0.14342448	0.3141785	0.20084623	0.24780491	0.26154763	0.25275835	0.12836257	0.097360566	0.2851947	0.21129656	0.16368023	0.33650774
loedie_i_141	0.20852841	0.14905642	0.09885084	0.16267635	0.1346982	0.29033273	0.24283636	0.11326847	0.12620012	0.24984434	0.23788713	0.14944783	0.08725307	0.19131175	0.2526368	0.2093236	0.104282714	0.17761739	0.08847419	0.16317122	0.19462225	0.06023799	0.17305759	0.23613131	0.15845272	0.108665444	0.15682338	0.12360618	0.06889758	0.04883817	0.20848593	0.17962386	0.28695303	0.23146307	0.14883524	0.22245724	0.25083113	0.16331065	0.23314103	0.13368095	0.17751166	0.29172212	0.1347169	0.16884974	0.07866714	0.18909732	0.17758533	0.22535297	0.17713062
loedie_i_142	0.14346457	0.095292106	0.08079612	0.3170389	0.23474567	0.2607952	0.2552988	0.1513659	0.100311756	0.24882199	0.30708247	0.26368985	0.1047009	0.3931794	0.36428493	0.40534958	0.2247653	0.08696813	0.0362121	0.2332285	0.28009844	0.122141995	0.3145934	0.1256181	0.18205056	0.14179404	0.25916663	0.1066988	0.04113989	0.22476749	0.23395446	0.18749332	0.26011628	0.14847717	0.11879348	0.28900978	0.22365983	0.16252616	0.28409174	0.24581042	0.23648867	0.18509752	0.1441231	0.09715346	0.12549165	0.21444784	0.2234936	0.14726749	0.29018056
loedie_i_143	0.2219502	0.12793884	0.23688293	0.26496485	0.1922831	0.3270846	0.1730684	0.20459989	0.13130349	0.22668324	0.35252827	0.22086847	0.1639213	0.30385214	0.31996685	0.23948307	0.18570381	0.14200893	0.122621424	0.2396603	0.12399426	0.13090432	0.22715661	0.15451609	0.17811349	0.20288831	0.12508704	0.030938208	0.096911244	0.056014318	0.19934137	0.25040343	0.34926268	0.33257258	0.18485284	0.22901335	0.26379025	0.14918338	0.22755514	0.19740833	0.2243362	0.25354984	0.1931933	0.14260307	0.01906846	0.16572946	0.23863791	0.2244129	0.23991078
loedie_i_144	0.23709135	0.18975203	0.17501456	0.2655422	0.19621703	0.30845731	0.17368364	0.1873545	0.2042925	0.23908648	0.313893	0.24413289	0.056275483	0.24498206	0.2942145	0.33157536	0.15517396	0.22575371	0.08487495	0.15466218	0.18738754	0.12237763	0.2271544	0.1672673	0.27382833	0.18706524	0.27076665	0.091644995	0.079588816	0.23966189	0.27121195	0.14883845	0.26538303	0.24811573	0.09041268	0.33020145	0.21139365	0.22668467	0.18723907	0.16383305	0.20986688	0.25538912	0.19799517	0.1526089	0.08915357	0.2736203	0.250961	0.16366003	0.21282366
loedie_i_152	0.2131848	0.18246394	0.17404902	0.39920065	0.27355915	0.2766757	0.2346879	0.13171309	0.14913759	0.23927757	0.36954767	0.23973098	0.008344843	0.32711202	0.30608642	0.40689632	0.20759785	0.25191742	0.031078339	0.2718148	0.2018368	0.2309762	0.32478282	0.06792842	0.19704157	0.3035165	0.20194007	0.08507134	0.024657002	0.24964412	0.3242178	0.22304523	0.28099903	0.27289274	0.25015476	0.23879442	0.3584736	0.19074516	0.26680502	0.29474533	0.28844786	0.219769	0.29699886	0.04402297	0.14445356	0.20975523	0.25362563	0.23313788	0.27677745
loedie_i_145	0.23229912	0.102614574	0.011695388	0.1250788	0.13282886	0.23095433	0.27246162	0.20497282	0.17855549	0.21282013	0.27379543	0.18730578	0.1903216	0.179212	0.27440703	0.27405676	0.114295274	0.2570278	0.094212234	0.23325463	0.1380223	0.2104651	0.20403281	0.2286483	0.18699774	0.23515281	0.20226943	0.15247431	0.16073741	0.13907307	0.22545135	0.1602686	0.2094939	0.29242882	0.20368753	0.25354916	0.22890612	0.19895704	0.26126498	0.168987	0.17003746	0.3541109	0.24093947	0.1376137	0.06496318	0.2024301	0.21999295	0.25743455	0.22581092
loedie_i_146	0.27229285	0.21821466	0.10398094	0.31353155	0.20232728	0.27585912	0.18224135	0.10480214	0.10734263	0.17977099	0.30588627	0.25968963	0.0055597858	0.17647152	0.2742722	0.32556325	0.16573307	0.21094738	0.10119531	0.22241285	0.1740532	0.2728328	0.21659714	0.28295484	0.17151603	0.26729977	0.20402196	0.0536282	0.099004775	0.16567904	0.2164666	0.105591856	0.22850542	0.26057127	0.2416354	0.19691937	0.22882992	0.25933424	0.28584933	0.26955393	0.16859579	0.16187656	0.21159564	0.28736812	0.10583783	0.12258993	0.22393279	0.26220012	0.27023083
loedie_i_147	0.23859787	0.15587169	0.18329728	0.24281959	0.27828044	0.23115663	0.13029703	0.1641345	0.18654072	0.25477102	0.32570916	0.15746278	0.1549897	0.20782366	0.29928017	0.23293748	0.26977682	0.2736268	0.14949672	0.14101318	0.21462235	0.14752144	0.14992164	0.327381	0.2740044	0.3178406	0.26556766	0.18014652	0.123672165	0.19836444	0.16642226	0.18500459	0.2541213	0.25014138	0.24621682	0.25816014	0.21456885	0.091067314	0.19125918	0.33216178	0.1711101	0.23247866	0.35659426	0.13793463	0.112170175	0.24677595	0.18392304	0.16006178	0.21591687
loedie_i_148	0.30315936	0.1591424	0.14363924	0.2732382	0.24888219	0.27993375	0.17378947	0.108464815	0.19573522	0.2690646	0.40210277	0.29908538	0.08732891	0.30933946	0.32058915	0.30745825	0.17842004	0.17624247	0.07106003	0.18928677	0.13914035	0.15380552	0.24643755	0.2424461	0.1427816	0.12974238	0.23821957	0.11418393	0.13453817	0.099244036	0.28977066	0.32438886	0.36493587	0.32318956	0.14540324	0.29030865	0.26987123	0.16683124	0.27711236	0.1924708	0.19183028	0.34371156	0.2691909	0.17412686	0.05370912	0.26172358	0.2868771	0.16791636	0.34810632
loedie_i_151	0.16871558	0.26121736	0.19688351	0.15947713	0.14808956	0.19620875	0.21500054	0.18806368	0.27598447	0.30108052	0.2979316	0.24417256	0.16017179	0.135822	0.25768965	0.26207244	0.23448852	0.31059507	0.06993982	0.14709696	0.25517923	0.2676869	0.22469458	0.21007475	0.21815038	0.24366984	0.16562387	0.17523159	0.15104714	0.15748963	0.24854155	0.22270346	0.23643881	0.16049689	0.18306632	0.20409328	0.2788981	0.2831998	0.23837636	0.33438802	0.13576406	0.22147487	0.2661336	0.09994937	0.12333615	0.23233242	0.32976377	0.18401095	0.19816223
loedie_i_149	0.123092666	0.16737467	0.122625925	0.16031939	0.22648934	0.27167356	0.1429024	0.0982983	0.20501849	0.16854466	0.2507913	0.22118405	0.18510577	0.22133742	0.26902223	0.22497125	0.16456419	0.2676204	0.13620381	0.183656	0.16259126	0.12388948	0.22486243	0.1355187	0.22029687	0.20570707	0.2513711	0.08947098	0.050156254	0.11057274	0.300871	0.17147082	0.3469745	0.2713589	0.19051683	0.26794928	0.18702672	0.113265805	0.22539431	0.22461727	0.22593111	0.26627392	0.26175997	0.20021117	0.20922922	0.27819175	0.19951314	0.13871512	0.3527876
achond_i_20	0.2542117	0.25314015	0.12145652	0.14937317	0.17316096	0.24736741	0.25483295	0.1218185	0.1674148	0.18516572	0.35809964	0.24019939	0.20076725	0.14338718	0.4006892	0.3897956	0.047255278	0.38119745	0.14085877	0.11550376	0.16563581	0.1502427	0.18193239	0.3524469	0.120895766	0.20848756	0.27234995	0.17636192	0.19908236	0.1948536	0.23625681	0.22364056	0.21377575	0.26951712	0.1569674	0.35812318	0.25581998	0.16966538	0.16347188	0.07870985	0.2320339	0.18212575	0.23008645	0.2218547	0.009098301	0.30123264	0.22595924	0.12720309	0.2549574
achond_i_21	0.17937008	0.18145937	0.1837999	0.071829766	0.18117058	0.24162616	0.21827132	0.18645127	0.20986083	0.11666088	0.25573903	0.10124211	0.1620445	0.106319025	0.34834746	0.18705152	0.031465862	0.25948846	0.20458722	0.16209188	0.17241229	0.1882965	0.15285197	0.36710715	0.116408765	0.08813335	0.24852186	0.24407065	0.30022845	0.22031729	0.17750314	0.17750514	0.14273043	0.2246869	0.17641002	0.20568642	0.2238375	0.23009084	0.15350091	0.05968909	0.19554189	0.17086287	0.1278927	0.19806287	0.07121028	0.26430762	0.20688751	0.15842587	0.28997988
achond_i_22	0.26839095	0.21461058	0.17540073	0.102011345	0.17579882	0.33151132	0.17135787	0.17743081	0.25892237	0.1342994	0.3188333	0.19931953	0.15642826	0.18258463	0.38987124	0.24999927	0.058891043	0.35211027	0.14672709	0.11079268	0.08628303	0.14868996	0.21634957	0.3829615	0.08124704	0.1007618	0.32137492	0.14547698	0.19701886	0.11575532	0.18940316	0.26170474	0.24040523	0.2831546	0.20698045	0.24185988	0.28658652	0.2146773	0.23408273	0.09225857	0.242964	0.16093215	0.13655226	0.2213369	0.047618046	0.36982113	0.27370346	0.13679245	0.19729546
achond_i_23	0.3097261	0.2360716	0.23055974	0.1789803	0.30135375	0.29701132	0.2093342	0.10045561	0.28302038	0.2288349	0.30470452	0.20122063	0.108395144	0.23172668	0.43062973	0.2794834	0.16508332	0.20021361	0.222887	0.20485978	0.15535523	0.14263976	0.31354004	0.24551278	0.14239272	0.023555573	0.3032083	0.25707287	0.14189982	0.13976309	0.22093365	0.3175705	0.23816842	0.21404693	0.06598001	0.25364944	0.34206125	0.24159178	0.19553116	0.12726112	0.16699931	0.13845244	0.18274823	0.2435047	0.06794894	0.34637663	0.21710594	0.20788231	0.28409725
achond_i_24	0.22705674	0.12695383	0.21773939	0.10478564	0.26166368	0.2152712	0.22918898	0.13791732	0.1567972	0.16030246	0.33630186	0.11310321	0.23455441	0.21843891	0.46156985	0.20846193	0.11405024	0.29134703	0.2640285	0.18086308	0.092573225	0.33926958	0.17846432	0.3535628	0.07028859	0.12915455	0.23190767	0.19178744	0.23489422	0.11786344	0.1450359	0.20805329	0.14298885	0.19267887	0.2168577	0.21880978	0.2018933	0.1408518	0.09967658	0.062311813	0.20291498	0.12208431	0.16842386	0.2657155	0.022806494	0.28721666	0.2750316	0.09006442	0.18473771
achond_i_25	0.27085897	0.16778176	0.14499684	0.15275231	0.15975127	0.23174861	0.19143102	0.14083792	0.09241365	0.2043921	0.28562304	0.11818756	0.115128785	0.11612122	0.3758413	0.23522834	0.13371584	0.23931473	0.11134597	0.18725899	0.1533512	0.15417492	0.20109634	0.27018845	0.23703714	0.25729555	0.21177988	0.09416138	0.06448299	0.11919969	0.19414774	0.11605611	0.13743293	0.17480902	0.1850434	0.1636051	0.16509205	0.08085954	0.20123905	0.1484956	0.15289241	0.25578642	0.20137706	0.29416704	0.025737528	0.2044377	0.22131628	0.24019574	0.13246313
achond_i_26	0.23140559	0.18205582	0.18963051	0.1261298	0.22447464	0.30240253	0.24281342	0.23996465	0.1965257	0.1901634	0.3568256	0.17587158	0.19014986	0.14218852	0.37614843	0.19413215	0.10438204	0.2932879	0.19095352	0.170753	0.1377101	0.19591707	0.24101382	0.31759334	0.23260547	0.1915311	0.25995478	0.1723828	0.2785655	0.105211705	0.09576976	0.18488446	0.17230502	0.23253626	0.21487994	0.23709717	0.2598741	0.2250855	0.19531369	0.15036508	0.20199385	0.16656534	0.22270128	0.37675586	0.07393433	0.25185692	0.17604244	0.18107623	0.26098838
achond_i_27	0.23816603	0.14411339	0.2438219	0.10327552	0.20891158	0.24960156	0.16084985	0.18084425	0.23666129	0.14608482	0.2564632	0.15996948	0.12501004	0.1733923	0.31253135	0.2275159	0.13552019	0.25924584	0.17958456	0.15099972	0.12199635	0.20454735	0.20913577	0.30711758	0.18305759	0.16415113	0.23242204	0.25119278	0.24394752	0.11892809	0.16395512	0.21610686	0.19710661	0.23923466	0.15738404	0.21167925	0.22745383	0.15300202	0.09028059	0.042554796	0.13935533	0.16060184	0.25546214	0.23236021	0.0013048267	0.21107349	0.24300312	0.15646562	0.27540535
achond_i_28	0.1945044	0.13617055	0.18771978	0.14718561	0.17274511	0.21908092	0.21758336	0.117294006	0.1984468	0.15527137	0.31714824	0.05745451	0.18999738	0.16146629	0.3717896	0.2831816	0.123181894	0.3268655	0.29747325	0.12287964	0.110938385	0.19580473	0.19075176	0.3418597	0.10942741	0.16163394	0.16443038	0.09328181	0.19682354	0.1785194	0.15527362	0.19976956	0.21522646	0.21742064	0.23146051	0.19815767	0.34245133	0.18585268	0.11891389	0.08111738	0.27067545	0.08619253	0.17824844	0.24592517	0.077874154	0.17555445	0.38403612	0.14297518	0.13625105
achond_i_29	0.24141183	0.14716148	0.075312704	0.15115625	0.200798	0.20702489	0.13977703	0.17215997	0.18398073	0.19399041	0.18794061	0.13950288	0.1720717	0.10978008	0.25589132	0.19120413	0.101210825	0.2600991	0.121735446	0.116307005	0.15454033	0.13355607	0.15791842	0.31860065	0.11320436	0.24551606	0.17543253	0.23139189	0.18309696	0.18949705	0.21705991	0.12436581	0.1956376	0.22199306	0.17500979	0.25075907	0.1836724	0.16858995	0.22609611	0.12487566	0.19721562	0.1612279	0.325957	0.15933768	0.07990605	0.22285971	0.18346414	0.11206842	0.17456311
achond_i_30	0.27766663	0.16597769	0.1561362	0.1686416	0.18753532	0.2567032	0.23929496	0.16947201	0.08299511	0.17946641	0.31020218	0.18688104	0.1768791	0.18532154	0.35879645	0.30875567	0.11384603	0.14807865	0.118355125	0.21701936	0.2043334	0.084085256	0.1918185	0.2762975	0.11125919	0.17455147	0.21675959	0.040526774	0.07646939	0.14036845	0.13539815	0.24780394	0.21889107	0.21241808	0.19408222	0.37508178	0.29209644	0.29825518	0.21669373	0.08995958	0.25334245	0.22839086	0.17944741	0.22308783	0.023210868	0.2728805	0.1904708	0.12218173	0.19836986
achond_i_31	0.27364796	0.19300815	0.102620415	0.0071295984	0.11709796	0.21892917	0.14702855	0.22228464	0.20364583	0.14559641	0.2523717	0.065762654	0.1404707	0.117422566	0.3588781	0.21378599	0.059677705	0.32478982	0.12950273	0.060758993	0.12106604	0.2028901	0.057518527	0.33694178	0.15832856	0.1545183	0.25764072	0.13884234	0.28680098	0.14132136	0.19102967	0.13194463	0.12211322	0.13745782	0.1622436	0.1351591	0.06375523	0.12932363	0.1673142	0.082248814	0.14680174	0.23386422	0.15493539	0.15204471	0.08711538	0.18664616	0.18263274	0.21043557	0.13645874
achond_i_33	0.23722276	0.09158844	0.2072416	0.07878533	0.25628805	0.24968475	0.20449954	0.25568068	0.17656147	0.20246185	0.2621865	0.154001	0.2428998	0.26191664	0.44968432	0.23508224	0.14579779	0.29781848	0.2228296	0.15926765	0.09382863	0.3670487	0.17040166	0.3497256	0.17214462	0.12760682	0.24027082	0.20015174	0.14814562	0.043227643	0.13884546	0.19801828	0.110723466	0.18309304	0.16083676	0.22302453	0.30745223	0.18434349	0.11543566	0.16489005	0.17623518	0.11838462	0.29033688	0.109954335	0.042081904	0.25467035	0.18860328	0.062143534	0.20684232
achond_i_34	0.18775615	0.16250183	0.16974458	0.03901256	0.15154049	0.33268258	0.1851252	0.22536674	0.13510635	0.18342695	0.31220496	0.082115315	0.29478082	0.17242652	0.45155734	0.28096685	0.08400744	0.28104368	0.17164573	0.11402559	0.08386581	0.20503774	0.27125823	0.3091757	0.14850526	0.184374	0.34738845	0.0989306	0.13572897	0.07789628	0.13950077	0.27040353	0.18634805	0.31643474	0.17777222	0.24995951	0.27962804	0.17351238	0.1424591	0.09794094	0.24458396	0.1727153	0.23541486	0.27653533	0.04555915	0.3771255	0.19952793	0.073114604	0.30632925
achond_i_35	0.31682107	0.13548067	0.17360969	0.10655922	0.19731519	0.22348437	0.27579063	0.112709865	0.26394042	0.26286384	0.25316137	0.11934733	0.14295107	0.27103373	0.33895683	0.26921493	0.14505614	0.21381927	0.13070843	0.18686885	0.10505292	0.29206657	0.19615103	0.25945383	0.18176922	0.1659808	0.33608103	0.2863438	0.18121421	0.11466819	0.16777048	0.23903903	0.16305411	0.17375039	0.11756316	0.23636061	0.2369597	0.21397407	0.118529014	0.14051613	0.21738794	0.22825031	0.29358226	0.12917694	0.035428934	0.19856581	0.17828943	0.058739066	0.18857837
achond_i_36	0.36164412	0.1898489	0.26453066	0.037565738	0.20427054	0.26891637	0.23155448	0.15926552	0.21791485	0.12346518	0.30411565	0.14710379	0.2638322	0.15412317	0.43016285	0.25644177	0.09913377	0.24665447	0.19339412	0.16025794	0.056693852	0.31428364	0.13212162	0.39390454	0.06912818	0.19027941	0.19041494	0.20248097	0.16755182	0.096830964	0.1711139	0.2453143	0.14328428	0.2467004	0.19081709	0.26014668	0.22331056	0.23582622	0.13621217	0.05867538	0.18866186	0.13928407	0.14176236	0.3062048	0.014952527	0.30693638	0.2243438	0.15204152	0.26406044
achond_i_37	0.28931254	0.17027043	0.123476356	0.105263695	0.23361892	0.32950714	0.20644933	0.2164106	0.2698632	0.274019	0.31131688	0.3098932	0.18099174	0.1347969	0.36198354	0.2728461	0.0895346	0.2996635	0.14549232	0.13544038	0.15472737	0.20665854	0.114167176	0.28898567	0.110449694	0.18115051	0.28606778	0.19902079	0.22723088	0.099646434	0.1513458	0.23225935	0.19817597	0.19672775	0.20396376	0.2805751	0.33326155	0.17088938	0.14432603	0.06403079	0.2472169	0.14608842	0.24908274	0.25324944	0.08669337	0.31909943	0.22385654	0.17763071	0.2909261
achond_i_38	0.20701829	0.18485755	0.120170526	0.22143313	0.15673363	0.33670214	0.29099554	0.14068931	0.22608313	0.13568991	0.2761145	0.24449396	0.10495712	0.20170742	0.37207228	0.29221374	0.07473272	0.30159265	0.1353493	0.17760809	0.2771992	0.23047145	0.1351704	0.26134264	0.08905802	0.11818069	0.18513167	0.10009368	0.19062963	0.2855408	0.13812067	0.3196391	0.24094579	0.25734216	0.14422771	0.21603896	0.3076134	0.2293539	0.22644442	0.13314082	0.16715112	0.19345114	0.15264463	0.19847423	0.029471189	0.26685417	0.24292214	0.093259506	0.21161363
palkil_i_172	0.07578337	0.15195952	0.1406357	0.21465729	0.18349198	0.19859678	0.16846716	0.24156901	0.23581032	0.24186759	0.1762652	0.16075781	0.2014071	0.15726079	0.25219116	0.21659529	0.20227192	0.18195745	0.18169877	0.2239056	0.07521322	0.2845449	0.2965927	0.2540334	0.26462418	0.19263946	0.19315942	0.1514658	0.014549307	0.101423115	0.09733638	0.1967783	0.1503028	0.24592502	0.09707871	0.21698837	0.17424174	0.21482587	0.19318673	0.19215202	0.30250323	0.23047091	0.1913087	0.1788497	0.10614751	0.21618569	0.175984	0.105537	0.12486925
palkil_i_173	0.24583653	0.11262065	0.1344354	0.22686386	0.20029965	0.21415466	0.27047512	0.18711564	0.15366785	0.14566918	0.19282745	0.14279316	0.18448311	0.1680739	0.29396307	0.2998349	0.09233539	0.2046308	0.030219294	0.23474938	0.19048704	0.13461466	0.15088436	0.21724677	0.1992594	0.09766577	0.24808155	0.19966465	0.07337115	0.24774635	0.18822429	0.33337158	0.16048345	0.17671284	0.08301109	0.26521447	0.22664702	0.17769232	0.16944444	0.19239336	0.25400013	0.1261187	0.091312066	0.16397582	0.1322257	0.22218204	0.21890801	0.06474048	0.09330557
palkil_i_174	0.14659114	0.16325286	0.22989453	0.1997585	0.25391978	0.21143413	0.100524396	0.17619853	0.17904165	0.17199546	0.25048417	0.1626584	0.26759756	0.29127663	0.31340724	0.23280695	0.22790708	0.27239555	0.19265044	0.16264138	0.19170046	0.21819577	0.24759446	0.30384195	0.12844571	0.21076667	0.29049826	0.12525724	0.16744259	0.053058382	0.13871935	0.23804304	0.22961676	0.20044425	0.12340898	0.26617882	0.22265819	0.19753024	0.14723045	0.24626783	0.27027106	0.19176655	0.26744592	0.19450134	0.12264258	0.24082547	0.12455678	0.11074816	0.16792707
palkil_i_175	0.19296038	0.12608178	0.18127523	0.31765303	0.10961324	0.25341302	0.31616652	0.13709846	0.18258375	0.14277092	0.21081755	0.13976054	0.058519997	0.24741866	0.29929352	0.29204705	0.17208084	0.078565836	0.09240124	0.2066099	0.23087828	0.26889995	0.27307078	0.2148736	0.10056317	0.09319093	0.19962338	0.18317842	0.048051998	0.118415445	0.1444807	0.3023919	0.20689069	0.119767904	0.03904952	0.27540392	0.23103411	0.27902246	0.3381922	0.15346235	0.24194877	0.1721797	0.18435834	0.15084864	0.097795315	0.17124182	0.24084032	0.23285203	0.12467728
palkil_i_176	0.2475554	0.11662098	0.20765832	0.22188105	0.1986241	0.25305012	0.14981383	0.089170575	0.17412594	0.1869825	0.3638376	0.13120615	0.16112204	0.31151113	0.28987896	0.25497416	0.17780107	0.19394492	0.22934765	0.13847876	0.11989903	0.16078267	0.17701474	0.25913638	0.119707845	0.1460208	0.3555159	0.1505714	0.102760136	0.08560803	0.13616467	0.22926292	0.24445455	0.23848057	0.19577117	0.2939514	0.35939968	0.19397116	0.23319095	0.1889884	0.28883734	0.17911294	0.19732872	0.17563087	0.18526049	0.35830873	0.20578733	0.160474	0.22923984
palkil_i_177	0.2300678	0.1778959	0.13725151	0.14418185	0.19386452	0.18867321	0.18990201	0.2055437	0.2442985	0.16413803	0.2889287	0.13626291	0.25774986	0.23923291	0.22971609	0.23022735	0.17462288	0.20814717	0.13599516	0.17973143	0.24983533	0.14840773	0.1377899	0.30454218	0.15350461	0.20940818	0.25491145	0.1512245	0.00064089056	0.21344322	0.090972304	0.2835703	0.18836519	0.19827816	0.07406132	0.17837796	0.17509991	0.20940092	0.123917416	0.18534675	0.27038997	0.14883572	0.14979948	0.24930549	0.2150795	0.23044474	0.2147689	0.035654485	0.1739892
palkil_i_178	0.09738423	0.17932478	0.13059303	0.18805936	0.20272054	0.2870133	0.1516478	0.2074158	0.19338349	0.16282207	0.2023125	0.17755432	0.21873589	0.2427283	0.3282897	0.23116966	0.1961908	0.13645013	0.16210335	0.23296162	0.2251806	0.3041693	0.26376545	0.30969286	0.2768	0.14524554	0.29563063	0.15523574	0.078561775	0.13805659	0.12698881	0.2593666	0.16223732	0.122789726	0.105336785	0.302233	0.18245356	0.18068388	0.225083	0.15088668	0.2806378	0.28808284	0.23468769	0.19491127	0.11204083	0.24008246	0.13245873	0.08783366	0.12738381
palkil_i_179	0.26399374	0.18110481	0.23448226	0.2940767	0.18936974	0.24431437	0.15830989	0.2212289	0.22714844	0.153766	0.20886523	0.2272272	0.1425862	0.20726803	0.2825411	0.29917318	0.09590719	0.11851039	0.067342505	0.22134125	0.2647748	0.12495321	0.28731978	0.11779456	0.19566436	0.090012096	0.28337604	0.19449389	0.031025738	0.2315363	0.12604421	0.40733796	0.24898353	0.22909048	0.058356896	0.28895706	0.28922236	0.1333699	0.17704917	0.16173595	0.25713325	0.13922371	0.15955806	0.19395876	0.10908201	0.31608725	0.19551164	0.06841201	0.1454494
palkil_i_180	0.17260075	0.212643	0.19201648	0.21123324	0.21356328	0.2551968	0.20102765	0.22059658	0.18852055	0.112022385	0.22849952	0.22911413	0.18307829	0.21131721	0.33933496	0.2555999	0.09025969	0.22483741	0.14075471	0.099885814	0.200932	0.19621494	0.22210972	0.13295135	0.13267204	0.16436327	0.20304495	0.101325884	0.057092868	0.10561805	0.17972757	0.25570235	0.29385215	0.19520858	0.17914301	0.2581723	0.31071705	0.2493386	0.25862074	0.13020693	0.24563348	0.16019908	0.13376582	0.16064098	0.17055953	0.25212926	0.20774099	0.14972612	0.23210773
palkil_i_181	0.16172983	0.13385363	0.19500561	0.14282572	0.2117416	0.26178136	0.065233506	0.1730263	0.20729332	0.12108654	0.21711984	0.07430074	0.27177906	0.2335577	0.305884	0.25457084	0.12142257	0.17755131	0.20311683	0.20911461	0.1624735	0.09547709	0.27177614	0.20812716	0.124754384	0.06725747	0.23674013	0.12880607	0.06452892	0.08482537	0.102611706	0.2831363	0.20403157	0.25107026	0.14316073	0.30753845	0.22310162	0.2618109	0.18406619	0.13005218	0.24570972	0.16431437	0.18176284	0.14325795	0.132281	0.32906967	0.22007528	0.07367757	0.20905381
palkil_i_182	0.28983253	0.099309996	0.13027096	0.3303737	0.150688	0.1885935	0.26769918	0.16833906	0.098369345	0.12560524	0.19840473	0.12199664	0.2071021	0.19593804	0.2654782	0.20935665	0.13912335	0.21942733	0.15907079	0.15247805	0.102941886	0.09649447	0.14610107	0.2417112	0.15495694	0.07730631	0.31579494	0.15233326	0.0679944	0.07832676	0.13362558	0.21256664	0.20657988	0.18174508	0.23163062	0.2549003	0.20840488	0.15890938	0.19158752	0.18839121	0.18173997	0.14915085	0.18689868	0.16351102	0.23986974	0.21097901	0.24923465	0.1683612	0.15764394
palkil_i_183	0.18386425	0.17306954	0.19640069	0.17403817	0.23943222	0.27946097	0.19814147	0.25031877	0.19786888	0.14435494	0.21514001	0.15318727	0.10810875	0.17783484	0.3079458	0.28526956	0.26753062	0.30234134	0.07396534	0.2354043	0.17354995	0.16112861	0.17847033	0.22816494	0.1382131	0.12264528	0.25185955	0.21469001	0.11179629	0.14653765	0.14774713	0.306125	0.20232096	0.27068567	0.13434283	0.22044213	0.29699028	0.19701147	0.22040237	0.15810731	0.21842688	0.15845771	0.22416744	0.21369922	0.13011584	0.274957	0.23016936	0.06714315	0.3527496
palkil_i_184	0.17849189	0.11661077	0.0711441	0.16453147	0.1933634	0.2220279	0.16733053	0.28038865	0.14575371	0.07834478	0.19272943	0.095468566	0.20351313	0.11848149	0.30567712	0.18089728	0.2093543	0.22020626	0.18769586	0.19733891	0.13864024	0.108807415	0.18541756	0.29251063	0.18252507	0.20041041	0.19783872	0.07772121	0.1360531	0.13852185	0.10143148	0.20850393	0.1477091	0.2133408	0.18461019	0.21968842	0.16728672	0.26490453	0.14782773	0.21074644	0.22766948	0.21234794	0.15645337	0.22936657	0.17679867	0.22640431	0.21762069	0.076686814	0.11617465
palkil_i_185	0.0990188	0.141809	0.08227238	0.09517776	0.14464259	0.17549932	0.13493936	0.1111926	0.08182547	0.15704882	0.18748921	0.15590619	0.22250071	0.15636	0.2858003	0.19299185	0.23665835	0.14067502	0.15017055	0.23197825	0.162373	0.052229848	0.22611691	0.14500019	0.15337895	0.08420262	0.11283167	0.06823065	0.072895974	0.17396991	0.23042908	0.23185807	0.18625948	0.22093189	0.17180654	0.21343748	0.12330065	0.16643295	0.29016113	0.2598247	0.20238751	0.23554374	0.22723714	0.1180505	0.14897174	0.18472748	0.16891284	0.16174182	0.1426643
palkil_i_186	0.1393117	0.13810378	0.027372137	0.14355549	0.09652297	0.2189067	0.24964857	0.19876581	0.11761583	0.15193446	0.21389295	0.20929003	0.16182457	0.18754338	0.26081377	0.22065592	0.31195724	0.12709883	0.14684308	0.20677875	0.22748639	0.119493715	0.1990665	0.19326153	0.24995723	0.22567478	0.13844357	0.02046466	0.04672579	0.21526551	0.18160528	0.17968392	0.18946417	0.29821676	0.25133425	0.23071988	0.22812083	0.1572325	0.24240577	0.2671117	0.22206096	0.27645972	0.23455124	0.11928113	0.20982212	0.13485156	0.14744236	0.11585657	0.09916747
palkil_i_187	0.044816636	0.14009014	0.09056014	0.2711479	0.2791022	0.29445434	0.14981228	0.13122803	0.21401173	0.13835175	0.27282432	0.19915327	0.14035147	0.2838276	0.36502454	0.26437426	0.1451344	0.118894845	0.17758697	0.1592643	0.15181622	0.06319457	0.28329378	0.12803942	0.14122325	0.07566542	0.18981928	0.11954144	0.012353265	0.23794825	0.15937686	0.21384288	0.25121114	0.20369938	0.09120573	0.2445891	0.32163393	0.15928574	0.2364385	0.13418093	0.2198405	0.19039531	0.19162685	0.13772538	0.1668874	0.22915706	0.20839024	0.13941623	0.30850577
palkil_i_188	0.19752946	0.11409478	0.15993558	0.25777674	0.1884053	0.19102785	0.05687026	0.21446055	0.14808875	0.14202829	0.2115499	0.16190444	0.14268829	0.17622358	0.28280458	0.3416388	0.10529256	0.073677026	0.122717544	0.191136	0.12564684	0.20531431	0.22085662	0.20519912	0.10227527	0.08042291	0.17075934	0.08589343	0.08410066	0.10518372	0.12907666	0.23436502	0.2631579	0.130735	0.048847765	0.23948963	0.25243986	0.22218095	0.12658042	0.13398376	0.22686967	0.19629416	0.17753676	0.14668947	0.08746005	0.2768846	0.11521459	0.16814026	0.18864895
palkil_i_189	0.2583896	0.19567299	0.21639824	0.15218693	0.20948464	0.21195187	0.056501385	0.18952188	0.21056597	0.11093549	0.26987332	0.14628837	0.14436173	0.1934524	0.30560005	0.12153594	0.09025842	0.25413433	0.14777736	0.058198012	0.17572306	0.19882712	0.06647759	0.29359025	0.13261995	0.16149822	0.20032299	0.2099973	0.15007457	0.112026304	0.071017526	0.27944	0.1753467	0.27893057	0.15477473	0.2086507	0.23143879	0.1870527	0.11297071	0.08440293	0.20675595	0.07487042	0.22483355	0.20789964	0.15659909	0.2245878	0.1952667	0.086164266	0.22572929
palkil_i_190	0.18534139	0.1752792	0.205879	0.15565905	0.11097017	0.27144015	0.16829526	0.20032394	0.24401689	0.15764508	0.2138963	0.100477174	0.26920348	0.25274843	0.3078687	0.16770567	0.111734144	0.24509874	0.16794181	0.14720272	0.06866455	0.14240474	0.039851796	0.28865165	0.13933769	0.2355342	0.2197426	0.1744687	0.12105192	0.022070142	0.1868465	0.26773563	0.24074177	0.29038864	0.19667551	0.22215612	0.3196632	0.21018946	0.14041	0.16246572	0.2902939	0.10198635	0.14697072	0.20693529	0.21293513	0.27439666	0.31446233	0.0809305	0.2228214
noonan_i_153	0.21216169	0.14176106	0.10513495	0.12036829	0.1364148	0.33151925	0.13558637	0.28990442	0.2728833	0.11244497	0.3149783	0.17214268	0.25134683	0.18180242	0.2883085	0.23551947	0.11384233	0.2817777	0.13291657	0.2428292	0.21498631	0.28537428	0.06425382	0.34879395	0.24154025	0.20154712	0.30856192	0.158283	0.110952735	0.057551585	0.13509731	0.21338806	0.19796067	0.26909435	0.22516	0.25860333	0.18840748	0.16411316	0.1895168	0.098804936	0.28069025	0.19415018	0.042522233	0.16154951	0.09615703	0.31046247	0.32897645	0.026544834	0.102777064
noonan_i_154	0.2849871	0.13576025	0.14862734	0.1799515	0.24961507	0.2755093	0.18586087	0.19497424	0.12104611	0.1096583	0.31486434	0.16465783	0.18347313	0.18731679	0.29097596	0.2927395	0.17386188	0.17546386	0.15730469	0.2673737	0.25766116	0.16281956	0.19726104	0.2569642	0.15592536	0.13196427	0.22223951	0.053824436	0.06885889	0.22843173	0.22122693	0.27397484	0.19950795	0.3277941	0.13206154	0.32989642	0.17768511	0.21093526	0.20349765	0.23493598	0.22289929	0.22323354	0.16734317	0.18736017	0.08026702	0.30006754	0.21043861	0.07605763	0.25641164
noonan_i_155	0.20641524	0.114612594	0.16460972	0.12846488	0.15164426	0.1540282	0.12636437	0.17249775	0.1316468	0.18199338	0.32089287	0.09799643	0.226974	0.15392095	0.2667303	0.21377003	0.1789875	0.24519855	0.268081	0.25223845	0.14329769	0.19611049	0.16166872	0.19127671	0.16669065	0.13591975	0.15447763	0.098391876	0.019404091	0.06727312	0.19354162	0.14990583	0.27397487	0.1237703	0.19147551	0.22670883	0.20248777	0.09506945	0.17868933	0.1249184	0.25342226	0.14304067	0.20683052	0.21050511	0.1271775	0.19240765	0.26012176	0.09733717	0.1694021
noonan_i_156	0.25157183	0.08238073	0.13391872	0.16848046	0.10790542	0.22464262	0.24593061	0.2517842	0.18942954	0.13128078	0.27955467	0.16168511	0.11928627	0.21377514	0.26877183	0.31004414	0.22499178	0.17027456	0.029479364	0.23883075	0.19540998	0.16935958	0.25439543	0.23389323	0.2551418	0.1567125	0.22536804	0.05647167	0.057183653	0.21610957	0.16736662	0.25501356	0.2390151	0.15935317	0.16883966	0.29806912	0.18326497	0.2558291	0.23219669	0.19230317	0.18537144	0.23989366	0.10322204	0.1350159	0.16746879	0.11851873	0.1416153	0.14119765	0.20697492
noonan_i_157	0.22970544	0.07113119	0.2050623	0.23273803	0.13941738	0.24722826	0.17395261	0.21163878	0.11443245	0.14067744	0.3423735	0.23818582	0.17306268	0.19929823	0.25748426	0.2380409	0.19899961	0.2195004	0.1393655	0.2147089	0.1736832	0.21077874	0.13932028	0.29229185	0.16882196	0.14594962	0.32406813	0.14297137	0.038373914	0.17415108	0.13782522	0.24916655	0.22089434	0.24965085	0.17447293	0.2933309	0.17462732	0.20450261	0.24094406	0.22671685	0.18505633	0.24121927	0.0958031	0.13718809	0.12925315	0.31970188	0.22075762	0.050105944	0.20962502
noonan_i_158	0.34608752	0.12039736	0.16134095	0.14834884	0.092618555	0.26894104	0.19251953	0.17578113	0.17328145	0.20798503	0.30905443	0.25198886	0.12122704	0.19268979	0.3151728	0.38429454	0.15698375	0.15195422	0.08077433	0.2409561	0.18890013	0.22200324	0.14787796	0.19370778	0.18107073	0.1932517	0.20768234	0.15193471	0.010174792	0.21671122	0.16030365	0.23440476	0.18406598	0.123944886	0.048817903	0.33265296	0.27758116	0.15365118	0.23574582	0.21585605	0.21234523	0.18567324	0.20775473	0.16253014	0.20494665	0.36377472	0.26482463	0.10887827	0.24745187
noonan_i_159	0.21337321	0.19664392	0.15157178	0.06819776	0.14195724	0.30999428	0.14841002	0.2257963	0.18108252	0.10946742	0.2818197	0.06757364	0.2372826	0.16525513	0.41200054	0.17942469	0.06772795	0.36406103	0.14951867	0.21318555	0.16691193	0.18623638	0.15725732	0.38850304	0.17731348	0.23665059	0.20624414	0.17026822	0.2460637	0.11025348	0.1838462	0.2934386	0.1143224	0.33834332	0.28105354	0.28725982	0.1356006	0.22762853	0.2192066	0.070238985	0.19729786	0.17201614	0.104550704	0.24187355	0.1165238	0.2943415	0.19896111	0.108530775	0.2532039
noonan_i_160	0.1971739	0.15344867	0.08025279	0.12157512	0.09253804	0.25496373	0.09751652	0.33733204	0.17063561	0.07816127	0.19222432	0.07579662	0.26637822	0.055014484	0.30006674	0.21974652	0.115569524	0.30909872	0.21303566	0.22835805	0.13361688	0.15294111	0.03381084	0.3590362	0.2230124	0.1450609	0.2890178	0.12121342	0.12351701	0.09271044	0.092542075	0.23534134	0.20661984	0.19124432	0.25992158	0.20434956	0.11643271	0.14502524	0.1420989	0.21270376	0.19830848	0.1329161	0.13438728	0.23000792	0.14390126	0.319406	0.13672839	0.06991538	0.107384056
noonan_i_161	0.2646035	0.15264064	0.13399825	0.26153123	0.09257415	0.26938707	0.2187381	0.20443478	0.09062636	0.21589264	0.28541008	0.22228834	0.056674343	0.13107888	0.33821496	0.29811996	0.13565257	0.2275641	0.05759561	0.15239814	0.16670685	0.1853212	0.12348895	0.29416457	0.14507638	0.26203287	0.24229029	0.0034883665	0.07470309	0.19155207	0.25570452	0.22267175	0.252046	0.18209395	0.18434857	0.24169958	0.18831012	0.2218857	0.22595523	0.21175191	0.2544707	0.18838835	0.1409767	0.2751917	0.08943793	0.20485401	0.18551248	0.12685269	0.20881388
noonan_i_162	0.16862413	0.14963436	0.06092723	0.2960794	0.06775142	0.17801376	0.19806632	0.1008839	0.11879197	0.066721305	0.14280927	0.15732363	0.103804156	0.15392177	0.24042001	0.19458884	0.15770827	0.12652904	0.1320956	0.16042429	0.10970871	0.09555292	0.13046736	0.24835858	0.1345126	0.110180676	0.21286923	0.11118178	0.07805212	0.22772537	0.08719919	0.20717452	0.16359723	0.14503962	0.12582971	0.20909947	0.1710132	0.1521694	0.16672324	0.19850245	0.22088127	0.13431895	0.103654906	0.19805071	0.24857782	0.1717968	0.1638254	0.18234824	0.05924999
noonan_i_163	0.29815316	0.18066838	0.09371984	0.096558064	0.09225893	0.2308049	0.29629493	0.11700022	0.13999228	0.1369177	0.33023846	0.13427304	0.1130965	0.1200697	0.2793012	0.31937408	0.19317654	0.24862108	0.10005545	0.26063502	0.14803186	0.196177	0.1004692	0.26668802	0.17884296	0.14629832	0.14452727	0.09329873	0.07763286	0.14835459	0.23572588	0.1805034	0.34516376	0.26837558	0.23756173	0.33562216	0.1326962	0.25006542	0.1684315	0.18216792	0.28435218	0.23341116	0.1381277	0.16536139	0.06203107	0.17618258	0.234539	0.19593975	0.19822714
noonan_i_164	0.1374025	0.11992289	0.1274195	0.18894267	0.19183335	0.14642282	0.24325566	0.089127146	0.18927714	0.3027371	0.23574823	0.12744111	0.170759	0.2751282	0.28077072	0.39078635	0.22142325	0.10190424	0.10237941	0.2517838	0.21794295	0.14244872	0.25167245	0.18844756	0.15650317	0.22657335	0.1624211	0.21586871	0.069663316	0.18855996	0.37277886	0.17737794	0.21669063	0.14340267	0.13434148	0.27350885	0.19194353	0.23050132	0.29748902	0.2557423	0.20605795	0.28047293	0.18656203	0.2578641	0.12381462	0.24376097	0.26063973	0.18751508	0.21820661
noonan_i_165	0.21549517	0.156031	0.11902221	0.19383746	0.1654756	0.2948194	0.21124397	0.16461703	0.17782247	0.10545525	0.22601184	0.16799718	0.13924137	0.17177911	0.30035833	0.26569128	0.10341018	0.22145142	0.10808074	0.1576586	0.23396765	0.08567803	0.23016681	0.2896772	0.10021047	0.11071588	0.17487517	0.056718238	0.099967554	0.16412562	0.15368725	0.23136413	0.19024067	0.15321153	0.103235655	0.28290188	0.29458925	0.27317864	0.22272341	0.08594172	0.3571699	0.16237766	0.096427195	0.17247842	0.08712137	0.21149617	0.19964096	0.21162513	0.16851237
noonan_i_166	0.27446544	0.13594863	0.17481023	0.0077408133	0.18933344	0.28790522	0.18980242	0.21097273	0.13857973	0.12679628	0.3222239	0.07442968	0.24085897	0.14302573	0.3681381	0.23792858	0.12556618	0.33931863	0.15275759	0.21476808	0.08322732	0.22679442	0.16464487	0.3741389	0.16653752	0.22813666	0.32269073	0.20251115	0.19542944	0.06536746	0.15210675	0.16558982	0.07357091	0.29333577	0.25541472	0.288639	0.24644719	0.22192368	0.15880077	0.14652178	0.24614024	0.14128849	0.20824517	0.23602106	0.05424047	0.36029357	0.25777104	0.099174514	0.17592658
noonan_i_167	0.25835598	0.1466189	0.13615856	0.15945375	0.082448274	0.28734204	0.2076475	0.21538967	0.17697082	0.20946254	0.34001204	0.13601637	0.176384	0.20748976	0.31586063	0.19321	0.12984762	0.23511061	0.11345965	0.2642371	0.19840318	0.2434449	0.13506566	0.302988	0.20193094	0.20208344	0.35067877	0.19067621	0.067767374	0.13195367	0.17414878	0.22680268	0.28318596	0.26709202	0.21324566	0.26562637	0.25634706	0.28382528	0.25421894	0.14083911	0.21285793	0.11863671	0.12483287	0.19151843	0.15069604	0.24358252	0.2358569	0.103389144	0.20281899
noonan_i_168	0.28636864	0.15011653	0.1513922	0.06886299	0.035912514	0.2580743	0.15066227	0.17558107	0.270149	0.15287685	0.25970262	0.13656929	0.21988626	0.111732975	0.22620985	0.16220143	0.1916365	0.15634376	0.18099703	0.22944407	0.102718145	0.18326414	0.03323578	0.30282268	0.15931293	0.15198621	0.10685805	0.09229866	0.1839493	0.11034102	0.19281477	0.17298509	0.23698238	0.24526323	0.13274431	0.18114653	0.16020617	0.29569465	0.2049897	0.12754549	0.15224491	0.18025628	0.08929413	0.15673141	0.09777298	0.251447	0.19117941	0.277302	0.26765144
noonan_i_169	0.15173069	0.121089764	0.113102555	0.19585402	0.100169614	0.19222918	0.15759534	0.14491051	0.1491819	0.16280021	0.31081453	0.12225422	0.08956252	0.17885594	0.26686108	0.20265418	0.114375085	0.16418767	0.17837515	0.17227107	0.15363142	0.106205404	0.1774461	0.13947108	0.058829367	0.12879941	0.22642134	0.049064863	0.07158978	0.14433387	0.15623212	0.11957044	0.16100863	0.08740187	0.069139995	0.22716996	0.35508877	0.20360714	0.22472967	0.21738505	0.3755765	0.13777	0.0790443	0.10839549	0.16538376	0.15236114	0.17254415	0.19135022	0.1943677
noonan_i_170	0.1561229	0.15759549	0.07816909	0.047257338	0.23259504	0.27850723	0.18135555	0.23162484	0.23747456	0.08457197	0.33390966	0.17242827	0.32625237	0.20016614	0.35311657	0.22387451	0.23118015	0.25833482	0.2739978	0.29853308	0.16118108	0.28827637	0.06409169	0.3739064	0.20239705	0.26920336	0.3160351	0.082501024	0.17955907	0.11338265	0.21224685	0.2041673	0.18994868	0.2179184	0.30557635	0.39778554	0.1304844	0.15765801	0.19054693	0.24516724	0.21983953	0.21439806	0.18930735	0.3183157	0.1460488	0.23835939	0.21007194	0.07253663	0.29697376
noonan_i_171	0.22435574	0.11340955	0.102751836	0.15662223	0.19607143	0.28456914	0.2311869	0.22132127	0.14532289	0.21342888	0.33713523	0.2518412	0.16812022	0.19370875	0.33850184	0.285801	0.14615281	0.20773262	0.091004886	0.19760789	0.24335182	0.15020634	0.31821007	0.22003649	0.23116913	0.2618878	0.29371774	0.09119062	0.04199759	0.12078956	0.2595169	0.23708332	0.2757089	0.24913205	0.25193694	0.36149833	0.27956098	0.1930416	0.21321762	0.10176381	0.21117789	0.21432105	0.1899175	0.13122676	0.07186583	0.27029485	0.17412744	0.1748883	0.22844566
becwie_i_58	0.2653677	0.17450203	0.17281953	0.22354506	0.19239767	0.24477592	0.20187636	0.110654786	0.19013304	0.15252608	0.30739865	0.26684713	0.10680104	0.29469603	0.32593784	0.29824454	0.22439536	0.13295045	0.15549165	0.15588762	0.25917003	0.12965524	0.25256082	0.22435376	0.079892844	0.10378694	0.23543535	0.1746686	0.012357602	0.12794207	0.16904083	0.31062594	0.25715497	0.13822827	0.1195487	0.35321534	0.33736074	0.3070643	0.21112396	0.10157448	0.21426803	0.1693071	0.24220958	0.13129282	0.19686691	0.2553542	0.2320299	0.09369029	0.31415603
becwie_i_59	0.14751036	0.11585441	0.21772492	0.24806911	0.1903724	0.2664829	0.13946323	0.0914683	0.15715228	0.19095942	0.31484005	0.21025841	0.21944198	0.25728488	0.31969753	0.30741292	0.21051678	0.18849456	0.18979973	0.20538595	0.1753957	0.12304037	0.22364414	0.12587342	0.07253435	0.0462616	0.23005469	0.009362145	0.05808195	0.16545632	0.28261545	0.22919166	0.30099487	0.24775134	0.15390895	0.26274592	0.28208724	0.17362961	0.22103198	0.16571334	0.27700883	0.20310982	0.1525173	0.09881672	0.12834468	0.29602697	0.17281836	0.160779	0.31789392
becwie_i_60	0.23657271	0.18578088	0.057338346	0.25140214	0.2727257	0.21542187	0.26124513	0.11790863	0.06571801	0.22859253	0.29988497	0.14664817	0.08997582	0.28160763	0.3572845	0.34639412	0.21011852	0.14278173	0.15049782	0.21303698	0.2597987	0.06287086	0.2590413	0.12361638	0.14849582	0.18359959	0.23714522	0.0012300834	0.044935796	0.23233551	0.29577884	0.08527416	0.28390312	0.1282331	0.239469	0.24099785	0.20502532	0.312538	0.38012397	0.17332621	0.1907346	0.32079673	0.174358	0.2156935	0.11710025	0.20786366	0.24090055	0.19499175	0.2890594
becwie_i_61	0.1612035	0.08565466	0.09171802	0.13572173	0.2549028	0.21507692	0.22621566	0.112476096	0.076897904	0.2121773	0.2704783	0.16308539	0.09525656	0.2028169	0.27335444	0.1955335	0.21462052	0.19960646	0.106705554	0.22830074	0.15853053	0.15062708	0.13833378	0.2265015	0.2763365	0.21101761	0.22083566	0.05878515	0.11159347	0.15875567	0.21896072	0.15818126	0.25992942	0.23699683	0.22540984	0.22351557	0.13233325	0.10017373	0.193746	0.28471914	0.2170314	0.2582933	0.24867675	0.1425441	0.10028489	0.26391754	0.1494928	0.13311711	0.23255824
becwie_i_62	0.24269526	0.12980533	0.07675125	0.2653157	0.18367723	0.19106649	0.081039354	0.07757115	0.19604345	0.13788484	0.24812989	0.19236308	0.13535652	0.11656746	0.23093987	0.21445808	0.19025525	0.14874014	0.22675201	0.22821891	0.1334252	0.11680713	0.16248181	0.22437239	0.22590303	0.21911532	0.19560443	0.13482355	0.08877647	0.17592993	0.16342987	0.18210152	0.150843	0.17086098	0.1780183	0.1692191	0.16041231	0.1257199	0.1734877	0.17985958	0.22595328	0.1593299	0.13926539	0.19037789	0.049510133	0.31051755	0.17319572	0.15565862	0.07892752
becwie_i_63	0.28508538	0.12686396	0.12493005	0.3200908	0.15419495	0.23692091	0.2693848	0.15463611	0.25360975	0.11852519	0.3299135	0.19419399	0.19420376	0.3822332	0.38621077	0.33053157	0.12975354	0.11884228	0.06723446	0.28537115	0.39420816	0.14918841	0.26196256	0.19199799	0.08362718	0.11322424	0.1513044	0.12964772	0.0505287	0.19070774	0.2034205	0.22145744	0.2893416	0.1216788	0.10673924	0.29594555	0.34940636	0.47587347	0.3002597	0.22760414	0.21781209	0.18538944	0.04989404	0.19137613	0.07051027	0.2048822	0.22869782	0.2581193	0.277711
becwie_i_64	0.28868735	0.08860899	0.1338402	0.22312842	0.16142476	0.21000957	0.105466634	0.14181918	0.20610043	0.16920066	0.37231907	0.16350672	0.1126567	0.24896213	0.28836393	0.28469044	0.1759288	0.17825411	0.24174215	0.19535573	0.16366765	0.14085495	0.1184987	0.35776645	0.16749007	0.20734207	0.22796276	0.10636421	0.110299416	0.20319393	0.19426346	0.21687192	0.2809082	0.21183828	0.2117112	0.23911968	0.24526303	0.1510598	0.20507175	0.11836902	0.17638999	0.24517247	0.25238144	0.17095517	0.07926649	0.25580233	0.16801867	0.060357712	0.18867081
becwie_i_65	0.27245513	0.18752024	0.21391205	0.24538127	0.16660367	0.2586861	0.20140365	0.051535048	0.15351728	0.20973969	0.33340812	0.33590016	0.0072575025	0.26580217	0.29452175	0.34204623	0.1967892	0.1443243	0.06044213	0.22524916	0.23841542	0.09467392	0.23533161	0.10266335	0.16113466	0.20304139	0.2546085	0.11155123	0.017587438	0.21537316	0.22642258	0.27434504	0.301904	0.20015249	0.093308285	0.29589283	0.33282173	0.2304827	0.23286895	0.1212686	0.335454	0.18650925	0.14830254	0.16339642	0.10658262	0.2502413	0.22765094	0.0964107	0.3090765
becwie_i_66	0.16369654	0.16082814	0.07393385	0.15090671	0.07739195	0.20231877	0.19797066	0.25533944	0.22358987	0.12566006	0.26215	0.09144983	0.3210091	0.19089866	0.33494365	0.2568349	0.16667971	0.21942809	0.13108054	0.24222353	0.22559172	0.13947734	0.17073257	0.16592465	0.10390628	0.085235655	0.17564979	0.0992977	0.01839504	0.23776156	0.2206186	0.21687335	0.1906325	0.20217732	0.13833733	0.28160977	0.15390775	0.21448639	0.24884996	0.18869951	0.19539087	0.20864514	0.09999493	0.15270844	0.13751648	0.25691763	0.16760582	0.18024397	0.17164895
becwie_i_67	0.21032608	0.16907012	0.15610397	0.21290088	0.1655826	0.18811178	0.18590592	0.12871553	0.12467851	0.25370938	0.24112828	0.2872818	0.120280735	0.2663585	0.22215284	0.19067186	0.15333465	0.1833235	0.05621586	0.1706462	0.18859172	0.13665658	0.1950972	0.21376231	0.18317385	0.2233492	0.2362693	0.11014892	0.06348021	0.13875559	0.16984424	0.14037752	0.17486626	0.13227919	0.11928918	0.23401	0.21919483	0.18541135	0.13720167	0.19440801	0.18339035	0.115806155	0.16763717	0.14450297	0.033557154	0.27262807	0.1796017	0.08401485	0.17150529
becwie_i_68	0.25752854	0.1581262	0.19351353	0.21707888	0.25380516	0.19359192	0.1652969	0.112697564	0.2507642	0.1035631	0.29165053	0.19690187	0.11228975	0.26150006	0.30287468	0.25265285	0.16210608	0.2656364	0.09376542	0.19242986	0.2202267	0.11770195	0.15164736	0.15667972	0.15802005	0.12578516	0.2099402	0.23591337	0.08582628	0.14054702	0.119212896	0.32564655	0.33398402	0.19990039	0.12491305	0.3187635	0.27976996	0.27960002	0.21648207	0.15278636	0.19213696	0.12987587	0.15584812	0.17062783	0.22318324	0.12691838	0.14822392	0.19890101	0.20257917
becwie_i_69	0.21995163	0.11748843	0.12558834	0.16718477	0.20586805	0.2669867	0.15686516	0.11212693	0.14780802	0.1912714	0.31514442	0.14045434	0.1387612	0.26490775	0.31192303	0.24670602	0.16347839	0.14941227	0.18489954	0.19176173	0.18083096	0.077561475	0.24041198	0.15080912	0.19241577	0.13724378	0.20510131	0.08895898	0.010868972	0.06279509	0.16235107	0.18411332	0.24478596	0.15151894	0.25392562	0.24465829	0.22232758	0.16434008	0.28579298	0.21001226	0.14187212	0.17666334	0.2186806	0.28587544	0.17745034	0.26145005	0.18139908	0.10787324	0.1870302
becwie_i_70	0.22807409	0.19979139	0.08173091	0.15927844	0.2534098	0.25498182	0.15152588	0.13974811	0.33165222	0.17708974	0.30864686	0.10688566	0.2011872	0.21579242	0.32868773	0.27312672	0.16363177	0.33928764	0.24329348	0.1335944	0.15502489	0.12171887	0.23057005	0.22305964	0.14257684	0.18652342	0.22331677	0.031008279	0.051285885	0.23682818	0.18423755	0.16143592	0.19903173	0.15525699	0.215457	0.25709468	0.27178478	0.16798548	0.19828826	0.15210018	0.22501001	0.16095358	0.2530411	0.17784116	0.12755144	0.17231667	0.20058611	0.1409234	0.22343497
becwie_i_71	0.17596284	0.17575596	0.19399065	0.18879384	0.15686733	0.27432615	0.22396131	0.2210077	0.25563747	0.23540959	0.27274498	0.25246522	0.13669172	0.2885361	0.28996354	0.29524505	0.19370125	0.23298107	0.18177965	0.26135525	0.22219664	0.23166169	0.21893896	0.11602528	0.17875327	0.21065958	0.24101025	0.17070973	0.10776915	0.23101798	0.24179633	0.25837	0.26390576	0.2984345	0.15728477	0.21978864	0.34312862	0.22504903	0.2474456	0.27304858	0.19182561	0.24090217	0.15937936	0.14875165	0.15097228	0.18290442	0.18309343	0.21551871	0.26942855
becwie_i_72	0.12093693	0.096527666	0.06579308	0.112495646	0.28190863	0.28075773	0.1782977	0.18752822	0.1760185	0.19954327	0.25692886	0.13336235	0.311396	0.20477964	0.28841382	0.29395014	0.16174081	0.15884984	0.18460628	0.28106052	0.21285245	0.085787445	0.18343818	0.21835387	0.23711827	0.13727967	0.21301252	0.086544126	0.10337673	0.111927465	0.20373005	0.21991983	0.17502059	0.2474556	0.30492848	0.29169005	0.23235108	0.13955744	0.2671641	0.20189476	0.26194155	0.27201074	0.15282285	0.2238357	0.11528204	0.3729479	0.18334073	0.12439211	0.09213984
becwie_i_73	0.12121356	0.13745505	0.17730063	0.16741785	0.16830824	0.2920894	0.05079231	0.09203783	0.19302306	0.06522387	0.26768357	0.23827873	0.23388268	0.30583453	0.34182537	0.28948253	0.14874828	0.24963707	0.16436452	0.23914477	0.16323802	0.13118851	0.19726045	0.17730796	0.13380995	0.11103376	0.15859634	0.027382284	0.14847812	0.19860116	0.14001504	0.21635875	0.1930626	0.22045346	0.16043723	0.28565228	0.26024356	0.15985957	0.20201686	0.18061021	0.22992061	0.15309559	0.119444296	0.117714	0.10641356	0.20064984	0.11546067	0.2621068	0.21548373
becwie_i_74	0.23867783	0.16270012	0.18722484	0.21541244	0.17728637	0.25278747	0.1439875	0.15047081	0.22845195	0.15020907	0.3023256	0.1794753	0.21064308	0.32692164	0.25837317	0.20903474	0.14586361	0.20893708	0.17709486	0.1299077	0.25674605	0.18179204	0.17451936	0.2190536	0.1095189	0.118263185	0.22361152	0.23373836	0.13076456	0.2145369	0.13990507	0.25912574	0.2254988	0.15797049	0.13636193	0.2027835	0.28520277	0.26124904	0.21122122	0.14206162	0.16264528	0.11738298	0.10964454	0.13378444	0.3475088	0.19960666	0.23958784	0.1386582	0.25051016
becwie_i_75	0.29399312	0.19917333	0.18893272	0.20416185	0.27032286	0.32903415	0.24895228	0.22635284	0.22311817	0.19810955	0.31911555	0.2271007	0.08252382	0.25997654	0.35268927	0.3101901	0.18637933	0.23187417	0.12617156	0.20903811	0.1909898	0.1544197	0.23926638	0.16704842	0.27086693	0.24692705	0.3511445	0.13700727	0.0702178	0.14501956	0.14148371	0.24833561	0.24117236	0.2332443	0.18219046	0.25511402	0.2878687	0.22674307	0.23684546	0.117182486	0.25767237	0.13407493	0.24721427	0.27981716	0.12340104	0.33930415	0.19815838	0.08857891	0.21034649
becwie_i_76	0.19841222	0.22540244	0.2930418	0.19473737	0.34555733	0.29904372	0.08688848	0.19349802	0.20184542	0.17266336	0.32412517	0.18166533	0.27876794	0.21975788	0.39232755	0.17987375	0.12303422	0.3196141	0.3178259	0.116161056	0.10865816	0.1959332	0.16277398	0.3667221	0.111214206	0.18370788	0.26973712	0.1305953	0.095125675	0.12921235	0.15003808	0.32123286	0.30391473	0.31088245	0.25703043	0.32177022	0.31353417	0.19893807	0.17120123	0.18022391	0.19613756	0.17215243	0.28798813	0.27949554	0.22156364	0.33775428	0.21001907	0.12556851	0.31706437
wolhir_i_305	0.14917082	0.13108099	0.13757923	0.25719386	0.19788902	0.19709422	0.2257857	0.06432738	0.20295818	0.20595433	0.26648802	0.22720827	0.004197441	0.18246655	0.2107965	0.32782954	0.3578988	0.20736349	0.11474388	0.25079316	0.22310442	0.16249508	0.20487013	0.120324776	0.1868975	0.26075706	0.10165915	0.10665629	0.115134105	0.16288164	0.2981197	0.18752751	0.29416844	0.27295554	0.3020358	0.13251734	0.2316111	0.12981659	0.22610436	0.3124944	0.2827273	0.3040168	0.27763316	0.19268861	0.18378809	0.19482192	0.23308146	0.2852037	0.22032571
wolhir_i_306	0.17053498	0.20718628	0.04679054	0.22581093	0.2133233	0.27243766	0.22120929	0.13329677	0.19483809	0.18132938	0.3642888	0.15125878	0.049323555	0.26355463	0.3055782	0.35077938	0.33694872	0.29299343	0.022251919	0.28181204	0.29929456	0.14911868	0.17937459	0.21756521	0.31402123	0.266011	0.25313592	0.049537156	0.2202079	0.21599144	0.39655447	0.19923952	0.3395026	0.30629343	0.29886383	0.252268	0.18052338	0.1475411	0.28153044	0.2605198	0.214699	0.30652124	0.24657473	0.111631736	0.15838261	0.27545187	0.29662025	0.2827736	0.2844159
wolhir_i_307	0.20369194	0.14349072	0.035451964	0.25560993	0.1633734	0.30667135	0.13341236	0.11554549	0.15145925	0.14286897	0.27337518	0.15165895	0.029141948	0.14629433	0.25265995	0.31644037	0.21120352	0.26082915	0.057786323	0.36346495	0.15820338	0.13179374	0.19668144	0.2607475	0.21056598	0.20413178	0.088278525	0.016906384	0.1418741	0.22836806	0.2843122	0.17646089	0.3115411	0.1811508	0.29078138	0.179217	0.17245871	0.115703754	0.26941073	0.29390785	0.26059836	0.22476558	0.24745038	0.121296175	0.13637167	0.23905575	0.27420622	0.34201646	0.12846726
wolhir_i_308	0.16501175	0.16387469	0.26581874	0.24970454	0.23858103	0.21596876	0.13314292	0.14144477	0.1823015	0.1746785	0.15970103	0.1379983	0.030594816	0.15269554	0.19770107	0.23350239	0.20060615	0.2161044	0.11867936	0.23368198	0.11109608	0.16220987	0.1269066	0.29736325	0.1766795	0.09483873	0.15666136	0.14198455	0.11025857	0.057980068	0.13133928	0.27731112	0.20975383	0.20414576	0.14856106	0.16794792	0.22607586	0.17303464	0.1461007	0.18472955	0.16609819	0.15176587	0.2546987	0.15244631	0.20942578	0.23238283	0.15665667	0.16847944	0.1834953
wolhir_i_309	0.13855115	0.08122537	0.1389891	0.15170953	0.13718575	0.24047586	0.24265908	0.14857282	0.16310841	0.17320585	0.24333708	0.16086617	0.05590512	0.20173642	0.19163986	0.24489994	0.26797217	0.22996615	0.07935364	0.2629432	0.13340834	0.09478015	0.18639994	0.19085982	0.28220153	0.121543735	0.23714527	0.13679123	0.07370891	0.21678495	0.26508284	0.2444316	0.22553778	0.19244713	0.13107514	0.22817357	0.20308453	0.13122478	0.1593995	0.20699708	0.25084403	0.2670427	0.17423311	0.056684785	0.11037173	0.22625315	0.24738996	0.12640865	0.13422544
wolhir_i_310	0.19865817	0.19233757	0.13447037	0.20421061	0.30060276	0.2940412	0.11805242	0.16961369	0.22999781	0.21152352	0.23294085	0.25365382	0.15418467	0.22194517	0.22737612	0.25195587	0.21139279	0.3115879	0.13182868	0.21993464	0.18537968	0.1475419	0.14131176	0.20837082	0.15657696	0.24535215	0.24599963	0.22584766	0.08766933	0.16800338	0.14297011	0.3141024	0.17326945	0.24419244	0.16307029	0.25753832	0.17858048	0.16330859	0.1884175	0.23418303	0.24954572	0.16092665	0.27299732	0.16944778	0.21000285	0.21974732	0.16204062	0.17932247	0.20124927
wolhir_i_311	0.2673493	0.14519182	0.057782166	0.16404423	0.21759452	0.23538107	0.16147801	0.22164623	0.15541074	0.099830694	0.27286994	0.16615604	0.12338494	0.17339055	0.23702586	0.24709381	0.14019927	0.25262278	0.095116034	0.2990225	0.13423407	0.1863498	0.10866992	0.33700368	0.25992	0.18232347	0.21122281	0.05014424	0.13941848	0.16361453	0.2944693	0.21197034	0.26797205	0.28451744	0.26644295	0.25084797	0.16611034	0.13392684	0.23942278	0.21760464	0.25334007	0.24044704	0.22025728	0.17346817	0.13767007	0.21710847	0.2138932	0.19061628	0.161865
wolhir_i_312	0.15586184	0.09697201	0.07557173	0.20047063	0.22344875	0.17820662	0.18683235	0.09995037	0.22732249	0.26176322	0.20242766	0.2881137	0.017514639	0.15854238	0.2537334	0.26554108	0.28866363	0.23751178	0.06198278	0.26379132	0.19810094	0.17066778	0.20032081	0.15687332	0.18225473	0.26120144	0.099103406	0.09068085	0.1602928	0.20631151	0.29597262	0.18393233	0.243839	0.20865324	0.34021726	0.19949865	0.16272047	0.17432608	0.1916574	0.3213388	0.1366543	0.31183785	0.26077586	0.106996424	0.15789361	0.111826316	0.26443088	0.29319334	0.18078652
wolhir_i_313	0.18800516	0.12983088	0.08762213	0.095508285	0.12925394	0.22396676	0.18530166	0.19184029	0.1534553	0.1890974	0.21705833	0.14843076	0.08327285	0.15585804	0.2278541	0.2424193	0.30989507	0.21902396	0.10344766	0.34222382	0.15659347	0.12641993	0.15220086	0.21226235	0.21750015	0.19795164	0.25922817	0.0743753	0.10749838	0.16825515	0.22006384	0.17821127	0.21745135	0.2591846	0.17565566	0.20961067	0.27617896	0.084475316	0.17724499	0.31410107	0.18956622	0.28708416	0.18083224	0.15226412	0.18543667	0.23368973	0.18687186	0.17221968	0.18777516
wolhir_i_314	0.14670081	0.12497913	0.16756082	0.079835206	0.10588892	0.26567626	0.17622468	0.21536666	0.30791467	0.2306013	0.36362135	0.18196744	0.13803574	0.16179118	0.33947885	0.1744099	0.24068221	0.30592477	0.19065753	0.11383788	0.17155562	0.108857155	0.1440409	0.2399285	0.33288538	0.17855835	0.12278706	0.04774248	0.22388512	0.14259177	0.29791912	0.19907407	0.26732695	0.20041183	0.2148902	0.112468675	0.16776882	0.22594999	0.17436308	0.23721352	0.19016364	0.19906427	0.29277703	0.12373748	0.25628287	0.22049747	0.31889457	0.19477606	0.14862561
wolhir_i_315	0.20335174	0.090406366	0.16951966	0.21045476	0.09756078	0.16795379	0.19397207	0.13689029	0.12645161	0.15363517	0.2382992	0.160415	0.044304177	0.11167686	0.23446521	0.2032905	0.23089549	0.20683444	0.06900576	0.27989277	0.19759089	0.14435154	0.18880402	0.19389659	0.16575584	0.09110218	0.2437279	0.04407333	0.07933228	0.1012829	0.11707796	0.2220718	0.2271057	0.1565181	0.1482731	0.20430219	0.24539322	0.1434893	0.19558138	0.18669173	0.20582065	0.13279195	0.17860775	0.08298993	0.09035766	0.19487686	0.16820273	0.11721507	0.12424643
wolhir_i_316	0.21968475	0.12453325	0.09505672	0.1021563	0.12180771	0.26210833	0.13543896	0.15907106	0.14969125	0.13761072	0.29251248	0.12036916	0.14036383	0.17069617	0.25388303	0.21241665	0.24550241	0.26942536	0.15939906	0.2585932	0.098643616	0.1363937	0.08092883	0.20068213	0.20298252	0.20513624	0.23129746	0.07789087	0.08797015	0.10018891	0.15895793	0.17421362	0.26827958	0.2806211	0.1988734	0.24559224	0.26459497	0.09624188	0.18477353	0.24910733	0.16241945	0.2574747	0.1356458	0.21632366	0.12856744	0.22377777	0.23427282	0.1943917	0.24693084
wolhir_i_317	0.17557207	0.15716848	0.064971656	0.09987439	0.20518647	0.3146203	0.11178321	0.1345451	0.27841157	0.13461873	0.29369578	0.100200415	0.21123542	0.09748398	0.3633006	0.18563126	0.11410546	0.29697308	0.17639315	0.16742429	0.059013978	0.27221724	0.113825284	0.28177145	0.1076853	0.12499713	0.29114902	0.080892146	0.11134255	0.15464482	0.13186364	0.22177425	0.15084076	0.27538505	0.23408721	0.21908869	0.2125704	0.12007079	0.14943668	0.13637005	0.30653435	0.1948531	0.23882794	0.24692187	0.122497715	0.22302718	0.16587156	0.11605333	0.28936714
wolhir_i_318	0.17947605	0.14402121	0.047676135	0.23342156	0.29174381	0.3335212	0.2014401	0.17564762	0.18638124	0.18114638	0.3294226	0.22290419	0.12923387	0.21406074	0.30889964	0.25005758	0.14766638	0.29991442	0.1564114	0.13802026	0.27484757	0.21200682	0.12970805	0.25299895	0.18088359	0.2207079	0.20778313	0.08542216	0.13004306	0.19461125	0.3484679	0.19732651	0.2450876	0.28020638	0.26874432	0.3041205	0.19748078	0.18516383	0.23956645	0.15967919	0.21702603	0.20768908	0.23149842	0.23067194	0.19153461	0.18078382	0.20276365	0.15553924	0.25086784
wolhir_i_319	0.20075801	0.20854585	0.06341319	0.09477864	0.1265372	0.25986528	0.16116187	0.25568807	0.23683083	0.04141365	0.27796674	0.07181158	0.2970611	0.08635934	0.3140388	0.18630263	0.13712664	0.26759192	0.15121236	0.21565257	0.08598147	0.14856529	0.086879596	0.41853172	0.21253729	0.16092388	0.1960364	0.07819042	0.22982207	0.18198073	0.14992288	0.27947068	0.24448156	0.3325886	0.21106558	0.2307803	0.15669198	0.16805011	0.11125115	0.117421106	0.20673276	0.24571446	0.1666593	0.23962034	0.10252404	0.28830928	0.16321401	0.115747824	0.20978518
wolhir_i_321	0.21780899	0.18818021	0.09339017	0.3404507	0.14616603	0.26812094	0.1564535	0.2518797	0.29175162	0.088576935	0.27660847	0.21118702	0.1524746	0.19235052	0.24529965	0.24152023	0.17456424	0.3849038	0.09236257	0.26552206	0.17382461	0.08174525	0.12632176	0.31191516	0.29715198	0.18983173	0.26145965	0.13619506	0.23863688	0.17985258	0.11819247	0.32987854	0.215756	0.22283535	0.27368107	0.20739286	0.21331581	0.17642228	0.21488589	0.15802634	0.24570887	0.22392027	0.104816325	0.14919858	0.14472699	0.23561844	0.14133176	0.17343327	0.13815883
wolhir_i_322	0.16644172	0.26852554	0.05855027	0.17462444	0.17859736	0.29809386	0.24639861	0.31134063	0.1881379	0.07897885	0.28412348	0.1643254	0.15243524	0.11353471	0.3303647	0.19568305	0.1542725	0.21475358	0.21677819	0.1607918	0.12100815	0.11389336	0.1367047	0.276806	0.1839339	0.14401573	0.1667557	0.08185816	0.13041224	0.234696	0.10829673	0.18436962	0.23898102	0.14845568	0.16623649	0.24409287	0.17639811	0.18092087	0.17824459	0.18526956	0.23953076	0.16829246	0.14092316	0.13586575	0.16652904	0.124602444	0.26347545	0.18178363	0.19043446
wolhir_i_323	0.28308535	0.23288554	0.19232585	0.054684177	0.2005477	0.37766558	0.1263432	0.36418664	0.24905127	0.10341127	0.2849056	0.08211463	0.40220347	0.16597581	0.31695804	0.21020679	0.19332123	0.42881185	0.20187679	0.11618493	0.18878521	0.19338602	0.0925487	0.40309086	0.2496413	0.2013787	0.3202163	0.19357854	0.16171747	0.14369488	0.12354542	0.27403557	0.19050501	0.31449628	0.36233783	0.29759276	0.18968895	0.2024442	0.11586915	0.1924521	0.3439954	0.14343792	0.24033214	0.2201232	0.19981146	0.4027388	0.28571326	0.04091331	0.2742393
klinef_i_115	0.15505861	0.18456341	0.06701758	0.21839458	0.25228018	0.28444475	0.107668445	0.13419352	0.19063054	0.23017123	0.26430452	0.19073148	0.21257368	0.27537143	0.3120355	0.27907526	0.15569729	0.17956424	0.15407823	0.17316617	0.21139883	0.03530795	0.27380425	0.1782248	0.21453264	0.18665162	0.20794424	0.1312022	0.1597738	0.15137273	0.19436376	0.21298146	0.20190637	0.22632709	0.1753297	0.22481045	0.24092169	0.15165886	0.22107846	0.19332218	0.22069442	0.25895193	0.258821	0.2092933	0.17498264	0.32364893	0.22007157	0.20019765	0.2857174
klinef_i_116	0.23385486	0.1828105	0.1413265	0.27644074	0.2823934	0.3132915	0.33488894	0.12273373	0.16878892	0.20715374	0.30655175	0.20531929	0.058785893	0.35038012	0.3094681	0.41981623	0.19684766	0.31961697	0.019981783	0.28322178	0.2470839	0.23743674	0.36895704	0.08455031	0.18951145	0.12063985	0.2502212	0.19662511	0.103121266	0.2107642	0.3084007	0.26663613	0.293311	0.21624988	0.09972653	0.2531984	0.35065055	0.19096357	0.27863067	0.25860026	0.2696629	0.2001154	0.09515164	0.095705464	0.11045301	0.30556545	0.26087055	0.20535767	0.31725982
klinef_i_117	0.23403738	0.15711273	0.14050587	0.22087182	0.16272035	0.18010822	0.13895616	0.11892329	0.14846835	0.27818942	0.24387817	0.104193315	0.030553078	0.18961577	0.32015428	0.30346107	0.1295338	0.19176595	0.09463137	0.20509604	0.17259341	0.22197488	0.17113368	0.13771957	0.17526644	0.19726488	0.24222842	0.07076121	0.08648045	0.12721428	0.18834145	0.12759551	0.16142249	0.051688775	0.080834426	0.17088531	0.20129225	0.20935032	0.17695023	0.15788364	0.15026104	0.1753671	0.1311129	0.22301893	0.048425578	0.19944844	0.20047128	0.18855244	0.18417096
klinef_i_118	0.31666696	0.16169138	0.14741063	0.20323679	0.20863634	0.29571262	0.25482345	0.17747253	0.16195273	0.15346098	0.32185245	0.23610903	0.062770166	0.28942725	0.25805676	0.33040708	0.25999933	0.15422747	0.06998716	0.30372322	0.27900207	0.13719851	0.28610462	0.20968568	0.16649711	0.13807298	0.24222004	0.17385402	0.12735274	0.15418325	0.17692181	0.29897296	0.24600933	0.20491266	0.14206086	0.3229497	0.30701506	0.32377443	0.30124262	0.17085335	0.17657217	0.23450047	0.18226427	0.10557232	0.08505677	0.21110117	0.20242733	0.1903367	0.20172067
klinef_i_119	0.16520414	0.21025807	0.1578358	0.19837719	0.27623525	0.25028273	0.14978807	0.16389117	0.20527855	0.25386092	0.24768053	0.2581061	0.09111266	0.26942295	0.24617009	0.2761479	0.13754587	0.23090854	0.093752325	0.18690151	0.19352937	0.12881362	0.2820145	0.08187857	0.16267832	0.15802824	0.1879898	0.1062737	0.15737906	0.12526613	0.28228074	0.24955949	0.24815968	0.22353972	0.11233964	0.2772328	0.25601503	0.2381903	0.31494677	0.21486038	0.13576438	0.3014068	0.2251633	0.18291041	0.16064633	0.30721912	0.22028391	0.27518082	0.30866542
klinef_i_120	0.21615689	0.23303753	0.042444333	0.26220328	0.15492319	0.28674045	0.24316436	0.18626261	0.11235842	0.27511537	0.2770621	0.18078166	0.03962228	0.28004742	0.24939083	0.31588265	0.20787321	0.26713663	0.00045571197	0.27395856	0.25783187	0.06876566	0.26466423	0.23303436	0.16209769	0.111212924	0.18703516	0.027170276	0.19873092	0.18849045	0.2527076	0.24469024	0.3172691	0.20052466	0.17390293	0.24154907	0.23566096	0.2203076	0.32500154	0.27364182	0.18738955	0.26098102	0.078688815	0.15553683	0.069442675	0.16314945	0.24437575	0.35300225	0.26373035
klinef_i_121	0.23326012	0.17466629	0.15951364	0.20643297	0.22266875	0.2657796	0.3259412	0.11895502	0.2206564	0.17766006	0.395902	0.12207993	0.15295157	0.23325801	0.36375612	0.31637	0.12640837	0.18865684	0.044209607	0.20652458	0.23559958	0.19173887	0.22771701	0.23824754	0.09386566	0.21068767	0.2056556	0.23250028	0.13285893	0.22230378	0.2683046	0.19440702	0.21079567	0.17272688	0.17103371	0.30779368	0.22045293	0.20485097	0.28095526	0.15609811	0.13285172	0.183457	0.1775476	0.39945158	0.025465084	0.22492935	0.28992653	0.17250028	0.24611348
klinef_i_122	0.19570383	0.11149657	0.22718711	0.20370369	0.11229223	0.2606858	0.16735612	0.19537526	0.2107949	0.2290736	0.3150226	0.26328713	0.06445335	0.18044673	0.26803002	0.23859379	0.16390324	0.15418634	0.04903757	0.1835711	0.18281662	0.16016723	0.19910905	0.11022143	0.17896593	0.15180786	0.19099247	0.1218074	0.15522608	0.11519225	0.23556387	0.19825405	0.19932583	0.26746643	0.21283133	0.21370794	0.26566005	0.11378043	0.32083666	0.19901983	0.16353095	0.20895405	0.19599868	0.24112086	0.07013906	0.17021647	0.15426433	0.171776	0.21667024
klinef_i_123	0.14111954	0.13821344	0.19484784	0.17035457	0.15200976	0.3209668	0.21050268	0.16117549	0.15438847	0.13340785	0.26093566	0.21036111	0.1417835	0.28890648	0.24918287	0.30876434	0.16911492	0.1381355	0.16850537	0.19778535	0.15804824	0.12841718	0.2471095	0.07372816	0.14078216	0.07102416	0.1840167	0.093126595	0.16602686	0.096262485	0.26636574	0.32580835	0.21525651	0.1957435	0.09746818	0.1773518	0.23662364	0.1629692	0.2186118	0.23074055	0.11403077	0.2326842	0.14390975	0.15660799	0.12855197	0.22657979	0.11933488	0.22991315	0.26070544
klinef_i_124	0.24471751	0.11850026	0.2013772	0.07915272	0.16750312	0.21964908	0.1306876	0.09157794	0.17690055	0.22356267	0.20602547	0.23620972	0.03282781	0.12084226	0.2239649	0.24019223	0.18588918	0.24891913	0.06293638	0.25687695	0.10366683	0.19855121	0.108100474	0.10860874	0.1693355	0.22427005	0.15628028	0.109943	0.20190936	0.13043681	0.3146364	0.22571921	0.19932097	0.24711913	0.06688106	0.21468163	0.19462085	0.13804004	0.12715322	0.22540541	0.17315704	0.24750876	0.12401195	0.09785096	0.12007561	0.2545249	0.17569846	0.09432253	0.15734303
klinef_i_125	0.17399727	0.18673529	0.13254818	0.28414065	0.13303602	0.23627788	0.31748843	0.19536033	0.19721758	0.1576021	0.3636511	0.15996686	0.05075346	0.33538368	0.28107747	0.27455324	0.21778187	0.2218547	0.02959365	0.18729156	0.1930982	0.15844905	0.36902928	0.0701632	0.16804968	0.13337909	0.15886354	0.030641377	0.12438712	0.21082434	0.2891832	0.18915774	0.38980356	0.24756703	0.18357822	0.2841145	0.28552887	0.2202273	0.2987829	0.21978496	0.21988854	0.230332	0.17041957	0.09167813	0.2016718	0.22203404	0.2729884	0.25954467	0.32979575
klinef_i_126	0.17797393	0.16218176	0.113583654	0.28923506	0.292513	0.20254506	0.17897573	0.08854288	0.23533715	0.23821604	0.2523616	0.1903205	0.03618032	0.3209799	0.30290085	0.30267817	0.1214703	0.21778242	0.08504105	0.16508746	0.17854485	0.07768375	0.29153186	0.039723214	0.10347009	0.14633465	0.21830988	0.09127051	0.1608603	0.20275734	0.2646222	0.19405362	0.25673205	0.17327206	0.0810033	0.1285567	0.2461327	0.25979245	0.22430548	0.13628347	0.12455131	0.25470662	0.14642076	0.13610817	0.119798765	0.22130291	0.21762902	0.20443031	0.26011723
klinef_i_127	0.21188739	0.16235183	0.160173	0.2635938	0.18242726	0.2667979	0.114671	0.14486337	0.16438116	0.22995311	0.26667362	0.30014643	0.037855953	0.25477886	0.25453913	0.32009605	0.22164889	0.14644462	0.08203384	0.20467488	0.21364775	0.14677542	0.21271095	0.09423856	0.13770391	0.12785593	0.17787696	0.11846541	0.14441743	0.1694305	0.35069668	0.2707071	0.27587843	0.14553872	0.0831279	0.24176592	0.27549514	0.18633467	0.29505748	0.24970046	0.11070453	0.24769177	0.1043009	0.07556903	0.13800181	0.31769896	0.2930433	0.2200391	0.2197319
klinef_i_128	0.23045826	0.16921672	0.14727032	0.21333803	0.24342212	0.3808356	0.20700775	0.16771632	0.2637688	0.19991219	0.2505444	0.26623887	0.10681614	0.3198424	0.28426382	0.23595865	0.1497252	0.21150635	0.069422245	0.17452773	0.18340191	0.1073921	0.2556071	0.19100465	0.13429056	0.1448951	0.11693537	0.0534191	0.18393981	0.11112351	0.1801771	0.17384198	0.25798836	0.31385356	0.19865343	0.22832635	0.28217703	0.25719863	0.28214172	0.15178993	0.13267331	0.23176697	0.20892462	0.19545218	0.08250134	0.18179376	0.21415108	0.24867979	0.21234569
klinef_i_129	0.20385723	0.15395737	0.20342371	0.1636412	0.23517537	0.26561162	0.2559428	0.074476495	0.20359176	0.28742257	0.2656919	0.18455236	0.09493961	0.24151179	0.32691696	0.2929034	0.03696115	0.2362421	0.046051092	0.13646252	0.107231386	0.19523582	0.20585126	0.15854079	0.15413167	0.09497072	0.25891414	0.17705211	0.10229191	0.06743111	0.22308752	0.26710504	0.22691147	0.14926809	0.08405726	0.23692386	0.28215533	0.17087121	0.2417352	0.09590256	0.12432393	0.1655725	0.1298727	0.138933	0.068315946	0.29449388	0.13322824	0.1513668	0.21007065
klinef_i_130	0.19245031	0.11801034	0.24643016	0.25927895	0.04583098	0.26628086	0.16082728	0.27729222	0.18844087	0.21190466	0.27123725	0.2337155	0.1450465	0.21320377	0.24182004	0.27222675	0.27738133	0.07735355	0.00940175	0.30160615	0.2782116	0.27326077	0.21639052	0.16590214	0.13825285	0.11520259	0.13691184	0.10063937	0.0936912	0.19766946	0.23589773	0.2550022	0.2088239	0.22939683	0.15204942	0.25727868	0.21728927	0.25524822	0.28967234	0.285429	0.13113709	0.28855443	0.11206596	0.076598704	0.1529873	0.28508085	0.19475049	0.21650392	0.1811957
klinef_i_131	0.2302902	0.1981392	0.1995455	0.21244285	0.22386077	0.30116522	0.29153362	0.077821314	0.2125687	0.19657704	0.28866547	0.16870843	0.07252534	0.26155537	0.26897508	0.30117878	0.07771307	0.27887797	0.03021683	0.17218933	0.1311206	0.119734064	0.21739894	0.13018295	0.12279362	0.14872769	0.15831822	0.1409846	0.12800942	0.12345242	0.22301693	0.25553417	0.25518355	0.12644695	0.080402166	0.22450668	0.26042587	0.20687571	0.26378626	0.15977144	0.11066829	0.1237337	0.17734396	0.08075054	0.062471054	0.27247342	0.19158205	0.08435865	0.31585133
klinef_i_132	0.25023156	0.07304777	0.232763	0.2080437	0.27800834	0.27446762	0.21313773	0.17965329	0.2205392	0.17471859	0.28801972	0.13364005	0.1602565	0.23995502	0.34216118	0.30221513	0.16634047	0.23157059	0.1282328	0.24384016	0.18087468	0.16220325	0.19601944	0.20606804	0.18725182	0.13349913	0.2681726	0.107381225	0.12170178	0.2465724	0.21530545	0.31883198	0.29177052	0.29143518	0.17939627	0.30436602	0.30719694	0.29143137	0.23845255	0.22625573	0.18308075	0.20356542	0.13619533	0.20949717	0.064038955	0.27284697	0.14846137	0.1422227	0.17508934
klinef_i_133	0.16877724	0.118600905	0.27886513	0.19862828	0.24329777	0.23326217	0.25963852	0.12274913	0.17172483	0.2874211	0.32873514	0.336042	0.15171939	0.27035037	0.29610825	0.2758545	0.21308255	0.15413539	0.008400323	0.2334233	0.14067706	0.12291069	0.2974261	0.07647074	0.20885497	0.15407671	0.13386615	0.13111195	0.08008772	0.07733229	0.28103462	0.28621048	0.25484106	0.21253705	0.12481985	0.26041085	0.3248451	0.1739178	0.2670458	0.1696221	0.16737282	0.30052274	0.12133375	0.03331971	0.009618161	0.2645227	0.13897046	0.16063374	0.2610184
sotoss_i_248	0.31189805	0.3394334	0.04940281	0.33723462	0.21444589	0.293926	0.12478688	0.2897936	0.23320232	0.28979906	0.33596185	0.19132046	0.0018784555	0.18310851	0.27035493	0.31814867	0.18656538	0.34233665	0.105936125	0.25336263	0.20607828	0.22027293	0.2029399	0.19498648	0.23565465	0.22058043	0.12783644	0.16532905	0.20081191	0.24084313	0.36346346	0.14881104	0.30590427	0.16160944	0.17251487	0.22780457	0.35116082	0.18483457	0.31915602	0.19899464	0.2502187	0.2685206	0.35288495	0.12023359	0.103709385	0.34113836	0.35902578	0.24701384	0.26992536
sotoss_i_249	0.33326066	0.13585854	0.09296255	0.240151	0.1266315	0.25203657	0.16700834	0.15783772	0.13958536	0.26043892	0.3262107	0.2646218	0.0019041877	0.2389425	0.30021286	0.33967113	0.15836316	0.16190901	0.08375275	0.19180077	0.27320853	0.17424887	0.1896669	0.23166247	0.15657404	0.20174047	0.10126923	0.035588454	0.031052371	0.11621649	0.23821896	0.074074686	0.22279799	0.1314202	0.20682201	0.25270754	0.24369937	0.21009846	0.293496	0.22857337	0.19094318	0.20902525	0.20861167	0.16065241	0.08130287	0.18918765	0.20690572	0.15494283	0.17016056
sotoss_i_266	0.2870567	0.21710071	0.07985079	0.11584924	0.19560292	0.16819844	0.19078861	0.11199731	0.12221589	0.31014806	0.30152494	0.09897248	0.10069853	0.16607559	0.29858977	0.31803447	0.093570754	0.20213324	0.14514224	0.18966684	0.17436907	0.15276559	0.1725709	0.20187122	0.20871721	0.3280898	0.29150593	0.11378261	0.025826506	0.10229303	0.176388	0.096800365	0.19060934	0.10345173	0.11000525	0.2708234	0.21739903	0.13950312	0.18188018	0.116185986	0.15606532	0.1914972	0.26202595	0.2527461	0.09114208	0.28395608	0.18008012	0.0902888	0.14335626
sotoss_i_250	0.24761042	0.20017213	0.16099003	0.16310754	0.24212606	0.25544477	0.17716554	0.09468634	0.21210457	0.30141854	0.4213815	0.23202343	0.08795841	0.22690271	0.3040647	0.31399375	0.20968933	0.17780492	0.12655586	0.2458585	0.17802028	0.09746836	0.23181674	0.14992365	0.3299253	0.09116794	0.2503881	0.14499938	0.05482205	0.11391978	0.29923728	0.21978852	0.2799912	0.19064796	0.1268923	0.2497086	0.25280952	0.09608953	0.18570414	0.13811874	0.22445232	0.25102806	0.15511228	0.10005778	0.00014252774	0.29648554	0.19218133	0.103333406	0.26570007
sotoss_i_251	0.3323117	0.19668469	0.11694853	0.22968934	0.32329732	0.3406232	0.24741681	0.1658628	0.24628581	0.3186701	0.32108068	0.25700298	0.036098793	0.23106587	0.35351256	0.357726	0.08977855	0.33896187	0.080744155	0.11978246	0.19624521	0.19464481	0.18467185	0.195849	0.24947657	0.24535626	0.22770089	0.19573933	0.107702956	0.07801293	0.23855373	0.19673735	0.1958012	0.18203352	0.1521956	0.26047283	0.33640945	0.23739055	0.21458355	0.16287664	0.28094852	0.1840393	0.267617	0.1653567	0.020484332	0.22285677	0.21964866	0.17438081	0.18446617
sotoss_i_252	0.31161845	0.13753043	0.1266728	0.15956616	0.28966784	0.21921062	0.09467284	0.06401478	0.095383644	0.21006256	0.2849577	0.20666017	0.08047779	0.17615217	0.28350732	0.23918432	0.08919887	0.27769428	0.17283002	0.14809164	0.15713243	0.16671553	0.12073121	0.21641801	0.20569107	0.20034666	0.21968743	0.052266832	0.037775718	0.1008664	0.23449522	0.0934424	0.18295863	0.22304279	0.17122976	0.20511106	0.19858217	0.07367915	0.30738556	0.086728394	0.19981527	0.1839486	0.18208842	0.16545267	0.04928764	0.28404588	0.20755568	0.18684146	0.23355575
sotoss_i_253	0.25286514	0.17038392	0.14404699	0.11636036	0.1513751	0.31185395	0.19904849	0.19525972	0.10810125	0.18730986	0.29722545	0.20912747	0.08947362	0.15641424	0.2966168	0.22028026	0.0686299	0.36389554	0.06289995	0.14394698	0.11165516	0.16198148	0.19779226	0.14533888	0.18072915	0.13707508	0.1779411	0.024505887	0.12635307	0.15698743	0.2254807	0.13805197	0.22205064	0.21871297	0.13332799	0.31360942	0.2666099	0.13305749	0.15896317	0.10048722	0.17434053	0.14889434	0.13882619	0.11129212	0.014835917	0.17743917	0.23129742	0.18855658	0.19929719
sotoss_i_254	0.2955093	0.17531258	0.11337879	0.24549389	0.14951465	0.22212332	0.174477	0.15434322	0.15324707	0.23326348	0.2506069	0.27572906	0.0059687225	0.14613375	0.2894581	0.3015176	0.13793412	0.19717702	0.030667724	0.19039865	0.24610934	0.19441788	0.14781398	0.17502113	0.18212776	0.09212198	0.17142518	0.10367565	0.098459005	0.09734368	0.2346506	0.1907776	0.20435216	0.10774877	0.14921528	0.24463007	0.29075396	0.13818021	0.16562486	0.18775454	0.16032588	0.34012598	0.13616692	0.000494197	0.04903096	0.20822641	0.23868772	0.2631186	0.1432547
sotoss_i_255	0.3057366	0.2302509	0.091425955	0.27810407	0.2427763	0.29812932	0.2174957	0.13260248	0.22199857	0.29128608	0.3266744	0.24695098	0.03537274	0.3119049	0.30074304	0.3776763	0.20129669	0.24187395	0.06043821	0.17811662	0.22137327	0.2393204	0.19969632	0.1979864	0.2910627	0.19455147	0.22907361	0.23310494	0.09769373	0.20791703	0.26478025	0.15359125	0.31391418	0.08452815	0.107392564	0.254072	0.23808819	0.26057982	0.28008214	0.2556849	0.15812536	0.20988934	0.15375584	0.1290634	0.045151018	0.18875964	0.26557598	0.20096374	0.28733647
sotoss_i_256	0.28799406	0.16972403	0.22435735	0.17186682	0.28405553	0.24794164	0.12323747	0.12514101	0.2582028	0.28716987	0.31281742	0.19270691	0.012448766	0.24220884	0.29428557	0.34084237	0.18087506	0.27733088	0.09259335	0.2602977	0.21061066	0.120816454	0.26776966	0.07467242	0.2766264	0.22855747	0.2382806	0.11835579	0.027356708	0.08817617	0.18289724	0.25127873	0.20562357	0.1579112	0.09421989	0.24009034	0.30534446	0.09413006	0.14950305	0.22427347	0.2570802	0.19924365	0.2728263	0.14347017	0.0447564	0.29943442	0.23737675	0.07623212	0.2664858
sotoss_i_257	0.24851155	0.269027	0.18134607	0.19595799	0.21402335	0.25000405	0.22071062	0.18105513	0.20343953	0.24786697	0.31527388	0.2983361	0.026835825	0.2039675	0.40478736	0.3575017	0.087790966	0.3378302	0.030955764	0.14852211	0.16079828	0.13277909	0.29988503	0.14045279	0.22109759	0.17520234	0.31019205	0.17267919	0.18113884	0.07591644	0.19588523	0.19789709	0.1997098	0.14785856	0.06514353	0.24271867	0.2588226	0.21575522	0.2301519	0.07235693	0.14861831	0.22358046	0.10607657	0.17286286	0.019172473	0.21415006	0.26143575	0.16289973	0.24115847
sotoss_i_258	0.27887654	0.24807613	0.17245464	0.21360195	0.20665482	0.31853104	0.26639813	0.115899384	0.21285284	0.34579015	0.38656247	0.23296653	0.04167306	0.34430078	0.34780964	0.33875868	0.30431658	0.27932483	0.08559188	0.19273189	0.21577701	0.18694025	0.20944095	0.08528996	0.36432943	0.24209577	0.1491161	0.1496555	0.00904622	0.23913276	0.27191895	0.17066191	0.29397267	0.11850603	0.09568957	0.26389426	0.28853726	0.17542888	0.18221647	0.20827237	0.20774758	0.26364368	0.20041165	0.085323066	0.10653946	0.22694235	0.31355977	0.17218305	0.21848816
sotoss_i_259	0.28001726	0.3184495	0.118115336	0.31218272	0.20339803	0.2562871	0.18635362	0.16510727	0.20806754	0.3199494	0.3308816	0.20098461	0.011039351	0.20603396	0.27026105	0.34189698	0.2683363	0.30460256	0.087634176	0.29787335	0.2428995	0.29378274	0.18610242	0.11189927	0.3384614	0.2269583	0.17624965	0.056929655	0.12061584	0.27672845	0.3425824	0.11891215	0.34917814	0.16575782	0.11785083	0.25568444	0.2365437	0.15848306	0.2696127	0.21964449	0.26512355	0.25051656	0.30218005	0.081476405	0.119438805	0.29982865	0.32926837	0.23483776	0.28303248
sotoss_i_260	0.27857268	0.13528785	0.26647046	0.107560605	0.17402977	0.1991308	0.14850067	0.22912537	0.16605937	0.14664611	0.29585183	0.23730733	0.1330397	0.23056832	0.29269764	0.27604392	0.09033723	0.18665147	0.088839576	0.1940174	0.21020032	0.21356519	0.1847479	0.17607835	0.102576144	0.14332516	0.17396784	0.18620202	0.001584053	0.13589495	0.17180054	0.26323694	0.17084652	0.19385189	0.05509015	0.33599633	0.28115878	0.12999795	0.11323166	0.107301444	0.17360406	0.120503336	0.12703073	0.17850532	0.009805752	0.2429254	0.29119524	0.14584947	0.25459895
sotoss_i_261	0.23265037	0.12730908	0.101998046	0.17789453	0.26797724	0.22091499	0.22314851	0.1416905	0.13342799	0.2542372	0.28322682	0.2688545	0.03317113	0.21999934	0.30654824	0.38707086	0.17921168	0.21696052	0.11325815	0.28426188	0.1561138	0.13666323	0.28831828	0.043659836	0.20414065	0.14123257	0.21456702	0.1613397	0.052061997	0.17499965	0.26859426	0.16735438	0.22047466	0.15147245	0.08565777	0.23186888	0.2612409	0.065424606	0.23710679	0.2461228	0.18826434	0.23764232	0.11658175	0.16359371	0.059799314	0.2645788	0.33744016	0.2273475	0.299272
sotoss_i_262	0.40100214	0.3527962	0.12103744	0.22028938	0.27855563	0.39465973	0.16387674	0.20357922	0.27415472	0.27915648	0.37183112	0.25182912	0.035801224	0.30708203	0.35386774	0.39440253	0.113248155	0.34751585	0.16245116	0.28476226	0.15559143	0.17266586	0.16884989	0.14741673	0.28651056	0.17876673	0.29268295	0.28947392	0.14341883	0.13279477	0.35733268	0.27797425	0.318936	0.21525136	0.14488477	0.2788763	0.2917928	0.23532967	0.2371217	0.116751716	0.24280584	0.16285786	0.30681214	0.25034463	0.02670791	0.25359014	0.37695074	0.13313371	0.3172505
sotoss_i_263	0.28069288	0.08863802	0.13866225	0.18308389	0.1733559	0.23198274	0.17955127	0.12123948	0.12100775	0.27881503	0.2802632	0.16780612	0.0876792	0.2220791	0.29688337	0.25706136	0.13620728	0.19743416	0.14700475	0.11862219	0.191016	0.20332915	0.20335127	0.19486578	0.10258605	0.25534508	0.22007424	0.12623838	0.012913192	0.11081002	0.20107637	0.24820402	0.18667811	0.16393326	0.044360522	0.28691953	0.32346433	0.1948757	0.24390858	0.10116559	0.22781828	0.14905219	0.258249	0.24377578	0.21641558	0.22413367	0.24099866	0.15508756	0.2520558
sotoss_i_264	0.33402565	0.25202745	0.17449862	0.3018567	0.2480517	0.24973342	0.12118676	0.19879153	0.22998807	0.33122995	0.35032755	0.2864008	0.09018658	0.24165776	0.30669722	0.32652146	0.16768281	0.19305775	0.09187714	0.2244419	0.21950103	0.21235064	0.22758262	0.20068417	0.1773547	0.23012745	0.20325273	0.24551018	0.079539	0.16069579	0.2080825	0.23552984	0.3358061	0.10535691	0.07729779	0.2715179	0.24845752	0.18950649	0.22998434	0.16964859	0.13163441	0.15477547	0.24934167	0.17176855	0.043628003	0.19779596	0.3298835	0.20658973	0.21853992
sotoss_i_265	0.31495205	0.11905123	0.10632525	0.23933774	0.14607787	0.21229494	0.19150294	0.12816437	0.20157443	0.27675146	0.24429828	0.24779505	0.024802731	0.20716232	0.2341924	0.31890178	0.18470898	0.26183802	0.047452584	0.21472268	0.32238013	0.21194825	0.20021397	0.16319254	0.32508433	0.13568097	0.23409165	0.073648855	0.057129927	0.24602629	0.27879918	0.13695234	0.25892043	0.1649072	0.1266618	0.20899831	0.19378743	0.22055782	0.25166687	0.22890845	0.14940529	0.23615551	0.18257366	0.0038978066	0.16410197	0.2636655	0.32103348	0.22645538	0.1946049
rubtay_i_229	0.2832691	0.177548	0.055364624	0.17441627	0.16026296	0.2575735	0.2924932	0.3134851	0.1559385	0.16251108	0.22537063	0.1295034	0.26453024	0.23422953	0.32822475	0.2434172	0.16083056	0.29811233	0.07043992	0.22936578	0.20980784	0.21543327	0.12821507	0.3269257	0.2348501	0.21233726	0.15294284	0.19333526	0.100063354	0.29623494	0.20719533	0.28295472	0.19931412	0.22688024	0.22219166	0.3391404	0.26115683	0.18092263	0.09688242	0.23701347	0.25334007	0.18308315	0.2826627	0.10435119	0.21107805	0.27239376	0.16852704	0.07948744	0.09605281
rubtay_i_230	0.2569375	0.086480334	0.058928564	0.20550303	0.11450578	0.18449777	0.22700492	0.20056129	0.058727182	0.16476767	0.222654	0.20162164	0.102307156	0.15557355	0.2674985	0.22551993	0.23678535	0.23012339	0.04245039	0.24323104	0.09595456	0.22174905	0.20241156	0.19410753	0.23054956	0.27688205	0.16884789	0.049044166	0.07727649	0.092283495	0.23902881	0.09291062	0.22571227	0.18994628	0.14217234	0.2310071	0.17304406	0.099405035	0.18243137	0.22496136	0.1729829	0.18234932	0.20808122	0.094843745	0.06286128	0.2051909	0.17143925	0.17676404	0.118947975
rubtay_i_231	0.21777067	0.18193989	0.12872854	0.31939	0.14509287	0.15529472	0.21829152	0.2714661	0.11760658	0.21865816	0.2317106	0.1776331	0.16656971	0.1325379	0.2550041	0.26739213	0.20397905	0.18397991	0.07556276	0.17333014	0.20006229	0.19522095	0.17386949	0.41991466	0.24963233	0.35467157	0.18350258	0.13290176	0.018006938	0.27535766	0.22869767	0.22008017	0.22174041	0.14906225	0.2229281	0.2368513	0.2374532	0.1421386	0.1990096	0.26579487	0.14438239	0.21969378	0.23614094	0.14901334	0.11318155	0.21440867	0.25046593	0.062166154	0.11055745
rubtay_i_232	0.32052088	0.13382706	0.20704654	0.18966019	0.20199442	0.24765483	0.16152863	0.2570252	0.1769838	0.12476165	0.19294587	0.21827216	0.1394479	0.19729553	0.26926923	0.26309165	0.17864548	0.16127084	0.1491082	0.25724494	0.18269652	0.21470498	0.22341095	0.25434744	0.11827821	0.21059501	0.20185557	0.19092754	0.049907397	0.26889038	0.17155877	0.28045052	0.18583414	0.20669958	0.12199849	0.2712242	0.25067225	0.1685783	0.1254847	0.18647598	0.19420657	0.14114349	0.21873313	0.19533896	0.18099388	0.20927712	0.12051199	0.058807276	0.12661247
rubtay_i_233	0.23253348	0.15280417	0.27913833	0.2642762	0.15572998	0.20020342	0.27265507	0.17024156	0.1653646	0.25211546	0.20891748	0.09583308	0.20730332	0.19867522	0.227896	0.20001921	0.13110037	0.18454373	0.060020477	0.27023882	0.22087535	0.18918757	0.17333618	0.111860745	0.14573216	0.15244603	0.1318701	0.15755394	0.0700508	0.1463259	0.19886278	0.19328657	0.18255818	0.16121385	0.119053595	0.21325281	0.31746465	0.1768434	0.18956576	0.21282466	0.1279857	0.11707275	0.11332617	0.008838579	0.2159172	0.15927632	0.11574556	0.19397762	0.23567519
rubtay_i_234	0.29623067	0.20680827	0.098265156	0.19675627	0.10054271	0.19711249	0.2057538	0.23641527	0.17970875	0.15667808	0.24010608	0.12907144	0.0635989	0.19031565	0.26794353	0.29834333	0.1744654	0.22610848	0.13898772	0.16590771	0.13028432	0.2622056	0.0850296	0.44562066	0.21506888	0.2420918	0.28239948	0.1540318	0.18252498	0.24093883	0.12617788	0.28538537	0.14382854	0.18246706	0.1606707	0.31100398	0.30015397	0.13795525	0.1663422	0.1436769	0.19626297	0.10724981	0.17136733	0.23993495	0.1196199	0.12676539	0.20577735	0.16602272	0.19456603
rubtay_i_235	0.24607143	0.18769386	0.1571041	0.18059295	0.11492886	0.16924925	0.21172063	0.15508011	0.20481573	0.13392472	0.27211466	0.11812788	0.15137973	0.28754634	0.22351307	0.2145557	0.14330596	0.14428711	0.092397034	0.14430821	0.16357218	0.19271454	0.102572404	0.2151372	0.09960352	0.22289535	0.13184328	0.17266762	0.04567332	0.1617404	0.15380214	0.20693469	0.16836733	0.14198366	0.08276358	0.21036324	0.22640076	0.22986665	0.20252758	0.12843958	0.15339535	0.1489518	0.09450047	0.09772224	0.18517205	0.17051847	0.18080488	0.09447983	0.20847076
rubtay_i_236	0.24740675	0.18540308	0.10897059	0.27632025	0.22687551	0.19048795	0.23570949	0.14157492	0.08671257	0.23245525	0.23219281	0.22581889	0.027888585	0.23486948	0.23223796	0.3365819	0.18863992	0.22769699	0.008092345	0.28105637	0.32451907	0.28147575	0.17190138	0.19999745	0.27775776	0.22418472	0.17033897	0.028909925	0.0952783	0.20314053	0.26411307	0.18802953	0.22318897	0.11691673	0.17968138	0.20004275	0.25013864	0.23169723	0.21320394	0.25137168	0.1631288	0.20098469	0.18797657	0.08909668	0.17112577	0.22100994	0.19678712	0.22105663	0.15940917
rubtay_i_237	0.3118735	0.10760053	0.009110201	0.25447196	0.18462262	0.18859458	0.23781468	0.11324771	0.13313974	0.20800892	0.26627094	0.11923112	0.022013895	0.25998086	0.22457352	0.2700393	0.24397133	0.19107546	0.04314118	0.2655825	0.2135276	0.20234862	0.19531907	0.21959394	0.27537957	0.23012501	0.07893496	0.11641174	0.11617075	0.21133466	0.25643745	0.1433452	0.2287911	0.18807688	0.24225928	0.18044308	0.23702857	0.18824035	0.2220205	0.29792002	0.14790784	0.24597463	0.14181861	0.03415068	0.18941331	0.15685311	0.20716894	0.23079118	0.18284932
rubtay_i_238	0.19178182	0.09136151	0.06310521	0.10845476	0.21935287	0.13707653	0.14530303	0.24959569	0.18749322	0.21290708	0.21185122	0.14968093	0.13295129	0.2228182	0.2559536	0.31417364	0.25731045	0.25497276	0.038301744	0.22118062	0.19042794	0.217044	0.25098556	0.36607635	0.1892102	0.21155013	0.20432837	0.16163465	0.15931466	0.21478353	0.23292714	0.24524975	0.18756941	0.18294072	0.21398062	0.2746029	0.15637422	0.1609361	0.1966784	0.3115999	0.19641808	0.26991704	0.19293085	0.086457655	0.1983434	0.27047384	0.16250351	0.12922305	0.052280147
rubtay_i_240	0.23497501	0.15704569	0.115676895	0.25118318	0.2893595	0.25567594	0.286968	0.13694412	0.15140063	0.24710914	0.2901872	0.27564836	0.09958727	0.21451446	0.27169353	0.32518956	0.22797748	0.24985737	0.0015290277	0.21254154	0.20171905	0.34290585	0.25435725	0.12821087	0.21770157	0.30543545	0.21987548	0.13262747	0.018350966	0.16287434	0.25920737	0.16498317	0.19834705	0.21470048	0.23259503	0.31185976	0.3835908	0.2172139	0.20224422	0.30619383	0.31813657	0.24869828	0.20818162	0.050048977	0.1169905	0.2903815	0.19034746	0.20936422	0.23912999
rubtay_i_241	0.31876236	0.17663577	0.11387097	0.29789966	0.22614045	0.2846688	0.33686733	0.13340285	0.14545107	0.17885762	0.26481456	0.27945387	0.06136462	0.24553141	0.25837344	0.34598044	0.17804097	0.20693576	0.06858562	0.2556447	0.22830302	0.20665391	0.1983587	0.23499359	0.14483899	0.13944185	0.22300345	0.12242797	0.12638292	0.24505684	0.17573842	0.36207688	0.22158885	0.31828237	0.12592326	0.3088668	0.33898616	0.19722348	0.2521359	0.2584486	0.2282991	0.17376359	0.15704593	0.16740477	0.1544114	0.14680749	0.2070202	0.19958265	0.15902299
rubtay_i_242	0.36241797	0.16993377	0.123314574	0.32816148	0.31283167	0.28117317	0.28709766	0.18750098	0.19364998	0.25578958	0.26548478	0.27796006	0.068980694	0.15538034	0.32957774	0.31757537	0.22361037	0.2872507	0.07974246	0.35664743	0.19626138	0.32784367	0.2359938	0.28780544	0.26760286	0.28080285	0.120977305	0.186495	0.13463116	0.13587755	0.29211548	0.25961262	0.2971723	0.19883358	0.3403667	0.22534555	0.24980633	0.16213696	0.328929	0.2990154	0.15777352	0.23146875	0.32865173	0.106809475	0.11878699	0.13290459	0.2345253	0.34742817	0.1528933
rubtay_i_243	0.260715	0.13219522	0.20120722	0.28226554	0.18258505	0.25417262	0.23291014	0.19509208	0.23749994	0.28779677	0.31449965	0.2559728	0.09177244	0.24347794	0.26148316	0.30564636	0.25519747	0.14979474	0.028080855	0.20962763	0.22961685	0.26808003	0.17918664	0.19925971	0.20314617	0.3152042	0.17634207	0.16679819	0.04521545	0.28660116	0.26642022	0.25350788	0.19537379	0.17785001	0.2560935	0.27208546	0.35931018	0.12266368	0.21047822	0.30149543	0.27487868	0.18726781	0.25887808	0.130896	0.15657905	0.14906034	0.17993425	0.18532202	0.23629037
rubtay_i_244	0.22385755	0.16475965	0.058490533	0.28754076	0.22787365	0.28487575	0.37712464	0.07955091	0.13445948	0.23539701	0.32250035	0.24205405	0.025925292	0.11777568	0.16932726	0.40939856	0.14583063	0.30307442	0.09564146	0.22362024	0.2037426	0.19116786	0.1952111	0.2199338	0.25490874	0.18961853	0.2218599	0.10198517	0.038758438	0.23085044	0.11791781	0.21095599	0.27553844	0.16189232	0.19622463	0.24012953	0.33665016	0.08453359	0.21944176	0.25811487	0.2324223	0.15620336	0.22149068	0.09625202	0.1469281	0.12804589	0.25016838	0.16325146	0.09129681
rubtay_i_245	0.19617093	0.117327854	0.13317472	0.12610123	0.10613883	0.22664078	0.13851798	0.09040713	0.15596882	0.20341943	0.30944565	0.2608497	0.11988713	0.22671004	0.2517894	0.29044664	0.21370721	0.083429456	0.08446164	0.2256575	0.20924184	0.11077243	0.306419	0.07785042	0.1661902	0.20621058	0.17476115	0.07077747	0.037506565	0.25843495	0.14683774	0.268801	0.23058702	0.22131607	0.17125759	0.27059436	0.2603833	0.16733631	0.25082356	0.17080437	0.3530788	0.21302333	0.11733635	0.088172965	0.08603635	0.24260473	0.108281836	0.18208157	0.21552274
rubtay_i_246	0.1494652	0.15844165	0.21974483	0.062892616	0.006159651	0.23499629	0.10785903	0.3017195	0.22753906	0.19279307	0.14334106	0.14217156	0.21377477	0.23868352	0.27599537	0.19097444	0.19328047	0.22068578	0.11195758	0.1841296	0.06372495	0.26408052	0.12344162	0.34487543	0.21477857	0.3548922	0.15871736	0.117719635	0.088777125	0.09578851	0.105501235	0.116765514	0.15045938	0.16801776	0.083054796	0.23080012	0.10640703	0.14177099	0.12404495	0.2082874	0.1487149	0.20203896	0.10011014	0.11453077	0.08154534	0.25453645	0.16022535	0.016508793	0.12879723
rubtay_i_247	0.26678142	0.17638448	0.082556345	0.28955668	0.19982448	0.26268622	0.19441073	0.14218737	0.17204088	0.28542772	0.30695868	0.20345835	0.03589828	0.16412117	0.3345788	0.26799208	0.19514412	0.255307	0.02291076	0.22215077	0.19381234	0.24668708	0.16397274	0.22812602	0.17051235	0.2901432	0.16182789	0.07261443	0.053940244	0.2599118	0.27451736	0.11931097	0.30485547	0.20950475	0.20783313	0.2679877	0.25995752	0.15311915	0.21570393	0.2762081	0.17194846	0.22494093	0.27173558	0.06963546	0.120330535	0.19977139	0.19587219	0.2384486	0.18829301
cranio_c_80	0.21763085	0.23557495	0.10415107	0.24570414	0.13165376	0.17996126	0.1853003	0.09494445	0.1415288	0.2220248	0.44820878	0.21266794	0.06063634	0.20537886	0.28375888	0.27769583	0.16967568	0.28004986	0.057820663	0.1909245	0.1071177	0.12798402	0.32531983	0.14409292	0.2769194	0.18751875	0.079757944	0.06407863	0.28697753	0.0733059	0.27254045	0.17011032	0.21276057	0.22311951	0.2360212	0.10788721	0.22458777	0.13188246	0.30154294	0.2641644	0.21596947	0.29016322	0.19402456	0.09476787	0.04308135	0.13019674	0.19730407	0.30078843	0.1746266
cranio_c_77	0.26804888	0.12729603	0.21904117	0.25060248	0.27372965	0.2002838	0.11818099	0.113619655	0.21902078	0.2562397	0.25595835	0.1635235	0.07508578	0.21614961	0.2608307	0.26561356	0.123528	0.20938233	0.13229646	0.0847356	0.2370217	0.12015399	0.26440322	0.16271755	0.12670475	0.15029436	0.35354793	0.26426464	0.16126128	0.18287665	0.17461309	0.22841129	0.1703055	0.21680483	0.086122155	0.17680469	0.338732	0.12271342	0.112404965	0.08568831	0.13616289	0.15772521	0.3205834	0.19171953	0.017809443	0.2117757	0.19021249	0.12646613	0.2622602
cranio_c_78	0.2516359	0.20407641	0.2603519	0.21277112	0.1419448	0.27032375	0.22150522	0.17005669	0.14991781	0.21848948	0.27759272	0.1966559	0.107951604	0.28023922	0.26697582	0.31739843	0.15918899	0.107748725	0.031311724	0.20483401	0.2620403	0.18019795	0.19177988	0.03059395	0.17254487	0.15489738	0.12181841	0.034184963	0.104760006	0.23652372	0.32539046	0.18518656	0.26554704	0.25749436	0.17983916	0.22502133	0.3165669	0.236224	0.31839246	0.20827812	0.1838952	0.28365338	0.107819155	0.056746263	0.1419827	0.27656394	0.25528973	0.24849838	0.2874374
cranio_c_79	0.26155442	0.2560746	0.13086241	0.14368162	0.13540143	0.1796163	0.27115387	0.09055075	0.14001861	0.27980387	0.3503686	0.17347574	0.014141559	0.22223087	0.33508036	0.3162099	0.21633607	0.33714902	0.06611189	0.28145674	0.16179773	0.24924898	0.30156118	0.14075634	0.20634207	0.15329593	0.1928527	0.0077207102	0.21719629	0.2812659	0.31101614	0.10952136	0.28458375	0.15807527	0.14973828	0.21564448	0.21827978	0.2559861	0.25619894	0.31828803	0.26668727	0.2786929	0.11035548	0.10528611	0.0388464	0.24887663	0.23955962	0.3013979	0.33294448
cranio_c_81	0.11770903	0.13587137	0.107613176	0.17472404	0.19526166	0.27997574	0.26412994	0.12944837	0.20336689	0.24012072	0.2970996	0.14511967	0.12252248	0.26403162	0.257779	0.25723648	0.17245188	0.17897122	0.07039248	0.22255322	0.14035745	0.18247898	0.19657674	0.13695893	0.24671705	0.20412552	0.18826509	0.041239843	0.085152835	0.15252648	0.30366522	0.15872434	0.23008132	0.21346006	0.24351546	0.28264153	0.2434366	0.13609877	0.29957557	0.21993572	0.27945268	0.2517174	0.22764239	0.13090585	0.26104614	0.24499263	0.24132861	0.2122675	0.26402622
cranio_c_82	0.21124822	0.05390846	0.15781689	0.062495064	0.20082632	0.24408387	0.23083238	0.254736	0.23276806	0.23014356	0.28082955	0.20635752	0.14250445	0.25287324	0.3399526	0.24837148	0.15049635	0.2710774	0.103051394	0.24445623	0.20721063	0.15272976	0.16369323	0.13437657	0.251235	0.12194924	0.11763829	0.11680031	0.088135436	0.19026572	0.30042282	0.20283762	0.25456798	0.24479534	0.14662561	0.24624269	0.17078918	0.14375421	0.16410974	0.22527547	0.23866045	0.24752474	0.2017355	0.058084887	0.056484714	0.30209488	0.19911686	0.15683448	0.20108114
cranio_c_83	0.18147382	0.13771257	0.14383271	0.27773607	0.14575166	0.2145941	0.25895265	0.2156648	0.17056507	0.22462264	0.30724147	0.13160542	0.10014597	0.3258239	0.33129117	0.25732958	0.18914463	0.2427578	0.06776157	0.2521018	0.17522696	0.21957524	0.2664016	0.14317803	0.2470325	0.09425221	0.1544371	0.14297056	0.052560255	0.13824497	0.32718807	0.24146006	0.18689947	0.16141656	0.050484795	0.21031104	0.26358646	0.14578933	0.29387823	0.19896603	0.2184444	0.25652844	0.08961054	0.08953936	0.15311606	0.26652592	0.23781317	0.25433612	0.29711887
cranio_c_84	0.3482496	0.13946253	0.16424109	0.36472857	0.25120014	0.22362018	0.23305011	0.07633498	0.11322422	0.23455234	0.30174714	0.28286982	0.03201494	0.24510458	0.3782065	0.28567958	0.22358428	0.29566622	0.05552869	0.22718409	0.21497986	0.15057492	0.29067677	0.12797529	0.12239016	0.19215354	0.11881636	0.064884484	0.16046229	0.1256713	0.2899888	0.18699151	0.30751786	0.23944443	0.2479169	0.2276726	0.29574996	0.15710796	0.2737173	0.30847216	0.22998455	0.2717593	0.21121623	0.16903935	0.025239084	0.14724295	0.2153388	0.24392782	0.23488235
cranio_c_85	0.24203049	0.14878951	0.065193124	0.2000711	0.25175977	0.39122054	0.19380313	0.08616386	0.1970647	0.24722761	0.34016314	0.13493001	0.033136927	0.23269416	0.29541528	0.29596293	0.05148358	0.3229531	0.07754381	0.097404	0.16858426	0.09529969	0.2353797	0.25000805	0.24780878	0.21395874	0.25165373	0.04713481	0.1624052	0.13722934	0.19291323	0.16256362	0.24717693	0.26850748	0.17472863	0.30815625	0.23804198	0.13323627	0.17990384	0.109774485	0.18587108	0.20665874	0.2313574	0.2221578	0.015426311	0.24140716	0.21636194	0.13234021	0.21541506
cranio_c_86	0.27242666	0.158786	0.15832238	0.17056917	0.11636359	0.31055558	0.24238318	0.16406295	0.16254425	0.25570327	0.29785702	0.1380956	0.08308211	0.37580812	0.30127773	0.33224508	0.2878362	0.2037107	0.055321068	0.27379438	0.24777511	0.13270772	0.18019086	0.11253709	0.19323367	0.23800649	0.087589785	0.10025357	0.12028389	0.18354197	0.34419778	0.21581459	0.2618277	0.24552177	0.20137225	0.22925113	0.23869658	0.25083834	0.30706748	0.21990536	0.23867032	0.28017586	0.08180728	0.13173784	0.042923898	0.27337825	0.30214912	0.17782825	0.30679947
cranio_c_87	0.16508947	0.12353679	0.13445972	0.22416201	0.19586393	0.23787111	0.17171723	0.116947114	0.17020187	0.22760409	0.4056909	0.23596846	0.05226822	0.25760576	0.25491133	0.32237855	0.14133978	0.24510932	0.06157395	0.19491081	0.15168953	0.06268067	0.25353345	0.0437883	0.24055001	0.1720909	0.109715916	0.1061759	0.14679141	0.124873914	0.33436	0.27974564	0.2703479	0.15486772	0.10976646	0.21780404	0.21436983	0.2276214	0.33086646	0.20215437	0.22694968	0.31612897	0.17699629	0.16492845	0.15441589	0.32775402	0.2113226	0.3026603	0.24916923
cranio_c_88	0.33034298	0.1387049	0.15253028	0.22643843	0.23274249	0.27605212	0.13352449	0.17027417	0.18643941	0.20577662	0.2519964	0.2102641	0.07241461	0.21713294	0.3194792	0.28151128	0.20426065	0.23521022	0.08958582	0.22222535	0.11475358	0.20431378	0.28504914	0.07766749	0.16801447	0.20482147	0.14601949	0.13611239	0.057528213	0.04518441	0.253093	0.1313191	0.2509467	0.17857882	0.12491652	0.21279813	0.2334227	0.11033666	0.19718356	0.23324987	0.2641132	0.24918535	0.21154085	0.10578108	0.02117875	0.22904149	0.16669326	0.16697407	0.23577824
cranio_c_89	0.18365096	0.22380126	0.11069523	0.17185342	0.19355966	0.20062307	0.146193	0.10119256	0.198274	0.20164336	0.27307028	0.29297698	0.16714156	0.3286781	0.21532774	0.25407118	0.21083698	0.20356523	0.07100672	0.17541519	0.3163559	0.17234188	0.20894727	0.12481434	0.1662504	0.25010994	0.20769125	0.18308645	0.1215115	0.10489388	0.22111388	0.18725298	0.2059456	0.24620338	0.15281342	0.24707699	0.23029484	0.18597402	0.171225	0.19150093	0.2127333	0.1940108	0.21983078	0.11268887	0.0969245	0.23374555	0.2522313	0.19344926	0.2800312
cranio_c_90	0.26721346	0.17350264	0.23623002	0.22838908	0.2496745	0.3102334	0.21432412	0.1674991	0.16727678	0.21979493	0.329263	0.24721383	0.03591977	0.30087107	0.3197422	0.3244472	0.20189655	0.26165515	0.040626906	0.2858503	0.14580199	0.14377436	0.26039228	0.11624189	0.14912282	0.23909761	0.14644438	0.13884401	0.08871736	0.09280954	0.25307375	0.3160131	0.2712072	0.23921731	0.19516595	0.23003583	0.35425836	0.16620877	0.30124873	0.25101438	0.26335555	0.3007226	0.250977	0.13459027	0.082802385	0.23925485	0.31466958	0.21650115	0.346809
cranio_c_91	0.15865895	0.24162129	0.22340551	0.21026248	0.25909528	0.2386581	0.14810804	0.12449738	0.2033442	0.19652528	0.25586158	0.26759607	0.038314424	0.27798742	0.28612968	0.30993474	0.14289959	0.22216457	0.030147437	0.22055796	0.15218928	0.11846835	0.31633928	0.029115528	0.13803637	0.17130439	0.10818587	0.11279443	0.1632671	0.11569387	0.39906412	0.16886109	0.23177934	0.12412808	0.09432892	0.14603531	0.24825716	0.2504575	0.27919984	0.25829405	0.17386757	0.29740041	0.11321166	0.09157857	0.12917086	0.30657762	0.20253916	0.31069207	0.2846473
cranio_c_92	0.21051015	0.16582608	0.18330364	0.21678604	0.21354422	0.30852005	0.16215935	0.18783627	0.18113706	0.27878696	0.3313524	0.18848817	0.059832733	0.23745355	0.2654562	0.286633	0.18235825	0.19685903	0.0905151	0.2183847	0.14586207	0.18137935	0.19819978	0.18668932	0.17614424	0.22179672	0.1808947	0.076526225	0.10256143	0.14415887	0.34641385	0.20291263	0.24074663	0.26016784	0.18318826	0.25718766	0.25855172	0.16928264	0.20653842	0.23321307	0.22532828	0.2426597	0.25435883	0.18133228	0.076960236	0.2703461	0.18928677	0.20028746	0.25699636
cranio_c_93	0.18861029	0.17620428	0.2198464	0.1849857	0.21216461	0.38502342	0.16777597	0.123259306	0.18003815	0.24612282	0.30884302	0.1846622	0.07880998	0.32791108	0.3162395	0.26309532	0.15135607	0.18613371	0.10823892	0.19170398	0.18316123	0.07980831	0.22790453	0.1212403	0.17917658	0.20857818	0.23159853	0.16876218	0.078337446	0.13335454	0.22748996	0.24538793	0.2763973	0.239596	0.14784385	0.19906893	0.24795592	0.1679653	0.16951777	0.09582396	0.2150996	0.21727926	0.2763226	0.19737199	0.102427565	0.2804879	0.18029311	0.20273969	0.26796106
cranio_c_94	0.26064426	0.2420992	0.16110638	0.16455388	0.2618995	0.2134602	0.1800574	0.19543433	0.2226997	0.19382629	0.26464254	0.20226294	0.121348366	0.24022543	0.31170976	0.30835423	0.23443615	0.19507791	0.07746041	0.2848484	0.16340673	0.12878942	0.15139899	0.2886445	0.20157105	0.16643113	0.20549047	0.021945609	0.20324755	0.14291528	0.30198395	0.24478777	0.25058594	0.259176	0.20442934	0.22426881	0.21733545	0.18214512	0.18597272	0.19587845	0.2813246	0.24155755	0.161107	0.17762041	0.0055245534	0.29541606	0.19277078	0.14819166	0.24380624
cranio_c_95	0.18444909	0.15085122	0.13435613	0.21633428	0.23720612	0.19446668	0.10052912	0.08385373	0.16693857	0.31991297	0.28547406	0.27335578	0.027987596	0.19749993	0.24068281	0.34067374	0.22353263	0.16887839	0.053643323	0.2875771	0.24779467	0.24403381	0.19813648	0.043129988	0.1760647	0.19711438	0.15446457	0.12769341	0.14094612	0.19783205	0.34334445	0.22381228	0.28384045	0.16114002	0.103742644	0.21248946	0.23626608	0.18553127	0.2125557	0.24181159	0.13420758	0.27605385	0.15919343	0.058346942	0.1166369	0.3609825	0.2300931	0.25276852	0.27419084
wilbeu_c_304	0.33360517	0.19132918	0.11351221	0.23234436	0.30752784	0.2862153	0.16391148	0.14749117	0.15069091	0.17631204	0.33068988	0.20414832	0.15201566	0.32772645	0.34213895	0.38050315	0.16838773	0.20019153	0.13086	0.124641016	0.17991373	0.06682195	0.35138652	0.16254014	0.19895409	0.21088217	0.2387177	0.023530187	0.014396269	0.1722047	0.20841068	0.19432837	0.278676	0.20747936	0.17632757	0.3018742	0.25712174	0.15373506	0.2432091	0.09833399	0.21027495	0.2710766	0.30023396	0.18205011	0.16093017	0.20670436	0.23408787	0.18354091	0.20248039
wilbeu_c_303	0.27703702	0.25995272	0.21901853	0.17045301	0.34522364	0.3241657	0.25146675	0.21676731	0.3145564	0.16388838	0.29420868	0.25400138	0.16111398	0.29297978	0.32237455	0.2851954	0.19324982	0.19525953	0.12213503	0.18339816	0.22295816	0.25630596	0.23871726	0.10974605	0.084878676	0.13333726	0.18879145	0.16532585	0.129886	0.06353237	0.20080909	0.30830166	0.2424322	0.223851	0.1912973	0.2823114	0.35064837	0.29799712	0.24084713	0.17195448	0.21684639	0.20197894	0.15790254	0.12699729	0.121306494	0.21330808	0.26066568	0.17394204	0.2521755
wilbeu_c_302	0.27957445	0.17005159	0.18959445	0.1744068	0.22930768	0.24455751	0.1794429	0.10346958	0.24138752	0.18486494	0.2581975	0.22558686	0.01088209	0.22311583	0.3080862	0.3137611	0.112502635	0.23293416	0.06235513	0.1594184	0.15751587	0.05779224	0.3355875	0.08656807	0.1172301	0.109872036	0.15873049	0.14215103	0.13005456	0.11989937	0.3094135	0.2281374	0.23447534	0.18088898	0.061201483	0.18223938	0.2746735	0.16662933	0.22321758	0.2443528	0.2126669	0.22112487	0.25298426	0.08818701	0.110043935	0.236901	0.19252974	0.2056559	0.2534706
wilbeu_c_300	0.23307566	0.1111181	0.16188483	0.21964991	0.24135257	0.31417376	0.17279233	0.06382232	0.18690085	0.21716669	0.34890628	0.29012632	0.05177622	0.35637873	0.3329597	0.3152245	0.20374915	0.20738555	0.082410485	0.267779	0.17900118	0.12883812	0.31436905	0.09311486	0.2374402	0.16293319	0.23102324	0.091610536	0.010430905	0.20985712	0.17487457	0.20245501	0.26791856	0.18006797	0.1283508	0.3076418	0.2808801	0.13783729	0.2460514	0.14833559	0.2739121	0.21933542	0.23163235	0.18393022	0.04715024	0.21777977	0.150578	0.09199478	0.2794647
wilbeu_c_299	0.1985973	0.20401719	0.2226894	0.2508782	0.21015827	0.28138146	0.23162752	0.16247794	0.11544067	0.23564349	0.44484568	0.2812556	0.11643208	0.25138116	0.45358294	0.3875025	0.19658345	0.16238734	0.07107185	0.30784005	0.27103955	0.20952879	0.24665672	0.08078105	0.12355141	0.26209036	0.22793438	0.10974768	0.047238443	0.17726502	0.32006228	0.18918674	0.25397012	0.22847651	0.25710493	0.2517278	0.4080447	0.22182131	0.31801203	0.2584442	0.25698924	0.25084388	0.22852753	0.08141373	0.22625354	0.31037608	0.20715636	0.2692964	0.38727725
wilbeu_c_298	0.20657293	0.117018774	0.12552899	0.16800149	0.101114646	0.24230137	0.19904254	0.17996114	0.14920047	0.21631032	0.26820624	0.18507512	0.07481471	0.1702539	0.21912768	0.27057704	0.20225629	0.21965495	0.10042146	0.21031636	0.16459504	0.093636826	0.22848357	0.10573821	0.17393114	0.19587456	0.013268089	0.051321115	0.08530703	0.08672625	0.203644	0.21038553	0.28319755	0.20805293	0.21262583	0.17666951	0.1647166	0.122401975	0.23982781	0.26726595	0.19427717	0.23954865	0.17721155	0.07336907	0.0764504	0.18347567	0.21647507	0.20068705	0.22250856
wilbeu_c_297	0.15791358	0.19260857	0.13520132	0.110128924	0.258335	0.21982954	0.14616095	0.14397888	0.23771533	0.22598496	0.3251029	0.20561036	0.16743924	0.26607037	0.29952925	0.28334463	0.24498934	0.09040676	0.21011266	0.19024773	0.11604302	0.19266132	0.28535396	0.007484548	0.12238687	0.1581669	0.2505232	0.08146264	0.10732299	0.11760263	0.24402274	0.1621651	0.2144967	0.13406296	0.1087596	0.1746304	0.21907209	0.21039326	0.23607773	0.22471783	0.176037	0.22728881	0.20818555	0.11791405	0.15975928	0.25295794	0.23374707	0.20123145	0.28701806
wilbeu_c_296	0.19430918	0.17329882	0.13110319	0.27465904	0.15534449	0.22835597	0.31673312	0.1627858	0.26211214	0.23780596	0.25962842	0.22168215	0.07877383	0.26088783	0.2978761	0.36212823	0.12774095	0.19712284	0.013007872	0.2436937	0.30997396	0.20493427	0.16544038	0.17470202	0.12245293	0.097689256	0.22824848	0.11963501	0.094586655	0.21203421	0.29783395	0.19777511	0.2210082	0.22579604	0.19099328	0.29360965	0.3569249	0.33848813	0.28734577	0.18209286	0.23565243	0.15668312	0.13143712	0.04301638	0.16426897	0.16204396	0.22144412	0.25210673	0.25476432
wilbeu_c_295	0.21333665	0.2699052	0.28782457	0.15126233	0.17428064	0.19913538	0.20626117	0.10024568	0.20422089	0.2674514	0.3138505	0.267052	0.08383848	0.21149689	0.30940133	0.25473475	0.092749976	0.2760833	0.057224605	0.18318322	0.13806379	0.14725995	0.2412007	0.116530515	0.12412689	0.19726816	0.11738005	0.21917197	0.11987642	0.124146715	0.22086543	0.1759752	0.14570719	0.09320878	0.10036078	0.31083974	0.30871695	0.20373046	0.22764164	0.20178089	0.086645305	0.3269447	0.09357078	0.12447631	0.07521714	0.21549731	0.15801382	0.25120538	0.18418545
wilbeu_c_294	0.25294128	0.10252799	0.162835	0.060713816	0.06717011	0.26518232	0.15146555	0.11067213	0.19596197	0.15026213	0.4701975	0.20813006	0.124085695	0.111614205	0.32324862	0.34992045	0.2915191	0.19637844	0.11824028	0.19309717	0.10887973	0.17663074	0.19982928	0.15957338	0.23551627	0.12403514	0.12994215	0.033175297	0.20639792	0.266769	0.19854003	0.15828356	0.2511673	0.23673558	0.16187306	0.2070456	0.19443518	0.16784105	0.21343625	0.2181308	0.22983739	0.19833766	0.17013118	0.11030008	0.08755345	0.24900392	0.1804527	0.21946558	0.15593314
wilbeu_c_293	0.14627549	0.15687063	0.05587802	0.249354	0.19208881	0.23753724	0.29815668	0.13830239	0.12522545	0.18887377	0.24766701	0.21105254	0.111940116	0.30549026	0.34144592	0.41220796	0.15874651	0.13257715	0.0014405777	0.21518967	0.30876726	0.15203696	0.2551058	0.13265592	0.15139183	0.10811368	0.31229532	0.14236668	0.023870133	0.19618389	0.2252456	0.24270858	0.16889551	0.12791026	0.1097628	0.30960858	0.30184877	0.28757018	0.27834392	0.14715676	0.2524469	0.3267979	0.21149775	0.101277456	0.12073709	0.17745957	0.16750577	0.2149939	0.2847329
wilbeu_c_292	0.291671	0.12876198	0.16753444	0.22966433	0.22842348	0.38149318	0.22873376	0.061618306	0.2865405	0.23963979	0.3513558	0.27410096	0.060534015	0.26319528	0.31925946	0.38729948	0.16113192	0.17743692	0.06297324	0.23423158	0.23789273	0.16832212	0.25581735	0.0034962757	0.08690724	0.20778017	0.16825649	0.08669985	0.010931112	0.24087006	0.3006875	0.16711135	0.35086378	0.29151696	0.11241041	0.25282976	0.3345146	0.108468905	0.23359375	0.24904418	0.2311645	0.26742262	0.19410434	0.11662611	0.08499538	0.23107323	0.22811624	0.2894681	0.34080443
wilbeu_c_291	0.24479103	0.093903616	0.09054895	0.15952548	0.2772618	0.2444827	0.25072485	0.18935907	0.22881053	0.16195664	0.4015267	0.18983603	0.17025176	0.2902456	0.37311667	0.3602451	0.1322144	0.20356643	0.12928936	0.20907252	0.27459162	0.08710234	0.21937709	0.1550841	0.17444357	0.12916596	0.23042883	0.024870735	0.07761334	0.14911707	0.16576806	0.24203056	0.28128016	0.26407802	0.22560267	0.2791906	0.3281554	0.32328546	0.26097503	0.14032714	0.19827324	0.2347847	0.08306636	0.13494068	0.08259411	0.20206423	0.20573696	0.18656598	0.16843286
wilbeu_c_290	0.20679986	0.18969253	0.120820396	0.15195689	0.22705123	0.28953472	0.23754345	0.12091012	0.16513059	0.2665931	0.29802594	0.30095726	0.14140071	0.26766476	0.33258864	0.39078355	0.123907946	0.101836815	0.09450136	0.20231694	0.17971876	0.1237875	0.2878249	0.06295417	0.24890119	0.14732572	0.25186116	0.10266276	0.04713155	0.15673116	0.22160907	0.26574278	0.17652261	0.16901213	0.124075696	0.32046604	0.26437724	0.13736686	0.19744077	0.24736741	0.17625557	0.19452988	0.1703324	0.18563256	0.15287429	0.19862658	0.18823048	0.22044793	0.2457677
wilbeu_c_289	0.2229135	0.16915959	0.18768916	0.12107931	0.04635045	0.18404213	0.15673923	0.13256136	0.25995696	0.13029242	0.22182557	0.082074106	0.076650366	0.1389865	0.24350214	0.2627066	0.18752761	0.19885957	0.07567078	0.18188116	0.100262076	0.1773031	0.10190886	0.12361273	0.1433335	0.18121383	0.057120528	0.03619086	0.24677423	0.16714787	0.258856	0.19092256	0.17713016	0.21772265	0.15136063	0.16185673	0.18288592	0.17082995	0.22421128	0.2447607	0.11471229	0.19620639	0.12442423	0.045217816	0.12933782	0.2605732	0.17073712	0.31559795	0.1864196
wilbeu_c_288	0.1954171	0.16217788	0.108555034	0.152844	0.15168414	0.1619864	0.2306434	0.09929441	0.14396238	0.2030643	0.23687378	0.19085595	0.07074565	0.20400581	0.30520955	0.23326644	0.15351892	0.22155242	0.045383565	0.1981362	0.17304963	0.15467587	0.21972688	0.12651187	0.10779558	0.17272444	0.13920882	0.10642355	0.15692395	0.18378568	0.24896492	0.14855474	0.17762314	0.13013539	0.12944227	0.22447476	0.2288749	0.21273027	0.22380747	0.14921623	0.1790652	0.19364387	0.17211413	0.10758008	0.08554287	0.22582212	0.22642125	0.30506068	0.26358682
wilbeu_c_287	0.14802663	0.21012206	0.11548729	0.12753683	0.19870976	0.25402972	0.15779701	0.18092686	0.2539391	0.21933551	0.32515094	0.16888869	0.12678203	0.16019349	0.33501887	0.2322531	0.17399262	0.26325554	0.067583755	0.18801111	0.14998613	0.055157498	0.28450865	0.1574143	0.17817613	0.15143694	0.12691015	0.056977917	0.24218719	0.04969862	0.22972138	0.10730781	0.30247912	0.26225477	0.20140648	0.21002504	0.15098408	0.2794688	0.21312988	0.18518099	0.18001181	0.31426978	0.18213387	0.21363437	0.06637349	0.22151797	0.20865636	0.28760874	0.15164873
wilbeu_c_286	0.21606572	0.12433904	0.07911791	0.13471523	0.116109915	0.2924978	0.21150586	0.15537	0.06842467	0.21280456	0.27325273	0.17274219	0.0683203	0.11735503	0.3247256	0.27712464	0.14300194	0.18035293	0.09975677	0.16946743	0.19700557	0.18790707	0.19471033	0.12569545	0.17599517	0.24445857	0.19384964	0.0055232486	0.09802102	0.13944447	0.15844657	0.08991276	0.19708794	0.13349794	0.20193322	0.18896386	0.25033692	0.19421849	0.2338405	0.15975772	0.21639332	0.17532307	0.14941467	0.15204975	0.09263042	0.21367879	0.19103739	0.28396714	0.26596302
achond_c_20	0.31695777	0.25321004	0.22542077	0.28740704	0.32803762	0.29769447	0.17914253	0.10194506	0.24573284	0.29116285	0.4463241	0.25317496	0.07662308	0.33125937	0.3220085	0.36816448	0.09141354	0.2698874	0.095738545	0.20732805	0.16905043	0.17400369	0.22198565	0.13648552	0.2099556	0.12603986	0.25566828	0.1450728	0.080818295	0.07002357	0.22095126	0.3313951	0.23702887	0.30019456	0.10021255	0.26177192	0.4274437	0.22485487	0.20165798	0.1381138	0.20299825	0.17954847	0.21689051	0.2655574	0.082272105	0.20202145	0.22224452	0.09772031	0.34777254
achond_c_21	0.20289831	0.20321813	0.13559389	0.14510305	0.24167454	0.2655632	0.12643607	0.21113995	0.25352377	0.2533809	0.28003567	0.18059526	0.12453082	0.23921493	0.30238813	0.31452116	0.07657878	0.2400674	0.09295658	0.18333128	0.21668983	0.16139889	0.22110906	0.12337347	0.1332804	0.16302964	0.23206747	0.17151967	0.17078593	0.067513354	0.28692716	0.22877285	0.2261506	0.2967915	0.12584159	0.24712975	0.23396382	0.19256443	0.22172959	0.08223762	0.1666969	0.23540759	0.076796725	0.1255374	0.15749505	0.3170094	0.29980895	0.28980494	0.25680673
achond_c_22	0.17750303	0.15187538	0.16481802	0.13940391	0.15112704	0.22170079	0.163346	0.08710389	0.16971606	0.20851307	0.21261434	0.21597108	0.05074288	0.2342419	0.26110137	0.28347707	0.18931235	0.18162742	0.11695118	0.22493741	0.17881355	0.21540366	0.16768587	0.14910689	0.11400749	0.101521075	0.18193024	0.11867644	0.08411634	0.13905536	0.15300643	0.207021	0.18480882	0.20386878	0.16690278	0.1908686	0.21086173	0.14278409	0.16803655	0.19260786	0.124926336	0.17862466	0.16625047	0.10982374	0.06142523	0.16295771	0.1330765	0.12791663	0.266725
achond_c_23	0.1991079	0.21680531	0.11868739	0.2893171	0.2856179	0.2890013	0.20293933	0.15519217	0.20049274	0.26334006	0.34379768	0.23301327	0.016714234	0.35653532	0.35499698	0.36987674	0.17557304	0.2572531	0.080340624	0.22610673	0.22731987	0.13939898	0.2861027	0.041202404	0.103694715	0.19118266	0.14896724	0.07687994	0.04176897	0.20676713	0.28344512	0.2844162	0.36728173	0.280078	0.1055551	0.19346246	0.31193596	0.21498974	0.28805876	0.27722415	0.14580801	0.23191579	0.16715425	0.1111914	0.10114527	0.22430272	0.22387016	0.21576291	0.272016
achond_c_24	0.166547	0.13762787	0.13424864	0.23403706	0.18590274	0.15434203	0.18503606	0.10746605	0.12250452	0.20492706	0.17332006	0.18739316	0.031230828	0.16342533	0.27181625	0.23493251	0.10244122	0.173603	0.07691172	0.09843372	0.18851215	0.16898327	0.22146443	0.1425972	0.17759149	0.23070192	0.13742077	0.08795169	0.22356598	0.18329966	0.14771752	0.11894069	0.15895808	0.12887141	0.20647523	0.15443836	0.37592912	0.09307085	0.20332868	0.13284445	0.12936962	0.21288294	0.16980931	0.15436867	0.045242235	0.11012463	0.18538465	0.20730361	0.14373954
achond_c_25	0.29375392	0.13711944	0.18765596	0.21243873	0.19245	0.2554804	0.14544868	0.124662355	0.2081997	0.20881367	0.28158325	0.29650876	0.04493154	0.15524083	0.21929118	0.25641558	0.15197113	0.18966806	0.034001056	0.25421265	0.16872053	0.2153974	0.21457563	0.17470281	0.18876383	0.13276221	0.17481142	0.15117717	0.081110775	0.12610787	0.22562245	0.29639488	0.21289355	0.24973452	0.16642016	0.28503102	0.25574186	0.07637848	0.21596988	0.24542062	0.21795304	0.29501137	0.17197083	0.11173457	0.09066664	0.26575065	0.16510573	0.16086668	0.19748965
achond_c_26	0.16804826	0.17297204	0.053007323	0.16683678	0.16791028	0.26080275	0.15046927	0.057771698	0.15020816	0.17507973	0.32327917	0.120295994	0.056197353	0.11450427	0.3457962	0.21566008	0.17781669	0.2579633	0.076207325	0.23415026	0.08170076	0.111294135	0.15742734	0.23614739	0.13296886	0.14516696	0.12142677	0.042609036	0.26878804	0.14219514	0.29126287	0.22212905	0.19649622	0.18675613	0.20924851	0.21419303	0.22171	0.19021535	0.2429236	0.21719158	0.21609108	0.2113452	0.16546327	0.15831392	0.10991986	0.2858082	0.1892896	0.31711516	0.20261174
achond_c_27	0.18073331	0.21322031	0.1747631	0.17534852	0.22615497	0.19016838	0.23237133	0.10429078	0.16684844	0.16135234	0.31182367	0.14904025	0.08714548	0.24712051	0.35663474	0.2625259	0.10916349	0.21420404	0.055933874	0.21155131	0.19034663	0.12002578	0.24417526	0.20971015	0.18470514	0.10397085	0.19988951	0.05740878	0.18612462	0.21042092	0.256634	0.24174565	0.25849503	0.19779477	0.13996555	0.27202353	0.23808925	0.1760877	0.31975886	0.17755984	0.15260784	0.31200212	0.07750067	0.11775984	0.059932783	0.33026457	0.23635572	0.18897326	0.18969393
achond_c_28	0.21271953	0.27259183	0.12545362	0.1369731	0.1650385	0.24670434	0.13402456	0.10096458	0.2239091	0.22691923	0.39941135	0.2287048	0.08295502	0.21445239	0.4053457	0.41042525	0.2064772	0.2950307	0.18600658	0.1639155	0.2024478	0.11172384	0.2948072	0.13344687	0.14441743	0.17398492	0.082307324	0.09265728	0.1600872	0.26008934	0.45437542	0.21069074	0.28915027	0.14952694	0.2048076	0.15632859	0.21691003	0.25178814	0.17698902	0.20852637	0.18272328	0.21215186	0.23824757	0.121093206	0.082930684	0.24452785	0.4104072	0.26601994	0.19239153
achond_c_29	0.22119921	0.19498399	0.15399787	0.30062583	0.19843924	0.2765563	0.23084576	0.14797871	0.2390557	0.21005586	0.2569434	0.30467907	0.06345663	0.24871132	0.36285877	0.2779727	0.19067863	0.23739903	0.047904372	0.25205815	0.3079214	0.14429589	0.15908778	0.20262983	0.22065848	0.17667882	0.28542316	0.11658734	0.10566935	0.17059001	0.18142371	0.2875783	0.2703662	0.22866933	0.23499279	0.29989237	0.2926886	0.1994585	0.21074249	0.17250465	0.2767126	0.2398864	0.16605487	0.16517663	0.22181508	0.20929477	0.25168493	0.17428774	0.21008882
achond_c_30	0.19823822	0.14296098	0.13984439	0.21159914	0.23346755	0.1784714	0.22234145	0.15382169	0.14383219	0.12249304	0.2645226	0.20481528	0.15248713	0.20537226	0.27505022	0.26974025	0.15567064	0.16125503	0.1620089	0.3724497	0.18259707	0.097510844	0.17280419	0.22762847	0.24596797	0.2386387	0.1488178	0.040620588	0.07018934	0.20254263	0.21170068	0.20834771	0.21339622	0.17270741	0.17654479	0.21515635	0.20121723	0.20606324	0.15807353	0.16884474	0.2881093	0.22802484	0.09409443	0.20557629	0.13077861	0.29273438	0.23289856	0.097536154	0.12161936
achond_c_31	0.13480024	0.17685878	0.056444626	0.20375428	0.15739058	0.2534191	0.25634828	0.14124855	0.120355606	0.25287607	0.3527384	0.0979481	0.04404136	0.24749845	0.29394728	0.266897	0.1845716	0.16997182	0.07659096	0.19532806	0.2761287	0.095323205	0.30973175	0.16580686	0.11928695	0.07471028	0.19265535	0.20699236	0.19156212	0.2463635	0.2883374	0.20785543	0.20353992	0.1849572	0.16864279	0.22102135	0.18652499	0.19242552	0.23545843	0.2211256	0.25406244	0.259036	0.116703585	0.09958951	0.08596186	0.31747523	0.25039592	0.21548335	0.25541547
achond_c_32	0.30912232	0.21816063	0.14557257	0.21380976	0.35877472	0.33934623	0.1932626	0.14684606	0.21753526	0.21858299	0.33088124	0.23516747	0.08194579	0.35626158	0.413635	0.31993896	0.11047284	0.21741647	0.08114591	0.2084071	0.145365	0.12637973	0.29499298	0.04887242	0.11130908	0.10427134	0.29329413	0.14049752	0.11846756	0.12019514	0.2588464	0.2668872	0.3020212	0.2339856	0.057700668	0.21067673	0.3071714	0.1789186	0.2179043	0.18665007	0.2343448	0.196243	0.24033749	0.20147553	0.04718056	0.26714584	0.18840387	0.13188711	0.33379948
achond_c_33	0.2588266	0.2890526	0.21116638	0.22848074	0.2677927	0.26942343	0.21777414	0.17593968	0.20673728	0.2500491	0.36339313	0.2507174	0.007575901	0.23730183	0.39236307	0.35530615	0.2566115	0.23900887	0.186039	0.29253244	0.2080271	0.17455769	0.3522194	0.025152829	0.12779349	0.26002014	0.16931894	0.029791128	0.053714313	0.1844687	0.41570035	0.2575336	0.30410126	0.17872508	0.1580616	0.17166293	0.3360689	0.23358065	0.24976143	0.29369995	0.12989485	0.35705286	0.12361241	0.101343974	0.1467348	0.17082733	0.31046754	0.33400506	0.35225978
achond_c_34	0.22406748	0.18118271	0.18692477	0.16949947	0.17693065	0.25249827	0.18722637	0.20666131	0.15941246	0.2269863	0.2952616	0.276936	0.07153538	0.24536076	0.35485643	0.31305578	0.16178238	0.23300196	0.0635355	0.24597907	0.12825711	0.24837235	0.17362824	0.13397305	0.11627878	0.16877511	0.09224504	0.124335006	0.08376102	0.11997077	0.253546	0.17227547	0.24965417	0.27058542	0.17621475	0.23802933	0.3010764	0.13331093	0.17919329	0.24541041	0.2244891	0.30326736	0.1884927	0.14350146	0.03725942	0.18700957	0.22085467	0.19519937	0.25354576
achond_c_35	0.26944226	0.31348252	0.16718392	0.19741951	0.22781423	0.297402	0.15721038	0.12416511	0.2603986	0.28326935	0.36111632	0.30121964	0.07016556	0.28506896	0.336611	0.35278118	0.085488126	0.17141928	0.12201958	0.20849104	0.18179	0.16617362	0.20930588	0.18629998	0.1260722	0.21074086	0.16547257	0.18578643	0.1640532	0.11992491	0.2588711	0.3155475	0.26890522	0.24101418	0.097205676	0.3334309	0.34297	0.19692712	0.14938691	0.09428178	0.19469038	0.27980727	0.25223258	0.26919675	0.03631285	0.2380238	0.27805108	0.10524142	0.26963422
achond_c_36	0.3012749	0.14529973	0.18789285	0.18293129	0.23937759	0.37652603	0.1322785	0.13234606	0.17895192	0.23459664	0.28724527	0.19530536	0.08015549	0.24453507	0.32683682	0.28391382	0.22053105	0.19850998	0.08620011	0.23673244	0.160672	0.10236291	0.27897412	0.17975843	0.19263464	0.26071346	0.22451347	0.11897881	0.18077487	0.112177804	0.21465084	0.22898537	0.22432977	0.26087418	0.16060078	0.25728637	0.25520873	0.12501879	0.26217222	0.28724143	0.2764166	0.25285274	0.34635696	0.17622173	0.06481001	0.20847414	0.23884454	0.1926849	0.2691806
achond_c_38	0.21085459	0.13361493	0.15940323	0.21481636	0.24674195	0.22260204	0.24359518	0.20622613	0.22450754	0.20188579	0.290564	0.27433807	0.06548192	0.28884625	0.33699143	0.34383863	0.22089723	0.14891472	0.055903908	0.29798523	0.28637815	0.23873648	0.2261768	0.08228594	0.15154499	0.15606494	0.13364784	0.0868213	0.16312373	0.18430668	0.2751155	0.20575552	0.2639787	0.29958296	0.21078835	0.22257261	0.29055214	0.1721638	0.2791667	0.25656158	0.29353642	0.29220685	0.15297487	0.08740419	0.08368536	0.2454215	0.23101534	0.19130027	0.25882095
angelm_c_57	0.14408341	0.26684743	0.3036605	0.23456973	0.24473672	0.34179723	0.17038399	0.16525367	0.22784919	0.13669594	0.2890668	0.19568262	0.23382707	0.28769082	0.34068936	0.28044975	0.14745867	0.18488584	0.16792786	0.17533812	0.09119731	0.12948363	0.13972196	0.24985129	0.1755825	0.098927684	0.21605678	0.11022267	0.027556378	0.19659257	0.1659169	0.36532477	0.36935908	0.27953643	0.17291704	0.31906965	0.38875008	0.22095843	0.10831429	0.06718903	0.27310604	0.10172218	0.17024052	0.2929061	0.066598184	0.2983647	0.12253672	0.03682357	0.26497635
angelm_c_55	0.26645696	0.18134907	0.06802472	0.29839247	0.3582229	0.2850532	0.16537061	0.09736174	0.15409113	0.18394747	0.23745164	0.23099752	0.098523185	0.27526098	0.358735	0.3210451	0.17101552	0.19995381	0.07272466	0.1656369	0.24506459	0.09483655	0.27443892	0.09437832	0.17839783	0.15499446	0.24681993	0.12882832	0.22302236	0.14860399	0.28754058	0.21469295	0.2566313	0.2769512	0.14735706	0.20258191	0.26606584	0.16259657	0.19823793	0.18509561	0.22893968	0.23643771	0.18020451	0.24618787	0.057466533	0.22324146	0.17215386	0.21993391	0.27910444
angelm_c_54	0.16580263	0.11181569	0.1521639	0.20711684	0.18789199	0.18217495	0.14419876	0.055331655	0.13082184	0.14144363	0.24233012	0.17142908	0.12279649	0.2453691	0.25867838	0.26740664	0.18137369	0.13322788	0.20024201	0.22744858	0.22906089	0.076336235	0.1722735	0.15902409	0.1732642	0.090992376	0.22159028	0.06029445	0.04696115	0.16479228	0.17238072	0.27589208	0.19877976	0.18483727	0.16511858	0.2759205	0.29030094	0.16349813	0.20890282	0.17343527	0.18314515	0.19748044	0.14149398	0.16858645	0.08070836	0.21473187	0.15276541	0.07619545	0.19822653
angelm_c_53	0.22183858	0.124266356	0.08609919	0.36147958	0.24672973	0.25776723	0.19029303	0.13912956	0.19639224	0.2468039	0.2500935	0.27305865	0.01831976	0.2666496	0.36926126	0.33176488	0.14986195	0.16492984	0.11869161	0.17415553	0.160941	0.09488492	0.21689239	0.059432093	0.14038175	0.16998084	0.2612194	0.084619224	0.07402291	0.32929385	0.25270593	0.22012925	0.25236726	0.14213258	0.02739407	0.23662396	0.27407435	0.16534999	0.21878645	0.13507853	0.17650615	0.16915818	0.14533788	0.13294345	0.14118874	0.17119321	0.19260103	0.20734358	0.31551266
angelm_c_52	0.20988253	0.15225184	0.056233987	0.34315637	0.19569981	0.29170057	0.1816881	0.044971928	0.14128654	0.086726315	0.32703424	0.1623877	0.114681624	0.24292868	0.27277887	0.3087521	0.15458927	0.15986857	0.07157802	0.25359297	0.17630562	0.068175375	0.21003413	0.28719062	0.18269251	0.1636702	0.25238442	0.033836506	0.1283358	0.19414353	0.16971761	0.21835893	0.25621402	0.1969151	0.20866257	0.29896337	0.26604086	0.27326965	0.25020766	0.122710094	0.2305581	0.28665113	0.20540509	0.13333358	0.1917138	0.18323337	0.2198165	0.1417439	0.15382002
angelm_c_51	0.26514167	0.15407771	0.19833711	0.2230564	0.27362078	0.31937957	0.1762346	0.16096175	0.22689131	0.2390892	0.30458885	0.20081775	0.19040371	0.26889536	0.38075653	0.3635648	0.16650385	0.122461475	0.108670026	0.18763731	0.27132508	0.17890973	0.29456282	0.10554831	0.19455817	0.113060825	0.22730565	0.12013979	0.07579057	0.20006892	0.25862515	0.22486469	0.24360158	0.26399004	0.13287322	0.33062258	0.29238257	0.24986845	0.25770873	0.20122373	0.2314203	0.22478402	0.12771726	0.20075932	0.10712157	0.2895022	0.17029841	0.13795404	0.27910617
angelm_c_50	0.26921886	0.17568634	0.14754815	0.16264877	0.18321197	0.2560911	0.17282097	0.15492879	0.20881605	0.23918742	0.2966944	0.23188573	0.023677174	0.24789643	0.27829933	0.36288816	0.23982778	0.20179915	0.039987415	0.28523716	0.16321994	0.18621811	0.22929057	0.07749075	0.1434427	0.25851974	0.1430789	0.057472065	0.14458929	0.13192661	0.34996104	0.23898518	0.32389423	0.2254304	0.17348185	0.19838125	0.34096727	0.24338236	0.3145409	0.3170094	0.17963395	0.3478582	0.19116753	0.051963367	0.12248491	0.20325331	0.2624467	0.22256398	0.2582416
angelm_c_49	0.22799063	0.19499832	0.16213468	0.21507502	0.17110798	0.15803267	0.25872424	0.18039782	0.14813246	0.21255112	0.27926052	0.2063904	0.09865353	0.24549732	0.31143737	0.28485435	0.1864886	0.16696265	0.031681545	0.2537414	0.20309515	0.18269157	0.21449612	0.13351089	0.17343704	0.27434945	0.10193993	0.11689188	0.062194202	0.17613588	0.34076303	0.22846168	0.24305084	0.1633634	0.13819498	0.27879292	0.20300314	0.16210604	0.29431498	0.20145008	0.23644173	0.2013461	0.042140476	0.08512521	0.08122586	0.22515662	0.24727924	0.18559879	0.14936194
angelm_c_48	0.31647325	0.21743163	0.12682216	0.27021062	0.22720478	0.27035508	0.22182663	0.087058745	0.16005798	0.23403722	0.3597036	0.29389372	0.055173047	0.34929484	0.343433	0.37417358	0.12646338	0.22333297	0.061791338	0.30205116	0.25303233	0.15723416	0.26668626	0.19341594	0.16222407	0.14777803	0.2439629	0.0665133	0.020702627	0.17574719	0.30032462	0.2517618	0.23969245	0.18460187	0.14127299	0.28944778	0.33102924	0.34095928	0.31659997	0.16507825	0.2388364	0.16599435	0.26344663	0.131506	0.16634649	0.27553195	0.23081389	0.15163682	0.21862039
loedie_c_151	0.17786604	0.18642336	0.208677	0.19655515	0.22399014	0.1573412	0.25766736	0.18838917	0.22541687	0.2959457	0.27163088	0.2958996	0.040680762	0.21117356	0.22604226	0.26802945	0.1797143	0.25881687	0.0113007985	0.14208016	0.1504434	0.28715244	0.275464	0.07933775	0.22877684	0.30420032	0.16592453	0.12958656	0.07753405	0.089366496	0.1964306	0.14603375	0.21119697	0.16788454	0.25034592	0.21265224	0.34298173	0.28146362	0.20075732	0.23403767	0.20321453	0.2186468	0.08496969	0.118069895	0.08220827	0.2045803	0.15485458	0.18301588	0.18984324
loedie_c_149	0.24471977	0.24647832	0.20370826	0.31292272	0.2532419	0.27030557	0.1873789	0.1522991	0.20951696	0.25801656	0.30309314	0.29210114	0.05815144	0.29671162	0.2751895	0.33106175	0.21161905	0.1768266	0.071151406	0.21745086	0.31158125	0.13487232	0.30451924	0.0831654	0.17413554	0.03652543	0.22426307	0.10562805	0.10108478	0.18375492	0.29967803	0.29393613	0.35356188	0.1874018	0.12387328	0.3248465	0.3430882	0.2567505	0.23921895	0.32338825	0.23841038	0.2391226	0.106403396	0.11630382	0.20257315	0.26217484	0.1879358	0.1680541	0.37982768
loedie_c_148	0.18151167	0.19592226	0.1268284	0.33847988	0.33354795	0.41411683	0.20277691	0.19197595	0.19573677	0.2960101	0.29461035	0.29904687	0.14608386	0.49981073	0.2790023	0.32071725	0.20503986	0.22206546	0.013778053	0.17566064	0.20085695	0.20980349	0.29804063	0.057201125	0.20594583	0.22067533	0.16139561	0.16273373	0.048446555	0.17734277	0.30390596	0.316444	0.2877143	0.3013208	0.20101961	0.21404529	0.32284757	0.16612014	0.24237458	0.20574768	0.14761221	0.28743863	0.14287882	0.11798701	0.12793356	0.14892729	0.24084687	0.2994119	0.30224985
loedie_c_147	0.1661438	0.065725125	0.14659947	0.1597111	0.12851608	0.21389702	0.13793008	0.04537694	0.14846812	0.27475753	0.28150928	0.16782352	0.09981085	0.22843875	0.24085443	0.25081432	0.33321464	0.18412304	0.063507706	0.18308145	0.18067183	0.089483306	0.29134995	0.06269048	0.1709271	0.17655796	0.18067354	0.048504807	0.05695034	0.21871904	0.22048181	0.14178154	0.28930998	0.16623361	0.1170174	0.20303938	0.22189403	0.13462028	0.18129292	0.2739768	0.15554592	0.21651722	0.1479569	0.05048696	0.06363574	0.2024282	0.24785636	0.17493322	0.22129092
loedie_c_146	0.28155482	0.19148666	0.21278098	0.23273157	0.2597462	0.27900988	0.16905084	0.106965005	0.25201356	0.17066628	0.29048866	0.27364403	0.07263084	0.29696155	0.38077837	0.37742662	0.1029388	0.30881327	0.07253371	0.27591607	0.20595323	0.18717448	0.21263397	0.1099944	0.1423442	0.09599158	0.28858554	0.18007001	0.07577272	0.08482638	0.1480853	0.38624197	0.19639991	0.2512055	0.061007407	0.2056637	0.32854792	0.26251155	0.195264	0.13652009	0.15004085	0.10293795	0.08103293	0.17509565	0.037828036	0.19479206	0.14990428	0.065301746	0.32209095
loedie_c_145	0.13336706	0.13240966	0.19288401	0.18968254	0.15255919	0.1767891	0.15576223	0.086056456	0.040311504	0.23633067	0.29358402	0.12961999	0.0141356	0.23444495	0.28057045	0.26726565	0.25584257	0.30623415	0.09915538	0.21609478	0.17783755	0.025219832	0.27103144	0.0729	0.3023756	0.21678947	0.1265687	0.048239935	0.15273717	0.19167028	0.2878821	0.20905259	0.36559948	0.08859038	0.1332336	0.102561414	0.26821354	0.09370315	0.20930476	0.3040504	0.22626945	0.27757546	0.21500024	0.048125234	0.13804954	0.123815484	0.24207605	0.23112077	0.19565871
loedie_c_152	0.16428271	0.13763297	0.12943359	0.22150175	0.20070876	0.21167961	0.07876185	0.10441285	0.15774634	0.22070059	0.24141759	0.12893164	0.16735508	0.24766642	0.2886053	0.29859033	0.13766965	0.15869778	0.16430303	0.15689455	0.1547308	0.1986857	0.349624	0.104929686	0.22256732	0.091049775	0.27296734	0.0556918	0.057394437	0.16151696	0.28978842	0.1319122	0.24495977	0.21567172	0.15590192	0.2686734	0.17632435	0.13823235	0.18046716	0.13703394	0.16122451	0.19664522	0.17885192	0.20167923	0.12330076	0.3272411	0.19515479	0.1930415	0.2517766
loedie_c_144	0.23868087	0.12510616	0.1289143	0.23596449	0.24259213	0.2846815	0.17262766	0.1813077	0.26180595	0.23987727	0.2919028	0.27421552	0.1591621	0.327483	0.32640457	0.33092147	0.27582064	0.18231174	0.114780724	0.17039841	0.21391514	0.08764516	0.37613282	0.058978625	0.16547847	0.21718875	0.20757635	0.105020106	0.035504226	0.17891881	0.2564457	0.2945208	0.35240743	0.16405898	0.13315094	0.3411068	0.33645794	0.16069832	0.27113527	0.1528107	0.19688466	0.3340205	0.23905227	0.19585945	0.03063022	0.22792573	0.2761895	0.14359802	0.2917232
loedie_c_143	0.21404493	0.20493017	0.18079638	0.22438267	0.21221292	0.30308944	0.17273808	0.21259597	0.15978721	0.23962413	0.28133455	0.24833205	0.10340107	0.25265267	0.33989066	0.2585309	0.19095281	0.24183834	0.019857423	0.27815083	0.16935311	0.1679317	0.26960933	0.17343801	0.19754422	0.123570986	0.1626211	0.11532364	0.12811026	0.0802875	0.2168842	0.31051293	0.24717028	0.3204257	0.1485613	0.3047547	0.30593616	0.16584313	0.19859621	0.15438329	0.25840968	0.36289883	0.16765712	0.13641544	0.039072737	0.2970915	0.20849529	0.14376089	0.2365273
loedie_c_142	0.17367361	0.22216624	0.10065667	0.28292695	0.24333955	0.2914031	0.22545524	0.19208491	0.15960295	0.2742434	0.25083303	0.1750027	0.050611243	0.318653	0.28277248	0.26772076	0.23368748	0.16694067	0.07360206	0.17177653	0.15836719	0.21589704	0.22693503	0.17839736	0.23287976	0.24497156	0.31391144	0.07985839	0.08400827	0.15038641	0.24403769	0.1531031	0.2708854	0.15616128	0.15890121	0.2171633	0.2870835	0.16498908	0.2495198	0.19269119	0.23888798	0.21621448	0.17230695	0.18636955	0.16204847	0.18944834	0.19202119	0.23095807	0.19904216
rubtay_c_247	0.36200362	0.22886449	0.09882021	0.26100183	0.21478388	0.35617182	0.20765075	0.15718406	0.27943814	0.19915354	0.39277953	0.3400668	0.09621447	0.29781687	0.30224133	0.28542382	0.066764206	0.28015012	0.10164964	0.17793743	0.11668125	0.14225458	0.20850998	0.2005552	0.16365212	0.09865813	0.2790286	0.055631626	0.13047814	0.15390697	0.1508945	0.34422022	0.25843078	0.1827449	0.13626438	0.40251762	0.32132524	0.2381273	0.13577296	0.048302826	0.17906485	0.114998855	0.19728214	0.22691971	0.09151053	0.24178463	0.18457988	0.055060834	0.2612605
rubtay_c_246	0.29530734	0.252151	0.12554514	0.22663568	0.20116916	0.33474994	0.1448551	0.087451726	0.15261039	0.31117406	0.31362647	0.22133745	0.07235439	0.31342936	0.33439478	0.3079059	0.10009311	0.22649643	0.10382817	0.18629967	0.25837696	0.119217426	0.21084513	0.21991882	0.2582327	0.14672862	0.30540365	0.09743491	0.07586164	0.091841236	0.26298147	0.16829658	0.2665727	0.16056524	0.116650365	0.3296366	0.3003294	0.12778711	0.21083502	0.14739639	0.22897208	0.24907997	0.26663244	0.1717642	0.11986986	0.26333383	0.339155	0.20272638	0.28403828
rubtay_c_245	0.19916031	0.2970311	0.14605287	0.30743635	0.18483168	0.2876633	0.19793342	0.11308923	0.2352434	0.21469045	0.37401944	0.22380222	0.1273095	0.35112062	0.33393455	0.33337396	0.16064294	0.20822607	0.15949234	0.27290422	0.24361834	0.08731125	0.2929688	0.11825308	0.101845354	0.097530425	0.22459483	0.07866171	0.08294132	0.18820707	0.29711196	0.26668262	0.28386748	0.2868272	0.1820178	0.27780834	0.40729392	0.25475323	0.3480503	0.17533177	0.2069121	0.25126836	0.17208433	0.14161256	0.20599738	0.30169135	0.20586221	0.15561202	0.33955267
rubtay_c_244	0.2824481	0.1431104	0.24206434	0.22498679	0.247592	0.29074746	0.24937633	0.10683344	0.2744668	0.21374395	0.34522253	0.15893748	0.08698344	0.30607072	0.2686689	0.37824643	0.15222102	0.2962695	0.053294837	0.24271792	0.16066602	0.15999305	0.23724455	0.1458402	0.24988602	0.18231246	0.25845033	0.23909096	0.09847054	0.10197985	0.21163893	0.39383736	0.27019608	0.30285335	0.14851785	0.35454836	0.34985822	0.22638196	0.23952134	0.18621087	0.2667613	0.14280976	0.18008953	0.18570673	0.07219968	0.32050127	0.20234638	0.15909688	0.30854928
rubtay_c_243	0.31527174	0.20294589	0.099802814	0.272601	0.2012243	0.2812007	0.22733864	0.073073775	0.1367175	0.23758051	0.36217195	0.29047918	0.020394156	0.3425647	0.3165199	0.36164436	0.14652552	0.21621117	0.044388074	0.30938548	0.22499041	0.13729689	0.2579679	0.18327594	0.16509156	0.13920513	0.23908241	0.04303843	0.013799958	0.19119811	0.27209508	0.22360082	0.22714895	0.19200316	0.11102359	0.27887934	0.32434088	0.33357015	0.31282133	0.17043573	0.24212101	0.1724638	0.26017168	0.1494391	0.15421587	0.24675082	0.22379693	0.13777207	0.19337842
rubtay_c_242	0.16870826	0.17043921	0.16376376	0.2646975	0.22643022	0.17880847	0.26012895	0.17399308	0.17381148	0.19711256	0.2984364	0.22920397	0.011069705	0.22712468	0.28571713	0.34898904	0.19617787	0.13299167	0.06135382	0.33154368	0.12986271	0.23357973	0.26669085	0.06653212	0.12048033	0.18865672	0.116981894	0.10663233	0.082104474	0.12872352	0.24999146	0.13853145	0.212724	0.24415337	0.21179277	0.14625558	0.26775062	0.18257932	0.210334	0.25705642	0.14097217	0.2551744	0.18073529	0.10370992	0.017811598	0.11454903	0.2223151	0.22456773	0.27405143
rubtay_c_241	0.2541284	0.20566684	0.088959716	0.27811366	0.2067594	0.22844413	0.17548762	0.1355317	0.16237405	0.1526818	0.31931424	0.2544953	0.13890645	0.34025317	0.33838224	0.3728853	0.22848429	0.15256517	0.06326848	0.27286533	0.32590365	0.0821021	0.30125362	0.13889301	0.13941509	0.19189717	0.27218604	0.013270652	0.10368921	0.23567055	0.34127077	0.22671756	0.25858882	0.27059585	0.15922448	0.34717587	0.29304916	0.3539454	0.30325693	0.19702508	0.21232347	0.22443426	0.17850941	0.1326897	0.09041372	0.22692634	0.22137623	0.18947499	0.32476023
rubtay_c_240	0.15989405	0.1933146	0.23967108	0.30304468	0.26757795	0.19319576	0.2146874	0.08636599	0.1595829	0.25007176	0.31947762	0.2396625	0.107938595	0.3922292	0.31342673	0.3077653	0.33658582	0.16208978	0.08446081	0.2966411	0.16998732	0.14947313	0.3772751	0.039973535	0.22482215	0.22711444	0.1551813	0.029667405	0.06171468	0.13541324	0.3482763	0.1766354	0.38221985	0.21366315	0.12577507	0.28409523	0.30052748	0.1662201	0.34557077	0.3252018	0.25088978	0.39489073	0.20352545	0.08539208	0.21042758	0.3249142	0.17875016	0.2483628	0.32410482
rubtay_c_239	0.21916199	0.24175672	0.12520367	0.25339857	0.124359556	0.20526093	0.23680179	0.09780497	0.17696533	0.17381726	0.36971006	0.19390073	0.043044668	0.29139563	0.286627	0.34302926	0.24974239	0.18822235	0.034287952	0.28312138	0.2570389	0.092817664	0.25577518	0.07763873	0.21514751	0.2135927	0.20355873	0.054142363	0.06984912	0.20212308	0.30026114	0.17085232	0.25146264	0.21200664	0.19805616	0.25348788	0.22798687	0.1859978	0.3702191	0.32524246	0.1797128	0.3425217	0.13926053	0.117700495	0.16379811	0.30151182	0.28232318	0.2584388	0.28954983
rubtay_c_238	0.2763638	0.22463116	0.13689235	0.22999015	0.1805095	0.26865298	0.20830053	0.20372507	0.12731978	0.22387399	0.27119464	0.24846473	0.15392628	0.26209766	0.33784103	0.36007285	0.16466326	0.15111466	0.06956621	0.26329085	0.24618411	0.20353258	0.26151007	0.1399433	0.19794074	0.25227743	0.1794577	0.110206105	0.045587018	0.13882467	0.20330498	0.17953566	0.2394899	0.19008148	0.14430317	0.29701596	0.3284886	0.2886489	0.3745618	0.13748693	0.29086775	0.21138814	0.16047727	0.27021194	0.14101379	0.17727828	0.29915965	0.23769048	0.3303504
rubtay_c_237	0.20143588	0.22033125	0.10680211	0.28388458	0.25104094	0.32478693	0.27669	0.1365388	0.14540079	0.24762186	0.37895143	0.22748016	0.07065064	0.33353058	0.3184457	0.3656705	0.22712925	0.16249211	0.076264314	0.25447112	0.22980429	0.106237754	0.24461153	0.15922114	0.17814966	0.22406729	0.2936938	0.043931916	0.025061158	0.21440405	0.33016545	0.19553454	0.27781147	0.30326995	0.20369907	0.31789494	0.24547268	0.22380713	0.27952957	0.1801758	0.25199366	0.2239548	0.18566437	0.1690487	0.12040615	0.25678867	0.25341246	0.21089616	0.38773423
rubtay_c_234	0.23401654	0.14404981	0.19630185	0.24729155	0.17380315	0.27235752	0.22700639	0.09320872	0.22918534	0.13820481	0.29960638	0.1879663	0.17238393	0.24862394	0.344262	0.30717355	0.11083921	0.19095188	0.10488863	0.21713191	0.1450884	0.13057174	0.15813626	0.24620694	0.15421811	0.061748587	0.20180653	0.08575514	0.074289545	0.14954916	0.13159023	0.27372253	0.2171362	0.20330001	0.15019554	0.31872022	0.27849102	0.3802144	0.16448346	0.10885562	0.25801712	0.17262128	0.20537885	0.16807958	0.083631136	0.2623014	0.2177921	0.093186796	0.16556302
rubtay_c_235	0.29162	0.22298652	0.10699864	0.20185484	0.25749475	0.3540126	0.15368187	0.17829053	0.21094371	0.21067338	0.31555688	0.20780483	0.16701582	0.27758336	0.36940897	0.2780419	0.100872576	0.17018768	0.18416578	0.22577044	0.15865661	0.11633329	0.20501803	0.27515137	0.15319106	0.12743697	0.2655061	0.047129177	0.081612945	0.105275646	0.21512529	0.23175457	0.28072298	0.19888633	0.2899648	0.28873983	0.30017498	0.25510392	0.19936708	0.1016393	0.22717056	0.18752009	0.1989193	0.21904206	0.073983654	0.29751164	0.1970709	0.14593159	0.18846606
angelm_c_47	0.29650894	0.24736214	0.11938627	0.2955481	0.370717	0.3070504	0.30191627	0.11230922	0.2318636	0.20725802	0.3420387	0.16872579	0.09759082	0.39235443	0.32202354	0.36675936	0.17614596	0.24544238	0.087886475	0.20347938	0.22645971	0.122350596	0.3304321	0.15113604	0.12059161	0.15509963	0.27675256	0.14755051	0.16816422	0.27727193	0.23909193	0.18200687	0.28845322	0.19797304	0.12229286	0.2140682	0.32166398	0.35279834	0.3045359	0.12501337	0.2563413	0.3464104	0.21968867	0.1549092	0.0963616	0.28295398	0.2435764	0.1810001	0.33423287
angelm_c_46	0.12278144	0.10501752	0.13608265	0.2211471	0.30509472	0.25056824	0.10106562	0.13581882	0.22168979	0.16750321	0.32685357	0.3493883	0.039664745	0.24731919	0.2598428	0.35992664	0.23817019	0.13106829	0.15508848	0.24388793	0.1716161	0.09196885	0.30859083	0.031201541	0.094629034	0.13737667	0.24945626	0.081584916	0.10946	0.13548477	0.29953974	0.32841635	0.290547	0.24886617	0.10799035	0.21787761	0.26472455	0.19554007	0.25085497	0.2631955	0.19285482	0.21911071	0.18154588	0.09486683	0.09618129	0.24234012	0.16524419	0.19780014	0.22051118
angelm_c_45	0.14461964	0.13618134	0.16353041	0.09740627	0.096313156	0.17625532	0.16879079	0.21749185	0.10387528	0.13629806	0.19586623	0.20502801	0.08666864	0.06154332	0.25014508	0.12614487	0.21133156	0.16244945	0.10992277	0.16389397	0.21280107	0.11144249	0.028377946	0.18133724	0.20831689	0.13470314	0.12779656	0.12358591	0.13265912	0.08046128	0.16522606	0.16728674	0.14407936	0.1214558	0.11208969	0.19152549	0.14139825	0.11671165	0.17913201	0.18685901	0.15118967	0.14804745	0.1404559	0.114748724	0.086438686	0.13728817	0.10501927	0.066068724	0.08533536
angelm_c_44	0.20296924	0.1839973	0.06840846	0.22188789	0.10697115	0.24598277	0.18126059	0.20009288	0.1754724	0.187781	0.3011811	0.17062268	0.09553296	0.23304844	0.3022751	0.2431995	0.15943545	0.15301913	0.053289443	0.14041914	0.10776156	0.09464918	0.16736084	0.122238114	0.110333	0.16389063	0.10265453	0.031998035	0.13179989	0.14285256	0.23276795	0.17935781	0.26855016	0.2979912	0.22217989	0.22522262	0.29060414	0.18629949	0.19265512	0.12458246	0.16610095	0.23681855	0.17253429	0.15434614	0.030380981	0.18649153	0.24464926	0.24230921	0.16491374
angelm_c_43	0.1474044	0.130466	0.18109173	0.17292514	0.28124043	0.22350149	0.10640128	0.13558123	0.16242218	0.20242417	0.17878357	0.21396871	0.12143036	0.1541735	0.29443827	0.30301756	0.20924598	0.090713345	0.09677273	0.20146629	0.14809355	0.10190269	0.2704758	0.097341955	0.16996466	0.12081067	0.18739533	0.07823723	0.13712993	0.13739589	0.14948113	0.14749707	0.27350658	0.19311953	0.10505809	0.16359462	0.21979633	0.16106509	0.13654982	0.2547964	0.30082315	0.20962065	0.16243854	0.12650038	0.13789894	0.18553063	0.10764466	0.108399525	0.1659382
angelm_c_42	0.18917868	0.16492821	0.15501368	0.26661086	0.1632529	0.30135	0.22928378	0.17295635	0.17143677	0.2298451	0.22295001	0.32624292	0.07938558	0.19770807	0.24220334	0.27905297	0.17490318	0.19986573	0.06611111	0.20902018	0.31768915	0.10511336	0.17882413	0.1824773	0.20849565	0.06348795	0.27141058	0.16147934	0.09732772	0.22395334	0.21684237	0.20894915	0.3031091	0.14824283	0.15390413	0.2858727	0.28247976	0.22233495	0.15689436	0.1540565	0.21588522	0.18377727	0.19374333	0.084847406	0.13703188	0.26400343	0.27774706	0.12425522	0.23790091
rubtay_c_233	0.22860107	0.18914293	0.16325727	0.22809641	0.20462036	0.27832413	0.23351201	0.10792074	0.14522895	0.28354317	0.27767912	0.22111738	0.13366109	0.23040165	0.27960455	0.3526751	0.24490055	0.12430866	0.09258122	0.25502047	0.25427508	0.15429264	0.26547587	0.10194956	0.19790092	0.1271644	0.25801927	0.060187235	0.06779549	0.20228392	0.30142435	0.23931943	0.30771115	0.1514704	0.13825752	0.24834946	0.2161068	0.15473756	0.2823093	0.2342713	0.16900885	0.25377524	0.14331463	0.08402338	0.04829765	0.27150354	0.20976369	0.18411258	0.23868763
angelm_c_41	0.18946011	0.17484605	0.17340226	0.28285146	0.2573409	0.17869726	0.25666657	0.1574066	0.17098868	0.24126026	0.30053595	0.22968143	0.11520293	0.24571574	0.32999176	0.27413738	0.23702545	0.13590115	0.012515444	0.21460205	0.21146294	0.15908183	0.28377682	0.05098313	0.22188991	0.15778592	0.2916287	0.15067302	0.030736513	0.15289631	0.26066428	0.22811267	0.18739998	0.21759091	0.10561016	0.2387703	0.36804038	0.27588016	0.28521496	0.1784834	0.17790876	0.22897702	0.17643541	0.08970851	0.21639833	0.23668855	0.23241538	0.22235513	0.30461678
rubtay_c_232	0.23863955	0.18509915	0.229699	0.30065936	0.28421316	0.25758305	0.20373419	0.10362705	0.18312111	0.2592309	0.3022756	0.23861693	0.12216616	0.3301653	0.29022503	0.3166529	0.26656818	0.16376	0.15435943	0.19896972	0.14033008	0.12140863	0.22119288	0.09318546	0.2793507	0.19233407	0.2077061	0.14863753	0.07122463	0.14608255	0.1766221	0.28176793	0.23510227	0.31909764	0.23918104	0.36843497	0.30888534	0.23577116	0.19097006	0.17929614	0.21867947	0.20436378	0.27322525	0.24697936	0.099505365	0.16689749	0.18142864	0.13816163	0.2756873
angelm_c_40	0.21082337	0.211094	0.13895056	0.36641887	0.16821226	0.3049657	0.27903783	0.11940353	0.13757533	0.20873375	0.30358133	0.21513511	0.12021789	0.36513582	0.32526693	0.4133445	0.1979937	0.13253218	0.07431699	0.28414977	0.2704366	0.15662692	0.2753988	0.15365191	0.25870186	0.13762051	0.22339949	0.11760834	0.031825982	0.19815017	0.28262973	0.27206007	0.3817762	0.18716317	0.10876398	0.30842054	0.29520985	0.20645505	0.27741918	0.23051558	0.24528994	0.29552484	0.14086786	0.14750355	0.20851651	0.27076504	0.3021782	0.20475113	0.26844472
angelm_c_39	0.24169599	0.18926132	0.1665996	0.23048693	0.19267754	0.3002842	0.18270437	0.17146829	0.24091561	0.18565868	0.29838198	0.35900778	0.18190408	0.27031583	0.33878496	0.26381123	0.085585624	0.16516785	0.13120535	0.21857461	0.19942568	0.16424838	0.24615155	0.26016554	0.20028862	0.16742882	0.23426886	0.098754495	0.058066644	0.17381762	0.16367885	0.3178051	0.28323853	0.21610275	0.2577181	0.33892557	0.32074022	0.25077873	0.15826914	0.13736546	0.30581206	0.16370173	0.16834036	0.260875	0.12521635	0.27343178	0.20744559	0.09203018	0.15820527
fragix_c_96	0.21334709	0.18159497	0.2226777	0.20266137	0.2674279	0.24985653	0.18589577	0.14085387	0.16462538	0.24125518	0.28229845	0.2269144	0.09140257	0.28635615	0.26998955	0.3585058	0.22721748	0.16112988	0.011243202	0.24246743	0.21292192	0.15130138	0.24555598	0.04505155	0.2764483	0.23817624	0.20103881	0.08820991	0.09913883	0.07994037	0.31494993	0.22907822	0.2769096	0.2087089	0.14513892	0.20838296	0.32385984	0.12152453	0.22592591	0.21618022	0.16789103	0.32131845	0.10761627	0.089487	0.11874942	0.20373215	0.25602973	0.1632985	0.23593687
fragix_c_97	0.23617047	0.21994126	0.17190385	0.26414716	0.16997364	0.2353783	0.23889375	0.118735306	0.22118859	0.1916103	0.3224831	0.28321525	0.11780974	0.2315504	0.34142435	0.3272496	0.19858721	0.1514677	0.10517952	0.14585991	0.253896	0.22007099	0.26066002	0.10708545	0.17882381	0.06773409	0.230734	0.16203216	0.07711662	0.17220773	0.23025218	0.19107997	0.22500764	0.13423294	0.14132944	0.22860137	0.31203777	0.308428	0.27595854	0.15444139	0.16485468	0.18221085	0.1830509	0.25721112	0.07370804	0.24118774	0.19280256	0.15016171	0.2453386
rubtay_c_231	0.23759115	0.29834965	0.1657818	0.25480825	0.2626077	0.21064922	0.28104657	0.20710795	0.14815554	0.22832727	0.36368355	0.35354048	0.15067795	0.31910446	0.2608581	0.35682485	0.20945448	0.16394582	0.049671706	0.3126095	0.20942307	0.18913692	0.30336475	0.13709715	0.20455429	0.30053574	0.28784063	0.16639021	0.024892146	0.16725601	0.2090437	0.3488182	0.20802757	0.18621476	0.13145682	0.26983005	0.34685874	0.28537634	0.26626617	0.2615547	0.19672726	0.28212196	0.21117327	0.12421438	0.19825384	0.21874064	0.2207195	0.20270532	0.24137154
rubtay_c_230	0.19630483	0.16472508	0.13587612	0.3315705	0.22270128	0.24087667	0.17118502	0.13689229	0.16963932	0.2784009	0.2871667	0.20188779	0.19714877	0.3059461	0.2946707	0.36110264	0.15369493	0.10549909	0.07344103	0.24321711	0.34339428	0.14009613	0.29912564	0.049419962	0.20725037	0.1871683	0.33177236	0.11527972	0.019688336	0.18130423	0.2791901	0.24883695	0.21201208	0.18180518	0.15731058	0.3355625	0.25394666	0.28025943	0.22365229	0.1649541	0.1448726	0.2581172	0.13826895	0.12637016	0.20561507	0.35869604	0.23672608	0.23076966	0.29359204
rubtay_c_229	0.25544405	0.26386583	0.13455647	0.20467588	0.19384083	0.21481892	0.22751144	0.10493211	0.11773198	0.18030876	0.39269966	0.2572526	0.14344563	0.2749241	0.27643475	0.309345	0.19166249	0.25221065	0.020030357	0.30505443	0.32164684	0.20745271	0.1798424	0.25130486	0.17437221	0.25594795	0.1777902	0.11303668	0.110971734	0.12499342	0.17673555	0.3193878	0.17027932	0.22062507	0.14460483	0.3170795	0.33169538	0.3222115	0.25884402	0.2128492	0.18666753	0.20825201	0.20914394	0.20552227	0.2025105	0.28463316	0.21841322	0.19024107	0.13335738
fragix_c_98	0.25807765	0.15790717	0.10766472	0.1900717	0.24369428	0.29302245	0.25293568	0.123258255	0.12789485	0.230057	0.33057135	0.21069556	0.15460372	0.19474061	0.33395684	0.33283433	0.1467779	0.20558588	0.08077926	0.21225595	0.24009624	0.14540464	0.23638973	0.21688092	0.18457215	0.2754954	0.28811038	0.079475105	0.09694063	0.124099225	0.22813816	0.15469466	0.18298781	0.24208973	0.19293009	0.3404766	0.34526932	0.18331242	0.19825257	0.13387638	0.4233267	0.24045987	0.16787592	0.16253947	0.079658106	0.2800412	0.18181917	0.2008842	0.1671669
fragix_c_99	0.24847594	0.17165235	0.23576717	0.1816661	0.16535762	0.31725803	0.19165644	0.1226856	0.2301502	0.18415315	0.29568398	0.31686813	0.049870767	0.18024	0.25788176	0.35392907	0.11003335	0.14098246	0.056278873	0.2495117	0.118386336	0.28480387	0.286579	0.14100024	0.17926887	0.055402394	0.09784414	0.22676888	0.18178669	0.17964548	0.33030415	0.24208474	0.25512394	0.13273425	0.111769445	0.14727646	0.22501692	0.25782332	0.20107369	0.15496567	0.09146987	0.33089462	0.107200995	0.096420586	0.04690888	0.3010429	0.23076166	0.21500432	0.22488397
loedie_c_141	0.30707735	0.16904071	0.10474893	0.31223506	0.30133116	0.28458464	0.2914831	0.1181878	0.20201151	0.3057003	0.28163487	0.26080772	0.03222435	0.30100393	0.37673947	0.34970313	0.21301652	0.30248457	0.022234138	0.25825793	0.23316368	0.29516196	0.20220375	0.08027747	0.19856064	0.20495304	0.13682148	0.077835515	0.1812062	0.16197205	0.2880282	0.17710352	0.27290228	0.1395908	0.12806782	0.20101653	0.30519247	0.21868542	0.22429837	0.29666054	0.19335046	0.28975004	0.16408183	0.0555375	0.12821287	0.18009168	0.2178017	0.2927279	0.24061908
fragix_c_100	0.21816528	0.1979633	0.21984242	0.13442793	0.2588509	0.18840545	0.1712814	0.09202978	0.26374137	0.21821254	0.33660007	0.33645058	0.018190617	0.26002884	0.30456653	0.28638124	0.120977364	0.30576724	0.036586527	0.17014973	0.11157423	0.10435994	0.2580309	0.06949064	0.13019545	0.2311722	0.1826863	0.1472575	0.21377221	0.13537411	0.24493161	0.20222084	0.18003209	0.15495402	0.0027000308	0.20268299	0.27142155	0.20790243	0.22276881	0.20646423	0.18019287	0.21548751	0.1605143	0.13064212	0.008183343	0.24693283	0.21249288	0.124764316	0.27469325
fragix_c_101	0.20993626	0.19076356	0.19004998	0.23296678	0.18268616	0.22225247	0.33700156	0.15677957	0.20874894	0.22575739	0.39632383	0.17422776	0.15961638	0.3374483	0.30354595	0.34227592	0.28706244	0.18844375	0.13773905	0.2688552	0.22520751	0.13886735	0.23152561	0.06810829	0.14149693	0.24342029	0.16581687	0.031632587	0.05567645	0.18869063	0.28686693	0.18915078	0.34848496	0.25290272	0.22706722	0.1332297	0.38127103	0.21737197	0.29479808	0.27637747	0.16656694	0.3233375	0.23773015	0.10286232	0.25630873	0.17787448	0.25116777	0.27533683	0.32897347
fragix_c_102	0.21412197	0.20053172	0.13221608	0.20407641	0.18885693	0.24787316	0.18477553	0.16667137	0.14768961	0.285723	0.23816696	0.20282456	0.16737734	0.38743865	0.3246126	0.3054437	0.2695157	0.21034539	0.09213608	0.20035353	0.21557117	0.23356864	0.26089805	0.10700503	0.25679862	0.16271521	0.33805782	0.05059819	0.042767495	0.15253162	0.2580642	0.22234228	0.18503156	0.11590225	0.14843398	0.2922098	0.26441652	0.22395687	0.21448609	0.16905211	0.31006032	0.21317247	0.1964635	0.13532494	0.13631849	0.24217953	0.24098523	0.18906479	0.29159153
fragix_c_103	0.32182693	0.1678952	0.16697718	0.30595428	0.2322845	0.31860322	0.1483177	0.11004535	0.27487105	0.24037574	0.3291812	0.35977533	0.014392347	0.31116015	0.3281357	0.3213541	0.16306546	0.1798688	0.12121934	0.1946961	0.19864555	0.13756791	0.28985226	0.09466621	0.089701384	0.18945366	0.14714774	0.08082028	0.05186686	0.18537167	0.30854362	0.13582045	0.30286804	0.23204157	0.079954155	0.2739773	0.26432818	0.17858493	0.22895356	0.18610826	0.19065076	0.30290496	0.26279658	0.13498633	0.032504044	0.19012737	0.21033156	0.20575532	0.3211272
fragix_c_104	0.28885415	0.15627179	0.17709553	0.16299093	0.13943872	0.23150443	0.14762954	0.11900235	0.12441461	0.3298971	0.23376638	0.16052249	0.059582688	0.20811924	0.32567745	0.2824631	0.12916584	0.2227323	0.07119942	0.15202111	0.16326356	0.12206005	0.2324308	0.09519388	0.24617177	0.03223511	0.12992153	0.08127116	0.108461104	0.10117079	0.2502284	0.118861005	0.16969055	0.049300645	0.13790232	0.20060402	0.1547035	0.1181657	0.22499532	0.15104066	0.10803054	0.21709073	0.104224786	0.051756196	0.027302321	0.25185117	0.16278629	0.16683981	0.19362947
fragix_c_105	0.17606397	0.14928496	0.066205144	0.25189507	0.29288033	0.1896017	0.19988674	0.10601114	0.15956879	0.23776461	0.40468356	0.21117999	0.018138966	0.28821838	0.26319703	0.27135208	0.17501387	0.35427716	0.081892654	0.16023242	0.14489467	0.014335275	0.36685297	0.10079175	0.24089496	0.14314853	0.160673	0.053761564	0.15499209	0.16122296	0.27457917	0.17866093	0.26692575	0.16295005	0.08197949	0.18017396	0.2571267	0.11705263	0.24449557	0.16104567	0.16845426	0.29796773	0.15846239	0.11984298	0.0700684	0.25131172	0.23064612	0.21622041	0.3040511
fragix_c_106	0.36403984	0.14685676	0.19099376	0.19478363	0.24276662	0.36421153	0.23047449	0.29744926	0.13938278	0.26992702	0.31161553	0.25592926	0.015635857	0.20303413	0.3497746	0.3651445	0.20233473	0.30324998	0.027833298	0.23288086	0.2043028	0.21667215	0.25823924	0.08154863	0.17663984	0.1767838	0.13301215	0.048094597	0.11782022	0.14445762	0.32255316	0.23928034	0.3266296	0.16965105	0.17106935	0.12241855	0.22467113	0.15071093	0.2980141	0.2600233	0.20774853	0.42668286	0.23358756	0.044954207	0.11712488	0.3011292	0.22283666	0.33822703	0.17633355
fragix_c_107	0.10307866	0.09137557	0.13111499	0.10956365	0.18209125	0.19869648	0.16686577	0.20271195	0.18196091	0.2470653	0.40428162	0.16411443	0.09055065	0.20144221	0.25192338	0.2261823	0.2078849	0.10319241	0.15258715	0.20859855	0.13428648	0.10186857	0.19547912	0.06227312	0.1580238	0.11380236	0.09107366	0.0615409	0.19284174	0.119995	0.25057375	0.17845811	0.21946675	0.14568463	0.1635218	0.1416957	0.18275416	0.15271479	0.20082359	0.18477593	0.29052293	0.28526235	0.18500662	0.046959974	0.12558663	0.19930595	0.17503005	0.2958504	0.16297913
fragix_c_108	0.2655183	0.12023963	0.100155845	0.27922153	0.21644631	0.20354873	0.21743247	0.20486826	0.14350471	0.246847	0.29802004	0.32543314	0.023845343	0.18220864	0.18562317	0.26606315	0.2870629	0.27886164	0.015884396	0.2769232	0.28381914	0.2736345	0.2520628	0.12053844	0.2647524	0.2665168	0.17366388	0.14856642	0.16932923	0.20342898	0.24680951	0.21303174	0.2861461	0.18626978	0.25167197	0.17954513	0.27562365	0.18190715	0.24953853	0.37437272	0.29480642	0.3696457	0.28132635	0.08629683	0.058759257	0.20049591	0.24914691	0.2594185	0.18948418
fragix_c_109	0.20436095	0.26644474	0.11585643	0.23820746	0.27185482	0.19823194	0.22574621	0.13838542	0.1416179	0.2517666	0.26681012	0.26676685	0.040682428	0.22702804	0.3052612	0.32250324	0.27322727	0.26751077	0.06957441	0.21586055	0.15574215	0.14045157	0.2846365	0.045765623	0.21053788	0.22261319	0.12709397	0.00022680219	0.14896876	0.23811823	0.24392606	0.08242136	0.2254055	0.14050981	0.16380495	0.17198378	0.3278287	0.20252407	0.2899024	0.3167727	0.27700806	0.29474622	0.1866051	0.12236402	0.049004868	0.1974113	0.2493886	0.31363565	0.26153487
fragix_c_110	0.28775954	0.29964334	0.12932745	0.15422496	0.23137389	0.29231632	0.12876505	0.22088695	0.20606107	0.27609783	0.36155492	0.27692688	0.07372511	0.26476014	0.34237164	0.34363842	0.10737129	0.13356134	0.13549523	0.12644127	0.20351082	0.25971717	0.2087369	0.11922974	0.18470368	0.108525306	0.16548258	0.07246076	0.06341455	0.0974523	0.22396521	0.13729092	0.19804794	0.2782379	0.19096637	0.2158343	0.25786796	0.16185412	0.23393625	0.17961353	0.16859052	0.21404317	0.19525059	0.2104471	0.17732534	0.29236197	0.23628186	0.26722515	0.21499935
fragix_c_111	0.22738521	0.18893269	0.06129116	0.38314116	0.21642998	0.25262696	0.25084177	0.08883728	0.20531365	0.27126986	0.3323381	0.2525988	0.07899636	0.30029386	0.33342776	0.39060622	0.23451942	0.22284907	0.008383133	0.28948182	0.26695114	0.19634329	0.22860938	0.07294302	0.23216556	0.257312	0.18953201	0.033147447	0.0764613	0.29323366	0.29038954	0.21393222	0.33508897	0.17489162	0.2034618	0.3156457	0.26894587	0.24418457	0.2515421	0.2941226	0.1750921	0.24900547	0.16375636	0.109571114	0.15424591	0.2273551	0.22092915	0.25029224	0.27189714
fragix_c_112	0.15106079	0.072660856	0.15090653	0.20192464	0.19026864	0.16322461	0.18110703	0.16848952	0.27048224	0.23283298	0.29789	0.16754776	0.082287714	0.2006355	0.24630338	0.24883705	0.19377314	0.19748667	0.14378704	0.19618356	0.17446232	0.2073047	0.26947486	0.14070511	0.17345311	0.12753595	0.1762126	0.08033112	0.07934232	0.15861188	0.24671803	0.23850971	0.22928125	0.20425195	0.17907128	0.21104214	0.22722292	0.18994537	0.21610864	0.19668676	0.23742646	0.20437488	0.12407397	0.17311487	0.23431608	0.2524554	0.18959124	0.3115722	0.23160717
fragix_c_113	0.18461144	0.1684089	0.21858373	0.18647829	0.13527909	0.15913323	0.2070058	0.05045151	0.16300085	0.25713956	0.22664404	0.19250458	0.0932019	0.1697643	0.21223229	0.3248639	0.18698592	0.17125064	0.017764298	0.23042656	0.21242256	0.15877858	0.16129354	0.14555734	0.1735776	0.17232463	0.1858176	0.12680957	0.034462847	0.2186501	0.23542751	0.21307737	0.15607561	0.099328	0.08419113	0.17563917	0.24399881	0.113660574	0.18904722	0.1983799	0.17452264	0.18219945	0.1401009	0.010946665	0.11116262	0.25639814	0.17677385	0.2315939	0.1662019
fragix_c_114	0.16993997	0.18893108	0.07148099	0.23880813	0.19368106	0.2023348	0.2040203	0.2241795	0.1742517	0.19819412	0.19564173	0.24110505	0.08792391	0.23751381	0.27027133	0.24132836	0.1299016	0.2303049	0.023842946	0.24851838	0.17581522	0.20124927	0.20213223	0.11903282	0.12113444	0.20168915	0.21421602	0.18232366	0.051153757	0.21133451	0.21874261	0.15446524	0.1650736	0.093126215	0.043423768	0.23693135	0.18884423	0.13502221	0.25169745	0.20179266	0.14656638	0.19216973	0.10190095	0.08107473	0.2276703	0.17748575	0.18430585	0.22735599	0.25382107
retsyn_c_210	0.227456	0.18840903	0.11400133	0.17529196	0.093319856	0.2540963	0.22388212	0.19639419	0.21402171	0.15538046	0.30563766	0.19860303	0.1371949	0.16573448	0.34807748	0.38240594	0.13334684	0.20558761	0.10861118	0.22008966	0.2797811	0.20798726	0.13984677	0.14105538	0.112678856	0.14393139	0.10749594	0.098284915	0.16254362	0.12466693	0.20435145	0.19517261	0.22585505	0.15475492	0.13639383	0.27191395	0.25107324	0.21661991	0.22964522	0.19933873	0.18601558	0.1923393	0.14572996	0.16088602	0.05397305	0.22760734	0.29982433	0.13587482	0.23957238
retsyn_c_211	0.18345964	0.23510826	0.22429828	0.15650672	0.17210406	0.2911113	0.10855823	0.23503187	0.21657845	0.22977	0.37185743	0.34191954	0.08074577	0.26670545	0.3594513	0.3089466	0.14940755	0.08431637	0.100404285	0.24721101	0.15369797	0.24106903	0.25632066	0.039213132	0.15344791	0.13643655	0.11152303	0.0761964	0.04221895	0.17578813	0.19365802	0.2542919	0.21494165	0.18688405	0.11352238	0.26496536	0.34614882	0.15902321	0.28037718	0.2896159	0.18326312	0.20614523	0.1742413	0.16278625	0.1679058	0.27566165	0.21545471	0.1652714	0.32234088
retsyn_c_212	0.25590605	0.2328609	0.21099834	0.092839375	0.2297529	0.25850314	0.1866416	0.1455036	0.2617859	0.31745473	0.39475036	0.20863673	0.14100328	0.28896478	0.35573336	0.3011893	0.138439	0.34153074	0.09286032	0.25596943	0.19066498	0.13881859	0.27217388	0.23033728	0.24534404	0.20287248	0.34194803	0.10080043	0.12153685	0.10879439	0.21231371	0.22195901	0.3013621	0.29145557	0.17345506	0.34649074	0.2990646	0.14788347	0.110152684	0.07384379	0.27072588	0.17301686	0.3293804	0.20236936	0.019526318	0.30415893	0.23646013	0.05147344	0.27027783
retsyn_c_213	0.19738509	0.20245974	0.10089344	0.20546421	0.2261851	0.2281827	0.23642135	0.12041727	0.20817755	0.18163052	0.3378293	0.22507402	0.12598109	0.27137715	0.27940542	0.37087923	0.12616417	0.12372537	0.0322046	0.2540065	0.2727398	0.13577919	0.22709948	0.083930254	0.11761056	0.02466269	0.1690121	0.08994803	0.1148507	0.17700946	0.29616058	0.24597238	0.26500794	0.16521053	0.13632847	0.3210172	0.26522034	0.23547688	0.22015834	0.18745233	0.1945018	0.24499884	0.10913954	0.095312834	0.13754584	0.21053098	0.19735643	0.21002945	0.24651055
retsyn_c_214	0.1566878	0.3009235	0.11846486	0.22831884	0.3294971	0.22764845	0.1965803	0.18311356	0.22092551	0.2066906	0.28678238	0.25397605	0.098821685	0.2526173	0.33462596	0.3679911	0.20352213	0.11992416	0.083605796	0.20291132	0.28187853	0.17497554	0.25908014	0.13198394	0.08771752	0.23702592	0.21818046	0.14270094	0.1567366	0.27754372	0.21190493	0.20435913	0.2416231	0.26279813	0.1956538	0.19542134	0.32581043	0.23251775	0.19150597	0.20312762	0.18294695	0.19764043	0.2095035	0.15033081	0.14009124	0.16252267	0.2781961	0.24418971	0.22756457
retsyn_c_215	0.18862846	0.24534251	0.15660189	0.1859481	0.19159093	0.25250354	0.12848327	0.15219384	0.23930861	0.107338026	0.20384686	0.21304321	0.12743965	0.18116972	0.27728194	0.2780596	0.1609919	0.23139533	0.0754792	0.3148747	0.14332768	0.165279	0.17494214	0.14365296	0.26877594	0.14879295	0.18893313	0.1382181	0.16719407	0.17269719	0.21858147	0.35003707	0.17955992	0.30812138	0.06939058	0.1820164	0.19562447	0.16073665	0.1546491	0.099654526	0.22735903	0.16938144	0.060428694	0.13806	0.017212559	0.2500258	0.1777634	0.018327525	0.15432125
retsyn_c_216	0.2888561	0.18627453	0.18113793	0.23108053	0.23122886	0.2869612	0.23969385	0.105829686	0.21953703	0.19684684	0.30434722	0.26523298	0.04065021	0.3780405	0.3473021	0.3337193	0.23903167	0.20650989	0.047923796	0.27431124	0.22639804	0.16830719	0.24228036	0.15910207	0.22864392	0.21216165	0.2616169	0.14270158	0.06858119	0.2158201	0.25280142	0.26872456	0.2923177	0.3253621	0.22739232	0.29522645	0.39622647	0.24248949	0.20589507	0.23405391	0.24518076	0.25269768	0.26938343	0.1636354	0.05517435	0.19884361	0.26256514	0.21062806	0.27465737
retsyn_c_217	0.24986538	0.14452165	0.107732564	0.30425876	0.1676723	0.28334534	0.1926212	0.1894419	0.28964546	0.2297005	0.2760225	0.252065	0.053012695	0.17394376	0.23775208	0.34041816	0.106826976	0.204971	0.08229822	0.18727934	0.21523695	0.12295602	0.17901763	0.27979562	0.17199878	0.1258558	0.29640228	0.16157699	0.088383004	0.24338455	0.2479428	0.25458968	0.21576993	0.23754352	0.10842861	0.2387912	0.28757137	0.20532104	0.1680142	0.11387854	0.19975996	0.17122012	0.20583814	0.2846561	0.06137784	0.19209617	0.24388249	0.15680853	0.17029369
retsyn_c_218	0.2850868	0.18559584	0.13122286	0.3111109	0.26507458	0.2977968	0.1944317	0.24788961	0.26081127	0.23385674	0.21118295	0.23169017	0.048040845	0.27521855	0.31392246	0.37700957	0.20996538	0.23632243	0.08245227	0.19730991	0.27419245	0.15076672	0.2858703	0.14506996	0.18634486	0.08364314	0.30153543	0.18900439	0.15097904	0.1940702	0.26472396	0.28188705	0.23720111	0.2199558	0.116198964	0.31570184	0.28283376	0.2389951	0.20358631	0.12988606	0.260967	0.18690109	0.12933558	0.11242841	0.11302874	0.29211769	0.2108473	0.18099149	0.32113585
retsyn_c_219	0.2668693	0.115489334	0.12188476	0.103398085	0.18727933	0.26533735	0.12167664	0.13562952	0.19586971	0.15515956	0.31597334	0.1770637	0.030814385	0.23971942	0.32330585	0.351707	0.16705748	0.08017717	0.1231349	0.26599514	0.1711614	0.16110116	0.2436611	0.14814232	0.1941793	0.16867244	0.22217083	0.16908379	0.06412256	0.11472882	0.2516026	0.2328383	0.18774825	0.2440106	0.11563798	0.21172991	0.26259658	0.14182949	0.25121003	0.15596062	0.25058755	0.2652266	0.16523787	0.12383734	0.0010036072	0.3091374	0.2072032	0.14153218	0.25159287
retsyn_c_220	0.21672237	0.35485324	0.20022227	0.3238231	0.19251521	0.2403001	0.18147403	0.13393041	0.19774348	0.21107507	0.29012096	0.19539115	0.13377187	0.29969674	0.39220905	0.31285048	0.17301401	0.18642509	0.086224705	0.2493026	0.19828594	0.19864108	0.27253553	0.081464484	0.043949626	0.13844463	0.22712354	0.17388912	0.042215914	0.17432839	0.30632734	0.26043668	0.28029844	0.22591998	0.12411712	0.23976056	0.33962393	0.22756563	0.2825284	0.23543406	0.14336634	0.17577925	0.19041294	0.24753074	0.20574963	0.20257057	0.23766719	0.26161757	0.2733103
retsyn_c_221	0.23878837	0.21244365	0.18588752	0.10254935	0.12812066	0.20589627	0.26631153	0.17260066	0.14369819	0.2451566	0.33566442	0.14461744	0.09335816	0.25193632	0.32779557	0.3141964	0.22579065	0.27674276	0.17889345	0.1701632	0.18241969	0.20410082	0.14925219	0.09850717	0.17436892	0.20027404	0.14845173	0.06369302	0.06563909	0.07471375	0.24670869	0.1991013	0.17032108	0.18551397	0.18590307	0.20859374	0.23146227	0.1280878	0.19008142	0.30461234	0.19913766	0.24651866	0.2514357	0.1095985	0.17861377	0.23890382	0.27727693	0.18129781	0.20303658
retsyn_c_222	0.29803216	0.1536319	0.11350264	0.20055763	0.1930361	0.31760716	0.25914752	0.20874274	0.13942558	0.1963461	0.29085982	0.18028262	0.12419305	0.32174343	0.42541236	0.37293804	0.20075166	0.18401283	0.05975186	0.2566735	0.2266806	0.24992104	0.28454933	0.12294924	0.26768714	0.21739726	0.24548024	0.05065134	0.04239811	0.19068073	0.24951363	0.21996039	0.27870667	0.24492231	0.14696169	0.2744731	0.38072148	0.1963822	0.27973053	0.1704395	0.36704552	0.27541685	0.222226	0.13433546	0.073253915	0.23324607	0.26546913	0.2065522	0.29252374
retsyn_c_223	0.18429738	0.24745946	0.09185935	0.20926347	0.26589477	0.2476196	0.19662514	0.1343502	0.20344648	0.16885841	0.402395	0.21459228	0.029084008	0.2600584	0.29830045	0.2986891	0.22523426	0.18207335	0.12744074	0.17216454	0.26248902	0.091656506	0.20498645	0.07881857	0.25370413	0.14884022	0.25257003	0.0951018	0.16551346	0.16974328	0.25591326	0.25140727	0.29604763	0.14849555	0.117213815	0.20837139	0.28212118	0.18218344	0.22129235	0.23777583	0.1364076	0.28955173	0.22825608	0.13774171	0.17237543	0.29419488	0.18793061	0.21687722	0.22070429
retsyn_c_224	0.14953306	0.19658963	0.09399086	0.20864487	0.20211825	0.27912715	0.15640071	0.15088193	0.26612383	0.1671142	0.26557928	0.25826004	0.069523856	0.24600945	0.34396797	0.32404134	0.07279945	0.12377721	0.18061191	0.14107586	0.24952017	0.114955984	0.18305025	0.069004804	0.11064866	0.086687006	0.19057143	0.11817272	0.01673463	0.12800269	0.19416079	0.26854154	0.2528022	0.20390034	0.12188942	0.18086797	0.276756	0.16353992	0.16648954	0.16029909	0.20198596	0.18933536	0.14216909	0.17548168	0.14803359	0.1628236	0.22299626	0.19788843	0.3433854
retsyn_c_225	0.24534757	0.17487147	0.03047544	0.25927544	0.28748715	0.2739453	0.2697176	0.05926332	0.098835275	0.2774306	0.2840993	0.15709537	0.078577556	0.32451075	0.34042874	0.31973174	0.27522907	0.1779674	0.059569784	0.19428657	0.23440845	0.12449248	0.31913316	0.14792362	0.21297559	0.17098457	0.14523247	0.12003296	0.060480718	0.2765243	0.30297875	0.19396363	0.19045117	0.05604806	0.11675948	0.16585705	0.29900706	0.24295905	0.2941193	0.16745268	0.17587039	0.29885405	0.16795292	0.0143182995	0.09209221	0.23629776	0.25707734	0.279456	0.3756069
retsyn_c_226	0.31235796	0.19028535	0.07761426	0.26622868	0.2654367	0.2927878	0.1574367	0.13585268	0.22265968	0.21564259	0.40319914	0.31155914	0.081584774	0.30050415	0.34826642	0.40328735	0.2050114	0.15646528	0.15478092	0.25873137	0.17615186	0.080868594	0.315081	0.11183165	0.1735901	0.22934775	0.24286534	0.034192335	0.04012916	0.25443274	0.26907092	0.21637484	0.3775906	0.2551901	0.21359865	0.40686223	0.39895928	0.20161314	0.19475573	0.20302466	0.25780696	0.27267092	0.34039614	0.28357667	0.0037752325	0.26107463	0.2532094	0.13723533	0.34893268
retsyn_c_227	0.2701252	0.1312859	0.21356714	0.17455402	0.20349236	0.22088133	0.12809898	0.08789086	0.19289315	0.1619868	0.2745437	0.22981927	0.13522717	0.23184103	0.24417043	0.2636268	0.047358304	0.13327375	0.08109106	0.19026378	0.12630656	0.1443328	0.13779424	0.16889295	0.18488556	0.14986286	0.19870496	0.15404402	0.060350277	0.08511844	0.12937069	0.22816682	0.11501556	0.18363127	0.08534594	0.22302783	0.28054723	0.18946545	0.121668845	0.11666631	0.2421206	0.118780516	0.17319652	0.19018053	0.00013600104	0.27885145	0.14010063	0.04072609	0.17737177
retsyn_c_228	0.38780233	0.099134356	0.116903216	0.2018974	0.17089371	0.2938017	0.21360202	0.10071211	0.27336293	0.23434404	0.36773556	0.24901521	0.014534606	0.24616195	0.2599601	0.3142274	0.12323451	0.26293737	0.07189286	0.28475797	0.15954968	0.16894689	0.16815571	0.2271544	0.18298666	0.21940401	0.20177391	0.1969316	0.13451618	0.12201583	0.2610986	0.26016647	0.2992422	0.23082024	0.109440714	0.34013435	0.23256925	0.14989813	0.21746716	0.19843242	0.20986083	0.21916586	0.12751347	0.16077593	0.03371549	0.24957934	0.34829947	0.22737262	0.2657107
trecol_c_267	0.1580267	0.10660297	0.30176973	0.1199559	0.15561457	0.18854265	0.19873664	0.10308484	0.15221357	0.20277947	0.30403844	0.18864676	0.08604165	0.25102645	0.36923465	0.23715752	0.11391623	0.15759133	0.092248365	0.19867833	0.17837712	0.13001427	0.24016899	0.0440086	0.117281176	0.08184496	0.15378599	0.061321065	0.09027346	0.110269144	0.2599967	0.2309968	0.18189195	0.15825765	0.0999042	0.18810226	0.24684581	0.24693197	0.20715638	0.20734182	0.20486382	0.25065732	0.11790759	0.09842378	0.026522968	0.2289912	0.18893315	0.17606305	0.22690752
trecol_c_268	0.2118363	0.24109073	0.20912063	0.18821765	0.19959132	0.2419246	0.23177895	0.17334157	0.22474289	0.26327458	0.2604705	0.2583986	0.015868839	0.25146413	0.32132524	0.33569792	0.20774971	0.13291585	0.0701167	0.25570154	0.1958788	0.2014147	0.20506041	0.04461706	0.11820072	0.21851896	0.083591	0.071102336	0.022535097	0.14693668	0.3037501	0.21278888	0.24724752	0.19271113	0.08397688	0.12820238	0.29724398	0.16849971	0.23137483	0.24976058	0.22221933	0.1617845	0.11693345	0.09960051	0.11957967	0.17194211	0.22707656	0.26344454	0.2421145
trecol_c_269	0.24247085	0.19107863	0.19767337	0.16830483	0.17287508	0.23296776	0.15895633	0.17137729	0.19442633	0.19726565	0.39716303	0.18304244	0.15764588	0.2809285	0.36030862	0.3019334	0.22399831	0.1482721	0.06504722	0.28348327	0.21617728	0.17794769	0.21932079	0.15378076	0.16456038	0.22761299	0.22625384	0.15545762	0.12166852	0.19318326	0.38839382	0.25308883	0.25454858	0.31691694	0.23228589	0.33435962	0.3716066	0.22357032	0.20204344	0.18971494	0.17333238	0.22754025	0.1704087	0.11423278	0.061832584	0.2201491	0.20536864	0.14747207	0.23154926
trecol_c_270	0.30635914	0.15564212	0.14276677	0.2689205	0.16662177	0.37399992	0.19804257	0.2507403	0.18509942	0.18590562	0.30122223	0.26631027	0.00462394	0.2120716	0.29319364	0.33466414	0.23198347	0.3107804	0.05793936	0.19003925	0.12951268	0.096104	0.16176829	0.13954425	0.2688603	0.15991509	0.11924249	0.06088955	0.18681988	0.097757325	0.21081975	0.2038252	0.27314347	0.25072223	0.19322611	0.16969651	0.32933313	0.12785909	0.24949837	0.22308323	0.20563272	0.36788785	0.29346615	0.066196576	0.02320753	0.17809281	0.3154942	0.22612882	0.15951943
trecol_c_271	0.27155605	0.2609691	0.19821496	0.2212232	0.20211926	0.2631305	0.23013827	0.20702916	0.28056616	0.19201201	0.31265604	0.18445186	0.06597671	0.26640308	0.34932137	0.25870538	0.09686313	0.30600673	0.12790877	0.22818062	0.1484433	0.1655598	0.21859732	0.19635415	0.19204268	0.18878779	0.15773278	0.17623943	0.21110901	0.25591344	0.2850266	0.30124623	0.2729549	0.3259644	0.119796485	0.29337394	0.25703993	0.26481768	0.23519135	0.08335743	0.1478685	0.23123868	0.20553577	0.16268936	0.0055865357	0.30205688	0.3051468	0.16301212	0.29923522
trecol_c_272	0.11866577	0.15041874	0.15841791	0.16196628	0.10943405	0.20619388	0.12552562	0.08276054	0.11870198	0.17295611	0.2584147	0.1658138	0.10803905	0.16449662	0.20622018	0.18926859	0.13458832	0.17014608	0.092047736	0.14023773	0.1399385	0.08364006	0.12121099	0.08930144	0.20251329	0.18638945	0.13302918	0.012462205	0.044620067	0.12729703	0.22504067	0.10506114	0.2579527	0.14707533	0.15785187	0.18258122	0.20963973	0.09644942	0.17758152	0.1495001	0.17238241	0.14833707	0.15118906	0.06347428	0.12090634	0.23536071	0.1580774	0.15084434	0.1893704
trecol_c_273	0.262552	0.26986772	0.14137614	0.18913545	0.29575306	0.19909973	0.16560164	0.2027202	0.18638885	0.22017832	0.35462648	0.21573664	0.110271886	0.3359523	0.32713306	0.31194255	0.1710306	0.1894591	0.19453686	0.2720036	0.1520292	0.101642355	0.20627564	0.1371294	0.20594616	0.1703496	0.16619527	0.04660852	0.11153776	0.14466736	0.3189714	0.17278129	0.2711485	0.27250686	0.1559886	0.25944293	0.29771885	0.25969565	0.25864217	0.2409593	0.2233865	0.2537576	0.28728563	0.23762871	0.12518734	0.32459688	0.24270195	0.16851729	0.3371049
trecol_c_274	0.32313296	0.20278345	0.027227221	0.2578858	0.13725448	0.2767948	0.20878592	0.1626881	0.23296903	0.12218071	0.2764383	0.21424133	0.0963372	0.28836814	0.34843066	0.31857926	0.13891095	0.15586072	0.12434704	0.2444842	0.18395305	0.038693227	0.1456986	0.14887892	0.14586812	0.27787426	0.1542717	0.0850374	0.12569477	0.13831899	0.22155152	0.23047215	0.25903168	0.27614126	0.2609375	0.18111719	0.22370544	0.22798897	0.29783237	0.17584062	0.27792394	0.20601285	0.1909591	0.11399704	0.1659008	0.28691077	0.30159163	0.20818937	0.3246824
trecol_c_275	0.24737418	0.22752097	0.21358177	0.17898938	0.18584836	0.2890439	0.17532876	0.14347333	0.17550221	0.24152538	0.27566302	0.27572972	0.16263758	0.3598453	0.34411222	0.31843528	0.07399921	0.22256958	0.04179606	0.26459306	0.1601009	0.15208988	0.23189393	0.12955627	0.25537425	0.15263213	0.13782397	0.14648281	0.15726869	0.13554958	0.32350314	0.1957677	0.19238117	0.1523802	0.115856536	0.27601653	0.22711053	0.23217233	0.27887368	0.12739983	0.16612116	0.20113987	0.12602726	0.18762201	0.02895536	0.2947491	0.26152968	0.30053183	0.2806486
trecol_c_276	0.28323692	0.19656801	0.20011415	0.28793955	0.20683537	0.22078516	0.20980018	0.14818205	0.24418429	0.24116164	0.3305478	0.3027544	0.09389788	0.21240023	0.26490805	0.33430153	0.20161963	0.17705685	0.15263833	0.20233998	0.21208063	0.20735481	0.22474928	0.14982045	0.14098029	0.1519394	0.17442471	0.06166523	0.033403985	0.20570341	0.2489251	0.27301887	0.30373597	0.27975947	0.07256757	0.28485224	0.3405252	0.2177543	0.3838019	0.26566356	0.24460883	0.2576058	0.22812483	0.12378295	0.19419757	0.2270464	0.19244026	0.18911377	0.28841835
trecol_c_277	0.19518784	0.17836288	0.10301277	0.22450845	0.28513095	0.3020562	0.16396531	0.09068273	0.22551493	0.16024369	0.34278315	0.17389172	0.06390152	0.24939951	0.29315126	0.37467757	0.15183368	0.23087782	0.06373873	0.3146338	0.2659266	0.09594241	0.32238096	0.10491797	0.20175579	0.10979565	0.28058064	0.04626289	0.2332302	0.1423734	0.37043083	0.3007782	0.32715243	0.24956515	0.1913114	0.2563411	0.2554432	0.1692917	0.31136543	0.25937632	0.2497972	0.305809	0.110698834	0.10895825	0.11525749	0.34354752	0.33077905	0.19441381	0.3698433
trecol_c_278	0.31286722	0.24581826	0.12323707	0.28829002	0.338531	0.34415165	0.2698251	0.15010622	0.21837437	0.28334376	0.37171623	0.34424016	0.12562516	0.390812	0.37735292	0.36301136	0.13499615	0.2541942	0.03143805	0.21240923	0.1729288	0.18880653	0.25172395	0.11663493	0.19302064	0.18898728	0.21196264	0.05187565	0.079149425	0.1374048	0.26363352	0.2034041	0.24953309	0.3117447	0.14811268	0.33808953	0.3496279	0.18414713	0.21174198	0.21977736	0.22130182	0.17180453	0.21377473	0.29256544	0.04489913	0.19952402	0.21708676	0.18046717	0.26640368
trecol_c_279	0.29769754	0.19633436	0.1562187	0.25396064	0.22252116	0.24116541	0.24232599	0.19783121	0.14491105	0.28968877	0.29270878	0.2592475	0.075221255	0.2962575	0.36069605	0.37242138	0.27114683	0.20986924	0.08534686	0.24859242	0.22556333	0.24449806	0.23348019	0.21106213	0.36880675	0.2289216	0.3297974	0.13024548	0.023229621	0.18193018	0.20749655	0.33024392	0.20877369	0.19408956	0.23376206	0.24812526	0.2703693	0.19943336	0.28805923	0.19807532	0.19215113	0.29959124	0.26378053	0.2186168	0.10638672	0.23439421	0.19268686	0.14367938	0.25981203
trecol_c_280	0.22928974	0.1874485	0.13879883	0.2564089	0.23811802	0.33410954	0.1998025	0.19084835	0.2544481	0.24021247	0.27260685	0.2729537	0.09287074	0.23978704	0.35755035	0.30717784	0.13602242	0.24024537	0.09134928	0.14829952	0.23662925	0.21134308	0.21185257	0.12715852	0.16457194	0.20719263	0.2738818	0.16435078	0.08617547	0.19955203	0.22695535	0.3170309	0.22756335	0.2180967	0.14423974	0.20886172	0.40094844	0.19589013	0.17126355	0.22389245	0.2692535	0.25406197	0.20004229	0.1381364	0.09840968	0.22358847	0.20915875	0.26251665	0.30129623
trecol_c_281	0.25890958	0.22454362	0.085909426	0.25496092	0.29307485	0.21347812	0.21202868	0.14283234	0.19902654	0.26109576	0.29809007	0.17973697	0.00799139	0.24804217	0.26924655	0.34184974	0.24171706	0.24760151	0.049189232	0.22399452	0.23546262	0.19998252	0.23235047	0.13753657	0.17731723	0.24910456	0.15265147	0.19971265	0.15753697	0.1476373	0.27692443	0.16675168	0.22471064	0.17299	0.13201922	0.16642685	0.25955856	0.26674414	0.35736185	0.19921045	0.13245061	0.29316175	0.18504801	0.05463367	0.0050541423	0.26127255	0.23235509	0.2807906	0.30705166
trecol_c_282	0.15359533	0.10420167	0.066276535	0.15747917	0.17550859	0.2609399	0.1630871	0.084042355	0.1716303	0.18363154	0.35227984	0.19719234	0.074316785	0.2072178	0.315464	0.24824078	0.123183176	0.26562726	0.07362801	0.30229297	0.079883784	0.073312804	0.2586836	0.10515915	0.18178162	0.14728561	0.13933636	0.09210952	0.1824889	0.1507157	0.29193085	0.22760077	0.24178636	0.35998183	0.18778685	0.21495867	0.21642384	0.142632	0.21916991	0.13583505	0.25073692	0.23308885	0.22029206	0.09891001	0.1318183	0.23848382	0.25596136	0.22508515	0.19949214
trecol_c_283	0.3187354	0.11981407	0.24949309	0.26786238	0.28084683	0.3282146	0.27096716	0.077323526	0.22160986	0.21933888	0.27582932	0.2047255	0.09433402	0.24150562	0.30757666	0.32164252	0.12291181	0.190569	0.07022862	0.17122966	0.1737853	0.07048582	0.25552663	0.18173349	0.18028611	0.0955356	0.2916507	0.12420815	0.12409927	0.1442718	0.15705624	0.30957502	0.26299375	0.23650089	0.14933261	0.3034609	0.38470387	0.13391787	0.15263197	0.118980505	0.28581575	0.14757127	0.19237065	0.17899005	0.057975654	0.29897577	0.20290177	0.14205721	0.26094186
trecol_c_284	0.18784131	0.20340697	0.1680924	0.16943973	0.11493564	0.2510423	0.12881999	0.14149654	0.19701299	0.11098918	0.27457613	0.13016668	0.12997106	0.15375996	0.35264963	0.38912097	0.08397841	0.19070108	0.18106075	0.16106936	0.1742867	0.14702652	0.2091353	0.19730556	0.14230797	0.14316238	0.07809183	0.0712766	0.12781703	0.16203189	0.20813054	0.20180297	0.24250633	0.11787494	0.14732352	0.23924594	0.23904	0.12356077	0.21033585	0.11332999	0.1317963	0.15004568	0.117066056	0.19647707	0.036537424	0.26899025	0.23697163	0.18654095	0.27797836
trecol_c_285	0.16074915	0.22014458	0.07581003	0.24688348	0.15654851	0.23749706	0.18653372	0.13753238	0.16037098	0.26688802	0.28884292	0.16993465	0.10510585	0.23602743	0.3491143	0.31119746	0.19621986	0.17140223	0.092218444	0.14206317	0.20954126	0.11350888	0.31492838	0.1534943	0.20597094	0.13958967	0.08885561	0.10595878	0.1787527	0.15025744	0.2603258	0.16551065	0.24414778	0.21165603	0.16345558	0.237743	0.25776607	0.18976144	0.25531864	0.1691759	0.16563928	0.27517372	0.26422924	0.109167576	0.08566105	0.19503185	0.2232469	0.27119127	0.2516876
22qdel_c_1	0.1570776	0.2538119	0.10838035	0.38303256	0.3939754	0.2746451	0.2348413	0.1803813	0.2142547	0.2886194	0.2934156	0.25741398	0.1431115	0.36725068	0.32002655	0.3233761	0.24586445	0.2176096	0.053007174	0.28973278	0.2724669	0.100766435	0.30676562	0.097783014	0.19968116	0.1302612	0.20332411	0.15721497	0.11061994	0.22848119	0.3467461	0.25143552	0.32884026	0.22857599	0.1046568	0.32988775	0.30102712	0.26017895	0.26181442	0.30808255	0.22223806	0.30921173	0.15040118	0.13706058	0.25182265	0.3008424	0.18447457	0.24177593	0.26961473
22qdel_c_2	0.28771603	0.2593246	0.21643686	0.203581	0.3181041	0.32123178	0.18360841	0.18158829	0.2256631	0.24531624	0.32852215	0.24773361	0.17012042	0.23651123	0.39444208	0.32478452	0.12433865	0.20276135	0.09520089	0.23043297	0.2288883	0.23973408	0.19945487	0.11015475	0.03586779	0.22386205	0.16596971	0.14601359	0.11630255	0.13641258	0.20278755	0.20084494	0.2680754	0.30004913	0.21299511	0.25651318	0.32779673	0.2719195	0.18968725	0.1420251	0.21232408	0.140761	0.17711043	0.20500079	0.11621446	0.233754	0.20683531	0.17997296	0.24766853
22qdel_c_3	0.13476883	0.1904766	0.32350504	0.18844786	0.20446455	0.23888333	0.18100761	0.18031463	0.23746999	0.20998934	0.2733034	0.22381882	0.0958053	0.29000756	0.27069956	0.2929762	0.21506365	0.12998235	0.108161256	0.19038503	0.12694359	0.23871	0.25307977	0.0681248	0.149704	0.05158771	0.15840824	0.07656318	0.08284715	0.11629305	0.24709886	0.21299604	0.2652934	0.15102942	0.033196047	0.13778502	0.19922397	0.14917229	0.22524223	0.20955123	0.2085356	0.25361514	0.23245277	0.0140359355	0.17189534	0.15239464	0.19715549	0.17782614	0.23850928
22qdel_c_4	0.25281143	0.20851524	0.026675742	0.22147226	0.31626987	0.2744651	0.2848558	0.18810469	0.06678129	0.27104554	0.30530006	0.19634958	0.17787358	0.2766391	0.31069297	0.42086217	0.21507329	0.19023594	0.012628049	0.26922953	0.28837094	0.12480288	0.25987494	0.15421784	0.16033684	0.18744609	0.28128737	0.10376367	0.10043825	0.17118903	0.27693397	0.18142124	0.2737205	0.17701325	0.17532381	0.31237552	0.22877346	0.32538414	0.35014734	0.18398151	0.24904987	0.25114214	0.26682144	0.18214117	0.090484336	0.20418637	0.30039075	0.195809	0.28849775
palkil_c_172	0.22458975	0.1615786	0.16352676	0.22194743	0.30214632	0.23278871	0.08651702	0.10680633	0.27713782	0.15809608	0.25063145	0.25788528	0.045165427	0.3267262	0.26009232	0.4160453	0.18815045	0.2237839	0.19171664	0.25044385	0.112141915	0.09461297	0.20390072	0.14377423	0.21131945	0.2029029	0.32429332	0.17964211	0.12393226	0.13006715	0.19764149	0.3560289	0.21595305	0.27492118	0.13003172	0.25155115	0.2653252	0.16512716	0.18429586	0.16691038	0.22770178	0.20129335	0.17760159	0.16436687	0.12139105	0.3107784	0.2456144	0.19945332	0.23595597
palkil_c_173	0.224596	0.1694063	0.1617046	0.35202998	0.19754931	0.25390756	0.17703444	0.10987406	0.16132054	0.18131176	0.27373406	0.2604407	0.12313559	0.25837624	0.31994233	0.33888215	0.22217913	0.217011	0.069515556	0.18108815	0.26580352	0.11757455	0.21148111	0.34665853	0.17755704	0.047329545	0.31548136	0.14071119	0.07984899	0.20928767	0.12537822	0.34440547	0.2753774	0.22026494	0.14140852	0.37835714	0.30828074	0.25897592	0.19123214	0.15319842	0.255153	0.20594853	0.18951628	0.21249971	0.14155334	0.28103942	0.22174099	0.07430953	0.23971793
palkil_c_174	0.21964708	0.1326477	0.2104893	0.18646389	0.13219097	0.16816653	0.14493999	0.14008601	0.11364889	0.2065611	0.24480233	0.1578814	0.273637	0.2162504	0.27474064	0.24915963	0.1486751	0.15156782	0.14946824	0.093658976	0.1562286	0.1270386	0.16183937	0.189345	0.13038391	0.19694525	0.28074044	0.27913907	0.032696325	0.19593091	0.14883581	0.27285117	0.23367983	0.21915051	0.14240406	0.19782701	0.26036298	0.20797092	0.19693244	0.11456062	0.20120065	0.18075147	0.16670638	0.14573821	0.25831234	0.23349102	0.16518424	0.106571525	0.19700317
palkil_c_175	0.24473393	0.13797984	0.11910286	0.20375328	0.15761775	0.30794203	0.2976318	0.15689749	0.18562266	0.1829914	0.27102804	0.21556066	0.08383279	0.31443495	0.31598413	0.34109223	0.2584707	0.20058359	0.012419138	0.29918295	0.2190844	0.17474982	0.29888114	0.24585447	0.16744597	0.17328453	0.16724077	0.056343637	0.09097752	0.24188755	0.30149436	0.31311733	0.19124469	0.22339372	0.1609452	0.28431392	0.3359471	0.30342105	0.2980662	0.18157138	0.27042866	0.340474	0.14642611	0.14861223	0.10787531	0.22044969	0.22220604	0.19525841	0.28580725
palkil_c_176	0.22644582	0.15629953	0.22919875	0.3388476	0.274051	0.32371396	0.32322502	0.15242316	0.20607713	0.31388974	0.30790207	0.20571153	0.19608305	0.31544733	0.30104512	0.33243406	0.1675404	0.17855752	0.096191585	0.32302868	0.33723038	0.17972785	0.23506227	0.15595445	0.22768396	0.17035411	0.32026464	0.1052033	0.010099457	0.20528151	0.20823243	0.28269672	0.306609	0.26328954	0.2924896	0.3317924	0.2922434	0.25603986	0.26081347	0.18483737	0.29798067	0.193298	0.09735514	0.088562146	0.14741445	0.27117893	0.18637924	0.18972543	0.22455692
palkil_c_177	0.24466331	0.1250272	0.13554987	0.2927892	0.15356377	0.28648	0.2404463	0.12285897	0.16033138	0.20656192	0.2678172	0.20387018	0.004644854	0.3158794	0.34073353	0.4113353	0.29663366	0.12793353	0.0050093303	0.26300615	0.23946914	0.14856696	0.2933606	0.13339093	0.17939848	0.1290628	0.21732675	0.08598375	0.17976291	0.14403215	0.2649781	0.24747594	0.25140765	0.25209305	0.07327005	0.2851674	0.29971483	0.32501715	0.347405	0.2462575	0.28367206	0.24762502	0.21008311	0.041456282	0.13329494	0.2041234	0.24828203	0.21666563	0.25822008
palkil_c_178	0.15123683	0.1860913	0.2512919	0.17815612	0.27524227	0.3219638	0.17430267	0.23710068	0.17971775	0.19502	0.31473225	0.17394814	0.22589386	0.23493078	0.3405807	0.3133036	0.09001866	0.15778911	0.14434117	0.15147172	0.20240705	0.12957095	0.29127035	0.17019905	0.16757967	0.1456528	0.18443361	0.13736844	0.061684273	0.10620284	0.2057659	0.28517509	0.21348158	0.12788317	0.11475734	0.3114936	0.23412684	0.21100369	0.32431212	0.09410751	0.2012099	0.16916925	0.17520241	0.19703758	0.10176164	0.27340782	0.3284675	0.12156053	0.28289086
palkil_c_179	0.1905303	0.17609775	0.11193946	0.23455858	0.19559914	0.28423154	0.23958817	0.18041667	0.22114626	0.3419959	0.28583133	0.2223356	0.05798797	0.33073878	0.3105725	0.34826827	0.22347835	0.2083567	0.07582019	0.14966947	0.16853958	0.17103896	0.2766435	0.10577308	0.14203757	0.24704526	0.18932727	0.08616392	0.041140012	0.15414554	0.3023145	0.14310387	0.2944933	0.22469202	0.15729126	0.27935058	0.3005071	0.2403608	0.26442355	0.21690612	0.23700193	0.2733561	0.22845024	0.15232867	0.09138945	0.20622933	0.39984044	0.204847	0.28996927
palkil_c_180	0.22123882	0.16141877	0.08551498	0.3481438	0.21094432	0.3050654	0.16835213	0.14018324	0.22116667	0.24773133	0.30304986	0.17513967	0.12946552	0.35724005	0.34867552	0.2942618	0.19243544	0.232925	0.09227486	0.13569792	0.21016407	0.06761102	0.2476737	0.11671746	0.115384415	0.112806045	0.26275545	0.08833157	0.09819245	0.23729348	0.28230575	0.2519266	0.29409763	0.16392577	0.109322995	0.25512624	0.28428072	0.22534904	0.2790551	0.19919167	0.24968094	0.17348757	0.18405035	0.30834293	0.20362899	0.28761697	0.25308943	0.15527946	0.33019447
palkil_c_181	0.22287658	0.19798434	0.113547206	0.14010122	0.13663538	0.21972837	0.1292574	0.23770773	0.2305702	0.16938484	0.24462903	0.2644842	0.10369944	0.18953866	0.31887197	0.2567981	0.13611671	0.19234842	0.10940542	0.1386867	0.1342841	0.113256395	0.29099703	0.12133049	0.18503207	0.1657939	0.13283093	0.16525954	0.11898881	0.068980865	0.28470367	0.21459685	0.21507347	0.1527124	0.10080971	0.15023229	0.32606822	0.20117757	0.17774533	0.1609495	0.14738071	0.22254264	0.17920363	0.04763962	0.120632075	0.30116594	0.17806868	0.19728869	0.20823543
palkil_c_182	0.41618544	0.20418482	0.20216975	0.3086281	0.21051252	0.31676126	0.24550988	0.1604313	0.2540037	0.17785859	0.31029344	0.25861412	0.18199576	0.18505308	0.30008328	0.3058412	0.17368895	0.20602903	0.17726225	0.20076999	0.17897034	0.12409365	0.17086226	0.31006485	0.25486135	0.06665994	0.24420285	0.09591142	0.071982004	0.17557767	0.1388338	0.27659112	0.30047727	0.20289584	0.17376453	0.26022303	0.31563756	0.25906593	0.1913562	0.0211883	0.233886	0.09888882	0.2580191	0.21843395	0.11368863	0.31218317	0.27427846	0.125747	0.22732618
palkil_c_183	0.18442017	0.28470564	0.09252778	0.31478488	0.17460038	0.26950246	0.20019442	0.20666158	0.2862294	0.28845066	0.2794456	0.35631877	0.034266546	0.28817335	0.3333642	0.2970914	0.25884587	0.24144426	0.024395995	0.20903	0.2196628	0.13596344	0.22161129	0.08649531	0.3010317	0.17313185	0.15669873	0.024994016	0.13721217	0.16467836	0.26951844	0.10686426	0.2489025	0.11769521	0.073272176	0.22724119	0.27920222	0.20180033	0.27964693	0.2427562	0.23114173	0.17169178	0.13051066	0.15570049	0.21553259	0.26631612	0.26135427	0.31413305	0.37340462
palkil_c_184	0.28676736	0.24707046	0.19972125	0.20992878	0.3180455	0.31571287	0.16978648	0.12123746	0.27703983	0.2845356	0.35862058	0.33165982	0.1497514	0.23773672	0.33365625	0.3984269	0.27363467	0.22961062	0.10947022	0.232668	0.23722114	0.23839949	0.25160998	0.071317166	0.12562063	0.20815217	0.33884686	0.20050158	0.0180636	0.12687296	0.24813743	0.3134286	0.27683073	0.3108685	0.13183549	0.28393438	0.34532112	0.19729212	0.31547907	0.1825228	0.18100357	0.17364173	0.31499022	0.26965714	0.17823666	0.22805542	0.2949972	0.23156628	0.39777297
palkil_c_185	0.15129836	0.08874431	0.1479489	0.25296944	0.14443472	0.24514347	0.2568606	0.19421418	0.13645822	0.21884191	0.27428335	0.20808892	0.047858506	0.22330931	0.22759998	0.2557529	0.26380408	0.14637935	0.039762408	0.26042512	0.17787874	0.11230991	0.2609603	0.038549304	0.16994455	0.18705264	0.17796831	0.018289477	0.07177935	0.14935525	0.3713668	0.18457207	0.3148286	0.19798282	0.11116256	0.23386282	0.19249994	0.111727685	0.2825961	0.27953076	0.21631306	0.2622589	0.2265136	0.08316078	0.15168601	0.22803195	0.20573883	0.19313197	0.20321794
palkil_c_186	0.2890242	0.2680238	0.2569445	0.21883298	0.31309924	0.26619148	0.19421798	0.17009932	0.18962863	0.27764463	0.33751923	0.23883623	0.055982757	0.33460718	0.35131878	0.39129835	0.15560871	0.18508849	0.06204845	0.33715513	0.201317	0.20354812	0.26699072	0.09011378	0.17833535	0.17581461	0.1352644	0.14091228	0.085411325	0.15361467	0.33955002	0.22305252	0.26509005	0.31774038	0.12691386	0.28534636	0.304369	0.21832913	0.26886553	0.27395618	0.1656948	0.21414603	0.13130742	0.094355054	0.07199679	0.23007368	0.21354486	0.22101845	0.28163666
palkil_c_187	0.20294565	0.2556537	0.3041023	0.19565953	0.22806706	0.22270332	0.15957844	0.18087551	0.33175278	0.29307264	0.25166935	0.24316213	0.2652558	0.2759083	0.2989769	0.3816223	0.20848441	0.08614159	0.1510232	0.18275493	0.31418574	0.23904721	0.3480218	0.13643435	0.15159565	0.16102341	0.10266237	0.18084049	0.101485275	0.19785857	0.23781994	0.25797528	0.20176613	0.16140597	0.16323628	0.19247097	0.29277754	0.29397237	0.17531979	0.2688884	0.16470513	0.27717334	0.17883447	0.10317084	0.21873873	0.28217718	0.2396416	0.23899978	0.22962222
palkil_c_188	0.24922407	0.19251046	0.068682894	0.30292022	0.14912562	0.30137807	0.2823043	0.23703715	0.16827169	0.21824118	0.28332958	0.24065869	0.114460096	0.29302287	0.29099345	0.32542163	0.21092461	0.104299635	0.122289345	0.19578886	0.36876002	0.10532462	0.17395602	0.18139835	0.05197284	0.17577355	0.23937105	0.12967518	0.012145879	0.33822194	0.20108494	0.2767918	0.27848786	0.13151288	0.22945207	0.34754294	0.32413617	0.3793542	0.27887315	0.25024867	0.18122342	0.1893323	0.1333766	0.15028867	0.16918066	0.21282603	0.33216685	0.19905217	0.21027905
palkil_c_189	0.25629458	0.27290285	0.2121504	0.2669841	0.24537422	0.29661858	0.19813862	0.12920079	0.20073035	0.1927233	0.24417011	0.3382901	0.071705975	0.191173	0.34815773	0.23731643	0.16538154	0.20615964	0.10109558	0.21718393	0.27049544	0.19457614	0.12638901	0.29711258	0.112846784	0.23382843	0.27101436	0.14479256	0.11922586	0.20099267	0.17871538	0.2301077	0.24631387	0.17614433	0.20570602	0.25314254	0.3726944	0.2149485	0.1683375	0.1759523	0.19799796	0.11178725	0.1851485	0.216178	0.10572632	0.26408392	0.22378391	0.12901968	0.18300408
palkil_c_190	0.3308254	0.09346871	0.13543952	0.14513499	0.09606098	0.27096188	0.182847	0.26686692	0.18485463	0.10132533	0.32229438	0.15904719	0.24669382	0.3040015	0.33226857	0.31451935	0.07352695	0.26875275	0.16695742	0.1433661	0.25302067	0.12635888	0.08128594	0.25346053	0.17796737	0.12107653	0.27266043	0.01646864	0.03222142	0.1627995	0.12939784	0.20323734	0.22205043	0.24822089	0.19638376	0.29511893	0.20770697	0.26159745	0.19581372	0.20346177	0.34301162	0.15501966	0.09239492	0.11079019	0.2361692	0.29168165	0.25986677	0.087402195	0.26369414
22qdel_c_5	0.28717703	0.25477564	0.16047613	0.20977932	0.2770024	0.29897833	0.14238141	0.09589973	0.25463456	0.26603281	0.2895915	0.27398333	0.037670214	0.3935171	0.30681005	0.3582093	0.17835101	0.16330703	0.084332936	0.22763017	0.15737599	0.0871747	0.32062668	0.1702075	0.16800073	0.18881491	0.18254605	0.13216172	0.065322004	0.17857975	0.26436785	0.19477542	0.26708996	0.14838669	0.14048313	0.30683178	0.31362224	0.24293202	0.27519208	0.09798245	0.22157015	0.3799103	0.20184225	0.13014458	0.052392006	0.16954274	0.26132107	0.17540543	0.28911385
22qdel_c_6	0.318564	0.094053775	0.12737739	0.2651293	0.3297548	0.26095092	0.2502198	0.0653806	0.1836461	0.2637387	0.2702853	0.27117628	0.039438345	0.29321262	0.32060853	0.3526625	0.2415587	0.2252993	0.0537422	0.26261985	0.20509581	0.19141039	0.27667665	0.0584437	0.31831783	0.26129293	0.22564757	0.15895149	0.06648585	0.115732536	0.24609438	0.22943895	0.3067161	0.24964178	0.15212953	0.19269426	0.35930452	0.094313666	0.22503181	0.284265	0.27934387	0.33897275	0.26833025	0.09411092	0.020227702	0.22134466	0.27074707	0.15634492	0.20836315
22qdel_c_7	0.22724201	0.16150276	0.25482374	0.18821825	0.23294692	0.3051165	0.14275971	0.1140406	0.18884954	0.24980402	0.26935196	0.20641762	0.14256828	0.29233953	0.3305549	0.32731456	0.15873572	0.16503659	0.08484717	0.22890915	0.15152471	0.1273191	0.32923388	0.104024075	0.15115762	0.16377072	0.2016089	0.057751473	0.10527996	0.14955193	0.23174557	0.24381126	0.27724874	0.20353669	0.100875	0.27501473	0.3240698	0.16598126	0.20335388	0.18641266	0.3531567	0.20102873	0.17304778	0.15074672	0.020507403	0.27559167	0.17373785	0.1962917	0.2334579
22qdel_c_8	0.23920642	0.15619229	0.072899	0.3383913	0.24241285	0.46838385	0.24396196	0.10334605	0.22172275	0.25942373	0.32734352	0.24298367	0.06700939	0.41406423	0.31627554	0.38541535	0.21821076	0.16695872	0.0730654	0.20950344	0.28305224	0.108392835	0.25554663	0.14226788	0.17370944	0.1297287	0.2195577	0.08271276	0.05861982	0.16609544	0.3351284	0.26118928	0.27840975	0.2300229	0.195379	0.30996802	0.30055502	0.17838421	0.27173233	0.21506503	0.23810034	0.31794983	0.1423639	0.16921832	0.074138284	0.19190216	0.22874376	0.22914518	0.2952346
noonan_c_153	0.13476735	0.20107915	0.18598054	0.21647471	0.18193272	0.2315863	0.14998206	0.15903598	0.16759993	0.1690739	0.25579813	0.22847591	0.22335023	0.24142179	0.37034124	0.2705006	0.19032781	0.12765512	0.1498023	0.18921086	0.18387023	0.2087878	0.19615099	0.18307543	0.1975573	0.19349495	0.3250087	0.16240007	0.020498013	0.22573154	0.1649206	0.32097164	0.23975424	0.20075947	0.20312835	0.37266326	0.2861814	0.14296769	0.18528438	0.16469212	0.205645	0.17035557	0.14031172	0.2374574	0.11922233	0.28129497	0.17790645	0.091651775	0.2319901
noonan_c_154	0.30696377	0.10674838	0.16356814	0.17190006	0.21967983	0.31832772	0.18425919	0.14353031	0.12154574	0.23040634	0.31677997	0.31789458	0.12610856	0.21926916	0.32220405	0.35399044	0.16468196	0.1906194	0.11356194	0.2721974	0.25019807	0.18400776	0.21137254	0.18801102	0.20804474	0.11458108	0.22237603	0.08355689	0.099521175	0.13442004	0.2912446	0.21214914	0.22696431	0.22891429	0.088159405	0.2661851	0.24969041	0.12353075	0.23903704	0.1652338	0.27727416	0.26968628	0.193312	0.12477416	0.11524469	0.28837264	0.23573732	0.16098835	0.3099213
noonan_c_155	0.17351013	0.18118113	0.16432387	0.15724659	0.10300745	0.22424835	0.21416643	0.18726526	0.23958258	0.2278834	0.29939398	0.1845046	0.15402019	0.19538423	0.30003878	0.2937988	0.28836954	0.21104148	0.21740292	0.275328	0.18702981	0.16259699	0.21468548	0.16562653	0.2241726	0.16315898	0.07102054	0.044203706	0.10381234	0.20984375	0.27043813	0.15599723	0.27826017	0.17297994	0.20588276	0.15742657	0.16813785	0.18931943	0.25940382	0.24812745	0.19662654	0.27810258	0.14758362	0.12886442	0.23396946	0.22640574	0.32243764	0.20206782	0.22335507
noonan_c_156	0.26613367	0.13487211	0.26134884	0.328533	0.25688404	0.2657963	0.2461851	0.1424479	0.25711018	0.15873602	0.35935032	0.27137184	0.17163143	0.22817506	0.27177882	0.3592752	0.16331445	0.23174779	0.08448592	0.25250196	0.25304288	0.17456287	0.12679698	0.24274445	0.21179509	0.078460515	0.31668472	0.18721676	0.11230919	0.1846723	0.18528569	0.41139764	0.24160391	0.23949203	0.1335828	0.32414252	0.33394518	0.23001379	0.11119402	0.10088289	0.2094868	0.16705951	0.15794407	0.15771092	0.11818871	0.3428188	0.17209306	0.028685054	0.13865323
noonan_c_157	0.22099763	0.23024547	0.08714411	0.3237804	0.27139616	0.3181042	0.33808514	0.1551032	0.13620628	0.2767075	0.3077272	0.22327636	0.11191799	0.33321953	0.33549213	0.32645866	0.2393221	0.17690921	0.07790002	0.15598974	0.2828151	0.15341584	0.2461268	0.21257856	0.33784866	0.21390854	0.30081877	0.011072736	0.086514056	0.2797011	0.21392009	0.27254802	0.3392887	0.23296747	0.26680183	0.36326537	0.3911993	0.2505712	0.22701299	0.17080387	0.25225767	0.24131429	0.19796792	0.14006385	0.1776847	0.21220508	0.21337925	0.21310562	0.2827984
noonan_c_158	0.2080588	0.18321805	0.25685477	0.21917877	0.2155124	0.30601037	0.15158513	0.1058202	0.19422114	0.2011197	0.30561405	0.216647	0.08790989	0.29326037	0.29887995	0.30609417	0.22536151	0.22759195	0.10907732	0.20810589	0.172354	0.1306585	0.27721655	0.21117507	0.27448642	0.23530084	0.32440567	0.1339173	0.08819063	0.12664732	0.2167966	0.29628223	0.20497316	0.2054017	0.18932658	0.31131613	0.29363906	0.17609105	0.19336769	0.12239525	0.21941426	0.21169934	0.27619496	0.17672478	0.13579962	0.25701538	0.24128138	0.14123566	0.2509468
noonan_c_159	0.26822403	0.18923497	0.21717732	0.16737157	0.32686734	0.29922926	0.10941085	0.17030203	0.23360607	0.19983119	0.2793541	0.27327788	0.056712605	0.24359918	0.2907279	0.26705146	0.1751764	0.29191834	0.062879734	0.17056343	0.19201301	0.19663438	0.28375876	0.052024893	0.18646541	0.17978969	0.13011563	0.20894876	0.08996984	0.10019332	0.27500385	0.14980724	0.24352086	0.19251272	0.01968526	0.14137243	0.26154572	0.20314515	0.14368115	0.22657368	0.19741666	0.2598976	0.13813308	0.10579858	0.097644314	0.21376535	0.2024639	0.26348972	0.21078995
noonan_c_160	0.2047219	0.18411355	0.16642272	0.35021818	0.36604136	0.24051699	0.22293618	0.20528519	0.16812256	0.26111236	0.39913887	0.25597852	0.09125189	0.3641891	0.34042877	0.4043037	0.23631912	0.26688728	0.044947304	0.3010426	0.2833537	0.1470767	0.34388545	0.08820017	0.16592966	0.28857508	0.2858445	0.16749734	0.06244741	0.30207413	0.28925478	0.3226797	0.30062824	0.20222017	0.12669003	0.3177572	0.36367407	0.18794632	0.37661675	0.24696274	0.25349462	0.37190086	0.19764772	0.09617357	0.16510247	0.24414343	0.24226573	0.25066045	0.4005957
noonan_c_161	0.25744897	0.17553855	0.14615384	0.23928006	0.24798729	0.26373875	0.26477712	0.13304868	0.24353229	0.1853747	0.28791884	0.22721401	0.031219142	0.30479848	0.34112236	0.33406755	0.18379551	0.2556478	0.11336091	0.18892522	0.24454406	0.110085934	0.28818178	0.09194553	0.15037046	0.18134898	0.23314387	0.102704726	0.10996796	0.26804364	0.24433589	0.24985212	0.22149861	0.14004473	0.19910535	0.2306963	0.30149794	0.25656062	0.22989507	0.10795116	0.20221192	0.24596441	0.24620113	0.1415574	0.16101916	0.2862593	0.24315187	0.15464267	0.2910629
noonan_c_162	0.27065834	0.21609953	0.24130924	0.2530552	0.21190834	0.28458977	0.14172626	0.09388748	0.20313132	0.13473469	0.24485776	0.28938258	0.13514687	0.28337476	0.36407012	0.29218253	0.14819017	0.17721575	0.13870895	0.15104187	0.21584687	0.09228542	0.23884848	0.23153819	0.14815259	0.10934955	0.2572235	0.16072956	0.09561503	0.16991398	0.17283908	0.35354826	0.28286493	0.2763197	0.17123276	0.34103587	0.34657773	0.2655239	0.20277344	0.14380231	0.20346649	0.21549289	0.2421602	0.18033567	0.08297826	0.32009327	0.15810803	0.14626737	0.2665468
noonan_c_163	0.3594446	0.12912227	0.21063282	0.19500637	0.19454218	0.34070474	0.18406668	0.13045883	0.21282966	0.19959238	0.3587443	0.2416454	0.04353312	0.27465892	0.29240012	0.39457944	0.14809754	0.23679793	0.035674017	0.2451879	0.19285162	0.13433295	0.2221016	0.15809774	0.16963682	0.15805642	0.1967118	0.026521407	0.09152563	0.21403877	0.19820824	0.21361822	0.22165924	0.26712388	0.044348985	0.25846207	0.2945016	0.22785683	0.25748068	0.16940258	0.24137445	0.23834065	0.23064047	0.17389259	0.031216003	0.26542833	0.19152948	0.12056037	0.2294538
noonan_c_164	0.13819121	0.13851279	0.15340701	0.16676846	0.1975595	0.30650678	0.227626	0.26330224	0.249807	0.21763606	0.2713784	0.21867278	0.12934136	0.23512879	0.314875	0.283794	0.118485555	0.21855351	0.0644808	0.14777845	0.13466677	0.102983385	0.29827976	0.07736426	0.2646987	0.14994371	0.22772175	0.11573018	0.027725844	0.14734772	0.18017516	0.2798801	0.24643977	0.21461529	0.18417157	0.24538055	0.35396743	0.17976743	0.14663067	0.14069542	0.20174438	0.17076297	0.23148455	0.12796131	0.1551764	0.25915176	0.22277392	0.12962164	0.20557575
noonan_c_165	0.22069198	0.13119182	0.20444483	0.21849445	0.26804838	0.38751894	0.2153165	0.11892426	0.21300192	0.18897322	0.33073843	0.23787926	0.12410018	0.2124526	0.37743852	0.23704842	0.14689764	0.2800272	0.16835374	0.1291662	0.17703365	0.103424914	0.30269194	0.20865956	0.1846667	0.12605049	0.35038757	0.16972417	0.07587193	0.14296591	0.15990607	0.2656365	0.17878996	0.25771797	0.19511141	0.4352888	0.34732	0.18287304	0.17390361	0.20077325	0.38357702	0.20881543	0.23417322	0.1732701	0.1160253	0.25238067	0.12160876	0.18727784	0.20130916
noonan_c_166	0.21572031	0.13517977	0.22549419	0.24091582	0.24491198	0.25861302	0.13111527	0.2022847	0.15145564	0.27990577	0.29232126	0.22084433	0.116860196	0.27991763	0.30428687	0.3876217	0.1991747	0.1252748	0.09847851	0.23987742	0.2636642	0.14288394	0.3022051	0.04724888	0.25538957	0.19285832	0.19118404	0.11543964	0.017509764	0.072703615	0.262168	0.18216202	0.27427295	0.18589188	0.1545983	0.22497816	0.306814	0.1629546	0.2191187	0.20879877	0.1948624	0.31077355	0.17737955	0.12971407	0.1283478	0.31321996	0.22326091	0.19001198	0.29644567
noonan_c_167	0.16819309	0.28336754	0.26512676	0.23149404	0.25687507	0.3511415	0.16569044	0.20530856	0.1981276	0.22348064	0.38597095	0.2054295	0.15355486	0.40123606	0.33312207	0.38304836	0.24406873	0.11299858	0.088356785	0.23678917	0.21432827	0.23673978	0.3063684	0.02072137	0.21945824	0.2228193	0.26255238	0.1210454	0.035442725	0.12563181	0.30085164	0.23667726	0.24190395	0.292134	0.14959592	0.2310929	0.37305582	0.20790412	0.26809388	0.25121912	0.18637013	0.25373203	0.27090338	0.120536484	0.2806369	0.23940754	0.2976876	0.22505331	0.37761647
noonan_c_168	0.17776425	0.17289811	0.087445445	0.1947234	0.27884275	0.36907452	0.17226787	0.2022651	0.15582588	0.25132045	0.37611634	0.17245436	0.077845395	0.18790823	0.26252803	0.30528292	0.15463564	0.30145407	0.12112256	0.22630207	0.13502988	0.10629934	0.18006913	0.23349363	0.31073242	0.2078679	0.13125853	0.14292252	0.19481957	0.065569475	0.28750694	0.22720745	0.30054885	0.26086405	0.23174174	0.13819928	0.34113154	0.1429703	0.3063201	0.15678795	0.13965368	0.3717556	0.40046167	0.094636485	0.11765915	0.3228411	0.26916647	0.2588567	0.21771237
noonan_c_169	0.12722495	0.21780601	0.15416287	0.1830867	0.1497996	0.24180707	0.23549306	0.16835308	0.17681608	0.17491627	0.3129527	0.12226356	0.1701482	0.24836583	0.25539476	0.25540286	0.12562914	0.16321981	0.12724121	0.22491813	0.22207835	0.17536098	0.225082	0.16645727	0.097980864	0.1758298	0.26894557	0.13664743	0.10367233	0.15351845	0.1947565	0.27736905	0.1790441	0.21580753	0.18338183	0.2601776	0.27922684	0.19378982	0.22289409	0.17440265	0.2545821	0.14780009	0.11530557	0.094159976	0.16767278	0.23789248	0.14495552	0.16628714	0.18158817
noonan_c_170	0.13731533	0.14046764	0.2857508	0.1856116	0.24684241	0.31113753	0.14697485	0.20906581	0.2171855	0.17691329	0.23922117	0.13056582	0.13064271	0.25181463	0.29681396	0.24074838	0.06854288	0.17701766	0.12384908	0.13474269	0.15166134	0.1487136	0.1806862	0.15574113	0.16042438	0.13388583	0.2592463	0.14776734	0.08078244	0.119382	0.18637136	0.2726459	0.19565937	0.24344124	0.18641415	0.24605852	0.35207075	0.13007408	0.15720673	0.20209111	0.18813902	0.21225628	0.24552804	0.19060768	0.1563448	0.26871496	0.18583311	0.20614131	0.24879873
noonan_c_171	0.19377768	0.158442	0.105220675	0.28455633	0.3604238	0.29396713	0.23566341	0.14247753	0.20498538	0.22189173	0.35843122	0.29978076	0.11200333	0.35525382	0.28298044	0.37026978	0.15344936	0.21339746	0.050368972	0.17873865	0.16538596	0.08566484	0.34799495	0.049501166	0.22298126	0.19487889	0.20463997	0.025497716	0.094122425	0.18623003	0.2476561	0.30563173	0.3181007	0.21130122	0.15607074	0.25178444	0.34034824	0.19956756	0.30442774	0.22893879	0.26952016	0.26496932	0.13104695	0.13325346	0.055911697	0.18643893	0.16438895	0.17701009	0.28019476
22qdel_c_9	0.19018942	0.21670528	0.14091071	0.30908522	0.25661397	0.31313094	0.28807306	0.11544718	0.26004595	0.24410358	0.27804577	0.31987697	0.096713424	0.3279242	0.36535764	0.32179415	0.19321747	0.17817372	0.1273947	0.15468574	0.31294376	0.1543979	0.30305606	0.10466351	0.20418039	0.112220645	0.2442244	0.25084308	0.10683271	0.2839591	0.18063785	0.3221532	0.22622734	0.24963735	0.15839893	0.32179618	0.34923983	0.31195867	0.29718107	0.15883005	0.2648668	0.18906938	0.1561339	0.17447233	0.12966055	0.19967833	0.27086052	0.17361215	0.30913395
22qdel_c_10	0.27697122	0.08852059	0.1802606	0.12621568	0.24472906	0.26568353	0.14382116	0.18557516	0.2494779	0.27482623	0.2751165	0.19280878	0.12995738	0.36407602	0.3765896	0.2744375	0.14167185	0.23324834	0.07006259	0.30465502	0.16005284	0.24026911	0.22569422	0.18871042	0.23833601	0.22428969	0.3284868	0.17618701	0.14434329	0.24827154	0.19713247	0.25733382	0.16728073	0.19725044	0.15248556	0.32156053	0.28482026	0.1664305	0.089929126	0.10598938	0.27920616	0.28051865	0.21006106	0.16757044	0.09901726	0.2668658	0.23335423	0.16391574	0.25722682
22qdel_c_11	0.26852053	0.1498194	0.15362799	0.21349278	0.20933968	0.35540166	0.18165332	0.113112114	0.15935616	0.24350253	0.2858116	0.23167071	0.060458068	0.24606156	0.3435006	0.45427173	0.20429121	0.06177496	0.048619553	0.2651425	0.21613428	0.22430508	0.27313626	0.06427852	0.25542566	0.1717568	0.1643758	0.13239624	0.035046756	0.17335092	0.24585396	0.20415483	0.2435448	0.12235354	0.1045913	0.24930942	0.26493293	0.1633403	0.21760243	0.23630925	0.22074726	0.26782748	0.15165633	0.09409831	0.06270641	0.23936453	0.20079471	0.23615913	0.21832782
22qdel_c_12	0.22164495	0.25675154	0.25337783	0.18615493	0.22292742	0.24598905	0.1949955	0.18501508	0.26909536	0.35482156	0.38795567	0.30622047	0.07079874	0.24535877	0.28065664	0.40733284	0.3129295	0.16961044	0.042960323	0.2966421	0.23908581	0.2328701	0.24281786	0.1397894	0.32460725	0.23759137	0.2516557	0.16840386	0.07246604	0.14716446	0.33298528	0.2076118	0.24594222	0.19901262	0.22069865	0.1955232	0.30428556	0.2665354	0.20748329	0.29741448	0.20945075	0.31953543	0.20424983	0.07733245	0.07985456	0.27032053	0.28581375	0.23816076	0.27927324
22qdel_c_13	0.1983631	0.21446705	0.24390873	0.216992	0.18404646	0.23148735	0.2642905	0.09356975	0.20065844	0.22362971	0.32642114	0.1583775	0.041060023	0.32467633	0.29861152	0.31171992	0.24045876	0.2584525	0.052026324	0.22240078	0.2287781	0.15238222	0.25585908	0.07993081	0.1880529	0.22238371	0.15696335	0.0877036	0.08721404	0.1845516	0.30975467	0.24260186	0.34059495	0.23556304	0.2994877	0.21379626	0.3046515	0.21425344	0.24320039	0.25964987	0.2504362	0.31662166	0.23076391	0.030822065	0.09497552	0.25576618	0.2667505	0.22124968	0.24265417
22qdel_c_14	0.22537902	0.2630352	0.112056114	0.24141964	0.22146311	0.28339532	0.23603958	0.088346586	0.28962848	0.26210922	0.3853499	0.2860484	0.0901338	0.27291602	0.27510118	0.3832595	0.2230274	0.1779663	0.07276895	0.26104963	0.19586812	0.1844402	0.30030978	0.045217425	0.13757586	0.1940271	0.16519406	0.07027106	0.054357342	0.17529581	0.32412204	0.23683715	0.32575104	0.27502972	0.07108569	0.23825088	0.37554216	0.16563854	0.30040154	0.24696381	0.20531273	0.36472	0.14286666	0.095017895	0.066542566	0.19938825	0.30309683	0.2779116	0.34508362
22qdel_c_15	0.26504198	0.17260668	0.2829509	0.19861507	0.23060054	0.26010004	0.1816414	0.16947895	0.15679598	0.2012212	0.37592465	0.22755042	0.08241555	0.25098288	0.33396322	0.35053694	0.19056061	0.14260423	0.06406364	0.29255438	0.2119212	0.1540221	0.2034801	0.03937983	0.15238696	0.23692043	0.14713158	0.09957145	0.056357853	0.13252328	0.24940942	0.19653955	0.25562972	0.33769426	0.18904184	0.25451216	0.341083	0.10652867	0.24135256	0.28999174	0.2527899	0.27029783	0.18030995	0.1295912	0.092284754	0.25632957	0.15962975	0.22565769	0.2608821
sotoss_c_248	0.22983	0.12564503	0.1642159	0.21757641	0.26040006	0.26423484	0.24035278	0.12549259	0.18558621	0.20407721	0.3428844	0.21823263	0.09358124	0.29907072	0.29324728	0.32337576	0.1322105	0.24232204	0.045190215	0.2105195	0.235124	0.16017893	0.3092167	0.16229348	0.09000115	0.14902982	0.23902819	0.10862662	0.08853611	0.1855127	0.40686598	0.20437953	0.27240092	0.21551895	0.09995798	0.32797024	0.2981593	0.20101471	0.389965	0.13437231	0.23308122	0.29563972	0.19832285	0.13163608	0.05782833	0.33534613	0.31056118	0.25460875	0.33954632
sotoss_c_249	0.24131697	0.17335555	0.17230046	0.21921378	0.2484071	0.28660554	0.28054467	0.15345153	0.118415385	0.2196871	0.29563904	0.35008827	0.14426574	0.38006958	0.35088113	0.37596208	0.21439351	0.19007188	0.09799029	0.21686232	0.2467187	0.1334948	0.32268184	0.1260392	0.25821012	0.1814234	0.16970775	0.018319406	0.017538115	0.16815177	0.25812253	0.18610892	0.23779349	0.21603426	0.12944189	0.29057798	0.23047121	0.13897847	0.3219716	0.14893264	0.23186892	0.31149507	0.2084301	0.16971314	0.10090285	0.212957	0.23933594	0.1868149	0.3450659
sotoss_c_266	0.2739475	0.20144357	0.19340663	0.22794573	0.26481467	0.20167111	0.16295886	0.11483282	0.2200555	0.23259215	0.32815838	0.33373907	0.1398769	0.2527952	0.34737393	0.31167915	0.20354033	0.12170273	0.0034034564	0.2064302	0.24427778	0.17743227	0.20856214	0.12802513	0.24002378	0.16679788	0.2394459	0.17983118	0.08593023	0.08613002	0.15719843	0.29119295	0.1904602	0.24425915	0.1675744	0.2567699	0.31703085	0.25383496	0.26806748	0.19239607	0.23856717	0.15726468	0.13141368	0.1168445	0.059702452	0.21862689	0.18063731	0.12006101	0.21360782
sotoss_c_250	0.164055	0.15749592	0.22087115	0.18932392	0.1278225	0.21876022	0.23066399	0.207872	0.26098132	0.15657383	0.31414407	0.14406505	0.31260073	0.3254035	0.3623578	0.26838034	0.07338956	0.21948573	0.12035859	0.22111905	0.15281683	0.16038433	0.17423397	0.22217853	0.17578897	0.13539436	0.200905	0.12946382	0.07484676	0.09539733	0.14830524	0.2600621	0.26634118	0.13542463	0.20928828	0.2885592	0.29180825	0.20585187	0.18545945	0.100214124	0.21105893	0.13738811	0.21815464	0.14367428	0.10458392	0.24718314	0.18760557	0.13001576	0.19180217
sotoss_c_251	0.23965466	0.1680006	0.23522413	0.14006111	0.2522574	0.2389421	0.10853406	0.17179155	0.27800125	0.2659978	0.287369	0.33180588	0.06657381	0.27670622	0.29850146	0.3114487	0.10964589	0.21861318	0.06617429	0.29355386	0.1599181	0.15551054	0.23793343	0.07144528	0.14986071	0.2134467	0.24549799	0.23109753	0.0661418	0.1341565	0.21995005	0.3262787	0.24557845	0.26270813	0.05275131	0.24346328	0.31653607	0.15288398	0.15174986	0.15015666	0.17711198	0.17822933	0.24027902	0.15571275	0.0046306197	0.23898716	0.19462094	0.095380545	0.21897303
sotoss_c_252	0.13980733	0.1254519	0.08780728	0.27128446	0.2436992	0.20425779	0.22579	0.13183546	0.18630376	0.30437046	0.33104244	0.24413206	0.13615137	0.3071905	0.29836237	0.32235563	0.2529164	0.23169948	0.06485137	0.21600439	0.33001867	0.09744996	0.341863	0.05240889	0.2892462	0.13526398	0.19601178	0.050970934	0.13594311	0.19203791	0.3226786	0.19689617	0.3131464	0.20701095	0.17674613	0.23532653	0.21559933	0.10690218	0.25260606	0.2706151	0.33222848	0.24411634	0.11978802	0.07258107	0.20367216	0.31590614	0.20012984	0.3337265	0.30263743
sotoss_c_253	0.24792734	0.18005833	0.10609883	0.19956774	0.19054878	0.24313727	0.3055922	0.15700361	0.28247574	0.2225417	0.37246108	0.28346384	0.071320444	0.25798038	0.37521678	0.29486236	0.09391795	0.23624967	0.004918685	0.15035985	0.18630473	0.10305677	0.3362873	0.07504587	0.20836467	0.13100947	0.27140257	0.16995905	0.16390419	0.087273076	0.23582226	0.23995303	0.23967128	0.16820543	0.12850139	0.246847	0.2895803	0.21782142	0.20807587	0.14702797	0.21580386	0.21344241	0.06597066	0.14175689	0.08139282	0.2780275	0.24368292	0.27879995	0.25038525
sotoss_c_254	0.282095	0.16588768	0.2408481	0.16851819	0.24094433	0.22202992	0.21139207	0.18652266	0.19615076	0.23206493	0.2970314	0.18871039	0.07783373	0.21278363	0.2828846	0.2967226	0.09643918	0.19367121	0.07385945	0.18259865	0.20921631	0.14244902	0.30550674	0.12519416	0.16676725	0.13181211	0.2748421	0.07162056	0.084645115	0.087563604	0.24351603	0.23144686	0.20069201	0.20953423	0.17800546	0.26986367	0.28223544	0.23401725	0.19756748	0.14485884	0.26292574	0.19153966	0.24690664	0.07041906	0.12802225	0.30560148	0.12980416	0.21770504	0.22754939
sotoss_c_255	0.38819018	0.13201645	0.17325419	0.1778327	0.26359376	0.33958453	0.1728499	0.09729129	0.17336653	0.28598982	0.38490352	0.16904533	0.09930222	0.2728017	0.33935028	0.33291987	0.12292561	0.20998263	0.13798714	0.2769486	0.14519066	0.12306674	0.23833954	0.1559346	0.25069323	0.21170755	0.28029287	0.18203464	0.09020944	0.16906208	0.15059152	0.21033707	0.17653757	0.27837354	0.13935612	0.26627856	0.39636523	0.15416221	0.15180057	0.10382879	0.22493987	0.24046494	0.25242	0.19350883	0.123787865	0.24400967	0.23933369	0.12622449	0.23103133
sotoss_c_256	0.22162506	0.18488751	0.09557197	0.3055765	0.27280512	0.2923302	0.2807269	0.15862545	0.23466772	0.3033405	0.31288213	0.16153654	0.08443789	0.25718826	0.3054512	0.33370292	0.1760666	0.25518683	0.09760805	0.27459994	0.28115702	0.18723093	0.24855651	0.20017637	0.2978205	0.24630703	0.22652355	0.092900254	0.14470592	0.16575396	0.3522411	0.20793366	0.35471508	0.35802606	0.28583336	0.30827218	0.20149885	0.2174317	0.27680433	0.18942672	0.19215722	0.27791804	0.2537338	0.26358637	0.08129668	0.28387654	0.34060046	0.24233256	0.3604101
sotoss_c_257	0.07933971	0.14146304	0.16830727	0.18543172	0.19725074	0.17674008	0.17988122	0.1442385	0.25968245	0.22176462	0.3010046	0.23987879	0.06316111	0.20575187	0.32572162	0.26490733	0.12159946	0.22471437	0.15051062	0.14976157	0.14700568	0.08729874	0.30533174	0.018758735	0.1621579	0.122194886	0.061374255	0.055558424	0.19848076	0.048632655	0.2659625	0.21611913	0.2465503	0.14976348	0.11331826	0.11262697	0.28651148	0.21588284	0.22097287	0.29305604	0.20409486	0.25235626	0.14967857	0.15323272	0.115982264	0.26724	0.21307436	0.18123706	0.21107377
sotoss_c_258	0.32868648	0.11915101	0.13520196	0.26460555	0.26112852	0.29258904	0.21624994	0.049533457	0.239321	0.31311744	0.3603425	0.19762695	0.07765304	0.3077271	0.30387104	0.34443927	0.19413881	0.23707068	0.110331826	0.22905403	0.22608228	0.16429666	0.32325774	0.13139674	0.1850179	0.15396799	0.22435927	0.07812727	0.021514881	0.1855248	0.24200033	0.20667246	0.26607412	0.22164662	0.09202567	0.26430076	0.29883757	0.17949942	0.23966032	0.15129647	0.24646997	0.1951375	0.25427762	0.1825404	0.094280496	0.24912643	0.11602328	0.14302997	0.21649998
sotoss_c_259	0.19173531	0.18387535	0.124991134	0.2503124	0.22205758	0.332084	0.20394403	0.08989078	0.13190138	0.22620046	0.24924926	0.22882977	0.05138272	0.23323648	0.30564624	0.35384557	0.21307501	0.19945943	0.05365645	0.1777092	0.21126448	0.1814154	0.26727137	0.098898694	0.1481064	0.11400546	0.23352876	0.05969673	0.007998986	0.2336776	0.2575286	0.20561634	0.28629047	0.20207985	0.099680215	0.24194232	0.34271562	0.14401996	0.28550053	0.1786119	0.1854336	0.20714149	0.13242775	0.087184146	0.07268072	0.1778785	0.26427287	0.2042049	0.35780618
sotoss_c_260	0.1840506	0.22558503	0.1847786	0.22415356	0.22739404	0.29968458	0.17952818	0.21389551	0.20339297	0.204245	0.3173045	0.20475864	0.03096627	0.30414802	0.3053537	0.35769868	0.19079879	0.23196289	0.06035807	0.2882163	0.20104232	0.24299255	0.23379242	0.06558033	0.18788768	0.2753762	0.19470352	0.146485	0.059819274	0.101338744	0.32811952	0.15108773	0.29797274	0.31081948	0.18852438	0.25603306	0.2704132	0.20713821	0.28880376	0.2073139	0.31597468	0.25844526	0.23654725	0.14845715	0.036765933	0.26779562	0.23731485	0.17472586	0.2709308
sotoss_c_261	0.2603222	0.24560514	0.16976073	0.21375924	0.28190726	0.28740537	0.22940744	0.06676996	0.20285036	0.2826169	0.29802328	0.20857355	0.029421598	0.2756167	0.31904733	0.35582852	0.20766315	0.20736334	0.058895454	0.25366485	0.22775625	0.112815194	0.26393127	0.11373076	0.14937611	0.17491788	0.1849067	0.14300871	0.19587815	0.14548561	0.3069939	0.19821209	0.26043922	0.2219021	0.21941367	0.17607889	0.23138866	0.31103033	0.24833418	0.20873939	0.1522356	0.28911716	0.10281758	0.09524175	0.07788636	0.2665553	0.27271232	0.26282105	0.2649165
sotoss_c_262	0.24530032	0.26335263	0.07569752	0.2911402	0.2268579	0.36128128	0.24429208	0.1411492	0.1924438	0.25892824	0.33627668	0.26399875	0.056437455	0.23863855	0.36807966	0.4211584	0.22393307	0.20360506	0.11915222	0.21359609	0.16844337	0.17783639	0.19752741	0.16683763	0.14418119	0.22000468	0.27809495	0.020674564	0.08790547	0.27206394	0.25661397	0.18353781	0.32971317	0.39223772	0.25714797	0.26955682	0.34446266	0.1574955	0.20875724	0.1367585	0.21652961	0.25400752	0.1982559	0.23865053	0.14903043	0.27832273	0.22114605	0.20054394	0.3773864
sotoss_c_263	0.185999	0.19322857	0.10204972	0.17756662	0.13110724	0.20320377	0.1294853	0.15471774	0.16929133	0.16409418	0.17145464	0.2580096	0.13265538	0.12554093	0.3228957	0.22571424	0.1426579	0.1438899	0.112500906	0.18196385	0.15604159	0.14828679	0.16683352	0.13604942	0.13911977	0.07485928	0.14771298	0.1620121	0.07747068	0.1936726	0.123988196	0.2309831	0.16605318	0.117218584	0.112928994	0.16876848	0.16710916	0.15381841	0.19893336	0.18720219	0.14030662	0.18979007	0.132539	0.0731637	0.048873533	0.1262205	0.12802759	0.11697827	0.16598383
22qdel_c_17	0.12723693	0.27870032	0.1454093	0.10995878	0.25567764	0.23571157	0.13904339	0.16495617	0.11442668	0.12688915	0.30894017	0.11390092	0.22044826	0.2156888	0.35554665	0.28168356	0.21120578	0.2174905	0.13373907	0.24505308	0.19570845	0.2412382	0.16256352	0.21790129	0.12776583	0.18814476	0.19453308	0.0442334	0.057857454	0.1364348	0.19604085	0.19866338	0.22645953	0.15211855	0.27584577	0.2732348	0.23644027	0.16431904	0.23950762	0.16427778	0.1649773	0.2057473	0.21931615	0.23172686	0.23374815	0.26595584	0.14712025	0.16573168	0.26270765
sotoss_c_264	0.23554039	0.09605743	0.16836262	0.2144959	0.25335848	0.29035413	0.08220834	0.12267191	0.15690644	0.2513498	0.2618017	0.19216779	0.14069492	0.13452321	0.31390268	0.3018218	0.18094058	0.19130377	0.13049828	0.16262709	0.10166308	0.032648645	0.202826	0.020802163	0.17523396	0.11940446	0.2679516	0.09918463	0.036357813	0.13413978	0.20640936	0.2491201	0.18489714	0.18459304	0.13634866	0.19356498	0.3117672	0.11116658	0.18769091	0.13103369	0.2600271	0.20895651	0.22396488	0.15838355	0.06428243	0.25727662	0.17485721	0.12557419	0.24362563
sotoss_c_265	0.280078	0.24373344	0.17988755	0.17423578	0.30901346	0.33265916	0.18683353	0.116634436	0.17462006	0.25405166	0.36062562	0.2929176	0.081799395	0.31655166	0.32160702	0.3076672	0.17174399	0.24233654	0.14676192	0.30296797	0.17985192	0.21182154	0.29789996	0.122081086	0.19238243	0.1619376	0.2328664	0.0235826	0.16032037	0.088131234	0.2405639	0.2599594	0.20157275	0.30018002	0.13389406	0.32767648	0.3306262	0.20978972	0.26166365	0.17892998	0.22605278	0.22595352	0.27950388	0.17609668	0.119451106	0.27566668	0.23753807	0.12845102	0.34682405
22qdel_c_18	0.27570724	0.13594297	0.15429088	0.19773072	0.17439306	0.32713336	0.29685935	0.20091349	0.19139284	0.3396744	0.28893486	0.30965024	0.05084058	0.20039842	0.36861736	0.31412876	0.16521677	0.36725485	0.034940682	0.16366728	0.21264601	0.16210082	0.22417033	0.190968	0.14482011	0.25117892	0.18301702	0.0424814	0.06914787	0.1533187	0.18510799	0.12328084	0.2388997	0.19891682	0.1568754	0.21017477	0.30635488	0.16641377	0.28993607	0.1683963	0.36487192	0.21205899	0.21388163	0.15639055	0.06750293	0.21032017	0.19360179	0.22344369	0.28028333
22qdel_c_19	0.28890276	0.19857924	0.13285632	0.30373815	0.2673942	0.29196975	0.18981765	0.22988811	0.24986753	0.24478695	0.22354534	0.2251916	0.048628695	0.27840346	0.29490438	0.39711308	0.21858524	0.2168498	0.07349169	0.21123478	0.2594177	0.13330555	0.28671628	0.1247665	0.1981669	0.097845584	0.29664198	0.16825354	0.13344099	0.20851822	0.26203853	0.26211601	0.24687524	0.22948913	0.1223825	0.32765704	0.2928473	0.22436208	0.22218041	0.17160279	0.2645927	0.1964949	0.16706721	0.11509848	0.12592483	0.29993436	0.21573111	0.17069831	0.33448476
loedie_c_140	0.3696403	0.09557253	0.14181682	0.22177272	0.2397248	0.32210803	0.19751813	0.07456013	0.19228745	0.24170364	0.34494585	0.24458453	0.07539822	0.20320445	0.33025232	0.26915509	0.09589124	0.26419818	0.075155474	0.27454758	0.17258528	0.22057432	0.17358476	0.16901055	0.14863911	0.21418223	0.18969086	0.11440729	0.098814055	0.098262504	0.2233032	0.16042686	0.14728636	0.22582027	0.07975486	0.29071933	0.229665	0.15637761	0.23046301	0.18671174	0.22642478	0.17696473	0.23692939	0.15891728	0.055219024	0.23618747	0.24846861	0.13479282	0.27769008
loedie_c_139	0.19946423	0.19552357	0.19658473	0.15709245	0.21605465	0.32647997	0.20022574	0.20217286	0.2669655	0.11873548	0.24366811	0.22221208	0.13559565	0.19906005	0.3846164	0.30648905	0.12533084	0.2428189	0.14664367	0.18332012	0.15686393	0.20431533	0.19208004	0.12391009	0.12528437	0.102111794	0.19351968	0.099253215	0.17740396	0.1670556	0.17481394	0.32999337	0.27856067	0.2852044	0.17408334	0.16758637	0.2708279	0.15353066	0.25440013	0.17372158	0.15400606	0.12280222	0.14745957	0.17507857	0.14083213	0.26432014	0.23758183	0.14346337	0.24529703
loedie_c_137	0.20406775	0.20136914	0.19584072	0.25248986	0.20979887	0.28650242	0.17063063	0.10270939	0.19184408	0.25288594	0.31017303	0.35002053	0.07624568	0.2048187	0.27071187	0.32212675	0.21271911	0.106255636	0.060816504	0.2773392	0.26884905	0.17795807	0.22924438	0.10689457	0.21683463	0.26179302	0.2329038	0.09125198	0.062411398	0.1946822	0.27336052	0.31159514	0.2350873	0.2084958	0.13937762	0.25927162	0.31061345	0.18683118	0.21999043	0.28442287	0.20177105	0.23785229	0.2201725	0.03803307	0.15300062	0.23945323	0.20246892	0.14322093	0.20793644
loedie_c_136	0.29983875	0.24358171	0.11991143	0.3018954	0.32487905	0.35429654	0.19647762	0.16655624	0.14858547	0.306935	0.472574	0.26125336	0.041326832	0.3100962	0.31947628	0.43207917	0.21515608	0.15011673	0.08786654	0.2919098	0.32207638	0.18976521	0.29268193	0.07795726	0.21577558	0.19890015	0.22872019	0.053603556	0.13226363	0.17408822	0.32677424	0.16456914	0.24922253	0.19326365	0.13918486	0.21932927	0.30067313	0.1775273	0.2737958	0.2527461	0.270195	0.2545035	0.23514163	0.14618564	0.13221167	0.22452448	0.30646238	0.2704867	0.42270482
loedie_c_138	0.26246718	0.1963285	0.16008326	0.22996487	0.30483133	0.36168754	0.20112625	0.18947653	0.18205702	0.24953935	0.2878908	0.24500445	0.07276474	0.3261215	0.3298231	0.3708514	0.12965913	0.1892398	0.0974447	0.22271834	0.19096139	0.09836413	0.2887472	0.09145418	0.19263713	0.14726043	0.15409474	0.102576256	0.035153948	0.21064752	0.19285865	0.2537043	0.24231839	0.12596062	0.051835403	0.16937442	0.2813744	0.18717134	0.24227977	0.2656515	0.22611396	0.34224004	0.16860585	0.13499567	0.05033417	0.20240644	0.2313366	0.2875405	0.2890882
loedie_c_150	0.19251357	0.19836698	0.15967977	0.30189028	0.27510428	0.24157202	0.27463603	0.049408004	0.10609536	0.30392724	0.2770025	0.30783215	0.07225387	0.31906867	0.32492417	0.3080329	0.24020228	0.18164986	0.07202986	0.23123762	0.36284885	0.25345606	0.27087384	0.1784589	0.27471626	0.16726726	0.29886457	0.18729016	0.11683133	0.17300113	0.31231228	0.23048595	0.24084845	0.15306067	0.18397468	0.28500152	0.28802103	0.19467433	0.2135615	0.19398719	0.21101269	0.30557802	0.23430198	0.08422424	0.15043232	0.25991285	0.2611509	0.19866686	0.25911084
loedie_c_135	0.2548981	0.13192159	0.21814045	0.18807879	0.2768256	0.3078785	0.15000084	0.13369302	0.14886153	0.15221566	0.36471027	0.113859735	0.094768144	0.21828264	0.32755628	0.2916401	0.096742675	0.1892609	0.10127037	0.13217933	0.21960302	0.14033899	0.2648205	0.21421906	0.11626362	0.12191717	0.2659265	0.11656957	0.142865	0.14022802	0.1987868	0.21695575	0.20222935	0.22770317	0.11272983	0.25636998	0.35869324	0.14394352	0.25013736	0.10734514	0.32468233	0.19451354	0.20140558	0.12099032	0.0669181	0.26346952	0.15606947	0.24145988	0.24965136
loedie_c_134	0.22784352	0.1871688	0.15384853	0.26228747	0.27938038	0.16531795	0.25121027	0.08244856	0.12058146	0.15810797	0.26725712	0.28799957	0.07738177	0.1799612	0.2712171	0.31192887	0.11965498	0.19335645	0.06191685	0.16342786	0.2776478	0.119996175	0.2316239	0.0938452	0.1645816	0.13215393	0.18612339	0.09420937	0.113823496	0.17848957	0.21165663	0.14343418	0.25786018	0.22184944	0.19459075	0.22285233	0.2875908	0.23087731	0.16143769	0.13911274	0.21830541	0.1285626	0.13366656	0.09977897	0.0782741	0.118159726	0.26626286	0.16684389	0.23192129
phelan_c_209	0.21132421	0.05584446	0.0010453463	0.24982888	0.28287226	0.2397534	0.1824452	0.053674903	0.14028138	0.3208201	0.36594343	0.18565527	0.10693982	0.33922175	0.25625727	0.33114433	0.2531768	0.26957637	0.07775294	0.21345156	0.3391401	0.08021574	0.2569514	0.14532086	0.27442417	0.24544702	0.14052233	0.16246203	0.09325515	0.22600177	0.3416366	0.15065305	0.34530824	0.21741366	0.21471865	0.23765434	0.16895106	0.120855264	0.2584979	0.28474987	0.21534526	0.3010605	0.2472165	0.11042127	0.09829955	0.32021454	0.30086827	0.19497398	0.31217134
phelan_c_208	0.15873098	0.120896466	0.123612486	0.25329995	0.23135354	0.34281275	0.2469168	0.113225736	0.122004464	0.29266918	0.2932694	0.22213498	0.17001623	0.37517074	0.30591434	0.3438373	0.25066614	0.09163386	0.1069704	0.21964587	0.23833174	0.12580341	0.31807095	0.114578955	0.24324785	0.20177113	0.25848627	0.030989984	0.06618698	0.17636396	0.2719288	0.107542574	0.26590818	0.20931976	0.18685412	0.29974163	0.23355553	0.12643367	0.27634263	0.2638362	0.22267509	0.3392967	0.20975849	0.1670832	0.077433005	0.20725231	0.23598596	0.19426787	0.29232582
phelan_c_207	0.211534	0.22805578	0.1747947	0.13213186	0.23644514	0.2603026	0.141301	0.13619828	0.17913975	0.21817966	0.36155507	0.13481888	0.09293905	0.24474443	0.30137038	0.30720925	0.08083619	0.21693209	0.10275051	0.18091533	0.1736566	0.10795148	0.25076365	0.09697151	0.15151188	0.11497386	0.21575972	0.059642974	0.08773358	0.16638891	0.2756868	0.19564492	0.27324122	0.22318499	0.15706953	0.2828107	0.19050354	0.12843435	0.23902863	0.12988307	0.20568117	0.2727297	0.18872127	0.15755667	0.024623726	0.24164139	0.24563245	0.08026257	0.26506168
phelan_c_206	0.23271126	0.31188357	0.12860915	0.23838593	0.35587364	0.30368245	0.17204972	0.15341303	0.1185799	0.23530132	0.30091137	0.20371553	0.1452845	0.3556676	0.34384498	0.36693466	0.26999217	0.1908907	0.04542373	0.25155884	0.22790492	0.11583318	0.34593862	0.12175615	0.25038525	0.27619544	0.22932051	0.13868058	0.090226784	0.13911006	0.20270619	0.26143244	0.21759337	0.22665155	0.1672922	0.27660018	0.34244877	0.2057606	0.25372028	0.2298418	0.28117657	0.34541667	0.23761937	0.1275748	0.06432098	0.25056228	0.27697316	0.15397124	0.24805135
phelan_c_204	0.2343555	0.23410776	0.18135336	0.16885138	0.25760567	0.3032503	0.30264753	0.16909333	0.21685968	0.18693773	0.33482558	0.18439999	0.091074824	0.28473696	0.35845166	0.45201853	0.21873647	0.13609864	0.15374915	0.222739	0.20996365	0.20349543	0.27903667	0.078045204	0.13957354	0.173579	0.19966769	0.16475363	0.11481234	0.19998932	0.3253298	0.24269632	0.32021034	0.37874547	0.28257087	0.25168157	0.34526834	0.22207084	0.3491642	0.28082395	0.16367246	0.24449827	0.22699478	0.17436506	0.11956128	0.24339227	0.18098918	0.22416501	0.34256178
phelan_c_203	0.20326991	0.059745055	0.28749463	0.24982403	0.28093743	0.21465364	0.22863716	0.10874921	0.17477058	0.33145216	0.3626309	0.24014804	0.05478776	0.38066718	0.28075147	0.36091912	0.26372826	0.18651253	0.0886205	0.22301184	0.19770242	0.11957531	0.2995842	0.04315298	0.21873726	0.24272919	0.10199438	0.08185444	0.020913884	0.22659242	0.3448981	0.22484277	0.33628416	0.23151818	0.14333385	0.2073258	0.28409812	0.08514015	0.2686031	0.32487768	0.272134	0.33485723	0.20229211	0.014866218	0.11752513	0.21047634	0.25125372	0.20991024	0.32607272
phelan_c_202	0.20802918	0.1334899	0.09088053	0.20770226	0.17474222	0.21796593	0.21643704	0.17193437	0.108165376	0.21316023	0.30167836	0.18906847	0.091939874	0.28470132	0.3222212	0.31737956	0.16448817	0.10769151	0.05815455	0.21255267	0.2416343	0.09497662	0.29667363	0.059284307	0.1791179	0.18559888	0.18163872	0.10059746	0.032707054	0.17982708	0.24811059	0.18288557	0.26640004	0.19648443	0.09766926	0.25986326	0.24615155	0.21021086	0.26091313	0.17276871	0.24217084	0.24651417	0.15790813	0.07162398	0.077837154	0.2060324	0.24219048	0.14126022	0.2716956
phelan_c_201	0.1882184	0.21372765	0.09557713	0.26667833	0.29767856	0.33410633	0.28390086	0.08926621	0.25805706	0.24457888	0.30542803	0.16439436	0.07558561	0.27133346	0.30409667	0.2898774	0.14392094	0.27872393	0.08133347	0.13451624	0.15496907	0.1425873	0.20913023	0.12076426	0.17444345	0.14429855	0.24993569	0.11097048	0.146296	0.11040426	0.35951036	0.20708725	0.2662272	0.23458366	0.23873115	0.23922125	0.22426656	0.1825602	0.31881362	0.10325426	0.16412175	0.22311655	0.19501491	0.24288042	0.16966684	0.3128621	0.19872922	0.23854369	0.27595606
phelan_c_200	0.34111434	0.17540449	0.3239153	0.17351069	0.22591586	0.26524663	0.12624514	0.06337391	0.20155396	0.19100365	0.3528772	0.15084371	0.05684106	0.3033672	0.29135123	0.27021956	0.11345266	0.21330689	0.07587978	0.2300994	0.10683929	0.18495432	0.2345623	0.1643568	0.17268282	0.1627442	0.15834205	0.15673351	0.10857156	0.09178141	0.20069808	0.3276261	0.20732471	0.26474416	0.1161106	0.2488	0.28241175	0.2017777	0.1826399	0.17889343	0.13815823	0.2399529	0.21366	0.15733214	0.017484715	0.26883078	0.20215258	0.16570479	0.23716211
phelan_c_199	0.29692546	0.2007567	0.09047627	0.23994559	0.2573098	0.28306618	0.13852727	0.10708294	0.26969156	0.2218216	0.4132985	0.33087265	0.107934505	0.29893985	0.35034174	0.39638168	0.18490195	0.18321238	0.15412691	0.25146508	0.18144727	0.068358764	0.32315618	0.10542741	0.1756126	0.24712238	0.26290303	0.06270615	0.05053579	0.26199555	0.23718667	0.23656973	0.38116983	0.28128743	0.20572692	0.3926512	0.39452255	0.20875773	0.18781996	0.1931695	0.2660044	0.24565	0.3295268	0.3079603	0.010904355	0.29634804	0.2546142	0.0962185	0.3516015
phelan_c_198	0.15566164	0.19009285	0.120695285	0.19852206	0.23133178	0.29898995	0.20273104	0.12022883	0.20205328	0.33923882	0.28883332	0.19465922	0.22504206	0.34057957	0.37640566	0.33416978	0.24655333	0.10943517	0.20999041	0.2506586	0.25933588	0.22779736	0.3391143	0.1298481	0.1656149	0.2110273	0.31460577	0.07814265	0.061615396	0.18071012	0.28706723	0.117712975	0.24104707	0.22327894	0.22569653	0.30431074	0.22710262	0.19373095	0.24915156	0.17488557	0.20824933	0.2874453	0.23467736	0.23925422	0.09777363	0.23893791	0.23790942	0.24793918	0.25707978
phelan_c_197	0.33734816	0.20613535	0.16464056	0.3545126	0.3151951	0.28792125	0.19834486	0.12662472	0.2764413	0.26377496	0.34896335	0.31890136	0.0088828225	0.21790628	0.3209337	0.33880436	0.14732672	0.2737018	0.04857513	0.29061544	0.22133651	0.104831904	0.2844733	0.21354152	0.23945755	0.14724019	0.31810892	0.13536227	0.09685941	0.09526791	0.16248798	0.33191898	0.19689323	0.3777973	0.16725568	0.22071543	0.44224846	0.33166823	0.23257412	0.13401192	0.21823812	0.20515849	0.3158907	0.17274193	0.09545869	0.15789674	0.26791212	0.2082533	0.30656552
phelan_c_196	0.28440827	0.21021193	0.17685677	0.24192657	0.17298837	0.27658856	0.22906864	0.21012533	0.28450668	0.21098529	0.30873716	0.17143127	0.14091234	0.29415375	0.31746304	0.25317064	0.16972338	0.22900715	0.025775265	0.25271899	0.18182239	0.14653558	0.28104392	0.20844978	0.15270853	0.22585076	0.19793008	0.14658293	0.087156534	0.123105995	0.20757504	0.22914644	0.19359775	0.1955109	0.13844682	0.33153456	0.31206745	0.29504204	0.23124866	0.15721205	0.13182555	0.21099246	0.24837823	0.15768543	0.13335824	0.26137275	0.2623232	0.14760539	0.28907853
phelan_c_195	0.1951383	0.17986098	0.17220151	0.17251241	0.19420218	0.28037405	0.24740231	0.14741305	0.17498073	0.2102111	0.27387553	0.21659935	0.17431799	0.27012518	0.3518591	0.31343198	0.18670803	0.17847437	0.14153682	0.16159788	0.22408997	0.16464075	0.25988734	0.14824784	0.21401408	0.18540204	0.16585608	0.011678496	0.07332574	0.17761481	0.23142284	0.33347923	0.24587837	0.16603565	0.15262182	0.2778312	0.30792108	0.15215963	0.2556903	0.18294047	0.31905484	0.18339178	0.20500186	0.16141686	0.1783317	0.23518533	0.22713058	0.15643951	0.32256085
phelan_c_194	0.2526388	0.2286593	0.13973081	0.26699203	0.110312045	0.30477253	0.25866914	0.1182695	0.110996	0.20159468	0.39787984	0.27310175	0.016099228	0.25305623	0.41007087	0.30673274	0.22731224	0.28603774	0.009216782	0.26661363	0.21850017	0.17349625	0.30736274	0.019771472	0.27660143	0.2507053	0.11981219	0.0125781	0.13525373	0.15669116	0.24511766	0.103631504	0.26981747	0.14559466	0.23519252	0.1929602	0.2354492	0.18550573	0.28594223	0.26862997	0.22461425	0.33094016	0.16971156	0.0700902	0.074320294	0.3228771	0.19926135	0.3487712	0.2150078
phelan_c_193	0.2615724	0.24993655	0.14734507	0.32571778	0.39281783	0.2780946	0.23915412	0.12441759	0.21007258	0.31278783	0.34094775	0.26041216	0.10344389	0.4483081	0.2977618	0.46143916	0.25292027	0.21957481	0.0188442	0.29294693	0.29707146	0.146427	0.41661385	0.07124667	0.30376595	0.3527419	0.33417732	0.12850773	0.09584567	0.15238544	0.34363347	0.3159932	0.34112957	0.3194765	0.18385279	0.29441938	0.39132702	0.23320374	0.32404554	0.23125128	0.23498885	0.3654432	0.13790417	0.11693329	0.27965802	0.3023206	0.31215888	0.20450151	0.32136625
phelan_c_192	0.29603037	0.19462319	0.12701958	0.23452622	0.20258936	0.26670435	0.22478607	0.17960232	0.14469028	0.2882945	0.26028818	0.28635404	0.15705003	0.27307087	0.24292848	0.35871318	0.19311106	0.10114528	0.029639427	0.23963699	0.20893899	0.15729386	0.23195344	0.11098261	0.25372073	0.17119138	0.16176729	0.12660816	0.08667489	0.21466406	0.221425	0.21160401	0.15376794	0.11373336	0.106890395	0.28148785	0.28825414	0.16333742	0.24344964	0.15362495	0.24418855	0.18622778	0.19941169	0.07995692	0.10267991	0.19044304	0.22068378	0.23983096	0.27969563
phelan_c_191	0.18741176	0.12197888	0.11828498	0.15396617	0.14631535	0.3120828	0.24396405	0.15418136	0.15604025	0.26022875	0.27294922	0.1897623	0.10704523	0.22526136	0.31171054	0.34138945	0.22180595	0.17407045	0.075081915	0.16925997	0.12787086	0.17641044	0.27643228	0.21105069	0.16746229	0.17982478	0.23911196	0.07705277	0.094118506	0.19276926	0.16818313	0.1409154	0.187513	0.17902273	0.14381868	0.23019944	0.21977186	0.082760096	0.17674723	0.2280823	0.19839045	0.22116248	0.16666609	0.10787039	0.048564516	0.22027823	0.22462693	0.07288404	0.19098039
klinef_c_116	0.16340303	0.22005954	0.3168177	0.121484615	0.20561416	0.27031058	0.18408848	0.23683822	0.2624867	0.2352616	0.29541686	0.3161881	0.16441843	0.20204696	0.39026517	0.21080658	0.09990275	0.24861005	0.1334145	0.1266843	0.12562749	0.20218197	0.29094303	0.08864194	0.19468758	0.1887778	0.092266425	0.13798524	0.20142436	0.10909608	0.22731991	0.14693964	0.19942014	0.17353079	0.20182174	0.21698773	0.41344708	0.14293247	0.2027427	0.1840006	0.15199834	0.27098107	0.20127866	0.18593816	0.12742989	0.16080853	0.19874114	0.23217218	0.2708141
klinef_c_115	0.20030782	0.25501984	0.19374913	0.18501653	0.2682526	0.28052783	0.19637574	0.12903005	0.20774125	0.23118778	0.387754	0.18216974	0.20270069	0.3785876	0.3866113	0.29190496	0.26807547	0.12395717	0.038080122	0.33197892	0.19871436	0.1669797	0.283611	0.07302039	0.19345915	0.23697893	0.22821991	0.059276007	0.105854414	0.163473	0.28589314	0.2132029	0.24637826	0.27329955	0.21683173	0.42187545	0.3019358	0.1943663	0.28428978	0.2077955	0.25221127	0.28774187	0.2656775	0.10880244	0.19060098	0.2791608	0.25350356	0.21628116	0.3504631
klinef_c_117	0.29722732	0.32938594	0.10761839	0.22032875	0.19460565	0.20144606	0.1384762	0.18275663	0.1592764	0.1931	0.19728787	0.15743683	0.017016148	0.17879622	0.29768962	0.3525585	0.28844294	0.20747861	0.021683298	0.27241838	0.28501534	0.17061536	0.2344429	0.1632183	0.16952132	0.20278537	0.20373568	0.13267812	0.13025536	0.14990148	0.26535434	0.1062826	0.23208493	0.13021663	0.12383853	0.15013555	0.25266445	0.22574502	0.246907	0.18262987	0.079289585	0.22585535	0.21352959	0.2024599	0.1885668	0.1857837	0.29965776	0.33206123	0.3336041
klinef_c_118	0.22575204	0.17476644	0.17688197	0.15096323	0.18977907	0.2617646	0.30974138	0.19975172	0.19472882	0.17790909	0.26703653	0.13004097	0.23863003	0.30426586	0.377748	0.238793	0.079944424	0.2076169	0.094580755	0.2896965	0.18803447	0.22013244	0.19059163	0.1778918	0.13742115	0.0781319	0.15845951	0.18688485	0.08950038	0.1364521	0.14821869	0.279064	0.22617659	0.14441128	0.18671498	0.24810934	0.27048883	0.25171846	0.20041364	0.08296104	0.15974075	0.23013297	0.12377276	0.19089684	0.056272652	0.30955175	0.21003072	0.10170609	0.25304067
klinef_c_119	0.15092435	0.1923664	0.27322268	0.20260689	0.15083802	0.19739506	0.18053475	0.19128574	0.1709243	0.27272758	0.32019788	0.28988442	0.04597325	0.16078596	0.2390006	0.25699642	0.2546752	0.16572021	0.03814731	0.23884939	0.20907271	0.14079876	0.31094855	0.061475836	0.13311353	0.19833736	0.12607956	0.017578313	0.09848659	0.22623013	0.28658867	0.15725371	0.2554596	0.16249843	0.18314391	0.13783616	0.37915114	0.18080895	0.2619124	0.36697242	0.193882	0.23495838	0.2447709	0.018307704	0.16112013	0.1666671	0.23438515	0.32062814	0.31525534
klinef_c_120	0.13590181	0.1978393	0.18594916	0.12443596	0.1564427	0.25527447	0.27948353	0.17809969	0.17201126	0.2818421	0.325189	0.17940527	0.1052275	0.2228938	0.28348073	0.2410376	0.10900338	0.34036148	0.11496049	0.15936525	0.18251264	0.11597255	0.2965424	0.1636295	0.19076444	0.14809817	0.16885912	0.0667226	0.19802901	0.17880549	0.2731743	0.16474038	0.21879974	0.18257937	0.13094622	0.2579269	0.24517539	0.22082971	0.17361544	0.19436467	0.25554365	0.26122022	0.13875547	0.14546087	0.07519833	0.26808375	0.22226423	0.29283524	0.28759015
klinef_c_121	0.17217442	0.17491135	0.122976534	0.22260608	0.2949206	0.24166083	0.14864644	0.11099969	0.2192395	0.23713095	0.29824618	0.30102783	0.038063735	0.25965792	0.30664963	0.28974414	0.14458442	0.3509187	0.16785318	0.23948507	0.14496587	0.118739605	0.35053635	0.06103602	0.16468038	0.18209165	0.13428947	0.15723689	0.17152974	0.14679469	0.29439133	0.19299889	0.2453571	0.13783637	0.0669917	0.15569752	0.21754223	0.23690458	0.2782011	0.28362173	0.30042806	0.25362632	0.1731638	0.17654338	0.12574615	0.33264327	0.32636476	0.27320373	0.31926605
becwie_c_58	0.19088665	0.29049367	0.19778427	0.18951388	0.17338799	0.27574763	0.16911432	0.07476777	0.15652958	0.12902412	0.27183172	0.2887765	0.11767441	0.23937972	0.35958833	0.2933846	0.21388927	0.26512748	0.13013276	0.17709702	0.15424219	0.07717416	0.21524595	0.18697953	0.08526239	0.2615587	0.26155972	0.176779	0.03476667	0.17938024	0.22291708	0.23939872	0.27851012	0.2152814	0.17611739	0.36408967	0.2501186	0.18694407	0.27213323	0.16376764	0.23726101	0.24186228	0.16592398	0.21098652	0.13569853	0.28614527	0.22664832	0.14580908	0.29708523
becwie_c_59	0.13209173	0.1931692	0.1550791	0.22629628	0.21644072	0.2845891	0.17616987	0.066858314	0.20297617	0.23402643	0.2664315	0.20902988	0.19023576	0.22907832	0.3008654	0.36958754	0.11156289	0.16532195	0.15986264	0.1629888	0.18540946	0.14207762	0.23537192	0.13186982	0.18129446	0.029462019	0.2367617	0.17853108	0.14635815	0.18828622	0.2605323	0.2141242	0.25112894	0.17404102	0.17372315	0.2838899	0.2523588	0.18211989	0.2307702	0.13497299	0.27445036	0.28126377	0.14863613	0.12920597	0.10383965	0.26037207	0.22842498	0.15947856	0.23732392
becwie_c_60	0.26065767	0.21032085	0.091986395	0.16989087	0.2523473	0.2564136	0.250154	0.18627791	0.17213553	0.20530632	0.30528557	0.20905694	0.052042693	0.23902074	0.3519585	0.36367184	0.13953876	0.2149933	0.09337748	0.20309785	0.29728934	0.12787567	0.22319438	0.1228242	0.17518719	0.09398292	0.1749257	0.07731223	0.10388543	0.21463422	0.30421638	0.18947405	0.27901864	0.17007427	0.10715174	0.19516778	0.2692766	0.26631552	0.29512468	0.17951058	0.21094282	0.18110496	0.12658384	0.16870189	0.07752135	0.22449808	0.30691236	0.14577761	0.32410225
becwie_c_61	0.1504907	0.34601647	0.19047065	0.17243558	0.22590208	0.25183856	0.16441673	0.10339984	0.22569981	0.20450802	0.2472086	0.16994157	0.22756429	0.3918851	0.34526452	0.2557338	0.19488671	0.15475993	0.19134167	0.26782763	0.2854585	0.18764836	0.291569	0.12910306	0.15810478	0.1611251	0.17800361	0.12859273	0.1329796	0.27233213	0.27148205	0.25028154	0.2325944	0.28828996	0.1758227	0.22861728	0.24919146	0.22573876	0.1807794	0.15592368	0.18905585	0.18955725	0.1859464	0.19216165	0.20938952	0.30417764	0.16486858	0.29208067	0.24613321
becwie_c_62	0.18159156	0.3102372	0.06165295	0.21290153	0.2206854	0.3986526	0.16666462	0.18759423	0.113672316	0.13345394	0.32758704	0.14516789	0.14873958	0.24044657	0.2868576	0.26683062	0.11129865	0.21444467	0.1177571	0.20158382	0.16733566	0.12940733	0.27032858	0.25451827	0.23390521	0.17766756	0.30298114	0.07306878	0.1506392	0.095290184	0.21240143	0.20035146	0.23324323	0.24423376	0.23518759	0.2682629	0.2530808	0.20726815	0.2587908	0.15397179	0.24909781	0.21004033	0.22174388	0.21026626	0.07619034	0.28333962	0.23328522	0.095359296	0.23165974
becwie_c_63	0.21902284	0.1619202	0.17500696	0.2141378	0.3112619	0.26550242	0.19404921	0.08714945	0.18614206	0.2679596	0.33384943	0.23298158	0.15085143	0.3038053	0.3161956	0.31550583	0.15494032	0.2041635	0.104352474	0.19720185	0.2697125	0.17808646	0.2445939	0.16030723	0.1384502	0.16706862	0.22895166	0.13418	0.0629825	0.162884	0.09724134	0.2267051	0.2190315	0.2234781	0.17756745	0.26517028	0.33687675	0.2909707	0.14115831	0.12918709	0.25075725	0.15959175	0.23806758	0.2979226	0.044091534	0.19503662	0.1631586	0.14091992	0.27170128
becwie_c_64	0.22332712	0.29787177	0.23255688	0.14808244	0.21061122	0.31805828	0.2842578	0.18374465	0.17099345	0.13920513	0.3391433	0.1727106	0.26165515	0.26742947	0.33129895	0.329396	0.11642086	0.34151703	0.12542984	0.31376576	0.2409414	0.17081201	0.23988035	0.32974765	0.14601424	0.13143149	0.22728637	0.19303639	0.09267263	0.13515872	0.21933289	0.36184564	0.22615385	0.19024974	0.1627901	0.3818305	0.2953745	0.27801377	0.2196546	0.19374147	0.25688764	0.24037823	0.22060502	0.18635155	0.101457365	0.3701399	0.16492268	0.09791924	0.17411417
becwie_c_65	0.28276646	0.18899436	0.17052937	0.30112332	0.22565496	0.27373594	0.2201308	0.15033743	0.2004422	0.16903242	0.2759402	0.3885003	0.050430384	0.2510284	0.26205403	0.3246702	0.19984442	0.12625846	0.023926215	0.17188641	0.295923	0.15831949	0.21965355	0.17585582	0.17294176	0.11470352	0.27181375	0.18828803	0.017618928	0.11511943	0.18899336	0.33698744	0.25240338	0.21726127	0.13823077	0.26237682	0.3521609	0.34755677	0.119096875	0.08523646	0.20972833	0.16343856	0.1037114	0.14276847	0.04975947	0.19574147	0.17258999	0.1293746	0.28354526
becwie_c_66	0.3338001	0.17171006	0.13444546	0.2968903	0.30049118	0.25370342	0.18597856	0.08171592	0.20567818	0.23329325	0.4101019	0.26484644	0.10354125	0.31189805	0.3780359	0.36094838	0.15656461	0.20838356	0.086649224	0.23241659	0.18178065	0.17210604	0.42737737	0.14437419	0.21126416	0.19929415	0.2613352	0.14592285	0.02728021	0.16460033	0.32126966	0.31179953	0.3180253	0.35635683	0.1906263	0.29996973	0.4348475	0.16000344	0.2849384	0.15560907	0.22350262	0.30304807	0.19757518	0.08309529	0.15788788	0.22230235	0.1727322	0.16477454	0.27134746
becwie_c_67	0.23184893	0.16192672	0.1729252	0.22050947	0.21091978	0.33628523	0.19836292	0.119154155	0.20793654	0.27000874	0.31444776	0.27580225	0.11096759	0.30168277	0.26931763	0.2795322	0.20860523	0.14717446	0.09517546	0.17200907	0.24690473	0.21014005	0.25168297	0.16899829	0.2391343	0.1802795	0.25578368	0.14756337	0.029536217	0.19590655	0.19822863	0.19577807	0.2825262	0.13807105	0.1470594	0.35012424	0.27819127	0.21657401	0.25243372	0.23342907	0.17522857	0.17594066	0.18016659	0.13133463	0.08851494	0.18902409	0.13898665	0.23218721	0.24447753
becwie_c_68	0.20361099	0.24968636	0.1920031	0.30139434	0.17624183	0.25913078	0.23270841	0.16066189	0.22566195	0.18969314	0.24533279	0.22861236	0.09824702	0.31660497	0.31533307	0.37270162	0.18519336	0.15245822	0.1559039	0.19147977	0.23501447	0.15145962	0.2894776	0.18163341	0.16211283	0.13719644	0.21645999	0.21063544	0.052762873	0.17722721	0.1910557	0.30754593	0.3107174	0.2503095	0.0789551	0.25693333	0.3105837	0.28029138	0.259103	0.16524369	0.2672397	0.18895285	0.10751101	0.21748264	0.20003891	0.16723038	0.20193994	0.1376822	0.29137045
becwie_c_70	0.2500682	0.2516532	0.22625443	0.21248108	0.26815134	0.25033456	0.20358597	0.16350539	0.19985193	0.2082299	0.3527556	0.21256262	0.24689627	0.26679182	0.36104715	0.27009934	0.18544453	0.28698924	0.27025414	0.1506924	0.24190499	0.24378785	0.117434174	0.2866424	0.101728216	0.12690605	0.31274182	0.08899811	0.13060021	0.19327998	0.090853445	0.27529097	0.2863778	0.22904271	0.28796232	0.25494784	0.27239496	0.25047952	0.13744152	0.18494728	0.23755969	0.11988524	0.26810998	0.23289108	0.11275651	0.29064366	0.1807298	0.12175138	0.22498778
becwie_c_71	0.20820129	0.22560534	0.27260286	0.30380505	0.24303693	0.30153987	0.2129101	0.16721153	0.20713834	0.25670403	0.41058207	0.22004531	0.26437533	0.23451835	0.3918239	0.30174556	0.18135351	0.1580782	0.19526917	0.23838416	0.3149049	0.20257258	0.3231186	0.16546266	0.17300348	0.12503868	0.29509026	0.17630222	0.019199444	0.13767901	0.24435073	0.2781608	0.2735854	0.24610803	0.1449716	0.3217197	0.3595257	0.30769446	0.1965886	0.27057913	0.20530722	0.2159042	0.20617582	0.23262294	0.20695099	0.28540236	0.18986726	0.1853342	0.25077146
becwie_c_72	0.20207918	0.16985972	0.159474	0.22766042	0.25311902	0.29860213	0.23537418	0.14848134	0.23214966	0.114674464	0.28750533	0.30873692	0.11161726	0.20392303	0.33852553	0.27716684	0.13016269	0.14173985	0.116949014	0.29128367	0.20617574	0.18517032	0.16632074	0.21848643	0.20596379	0.12984067	0.25755048	0.13471045	0.08065739	0.15402994	0.19550349	0.23933813	0.20470029	0.21830124	0.17469971	0.2201497	0.31323966	0.2768773	0.24587357	0.14872375	0.30133265	0.20053315	0.22754896	0.1999102	0.0851412	0.30070144	0.20190188	0.12035911	0.22606888
becwie_c_73	0.30386817	0.33057547	0.22257	0.24895349	0.23899321	0.26519477	0.17278376	0.19733413	0.17163649	0.16773978	0.38341844	0.36976892	0.15942177	0.27027684	0.36307865	0.35420305	0.18138556	0.20990248	0.070592046	0.23747323	0.19130018	0.12161259	0.25626677	0.17078048	0.27870286	0.10982108	0.18007173	0.12175841	0.050266102	0.17974468	0.22121349	0.2654949	0.2241463	0.17324391	0.15316823	0.3187555	0.35630184	0.20322812	0.28520948	0.1921848	0.19926772	0.24618408	0.20129158	0.17414966	0.14224222	0.266878	0.27921176	0.10238461	0.3434532
becwie_c_74	0.15443888	0.14082746	0.047411237	0.16118814	0.2522397	0.1800713	0.14850004	0.089790225	0.15601295	0.1444701	0.2758104	0.11203304	0.11721936	0.17404404	0.31898153	0.25860834	0.22705312	0.19437273	0.111684546	0.28935382	0.170135	0.030506965	0.2070989	0.19043013	0.245101	0.13741817	0.16344975	0.009298816	0.2284359	0.045040436	0.16588454	0.20080927	0.22073674	0.22550082	0.23564585	0.14281622	0.32368326	0.15671153	0.18005416	0.14285055	0.15960684	0.20981574	0.2328579	0.19157925	0.08244026	0.18247598	0.20532167	0.15402707	0.19979869
becwie_c_75	0.31294903	0.25425205	0.28082526	0.29569155	0.359136	0.2649004	0.2553463	0.09894264	0.19351092	0.23044491	0.34081292	0.35411933	0.063841954	0.2769945	0.32886386	0.34421343	0.2194837	0.15731612	0.049666103	0.18279612	0.21491323	0.14539218	0.28890365	0.064526595	0.22674167	0.16987625	0.27532956	0.20207453	0.10868374	0.12505738	0.18023133	0.37969384	0.20587462	0.26269636	0.057676822	0.3164385	0.40336025	0.3026661	0.34931916	0.24349743	0.19988835	0.21605346	0.21327947	0.12571867	0.14726791	0.14030689	0.24434766	0.27150697	0.2874583
becwie_c_76	0.21098149	0.12748842	0.1752227	0.2363053	0.1512453	0.2528576	0.15356377	0.11967734	0.21679273	0.12632453	0.29588372	0.23675084	0.21984313	0.22331065	0.31927466	0.22520448	0.15585753	0.18417314	0.14200772	0.15030573	0.1931239	0.14951362	0.19942284	0.1493372	0.20628183	0.14236808	0.1745081	0.1637279	0.054943345	0.20060064	0.21585609	0.2466691	0.30186716	0.23105991	0.22639237	0.3030927	0.25297317	0.21897057	0.16563955	0.10198966	0.2560237	0.25556496	0.16045631	0.21927941	0.10247509	0.30237302	0.13260551	0.14452945	0.23957089
wolhir_c_305	0.13382244	0.09608194	0.23379977	0.16052659	0.15633027	0.15400702	0.22178885	0.2005705	0.26428932	0.25610113	0.22023812	0.30995592	0.06486033	0.09451265	0.21446687	0.24980454	0.24970162	0.3157528	0.026971288	0.20748994	0.15573841	0.15306032	0.2807435	0.08190874	0.27380502	0.1966958	0.11164598	0.07295742	0.13202891	0.18668115	0.2541203	0.1828118	0.2233727	0.18779889	0.24737184	0.11032211	0.24198109	0.15991257	0.19886695	0.32867247	0.23944938	0.2999078	0.24901679	0.028852884	0.082739905	0.2509728	0.21617524	0.19826725	0.12355626
wolhir_c_306	0.27255765	0.17001371	0.18922737	0.26921695	0.28840983	0.2991373	0.16665648	0.047592714	0.19162256	0.26349258	0.32111973	0.32371515	0.05146265	0.35821515	0.28360918	0.41813123	0.22291641	0.20134416	0.033270564	0.24600175	0.23539566	0.187112	0.28259718	0.03959748	0.27418575	0.3060686	0.25709248	0.121563606	0.00029501063	0.22515039	0.23250258	0.3594504	0.23818009	0.24920507	0.099231906	0.28228113	0.35363203	0.14667699	0.20275775	0.31199518	0.21889724	0.2858178	0.15612255	0.069922656	0.070290044	0.24784964	0.18824235	0.25413325	0.32121247
wolhir_c_307	0.26785296	0.18972889	0.2099886	0.13029034	0.24166915	0.31581247	0.09625606	0.19857815	0.24632242	0.22205986	0.22127318	0.21610238	0.12018866	0.18577906	0.2850713	0.2208024	0.08832723	0.2172217	0.11640996	0.18149784	0.13653484	0.17560664	0.21508145	0.15578109	0.12603566	0.09025342	0.11209925	0.07099381	0.07733132	0.16849625	0.35118222	0.20815279	0.22358316	0.20390072	0.012254452	0.18488465	0.24383317	0.14809337	0.37181115	0.2710692	0.17438862	0.19262278	0.28833544	0.114776105	0.14226708	0.29905826	0.21161503	0.2711087	0.16940594
wolhir_c_308	0.342216	0.23849031	0.19740722	0.31484184	0.24772003	0.27573657	0.16485357	0.08673089	0.22859259	0.16349536	0.28109378	0.32066506	0.026336398	0.1870018	0.31882143	0.28679466	0.19664788	0.21496746	0.07616669	0.18602857	0.20301884	0.17883211	0.23033214	0.15891832	0.14544979	0.10603263	0.35113597	0.17355421	0.1599021	0.2278737	0.16871066	0.3186319	0.29778457	0.25300285	0.19949979	0.21217811	0.47867244	0.26342916	0.17848235	0.22924702	0.10615537	0.08422832	0.28862214	0.1579411	0.13385214	0.17066535	0.17922197	0.17427939	0.20677751
wolhir_c_309	0.32029733	0.18255113	0.042602308	0.23235713	0.3310467	0.27378672	0.1854256	0.12846443	0.25279063	0.23406288	0.32106122	0.15814173	0.06158147	0.32527608	0.32021904	0.3883102	0.1828099	0.14866276	0.13101697	0.23471092	0.2042714	0.10809878	0.2666459	0.095325425	0.12097778	0.15369907	0.19133194	0.079665616	0.07361603	0.2208609	0.2346119	0.21201155	0.2680438	0.29953364	0.21263176	0.20262024	0.36956647	0.27813143	0.2938846	0.18219444	0.22365591	0.19056329	0.14165768	0.15829289	0.11746546	0.1962795	0.16366163	0.25122294	0.3026836
wolhir_c_310	0.16405281	0.22399953	0.16383773	0.2261973	0.2747594	0.24942578	0.16831233	0.14661047	0.21610186	0.22666612	0.3002677	0.3108877	0.14296311	0.23401706	0.2943954	0.42802608	0.2726526	0.22175238	0.12207556	0.22189476	0.13880953	0.16377781	0.30906755	0.12247099	0.18369086	0.25876662	0.27015406	0.10580775	0.11052409	0.22200839	0.30618477	0.30293816	0.28070953	0.2665257	0.20847757	0.2566905	0.29543018	0.15275085	0.23910536	0.26341242	0.2263006	0.20693961	0.2407327	0.14081821	0.1444296	0.17784709	0.20198926	0.22875169	0.29831964
wolhir_c_311	0.19745907	0.13983971	0.15661272	0.1985243	0.20808855	0.30157495	0.1770161	0.10904615	0.22700745	0.227594	0.27330452	0.25071412	0.099435955	0.3229569	0.33535868	0.3287413	0.19466153	0.15965655	0.099531636	0.23925373	0.22477677	0.10980539	0.32656747	0.03904603	0.17663708	0.22137709	0.18872714	0.03807751	0.008925846	0.26197803	0.25861832	0.17891295	0.35677475	0.2600503	0.16050112	0.18873817	0.34457025	0.161571	0.31813282	0.19989866	0.18402652	0.36544582	0.20697096	0.12555176	0.13305402	0.23398167	0.22816765	0.24910247	0.30557966
wolhir_c_312	0.18777126	0.16900912	0.2531328	0.22425526	0.2156285	0.2521127	0.19913813	0.18266326	0.1941182	0.3509069	0.36347744	0.33271113	0.1577027	0.21206099	0.34304643	0.2988615	0.14499995	0.25627887	0.08028597	0.2186636	0.19428505	0.14494488	0.20896715	0.10036744	0.2217545	0.2133618	0.15518647	0.09202398	0.12480305	0.19517231	0.21025638	0.2605579	0.20322514	0.27241963	0.24705707	0.21471694	0.33695883	0.19133139	0.2426696	0.19297698	0.21023707	0.21391755	0.12413429	0.13305244	0.11846876	0.20957553	0.1904711	0.16112909	0.2637624
wolhir_c_313	0.25093025	0.2238802	0.12513395	0.2554443	0.20563225	0.2469302	0.23167701	0.17843986	0.18728417	0.19047241	0.24542439	0.19754589	0.07535148	0.32666528	0.29917383	0.3691994	0.27568823	0.16219446	0.013352886	0.22380714	0.15875372	0.18834281	0.29840663	0.16599232	0.25575143	0.2065569	0.28414014	0.16967346	0.05428222	0.11856881	0.22862504	0.29085374	0.19346961	0.2215147	0.12848572	0.24303474	0.2528873	0.22832392	0.21997887	0.2038462	0.20313893	0.25241917	0.12670915	0.15675639	0.044267297	0.15352419	0.23349354	0.13888074	0.2928085
wolhir_c_314	0.18969122	0.13484314	0.03961406	0.16423357	0.21815309	0.24182378	0.09326473	0.22324955	0.24380898	0.21555999	0.23944688	0.21684647	0.082460105	0.14914581	0.2633276	0.24411821	0.21975486	0.19961235	0.062207446	0.24874623	0.1702029	0.08676976	0.18964128	0.19077584	0.09351357	0.19798757	0.09860835	0.14547688	0.13643813	0.15715623	0.25693268	0.13151138	0.21608609	0.13596201	0.16042751	0.14070646	0.27757335	0.27143335	0.182689	0.26205528	0.1267629	0.29291776	0.14635453	0.15528545	0.117764995	0.22410037	0.2976233	0.22672683	0.20337677
wolhir_c_315	0.19860908	0.15862839	0.20727636	0.20177656	0.25916547	0.20315224	0.23308496	0.095974594	0.2302469	0.26753107	0.2722401	0.2509121	0.0816627	0.28393048	0.38639706	0.33934185	0.29379743	0.2208046	0.0629272	0.27210528	0.20141494	0.14099118	0.25707427	0.093428925	0.27487284	0.25081372	0.2530778	0.12674864	0.06359607	0.15225068	0.21476923	0.25396264	0.2763244	0.23379637	0.17608342	0.26500046	0.29525682	0.15256576	0.21372814	0.12690893	0.22423586	0.2975405	0.28877145	0.18390173	0.11737345	0.2530365	0.15511553	0.10024284	0.29960364
klinef_c_122	0.20484953	0.17115998	0.115953475	0.14795315	0.19279435	0.20238914	0.24888444	0.062357277	0.08580054	0.21077766	0.2706157	0.15056571	0.029392364	0.21733196	0.25799656	0.2574888	0.19800675	0.19911464	0.12979597	0.19283895	0.13699293	0.052956387	0.22562447	0.07309016	0.2204468	0.13568607	0.1201608	0.01949134	0.07930355	0.16247682	0.3083012	0.15850265	0.35345766	0.16518617	0.14499103	0.21786076	0.23073342	0.08391196	0.19008431	0.20079243	0.18883447	0.3612628	0.25325868	0.10614625	0.08557007	0.13842168	0.15880963	0.18625453	0.28504875
klinef_c_123	0.11046851	0.12681212	0.053058907	0.14091203	0.33734402	0.18138123	0.17700867	0.11913814	0.14191687	0.21627852	0.24999283	0.24106076	0.075485334	0.33096308	0.2994391	0.30989563	0.19877209	0.11821386	0.031468168	0.18723375	0.19938648	0.06536597	0.28968963	0.027514992	0.17291585	0.17713825	0.19804874	0.19215658	0.116562404	0.16904214	0.3117146	0.20123619	0.20416561	0.14777748	0.11734095	0.16187504	0.21889871	0.22533943	0.233718	0.19107397	0.13225713	0.317455	0.12549205	0.11157332	0.027944924	0.34018496	0.24506341	0.24103269	0.3164934
klinef_c_124	0.19382629	0.16919377	0.14002001	0.16495928	0.13287863	0.20609602	0.3149715	0.14976814	0.21616861	0.12595269	0.34826064	0.16840923	0.0766186	0.22596511	0.34131896	0.21719939	0.08530137	0.3361484	0.058437347	0.15435976	0.18612024	0.11348584	0.30090415	0.21004254	0.20007226	0.031682827	0.26098692	0.12702075	0.2190732	0.16647536	0.19827163	0.2848683	0.20791262	0.18393055	0.0928801	0.25825155	0.2771153	0.23231152	0.2781929	0.13677824	0.22832894	0.23743728	0.055667453	0.17319338	0.09675066	0.23971526	0.27270427	0.21855325	0.179233
klinef_c_125	0.15161315	0.16042697	0.098191485	0.16912758	0.124104805	0.29736105	0.22878273	0.1032736	0.18173039	0.15850013	0.39531082	0.14085753	0.110859066	0.18126199	0.26223654	0.25306815	0.26083428	0.19231308	0.07379265	0.23206793	0.23351744	0.111886166	0.21258336	0.23305336	0.10757326	0.08706534	0.13924003	0.063419245	0.3563553	0.19704917	0.3250169	0.23053774	0.25416005	0.29773036	0.23336287	0.21399191	0.25048506	0.20884424	0.28253156	0.23473051	0.22087564	0.2831633	0.23083928	0.10523648	0.07793826	0.18863708	0.21318105	0.3003387	0.23662093
klinef_c_126	0.20913	0.2346807	0.18189135	0.20732965	0.1321797	0.18937522	0.2630073	0.13383104	0.19973351	0.29580358	0.27952775	0.24228111	0.12195198	0.21926358	0.24935889	0.23972401	0.22416094	0.26789826	0.062787354	0.1824474	0.18982339	0.21367985	0.2071574	0.10078713	0.17687659	0.22593608	0.08558458	0.07473608	0.080690354	0.21233627	0.3287925	0.19470453	0.2507324	0.28121853	0.23774184	0.25719982	0.2982902	0.22896214	0.2759635	0.25947466	0.16113748	0.28067863	0.16911677	0.14210661	0.10194279	0.30137306	0.22047195	0.23740962	0.20119826
klinef_c_127	0.16761823	0.18272562	0.25367445	0.21181051	0.11074669	0.21327889	0.2288416	0.19908257	0.19775331	0.28075916	0.3878268	0.34682745	0.032318804	0.23661153	0.24585374	0.2992586	0.20888367	0.2503201	0.05490677	0.14575349	0.16433156	0.09608407	0.26078862	0.08631995	0.21946484	0.20384483	0.1566355	0.06480252	0.065497965	0.12324102	0.22586526	0.30207926	0.22320712	0.18339105	0.18794313	0.10122424	0.27236295	0.19515635	0.23574717	0.20984778	0.15709913	0.29366016	0.15570086	0.026679434	0.041049592	0.17480063	0.21489283	0.22017542	0.2319045
klinef_c_128	0.17495798	0.16621594	0.082953766	0.23121604	0.079536766	0.25678977	0.06682929	0.07635835	0.20102601	0.13478875	0.26157987	0.10321585	0.04814106	0.08247681	0.25882176	0.23370299	0.2188678	0.27395988	0.17393923	0.12863117	0.059070583	0.20188972	0.09438327	0.2268617	0.1171305	0.17865029	0.087970935	0.09211618	0.18776622	0.14323965	0.17110395	0.16025952	0.20127532	0.21864925	0.1477288	0.10447921	0.12571084	0.14801781	0.18098515	0.11490467	0.14646518	0.16837335	0.15548135	0.12844816	0.20723718	0.20564671	0.2865095	0.14303166	0.26293963
klinef_c_129	0.18876256	0.15883768	0.19363445	0.18157732	0.1824272	0.25590104	0.187463	0.21886775	0.2384538	0.23096801	0.378891	0.2318469	0.19448507	0.32998922	0.33062255	0.2708128	0.1227981	0.19795488	0.107669175	0.2595499	0.15645765	0.15892354	0.29534686	0.13497812	0.12657	0.19960767	0.20914394	0.14225504	0.0789808	0.06967164	0.24257904	0.25133508	0.23096903	0.16734569	0.104548775	0.21696189	0.3222155	0.21102108	0.26669	0.1591878	0.18157628	0.17092218	0.15996206	0.16003785	0.14761183	0.2840691	0.27395484	0.21730474	0.29251084
klinef_c_130	0.1834961	0.1627097	0.22098275	0.20848313	0.19426951	0.20427069	0.13851196	0.15458372	0.18128791	0.19870296	0.3075323	0.31165317	0.043214306	0.3030241	0.29824123	0.31161767	0.18177569	0.21382283	0.0391411	0.32938904	0.12145722	0.15090512	0.25872037	0.022436146	0.1620245	0.17775878	0.12090005	0.124696374	0.15532753	0.098556295	0.34092307	0.23098452	0.25175905	0.20021398	0.09547785	0.16006422	0.24900432	0.20156746	0.23848608	0.24089055	0.17151257	0.2858128	0.09949999	0.11883201	0.10417993	0.36173338	0.26784435	0.25781083	0.28427118
klinef_c_131	0.20784448	0.18247806	0.14726391	0.25658262	0.14901173	0.29254407	0.28321463	0.12821628	0.22877976	0.20097895	0.40191972	0.26971805	0.021351112	0.23311687	0.3338316	0.2493472	0.19777173	0.29548013	0.04953766	0.19718648	0.1503996	0.16814694	0.2758524	0.09483614	0.24757364	0.19656569	0.11480081	0.09726556	0.18612392	0.17762375	0.2365994	0.27881548	0.21141323	0.1666172	0.17795639	0.22570372	0.27626348	0.14874904	0.26497716	0.21717325	0.25654954	0.24698025	0.17991826	0.036116652	0.19829366	0.22584055	0.18677194	0.2894204	0.22498405
klinef_c_132	0.164711	0.24888499	0.20911191	0.16576084	0.13848105	0.30318123	0.20449388	0.15670913	0.3345064	0.13482213	0.26095235	0.15246576	0.30130905	0.32894105	0.38104212	0.2184467	0.11892038	0.18949056	0.12532598	0.19853993	0.1550167	0.25547984	0.21375436	0.2738299	0.050005842	0.17272502	0.21920635	0.16428444	0.19543937	0.19675115	0.25086707	0.30079168	0.27856272	0.23460263	0.17902324	0.26757774	0.34302455	0.2552154	0.20988113	0.12978402	0.17631125	0.08542616	0.14430165	0.17384703	0.15398273	0.2556944	0.25510314	0.16336715	0.27859384
klinef_c_133	0.30703658	0.17546357	0.17647502	0.2266137	0.19176999	0.23058286	0.22934873	0.15687248	0.2189425	0.24619488	0.3733086	0.17257491	0.085266694	0.21313563	0.34752026	0.33997026	0.20651476	0.21562377	0.016413016	0.31778222	0.1944175	0.28101596	0.17739636	0.15365298	0.18229079	0.26678896	0.18691379	0.214405	0.1350776	0.17948443	0.3136332	0.12958612	0.22976625	0.20092033	0.24864349	0.2715647	0.303554	0.16645068	0.15378986	0.31699833	0.2124819	0.2669549	0.15380424	0.1296683	0.02580063	0.28385797	0.24265943	0.26557392	0.1847617
wolhir_c_316	0.16994354	0.16901553	0.13579077	0.2829969	0.3370182	0.2862736	0.2802778	0.16076002	0.2236687	0.3110969	0.32184267	0.23025157	0.111387864	0.35129768	0.36352646	0.37803736	0.13178024	0.23125471	0.0758812	0.21675807	0.19541934	0.117460996	0.37448737	0.060949806	0.19627632	0.17637938	0.2756676	0.049877856	0.0810814	0.15060066	0.3286786	0.22794914	0.28568378	0.26913443	0.20526405	0.25030833	0.3255952	0.18958461	0.27547523	0.1929838	0.23709434	0.31791565	0.17743833	0.11805929	0.09355998	0.31395388	0.2512998	0.2200478	0.3581562
wolhir_c_317	0.29113185	0.13474602	0.1489524	0.2720589	0.15786709	0.269217	0.23559563	0.10378303	0.23915574	0.23685919	0.32031807	0.27240542	0.032493025	0.28742442	0.24618356	0.40256122	0.1943217	0.23286319	0.029789124	0.22524421	0.24968252	0.21371646	0.23121008	0.09996386	0.2044358	0.24155524	0.25023848	0.13759485	0.056816287	0.17252913	0.25536522	0.33040988	0.23361117	0.23984393	0.25876868	0.2658195	0.32120928	0.18029478	0.19091454	0.18339038	0.25003654	0.24099632	0.123789445	0.092766374	0.062216397	0.27393234	0.24918063	0.15360908	0.2842047
wolhir_c_319	0.2308803	0.18802907	0.13137028	0.2835647	0.24080399	0.2778616	0.23206848	0.13999158	0.27257568	0.22185923	0.3711498	0.15864708	0.08298759	0.31613302	0.2939236	0.3346368	0.21172597	0.2389201	0.07236173	0.30036098	0.2103207	0.15014553	0.33784384	0.111641355	0.14568403	0.17332022	0.22494346	0.118933186	0.14467813	0.21054098	0.34572718	0.30865365	0.32092753	0.2746908	0.120689794	0.21780676	0.37360436	0.20161651	0.3267861	0.21332416	0.23243456	0.3141054	0.13317193	0.11263492	0.116010256	0.29983896	0.19265446	0.22466083	0.28843114
wolhir_c_320	0.1662595	0.08824581	0.15674174	0.18722893	0.27348858	0.3337401	0.16878638	0.2189481	0.18588859	0.26230162	0.3285189	0.2679067	0.15444954	0.27599916	0.30900243	0.32599944	0.23009235	0.1296784	0.0731314	0.25897163	0.18191947	0.15404776	0.27009243	0.004239968	0.25214383	0.21073711	0.2091756	0.11913513	0.04171156	0.19067644	0.23481907	0.23978023	0.20528337	0.21386006	0.11984585	0.21249211	0.3070619	0.109533034	0.21901655	0.2730492	0.27697808	0.23604938	0.22962904	0.14194646	0.16271412	0.21068913	0.18427208	0.19675168	0.28779727
wolhir_c_321	0.3025257	0.18795523	0.13386431	0.22631192	0.1875372	0.25319028	0.2861339	0.16882467	0.22429183	0.19894865	0.3143965	0.23157912	0.08857239	0.3106982	0.3310017	0.40592968	0.2038402	0.25737482	0.1041122	0.18354882	0.22709677	0.118434265	0.26564962	0.17336798	0.18102263	0.12422596	0.23929764	0.0406297	0.07084888	0.16040304	0.22458987	0.2378609	0.24121949	0.22909895	0.15789175	0.2924808	0.26666626	0.27401018	0.2955769	0.14018583	0.24961844	0.2733767	0.22125725	0.12091593	0.13773729	0.2798762	0.2376897	0.11762315	0.2098906
wolhir_c_322	0.23236738	0.10590228	0.06641385	0.2332571	0.13777226	0.22931479	0.11761841	0.055871926	0.15105958	0.18073125	0.36790234	0.15085924	0.20838794	0.2153501	0.36069313	0.34652823	0.13689658	0.11359985	0.13139749	0.13827598	0.18347043	0.04907295	0.20352636	0.095039435	0.12549351	0.053609982	0.18857282	0.0418199	0.0042776093	0.2713	0.21405202	0.2023694	0.40894854	0.17452733	0.13281357	0.2802078	0.1975398	0.11689887	0.2574486	0.17783312	0.27878794	0.33530337	0.07970942	0.12293625	0.031975172	0.29159147	0.13868243	0.09718025	0.27469224
wolhir_c_323	0.15989381	0.2554122	0.22300613	0.1469757	0.2777179	0.3090452	0.17106357	0.23268466	0.22172081	0.096092895	0.35796446	0.16156137	0.22995654	0.18618667	0.48203987	0.31612235	0.2777591	0.25973648	0.23839217	0.18448253	0.23058626	0.19291085	0.17208552	0.2500193	0.12815526	0.16258681	0.22478549	0.05300289	0.13862857	0.10642476	0.19987714	0.24643433	0.21036354	0.23557346	0.291309	0.2412523	0.27156827	0.21173017	0.20706221	0.13340046	0.24277654	0.13625184	0.21758446	0.21246284	0.10780795	0.21805009	0.335118	0.22290169	0.3105261
retsyn_i_218	0.3015158	0.16773304	0.2601415	0.2085107	0.2579096	0.3038629	0.18564034	0.12595922	0.30912238	0.1618232	0.36691827	0.20984712	0.076815605	0.21457979	0.33879057	0.3471455	0.064119674	0.21781406	0.06963248	0.15085949	0.18826333	0.15875706	0.22724119	0.11051017	0.18346003	0.12984143	0.27849856	0.176514	0.07038673	0.10699545	0.14707088	0.24459162	0.22020137	0.23815742	0.085957184	0.13538653	0.2692867	0.21755548	0.13746154	0.12009966	0.2769031	0.14845249	0.18643418	0.18890625	0.034774363	0.28139377	0.27696902	0.16316906	0.244008
wilbeu_c_301	0.14659512	0.17393768	0.09730368	0.08217757	0.16473222	0.26041794	0.21324542	0.19721666	0.1919601	0.16589484	0.27759874	0.1469409	0.21563673	0.31929916	0.33171308	0.2640373	0.106410004	0.1337677	0.11628869	0.26727015	0.14123303	0.15255482	0.20600393	0.15997185	0.11756387	0.09041864	0.19687444	0.08827862	0.08711475	0.056199796	0.21594036	0.2815307	0.20494822	0.26820925	0.16326697	0.33262455	0.28179568	0.14593777	0.17248672	0.11870856	0.29018283	0.23921038	0.07495199	0.14532796	0.059916794	0.22186396	0.18937479	0.19026019	0.2369192
phelan_c_205	0.1655765	0.1910153	0.1776008	0.18187097	0.26362184	0.3142182	0.20423338	0.17348579	0.2128442	0.21502545	0.2774531	0.23882633	0.10732623	0.3669796	0.3263331	0.34456933	0.25989112	0.25170493	0.16619782	0.27342105	0.21685927	0.16705787	0.24718015	0.053698972	0.21877092	0.21683906	0.17001322	0.18097094	0.07502737	0.25923136	0.29393274	0.284711	0.27285215	0.28519002	0.17704034	0.24957085	0.29597658	0.20726098	0.24399409	0.23795223	0.16414756	0.277871	0.14022976	0.21481967	0.12704411	0.18820411	0.229086	0.20447335	0.33532423
achond_c_37	0.2283093	0.19204271	0.14846636	0.2163187	0.25653046	0.27857023	0.19822326	0.17782547	0.12642112	0.27490398	0.3424253	0.29401666	0.019036638	0.30955374	0.33793107	0.30286282	0.16974464	0.21749955	0.039514866	0.2602452	0.1610052	0.14157002	0.26349413	0.092285655	0.15362957	0.18678194	0.12727326	0.13574478	0.064867795	0.10378787	0.27072993	0.25358805	0.25379947	0.21143343	0.1532996	0.2828803	0.2833935	0.13082424	0.3031199	0.17105003	0.1714766	0.30915636	0.17045504	0.1566733	0.02020846	0.19770357	0.2109863	0.1883465	0.33301985
22qdel_c_16	0.22530416	0.11458818	0.2146557	0.16371155	0.18973278	0.22153509	0.118789926	0.1318534	0.21677466	0.19078445	0.2059517	0.22616255	0.045872644	0.31946546	0.25085974	0.2405077	0.15624225	0.1969296	0.11646904	0.24451402	0.10163908	0.16999862	0.25071582	0.07199246	0.1316372	0.15842989	0.11936161	0.143726	0.11957697	0.12468236	0.25807932	0.3192296	0.24360731	0.22864757	0.15925394	0.23661938	0.20687382	0.074435614	0.24450058	0.18906733	0.18933529	0.26844624	0.25812674	0.07015986	0.14538325	0.19086678	0.22141436	0.18286031	0.2622964
rubtay_i_239	0.20837206	0.18638672	0.15698232	0.17693527	0.2613887	0.19522639	0.20099881	0.12608786	0.22283572	0.289682	0.41439942	0.24697138	0.17949066	0.24901421	0.26464158	0.32030058	0.25962085	0.13474177	0.102872446	0.24417445	0.2414929	0.25433528	0.24058774	0.09331675	0.16987777	0.2858916	0.17300826	0.058686912	0.05952005	0.22728126	0.29622856	0.1972911	0.18868986	0.1793096	0.16605589	0.19612594	0.33842853	0.11095245	0.23085716	0.25478318	0.24835081	0.24903022	0.21999049	0.10777103	0.2624652	0.19575623	0.14112815	0.20703292	0.24193564
rubtay_c_236	0.22579566	0.22033884	0.23086186	0.31284112	0.28159022	0.3079427	0.17682292	0.1684106	0.31265473	0.31198543	0.32625327	0.32049543	0.14367805	0.3712834	0.3212275	0.361053	0.15492278	0.22917533	0.06836432	0.16660392	0.25475824	0.079864174	0.36034375	0.110271774	0.16493255	0.14646253	0.26776963	0.06831133	0.07165187	0.19669898	0.28087306	0.28093964	0.27913374	0.23215726	0.16416962	0.2974338	0.3731054	0.23038682	0.29583997	0.111962706	0.20613927	0.31215718	0.16828486	0.1909492	0.19782174	0.2896614	0.24063534	0.16473019	0.34778643
achond_i_32	0.25421053	0.20238072	0.23049943	0.062784545	0.31600833	0.3139755	0.22428283	0.17386012	0.2587819	0.13320631	0.20818347	0.20575535	0.1734975	0.21986717	0.32215622	0.19152665	0.09156054	0.36555716	0.11101383	0.17071873	0.18172425	0.24793199	0.15716454	0.35815355	0.13685745	0.12897195	0.19367754	0.19799882	0.21703625	0.10993846	0.16316777	0.23889893	0.14104675	0.28113806	0.112385325	0.2527784	0.24090502	0.20647186	0.17781413	0.14733285	0.08559666	0.14252508	0.14866436	0.16591531	0.061885	0.28310814	0.12687401	0.13235903	0.3357395
phelan_i_208	0.26183033	0.2031323	0.11780642	0.2211945	0.13039568	0.3537063	0.16643181	0.25556898	0.1497901	0.20537494	0.2535023	0.27993613	0.045844264	0.18955395	0.32155287	0.34891278	0.16733918	0.15040615	0.019135	0.22518416	0.25833255	0.13192052	0.14598034	0.12909658	0.117513716	0.09892815	0.196596	0.105042785	0.101271495	0.33571023	0.21771264	0.14170171	0.29743704	0.1045728	0.08405995	0.28478295	0.18213446	0.20338438	0.24922428	0.17702933	0.14954166	0.16363788	0.09278715	0.13253158	0.073628604	0.22222061	0.27951208	0.21440026	0.3178453
wolhir_c_318	0.20237713	0.3146032	0.20584384	0.16527052	0.18704048	0.268043	0.18487397	0.07863883	0.25002736	0.15605643	0.34367245	0.19303751	0.061216436	0.232526	0.25907812	0.29473153	0.16444588	0.24846542	0.045139167	0.21982723	0.2633014	0.20940268	0.24709743	0.22030796	0.28571215	0.20810446	0.26121658	0.13816726	0.1834035	0.22387365	0.26536477	0.3010002	0.24200033	0.30188054	0.21681523	0.30475268	0.35553342	0.26357687	0.25740197	0.18162397	0.1681609	0.25379765	0.13250735	0.115688205	0.028856993	0.2657739	0.22038333	0.18402183	0.30583388
becwie_c_69	0.14453974	0.24182996	0.20152912	0.25979698	0.20670158	0.28297445	0.13787365	0.12336693	0.23160093	0.13878833	0.33130592	0.25839555	0.13677181	0.22629178	0.30345464	0.2702574	0.17644668	0.16668597	0.1924159	0.24638349	0.19561392	0.12621912	0.18326418	0.12437869	0.18596485	0.20809294	0.26838574	0.15645084	0.03195721	0.19829342	0.17457274	0.24246876	0.30163032	0.2803919	0.24547008	0.22234783	0.27687895	0.2195844	0.25965816	0.16960524	0.18940781	0.20037359	0.15693548	0.1437935	0.1448367	0.23272887	0.16177031	0.27828115	0.28834087
cranio_i_94	0.3037506341934204	0.16561326384544373	0.07610070705413817	0.1262044608592987	0.12902794778347015	0.3003498613834381	0.14221017062664032	0.246690034866333	0.16800172626972198	0.09138068556785583	0.290708065032959	0.1772463172674179	0.33736371994018555	0.1084795594215393	0.31336668133735657	0.18969875574111936	0.09236794710159303	0.2994571924209595	0.2011193335056305	0.1663430631160736	0.074374720454216	0.2628414332866669	0.0645151287317276	0.5162345767021179	0.17518356442451474	0.20780710875988007	0.2406047880649567	0.07880119234323503	0.2616233229637146	0.15097197890281674	0.06507807970046997	0.17027467489242554	0.15728649497032166	0.3730390965938568	0.2918936312198639	0.3329821228981018	0.191905677318573	0.25387364625930786	0.17721684277057648	0.294650137424469	0.2024486213922501	0.1826118528842926	0.2274843007326126	0.22371989488601685	0.13437902927398682	0.316358745098114	0.17814937233924866	0.0734383761882782	0.2524954676628113
cranio_i_90	0.3248591721057892	0.1661224216222763	0.14326444268226626	0.09126634895801544	0.19862963259220126	0.3195975422859192	0.19996793568134308	0.1938604712486267	0.1290779709815979	0.10046052932739258	0.2696893811225891	0.08642183244228363	0.2871018648147583	0.16054639220237732	0.4217363595962525	0.24183136224746704	0.1746671497821808	0.27417683601379395	0.1463109254837036	0.2301202863454819	0.14078348875045776	0.23425427079200745	0.0901736617088318	0.5120248794555664	0.12239379435777666	0.1928226202726364	0.38093072175979614	0.06556291878223419	0.2661028206348419	0.11575105786323547	0.18843793869018555	0.25011146068573004	0.20949268341064453	0.3760412931442261	0.2763112783432007	0.31562942266464233	0.1960399299860001	0.23085179924964905	0.13059070706367493	0.1509455442428589	0.2183770686388016	0.12641379237174988	0.2474170029163361	0.35336410999298096	0.01857816427946091	0.3780923187732697	0.12104184925556186	0.0890548974275589	0.1970258206129074
cranio_i_93	0.2342150062322617	0.25217247009277344	0.1179673671722412	0.12323018163442613	0.2071235477924347	0.2516896724700928	0.24497200548648834	0.22023159265518188	0.1813777387142181	0.05759420990943909	0.26303771138191223	0.10781988501548767	0.33906280994415283	0.19092118740081787	0.4644225239753723	0.1986640989780426	0.11449743062257768	0.32423993945121765	0.3389352858066559	0.1364583671092987	0.1750919222831726	0.19648878276348114	0.13264913856983185	0.472172737121582	0.1215040311217308	0.18172916769981384	0.3724352121353149	0.09515418112277983	0.2080400437116623	0.21114811301231384	0.1309526413679123	0.21707847714424133	0.20555424690246585	0.22916719317436215	0.23624300956726074	0.30762872099876404	0.20519015192985532	0.20902839303016665	0.1944938898086548	0.13435682654380798	0.21146130561828613	0.1086430475115776	0.15511295199394226	0.30753958225250244	0.08711083233356476	0.21705900132656095	0.22686783969402316	0.08354762941598892	0.21053296327590945
cranio_i_92	0.3664153516292572	0.17317092418670654	0.09207507222890854	0.09181888401508333	0.21502825617790225	0.2730923891067505	0.2094491422176361	0.23358693718910215	0.2531002759933472	0.16216328740119934	0.3560374975204468	0.1090003103017807	0.2586269974708557	0.09686274826526642	0.2874583601951599	0.2725541293621063	0.0181475467979908	0.4048300087451935	0.14335906505584714	0.08938471972942352	0.07303401082754135	0.17925062775611875	0.08203453570604324	0.4863044023513794	0.2772659361362457	0.18473806977272034	0.2481748014688492	0.14786741137504578	0.2315388321876526	0.08209612965583801	0.10635219514369963	0.2572605907917023	0.19507278501987454	0.3347361981868744	0.2539902031421661	0.2964571714401245	0.2230718284845352	0.1974959522485733	0.15187710523605347	0.15804874897003174	0.12520724534988406	0.07732387632131578	0.2044963240623474	0.22506101429462436	0.05775464326143265	0.2248488962650299	0.22821541130542755	0.14877858757972715	0.25091004371643066
cranio_i_82	0.32213130593299866	0.19459864497184756	0.14194320142269135	0.13549794256687164	0.16186362504959104	0.23436951637268064	0.30032145977020264	0.24871718883514404	0.17290008068084714	0.08070853352546692	0.35421454906463623	0.05125652998685837	0.19916309416294095	0.13110604882240295	0.2813215255737305	0.3144418001174927	0.07090307772159576	0.35032084584236145	0.11952784657478333	0.14266158640384674	0.16978511214256287	0.1871211528778076	0.07972223311662674	0.4782771468162537	0.17628665268421173	0.18121489882469174	0.2532675564289093	0.15759605169296265	0.21309848129749295	0.2378660887479782	0.2350615710020065	0.3142454624176025	0.1628493219614029	0.29365891218185425	0.22931060194969174	0.2444727867841721	0.1848004013299942	0.3025452494621277	0.1760750412940979	0.1639193892478943	0.18279136717319489	0.13321669399738312	0.10244664549827576	0.20982693135738373	0.07224118709564209	0.2976508140563965	0.19455233216285706	0.16005723178386688	0.14450809359550476
cranio_i_88	0.3881100416183472	0.13309302926063538	0.16242963075637815	0.0816991776227951	0.0742461085319519	0.2573317289352417	0.2401142716407776	0.2837446630001068	0.15139184892177582	0.0698947012424469	0.3186933398246765	0.10113626718521118	0.17252978682518005	0.15539908409118652	0.2482203543186188	0.2938385009765625	0.12465766072273254	0.3256891071796417	0.05076226592063904	0.2801510095596313	0.14931054413318634	0.3229928612709045	0.05454160273075104	0.4706809520721436	0.2324201762676239	0.3243093490600586	0.26099008321762085	0.1943887174129486	0.16509360074996948	0.13044066727161407	0.2154307067394257	0.2740806341171265	0.18809962272644046	0.2334652841091156	0.14632967114448547	0.3000812828540802	0.2008356750011444	0.2542248368263245	0.18518830835819244	0.2242387682199478	0.29737743735313416	0.15915334224700928	0.06634542346000671	0.1745118349790573	0.15388020873069766	0.2408217787742615	0.23364758491516116	0.1941223442554474	0.18450717628002167
cranio_i_86	0.2878596782684326	0.176315575838089	0.13474279642105105	0.18990881741046906	0.2972741723060608	0.25217610597610474	0.14090126752853396	0.15939490497112274	0.2158626765012741	0.1133023053407669	0.29843708872795105	0.194247841835022	0.10378412157297134	0.20150849223136905	0.26039397716522217	0.256288081407547	0.05618178099393845	0.28734999895095825	0.10118488222360612	0.19348137080669406	0.17491881549358368	0.2554934024810791	0.19605091214179995	0.3905212879180908	0.1859237253665924	0.14803120493888855	0.2758782505989075	0.32098543643951416	0.239742249250412	0.1722002625465393	0.18549779057502747	0.3078092634677887	0.2280517816543579	0.27190327644348145	0.1739068329334259	0.2909618020057678	0.2437955737113953	0.3058609068393707	0.14146439731121066	0.10271050035953523	0.24947695434093475	0.109688401222229	0.16757377982139587	0.12761840224266052	0.10942938923835754	0.3042982518672943	0.17978088557720184	0.13893161714076996	0.34209904074668884
cranio_i_81	0.3679941892623901	0.19201284646987915	0.19757996499538424	0.13833105564117432	0.2096567898988724	0.22391006350517276	0.3399900794029236	0.2259151041507721	0.14998111128807068	0.26933735609054565	0.3977778553962708	0.11751417815685272	0.1947876513004303	0.21914653480052948	0.30341583490371704	0.2026957869529724	0.06757796555757523	0.3151378035545349	0.11236365139484407	0.11087062954902648	0.14633430540561676	0.211338683962822	0.08340421319007874	0.4959454536437988	0.23740695416927335	0.17652571201324466	0.3180026412010193	0.1740589737892151	0.2254708409309387	0.06795008480548859	0.14389483630657196	0.16372299194335938	0.1957240104675293	0.2515540719032288	0.2449914664030075	0.2488225847482681	0.24714142084121704	0.26400893926620483	0.1812346875667572	0.12065429985523225	0.16604548692703247	0.16462960839271545	0.22222386300563807	0.2482978403568268	0.08884584158658981	0.3284430205821991	0.18377408385276794	0.14754725992679596	0.15518972277641296
cranio_i_87	0.30103161931037903	0.1239059567451477	0.16727936267852786	0.09099319577217102	0.18513022363185885	0.32945725321769714	0.2122083604335785	0.2652905881404877	0.25571805238723755	0.03023630753159523	0.29027363657951355	0.031015209853649136	0.32796722650527954	0.10693631321191788	0.31964927911758423	0.1970748603343964	0.10590396821498872	0.4058364629745483	0.1374540627002716	0.15832901000976562	0.09900412708520888	0.14773453772068024	0.1372832953929901	0.4694390296936035	0.15998375415802002	0.1652608960866928	0.2146569788455963	0.21462029218673706	0.3399415910243988	0.1148059293627739	0.10315509140491486	0.2850359380245209	0.13032236695289612	0.3815568089485169	0.249719962477684	0.22049230337142944	0.16311627626419067	0.19011549651622767	0.24351106584072116	0.05957579240202904	0.1599428802728653	0.11915062367916107	0.26159992814064026	0.1991359293460846	0.10701408982276917	0.2839828133583069	0.14564362168312073	0.06646844744682312	0.18911901116371155
cranio_i_80	0.2504191696643829	0.14804807305336	0.2133418619632721	0.004972650669515133	0.1211068630218506	0.3038143515586853	0.2592202425003052	0.2980039715766907	0.23359116911888125	0.2064132392406464	0.32276278734207153	0.07979530096054077	0.2157436311244965	0.16288116574287415	0.3669560551643372	0.31718960404396057	0.05978841334581375	0.3978719115257263	0.13114246726036072	0.19306564331054688	0.06326156109571457	0.18962416052818296	0.06284859031438828	0.4079499542713165	0.15398754179477692	0.15516552329063416	0.21814914047718048	0.164149209856987	0.32279646396636963	0.10102227330207823	0.1555531620979309	0.2382250726222992	0.17674726247787476	0.34118303656578064	0.2185453027486801	0.2364397346973419	0.19715824723243716	0.1859808564186096	0.08321599662303925	0.0675884485244751	0.16102880239486694	0.12889200448989868	0.06651793420314789	0.2069837599992752	0.055277608335018165	0.3679148852825165	0.23721958696842196	0.0875600129365921	0.16529977321624756
cranio_i_95	0.2493496835231781	0.13041706383228302	0.047799665480852134	0.09574296325445177	0.06126907095313072	0.17832005023956302	0.2245958745479584	0.16873955726623535	0.12753555178642273	0.07643003016710281	0.2707006931304932	0.023753179237246517	0.2360458672046661	0.15761736035346985	0.33140429854393005	0.2256141006946564	0.07588648796081543	0.2474378049373627	0.157177671790123	0.19123253226280207	0.09800009429454803	0.15778151154518127	0.0634288564324379	0.4704457521438599	0.11405808478593825	0.14090025424957275	0.28529179096221924	0.10116470605134964	0.20997540652751925	0.1642039120197296	0.12483617663383485	0.24279147386550906	0.14529062807559967	0.19731831550598145	0.30052506923675537	0.2579368054866791	0.10002375394105913	0.18845024704933167	0.14547154307365415	0.07440760731697083	0.1366794854402542	0.1559809446334839	0.07369522750377655	0.2043229043483734	0.07089734077453612	0.1958344280719757	0.18014714121818545	0.10162029415369034	0.14786790311336515
cranio_i_83	0.2447331994771957	0.21201471984386444	0.17700880765914914	0.0420546680688858	0.11473268270492555	0.3305253982543945	0.13820195198059082	0.3122524619102478	0.20924025774002075	0.06892377883195877	0.25636813044548035	0.058022614568471916	0.35071879625320435	0.15396934747695926	0.3912664949893952	0.2598080933094025	0.07312192767858505	0.3770013451576233	0.1617225706577301	0.21422547101974487	0.09438298642635344	0.3109666109085083	0.025379100814461708	0.4798082113265991	0.13136261701583862	0.2512531876564026	0.15985359251499176	0.11048942804336548	0.30065837502479553	0.14028768241405487	0.11700113117694855	0.2439442723989487	0.12491081655025482	0.3165777027606964	0.20708405971527102	0.2924821376800537	0.1066424772143364	0.25729316473007197	0.12430445849895475	0.13057941198349002	0.19624313712120056	0.20315758883953092	0.09531711041927338	0.1982165277004242	0.13682729005813601	0.29379212856292725	0.303930938243866	0.09158063679933548	0.2409355640411377
cranio_i_79	0.25458982586860657	0.2545422911643982	0.12479987740516665	0.15327340364456174	0.19471685588359836	0.22906389832496646	0.2104671746492386	0.23030345141887665	0.16882196068763733	0.140051931142807	0.20306649804115293	0.15209811925888062	0.14833427965641022	0.1145552694797516	0.265010803937912	0.21493130922317505	0.09038649499416353	0.265663206577301	0.1830008924007416	0.13738861680030826	0.13673850893974304	0.1815854161977768	0.07693667709827423	0.34171846508979803	0.1871881186962128	0.18089573085308075	0.1848595142364502	0.18493017554283145	0.145602747797966	0.15634717047214508	0.12772728502750394	0.2216833382844925	0.17717821896076202	0.16360427439212802	0.11870280653238295	0.22979532182216644	0.21353338658809665	0.18721987307071689	0.1876799613237381	0.19270417094230646	0.1025066375732422	0.10986853390932083	0.15979120135307312	0.1421145349740982	0.07390020787715912	0.15614086389541626	0.22141340374946594	0.11793410778045656	0.2057681530714035
cranio_i_77	0.2743181884288788	0.18533332645893094	0.2037946581840515	0.12621164321899414	0.28232720494270325	0.2566940188407898	0.2857807874679565	0.2396799176931381	0.21030160784721372	0.09083491563796996	0.21729713678359985	0.08054554462432861	0.27691736817359924	0.1973016858100891	0.3188794851303101	0.17388224601745605	0.07820366322994232	0.3197521567344665	0.2530360221862793	0.0920555293560028	0.1326369196176529	0.2589123845100403	0.023006163537502292	0.4970719814300537	0.11700132489204408	0.2564091682434082	0.2032807469367981	0.26104438304901123	0.39871811866760254	0.11393404752016068	0.06530565023422241	0.2550525367259979	0.1455686390399933	0.3277699053287506	0.2706459164619446	0.2075732946395874	0.2574866414070129	0.2380833178758621	0.12025639414787292	0.0720047801733017	0.11877819150686265	0.0736713632941246	0.2148515582084656	0.2283701598644257	0.12864120304584506	0.19834232330322266	0.19708088040351868	0.07450056821107864	0.2621825635433197
cranio_i_78	0.2682928740978241	0.18207451701164248	0.20614738762378693	0.1636534035205841	0.2610653042793274	0.24858085811138156	0.2382681965827942	0.28114861249923706	0.1378498673439026	0.10784744471311568	0.2548066973686218	0.12090638279914855	0.25119832158088684	0.18803364038467407	0.31684744358062744	0.18369127810001373	0.12544643878936768	0.3186922073364258	0.2802199125289917	0.07531752437353134	0.20706090331077576	0.289590448141098	0.06970836222171782	0.4704961180686951	0.10781306028366087	0.19971749186515808	0.3104564547538757	0.22439615428447726	0.2045061886310577	0.14533163607120514	0.07955832034349443	0.20258782804012296	0.17465952038764954	0.22251439094543454	0.2223922312259674	0.2559993267059326	0.2376387119293213	0.24428702890872955	0.1389208287000656	0.10593567788600923	0.17430810630321505	0.11217927932739258	0.20503145456314087	0.2679445147514343	0.15658238530158994	0.266654908657074	0.1612822711467743	0.0828847736120224	0.27129048109054565
cranio_i_84	0.3097167015075684	0.20997031033039093	0.1642155945301056	0.019290953874588013	0.2317862808704376	0.3169193565845489	0.1931660622358322	0.33674857020378113	0.2143588364124298	0.0084265461191535	0.20974086225032806	0.009285210631787777	0.2260932624340057	0.18008576333522794	0.2809070348739624	0.1812591701745987	0.13055512309074402	0.3303658366203308	0.17929872870445251	0.08170230686664581	0.06903588771820067	0.2341558337211609	0.054685942828655236	0.5631287693977356	0.186106950044632	0.21836185455322266	0.2759765982627869	0.2205109596252441	0.2414450645446777	0.12726998329162598	0.051305193454027176	0.26603379845619196	0.12871631979942322	0.3294935822486877	0.3244665861129761	0.25973519682884216	0.1358197033405304	0.2037644982337952	0.14339417219161987	0.054137475788593285	0.1499374806880951	0.08318598568439484	0.15414303541183472	0.18472668528556824	0.10103195905685423	0.26135408878326416	0.23864898085594174	0.0989404022693634	0.3334047794342041
cranio_i_85	0.2832300662994385	0.24729929864406586	0.04474002122879028	0.06013770401477814	0.21759770810604093	0.30177247524261475	0.19970884919166565	0.2270094454288483	0.18610140681266785	0.15541575849056244	0.28431934118270874	0.059930548071861274	0.2878858745098114	0.0912608876824379	0.3747325837612152	0.24603119492530826	0.04913477972149849	0.3429843187332153	0.16284741461277008	0.06822475045919417	0.17165251076221466	0.14325746893882751	0.0800318717956543	0.4475637972354889	0.23841160535812375	0.22108423709869385	0.3274712562561035	0.20443221926689148	0.1632484644651413	0.13495385646820068	0.13316009938716888	0.21809083223342896	0.21828052401542666	0.37355974316596985	0.2647767961025238	0.2764164209365845	0.2374370992183685	0.13720360398292542	0.16644331812858582	0.13215065002441406	0.19056394696235654	0.13043171167373654	0.27708899974823	0.30240440368652344	0.09659206867218018	0.30913230776786804	0.177569642663002	0.0880422592163086	0.19546829164028168
cranio_i_91	0.3681398928165436	0.22026479244232175	0.12914037704467773	0.02146102301776409	0.181221142411232	0.2663848400115967	0.2164774239063263	0.19398897886276245	0.1414308249950409	0.11507898569107056	0.3827525973320007	0.08989806473255157	0.3024747371673584	0.14092347025871274	0.3951747715473175	0.19668453931808472	0.06618858128786087	0.3961963653564453	0.1892339289188385	0.2133311927318573	0.10675282776355743	0.2600480318069458	0.01951532810926437	0.5117883682250977	0.13563814759254456	0.18009015917778015	0.2564662992954254	0.10406477004289627	0.2346174865961075	0.20736724138259888	0.15587502717971802	0.1765212118625641	0.1394098401069641	0.2767354249954224	0.2359046041965485	0.3003493547439575	0.12424439191818235	0.20294412970542908	0.1743319034576416	0.1564965844154358	0.08775685727596283	0.2059614360332489	0.1235736533999443	0.2451716363430023	0.10260532796382904	0.30785202980041504	0.1842865198850632	0.09839942306280136	0.3175707757472992
cranio_i_89	0.17975471913814545	0.15353506803512573	0.1631247252225876	0.15313175320625305	0.2737123966217041	0.2327406406402588	0.13961423933506012	0.2714245021343231	0.14405323565006256	0.06804876029491425	0.19566409289836886	0.12377499788999555	0.2476242780685425	0.08709819614887238	0.29307714104652405	0.1987321972846985	0.12806475162506106	0.25624001026153564	0.157462477684021	0.21085265278816226	0.12852194905281067	0.2550058960914612	0.13205809891223907	0.4849605858325958	0.2152583450078964	0.13687333464622498	0.3735160529613495	0.0967056006193161	0.22317683696746826	0.08743587881326675	0.122716061770916	0.19682769477367398	0.14766857028007507	0.2769055962562561	0.22489500045776367	0.2778533697128296	0.15421733260154724	0.16625332832336426	0.06693165004253387	0.17447903752326965	0.187778502702713	0.19931629300117493	0.3049674928188324	0.17664805054664612	0.08143658190965652	0.2494603395462036	0.1741151660680771	0.1014488935470581	0.17007926106452942
[truncated: 1,090 more columns]
