# Supplementary material for: Validation of 3 Computer-Aided Facial Phenotyping Tools (DeepGestalt, GestaltMatcher, and D-Score): Comparative Diagnostic Accuracy Study
Source: J Med Internet Res. 2024 Mar 13;26:e42904. doi: 10.2196/42904 (PMC10973953; doi:10.2196/42904)
Supplement: Multimedia Appendix 1 [file jmir_v26i1e42904_app1.zip › code and data/readme.txt]

Description
	compare_ngp_tools.py is a Python 3 module to produce all results and figures of the paper
	Validation of Three Computer-aided Facial Phenotyping Tools (DeepGestalt, GestaltMatcher, D-Score) - A Comparative Diagnostic Accuracy Study.
	gmdb_D_scores.csv contains a comma separated table containing the image IDs and respective D-scores of images of the GestaltMatcher database used in this study.
	gmdb_DG_scores.csv contains a comma separated table containing the image IDs and respective DeepGestalt-scores of images of the GestaltMatcher database used in this study. the first line gives the syndrome names, the second line the IDs of these names, each following line, gives the scores returned for a given image, whose ID appears in the first column)
	gmdb_GM_scores.csv contains a comma separated table containing the image IDs and respective GestaltMatcher-scores of images of the GestaltMatcher database used in this study. (formatting see above)
	lmd_D_scores.csv contains a comma separated table containing the image IDs and respective D-scores of images of the London Medical database used in this study.
	lmd_DG_scores.csv contains a comma separated table containing the image IDs and respective DeepGestalt-scores of images of the London Medical database used in this study. (formatting see above)
	lmd_GM_scores.csv contains a comma separated table containing the image IDs and respective GestaltMatcher-scores of images of the London Medical database used in this study. (formatting see above)
	pantel_D_scores.txt contains a tab separated table containing the image IDs and respective D-scores of images of the syndromic and matched control cohort of Pantel et al. 2020 (PMID: 33090109) used in this study.
	pantel_DG_scores.txt contains a tab separated table containing the image IDs and respective DeepGestalt-scores of images of the syndromic and matched control cohort of Pantel et al. 2020 (PMID: 33090109) used in this study. (formatting see above)
	pantel_GM_scores.csv contains a comma separated table containing the image IDs and respective GestaltMatcher-scores of images of the syndromic and matched control cohort of Pantel et al. 2020 (PMID: 33090109) used in this study. (formatting see above)
	omim2fsid.csv contains a comma separated table linking OMIM IDs and fsids (syndrome_ids)
	names2fsids.txt contains a tab separated table linking syndrome names and fsids
	gene2omim.txt contains a tab separated table linking gene symbols and OMIM IDs
	gmdb_metadata.tsv contains a tab stop separated table listing the descriptive information (e.g. age, sex, ethnic, background) on the images of the GestaltMatcher database used in this study
	lmd_mtadata.tsv contains a tab stop separated table listing the descriptive information on the images of the London Dysmoprhology database used in this study
	pantel_metadata.txt contains a tab stop separated table listing the descriptive information on the images of the syndromic cohort of Pantel et al. 2020 (PMID: 33090109) used in this study
Dependencies
	the code is designed for python 3.8
	it requires pandas (tested on v. 1.2.4),
	seaborn (tested on v. 0.11.1),
	numpy (tested on v. 1.20.1),
	scipy (tested on v. 1.6.2),
	matplotlib (tested on v. 3.3.4),
	pyroc (tested on v.0.1.2)
	statistics (tested on v. 3.8)
	matplotlib_venn (tested on v. 0.11.6)
	and adjustText (tetsted on version 0.8b2)
Example
	create_figures.py uses compare_ngp_tools.py to create all figures and numbers relevant to the paper (uncomment sections of the desired figures first)
Help
	compare_ngp_tools.py's classes are documented for the use of Python's help-function
